# Supplementary material for: Holding it together: rapid evolution and positive selection in the synaptonemal complex of Drosophila
Source: BMC Evol Biol. 2016 May 5;16:91. doi: 10.1186/s12862-016-0670-8 (PMC4857336; doi:10.1186/s12862-016-0670-8)
Supplement: Additional file 2: — Aligned sequences of Drosophila SC genes. Text file containing the aligned sequences of each SC gene from the respective Drosophila species. Alignments were performed by MAFFT, MUSCLE, and PRANK. (TXT 1116 kb) [file 12862_2016_670_MOESM2_ESM.txt]

>C(2)M MAFFT Full Dana
ATGGAATTGCTTCGTTCACGTAATTTGGATTTAGAAAAA---TTCGAAAGAGGTTTTTTGGAGCCATGCTGGAAGTATGG
GGGTTCCAGATCAAAA---------------ACTTTAAAAATCCAGTGCGAT---------------GAGATCGTCGCAG
TAGATTTAGTGGCTTGTTGCAAACAAATAAGTGATTTAATACAGCAAGTCATTGACAGTCGA------GATGAA------
------------GAGAACTTTTTGACAGGAAGCAGGCTTCGTGTTAGCTTCAAAGACATCGCGCGTTTGACATATGGAGC
CATGGGCATCTACAGACACCAGATTAATATTCTTTTGGGGGACGCCAAATATTTGCTGGAACAAATAAAAGGCACCAAAT
TAGTCTTTGAGCTTTCATCCACGGAGACAGTCGTGGTCAGACAATCACAGATGTCCACCCATCGCCATCGGAAGAGAGTG
ATCACC---CAGAAGTCTACCGTGACAGTTTCAAAGCGTCCTCGAATGTGTGAACCGGATTTATTAGGAGAATCGGTTCG
AGAATATTATGCCAGTATGTTGGATGAGAGTGTGAATGTACCGCAGATCGAAAGCCCCCAGAAGCTTACACAGGAA----
--TTTGACGATACAATTGAAACTCCTCGAATATGTTCCATT---TCCACCTCGTATCAAGCCCTAACCATCACAGAAGAA
CTTGAAATCCATGAAGATCATACATTT---ATGTGTCCA------TTGGATGGTTTTGGAGAA------ACCAACCCG--
-GATTTGAGTATTTATGAAGAACTATTCCCCAGA---------AAAAGATCCTTAAAACGTCCATCAACGTGCTTGAATT
CAACTGAGATTTTACCCAATAAAATACCCAGATTGGAA------GAAAGTTTAGAAGAGACGATAGACGCAAGTTCTGAC
AATACTATTATGACCAAAGATGGTTTAAATAGTGTTGAAACAGTCGAAGAAATG---AAC---ATAATCTGTGAGACTCC
GATTCCTGTACTTATGTCTCCCTTGCCAATGTATTTTCCATTCAAAAGTAACAAGAAACTTAAAAAAGGA----------
--AAGTTGATTATTGACAAATGCATAGAGTATTGCAAAAATAGTTTGCTAAAGCATCGGCAAAAATACATTGATTGCTGC
CAAGCAAGAAAAATTACAGTG------ACCGTCAAGCAACCCCCAGGAGCAGATCTCCTTTTATCAAAATTAAATAAGAC
CTCTATTTTCCCAGAT---CTCCTTACACAAATACCCATTAGTTTAGGCGTAGATCAAATGGAAGATGAAAGTGAGGCAA
CTCTTAGAAGCATTTTTGCAGATGAGCTCTACCCTGATTTAGTCAAGGAAATTTTGGGGCAG------------------
---------------GACTTACACCCCTTAGAGCCA------------------TTAATTGAAATTGATGGAGCTAAAAT
GGAAGATAAT----------------------------------------------------------------------
-----------------AATCTAATGGAGCAGAATAAT------------------------------------------
---------------------------------------------------------------------------AATCA
TAATTTG---------GAACAAGTTCCA------------------------ACTCCAGAAGAGCATAATAACAATATTA
GTGCTCTAGCATCTATTTCCACTTGCCGTGAAAATAATATAAATCAA---CTTGAAGTAATGATGGACTTGCTGACCATA
TGGAGGAAAAATCCAGAC---TCCACAATTGACGCCAGTGACTACATTAATTCCTTTCCGGATCGTTTGAAAGCAGCCTT
GGTATTTAGTCACTTACTAAGCCTGGTTCGAAATAAACTGATTACGATCTCCAAAAAACCAAATTCGAATGAAATGGACA
AAATATCGTTGGGCAAGGAATCCATAAATCTAATTGGA---AACATAGCCAATGATGCTGTG---------TTG------
---
>C(2)M MAFFT Full Dbip
ATGGAGTTGTTTCGTTCGCGTAATTTAGATTTGGAAAAG---TATGATAGCGGCTTATTGGAGCCTTGCTGGAAATTTGG
GGGTTTTAAATCAAAA---------------ACCTCCGATATCCATGGCGAT---------------GAGATCGTCGCAG
TCGATATAGTGGCTTGTTGCAAACAAATAAGTGATTTGATAGAGCAAGTCATTAAATGTCGA------GAAGAA---GAA
------------GAAAACTTTCTGACAAGGATCAGGATCCCTGTAGGCTTTAAAGACATTGTGCGTTTGGCGTATGGAGC
CGTGGGTATTTATAGGCGGCAGGTTAATATTCTCTTGGCTGATGCCAAATATTTGCTGGAACAAGTAAAAGGCACCAAAT
TGGTCTTTGAGTTTTTATCTGAAAAATCTGTTGTGGTTAGACAATCACATGCCTTAACCCATCGCCAACGGAAGAGAGTT
ATAACC---CAGAAATCGACTGTTACAGTTTCAAAGCGTCCTCGATTGTGTGAACAGGATTTACTAGGTAAATCTTCTCG
AAGATATTATGCCAATTTGTTTTCGGAATGTCTGGATGTACCTCAAATCGAAAATTCTCAGGAGATAACACAGGAATTAC
AATTGGAAGAGACGATTGAAACTCCTCGAATGTGTTCTATT---TCCACATCGTATCAAGCCATAACCATCACTGAAGAA
TTTGCATTCGAAGAAGATCATACATTT---ATGTGTCCT------TCGGATGGTTTTGGTGAA------ACCAACCCG--
-GATTTGAGTATTTTCGAAGAACTATTCTCCAGA---------GACAGACCCTTGAAACGTCCATCAATATGCCTTAATT
CCACTGAGATTTTACCCCATAAAATCCCCAGATTGGAA------GAAAGTGTAGAAAAAACAATAGATTCCAGTTCTGAC
AATGCTATTATAACCACAAATAGTTCCAATAGTGTTGATGCAGTCGAAGAAACT---AATGCTATAGTCTGTGAACCTCT
GATTCCAGTACTGACGTCACCCTTGTCCACTTGTTTTGATTTCAAAAAGGACAAAAAACTTAAAAAAGGA----------
--AAGTTAATTGTTGACAAATGTATACAGTATTCCAAAGAACGTTTGCTACAGCATCGCCATAAATACATGATTGATTGT
AATGCGAGGAAAATTATAGTA------ACCGCCAAGCCAATCCGCAGTGCAGATGACCTTTTATCAAAACTAAATAAGAA
CTTCATTTTTCCAGAT---TTTCTTTCACAAATACCCATTTGTTTAGATGAAGATCAAAAGGAAGATGACAGTGAGACAA
CTCTACGAAGCATTTTTGCAGAGGATTTCTCCACTGCTTTAGCCAAGGACATTTTGGGGATG------------------
---------------GATTTAAACCACTTGGACCCA------------------ATACCTCAAAGTGATCCGGTTAAGGT
GGAAGAATTT----------------------------------------------------------------------
-----------------AATCTAAATGAGCTGAATAAT------------------------------------------
---------------------------------------------------------------------------AATCA
TAATTTG---------GAACAAGCTCCATTGAATCCAAGTTCGCCA------ACGCCAGAAGAGCAAAATAACAATATTA
GTGCCCTAGCATCTCTTTCT---TGCCGAGACAATAATATAAGTGAA---CTTGATGTAATGATGGACTTGTTGACCATT
TGGAGGAAAAATCCGGAAACAAAAGAAATTGACGCCATGGATTATATTAAATTATTTCCTGATCGTTTTACAGTTTCCAT
GGTGTTTAGTCACTTATTAAGCCTGGTTAAGAAAAAACTTTTAACGATCTCGAAGAAACCAAATTCAATTGAAATGGACA
AAATATCGTTGGGCAAGGAATCCATAAATCTAATTGAA---GACATTGCAGTCGATGCTGGG---------CTA------
---
>C(2)M MAFFT Full Dbia
ATGGCGGTG---------CCCAAGCTGGACTTGGATTTG---TTTGAGGACAGCATCCTCGATTCGTGCTGGAAAGTGGG
AGGACGAGTGCGCAAGTCCCACTCTTGGGCATCTTTTCACCTCGATCGGAAA---------------GAGATCGTCGCTG
TGGATATAGTCGCTTGTTGCAAGCAAATCACCAGTTTAATAGAAGAAAACACATTTAGAGAT------CTTCAA---TTA
------------AATCAATTGGAGAGAAGGAACAAGCGAAGCTTTATTTTTAGGGATATTGCTCGCTTGACCTTCGGCGT
TGCCGACATTTATAGATGTCAGGTGGACATACTTTTGGGGGATACTAAGCTTTTGTTGGATCAAATGAAACGGACCAACC
TAGGCTTTGTTCTTACAACCACGAAATCTGTAGTGGTCAAGGAAGCG------AAATTCGAAAACCAGCGCAAGCGGGTG
ACTACC---AAGAAATCAAAGATCACCCTCTCCAAACGTCCCAGACTTGAGGAGTCGGAACTTCTGAACCAATCCTCGCA
GGAGTATTACGGAAAATTGCTATCCGAATGT---CAGTTGTGGCAAACAGAGTACACACAAAAGGTGGAAGAGGAC----
--TTGGACGAGACCATTGAAGCACCCAGAAGTTGTACACAA---GCGAAGTCATACCACGCCATTACCATGACCGAAGAA
ATTAACGTTCACGAAGATCAGAGCCAA---ATCATGCCA------TCTGATGGTTTTGGCGAT------GACGAGGAGTT
GGATTTAACCATGTTTCAAGAACTTTTCCCCAAAAACCACCAAAGGACAGCCTTAAAGCGGCTCTCAGTAACCGAGGACC
CAATTGACATTTTACCAGATAAAATGCCGAGATTGGAT------GGAGTGGAC------------ATTTTTCAAGCTGAC
AATGCTATCATGACCCAAATCTATCCGCATAATATTGAATCAGCTGACGTAACT---CAA---ATATGCTGCGAACCTGA
AATCCCTTACATATTGGAGCATTCTAAAGAA---ATTACATGCAGCCAGCCGAAGAATCCTCTCAAAAGA----------
--AAACTGATTGTGGACAAGCGTATAGAATTCACTCGGGAGCAACTGGTGAAACAACGGCACAAATACTTGGATGAATTG
AACTGCAGAGCAGTAATGGTAAAAAACCCAAGCAAACGACGAGAAACACCGAATGAACTTTTATGCAAACTCAATAACAA
C------------------------------------------TCAAAAGGAGGTGAAATGCAAGACGAGTCTGAAAATA
CATTGAGAACCATCTTTGGCAGCGAATTTACAGAGACTCTTTCCAAGGAAATCTTTGCTCCG------------------
---------------CCAGCTCGCAAGAAAATTTCAAGAAATAAAAGGACATATTTAAATCACTCCGTTCCCCTTGAAAT
GGAAGAG-------------------------------------------------------------------------
--------------------------------------------------------------------------------
--------------------------------------------------------------------------------
----ATT---------CCAAGATCTCCTGAGCCACCTATCGATGCA------ATTGTACCAATCTATAATAACAATTTTA
ATGAACAT---AGAACATTG---TGTCAAGATAATCATTTTGATACC---CACAGCGTAATGATGGATCTCCTAAGCATT
TGGCGTAATAACCCAGAAATTACTGGAATCGATGCCGTTGGATTTATCAAATCCTTTGTTGATCGCATCAAGGCTGCACT
AGCTTTTCTTCATTTGCTGTATCTAATTCGCGACAGTTTTATAGAGATCTCGAAGCGGGCTAACACCATTGAAATGGACC
AAATTACTCTGGGAAAAGAATCCGCTAAGCTTATAGAA---AATATTTCGCTTGGCGATATT---------TTC------
---
>C(2)M MAFFT Full Dtak
ATGGCGATA---------CCTAAGCTGGACTTGGATTTG---TTTGAGGGCAACATCCTCGATTCGTGCTGGAGAGTGGG
AGGCCGAGCCCGCAAGTCCCACTCT------GCTTTTGCAATCGATCGGAAT---------------GAGATCGAAAGGG
TTGATATAGTCGCTTGTTGCAATCAAATAATTGATTTAATAGAGGAA---------------------------------
------------CCTTGTTTGGAAGCCGGGAACAAGCGAAATGTCAGTTTTAAGGACATTTCACGTTTGGCCTACGGCGC
CACCGATATTTATAGATGTCAGGTGGACATACTTTTGGGGGACACCAAACTTTTGATGGAGCAAATGAAACGAACCAACT
TGGATTTCGTTCTCACTACCACCAAATCTGTAGTCGTCAAGGAGTCGGAGAATCGAGTCCAACGCAAACGGAAGCGTGTG
ATCACC---AAGAAATCCAAGATCACCGTCTCCAAACGTCCCAGATTGGAGGATCCGGAACTTCTAAACCAATCTGCTCA
TAAGTATTTTAGAAAAATACTTTTTGAATGT---CAGATGTGGCAATCGGAGTGCACACAACAGGTGCAGGTGGAGGAGA
ACTTAGACGAGTCGGTTGAACCTCTTAGAAGTTGTACGCAA---TCGAACTCCTATCAAGCATTTACCTTTACCGAAGAG
ATTCAAATTCAACAAGATCAGAGCAAT---ATTATACCA------ACTGATGGTTTTGGCGAT------GGCGAGAATTT
GGATCTAACCATTTTTCACGAACTTTTCCCCAAAGACGCCGAAAGGGAGTCCTTAAAGCGTCGCTCTGTAACCCAGGATC
CAGCTGACATTTTACCCGATAAAATGCCGAGACTGGAC------GAATTGGAC------------ATTTTCCAGGCTGAC
AATGCTATTATGACCCAAATCTTTCCAAATAACATTGAGCCAGCTGAAATAACT---CAA---ATATGCTGTGAACCTTT
AATTTCATCATTGGTTGAGCCCATTACAGAA---ATAACTTTTAGTCGACCAAAGAATTCTCGTAAAAGA----------
--AAGCTGATAGTAGACAAGCGTATTGAATATACTCAAGAGGAACTTATAAAGCATAGGCGCAAATATATGGATGATCAT
GTCTCGAAAGTGGTTCTAGTAAGAAAACCATCCGAACTACGAAAAACCCCAAATCAACTTCTATGTAAACTGAATAACAA
TGTAATTTTTCCAGAT---TTTAAAAATTACACCGCCGTTAAATCAAGTGATGAAGAAATGCAATTCGAGGCTGAAAATA
CCTTGAGAACCATTTTTGGAAGTGAATTTACGGACACCCTCTCAAAGGAAATTTTTGTTAAG------------------
---------------CCAGCTAACAAGAGAAATTCAAGAAATAAAGAGGTATATCCTTATCAGCCCGTTCCCCTTGACAT
GGAAGAC-------------------------------------------------------------------------
--------------------------------------ATTTTAACATCTCCAGCGCCTCCTATCGATGTAAATGAACCA
ATCAATAATAACAATTTGTACGCACAAAGTATACACTTTGAAAATAATAATATTAATCAGCCCGTTCCCCTTGAAATGGA
AGATATT---------TTAACACCTCCAGTGCCTCCCATCGATGTA------AATGAACCAATCAATAATAATAATGTGT
ACGGACAT---ACTATACAC---TTTGAAAATAATAATTTCGATACC---CACAGCGTAATGATGGATCTCTTAAACATC
TGGCGTAATAATCCAGAAATCACGGGAATCAACGCCAATGCTTTCATTAAATCCTTTCCAGATCGCATCAAGGCTTCTCT
AGCCTTTCTTCATTTGTTGTATCTAGTTCGGGACAACTTTATAGACATCTCAAAGCTAGACAACTCCATTGAAATGGACG
AAATTACTCTAGGAAAAGAATCGGCTAAGCTCATAGAA---AATCTTCTGCAAAACGAGGCT---------AAC------
---
>C(2)M MAFFT Full Dere
------------------------ATGAACTTAAATTTG---TATGAGGGCAACGTCCTAAATTCCTGCTGGAGAGCGGG
ATGTCGCAAAATGCAGAAATCGGCG------TTTGCCCAACTCGATCGTAAT---------------GAGATCGCAGATG
TGGATGTACTCGCCTGCTGCAAGCAAATCACCGAACTAATTGAGAAAAATACATTAAAA---------ACACAA---TCA
------------GATGTTTTGGCTAAGAGAAACAGACAAAATGTTATTTTTAAGGACATTTCCCGGTTGTTTTTCGGCGT
TACGGATATTTTTAGATGCCAGGTGGATCTACTTTTGGGGGATACGAAACTATTACTTGATCAATGTACACGAACCAACT
TGGATTACGTTCTCACCACCACCAAATCGGTAGTGGTCAACAAATCTGAGACTCGAATCCAACGCAAACGAAAGCGGATA
ATCACC---AAAAAATCTAAAATAACAGCTTCAAAACGTGCCAGACTGCAGGAATCGGAACTGTTGGATGAAATCGCACA
GGACTACTTCGAAAAGATGCTATCTGAATGC---CAAATGTGGCAAGTGGAGAGTACGCAACAGGTGGTGGAGGAC----
--TTGGACGAGTCTATTGAACTGCCCCGAAACTGCACGCAC---TCGGAATCGTATCATTCTATTACAATCACCGAAGAG
ATAGAACTTCTCGAGGATCATAGCGTT---ATTATGCCA------TCAAATGGTTTTGGCGAA------GCCGATGGAGC
GGACTTAACCATTTTTCAAGAGCTTTACCCCAGCGACGCCACAAGAAACTCCTTAAAGCGTCACTCAAAAACTCAAGATT
CAACTGACATCTTACCAGATAAAATGCCCAGATTGGAT------GATTCGCAA------------ATTTTCCAAGCTGAC
AATGCTATCATGACCCAAATCTTTCCGTATAACATTGAACCAGCTGAAGTAACT---CAA---ATAGTTTGTGAACCGTC
GTTGCCCTCAGTTTTGAACTCCTTTGTAGAA---ATAAAATTTAGCCAGCCCATGAAT---CGGAAAAGA----------
--AAGCTAATAGTAGACAAACATATTGAATATACTCGGGAGCAGCTGGTGAAGCATAGACAGAAATATATGGAAGATTAC
ATTTCAAGGGAAGTGAAAGTGCCCAAACTGTCGAATCTACCGAAACACCCAAATGAACTTCTCTGTAAACTAAATAATAA
TGTAACTTTTTCAGCT---CTTCATAACCACTCCGTCCCCAAGCTCAGTAAAGAAGAAATGGAATACGAGGCTGAAAACA
CACTGAGAACAATATTTGGCGGTGAATTTACTGAAAATCTTTACAAGGAGATATTTGTACGA------------------
---------------CCATCTCAGGATAAAAAATGTGGGGATAAAGAGGCATATATATATCAGCCAGGACCAGTTGGAGT
GGAAGAC-------------------------------------------------------------------------
--------------------------------------------------------------------------------
--------------------------------------------------------------------------------
----ATT---------TTGCAACCTCAACTGCAGCAGCCTGTTAAA------AATTTCATAATTCATTCAAACCAAATGT
ATGAGCAC---GGCATATAC---TGTGAGAATAATCATGATGATGCC---TACAGCGTAATGATGATCCTCTTAAACATT
TGGCGTAATAATCCGAAAATCACGGGTATCGATGCCTGTGATTTTATAAAAACGTTCGAGGGTCGCATTAAGGCCTCGTT
AGCCTTTTTCCATTTGTTGTATCTCTTTCGAGACCGTTTTATAGAAATATCTAAGCGAGCTAATTCTCTTGAAATGGACC
AAATTACTCTTGGCAAAGAGTCCGCTAAGTTAATAGAT---AATCTGCCGCTAAATGAGACT---------TTC------
---
>C(2)M MAFFT Full Dmau
------------------------ATGAGTTTGAATTTA---TATGAGGGCAACATCCTAAATTCCTGCTGGAAAGCAGG
AGGCCGCAAGCCGCGGAAATCGGCG------TTTGCGCCACTCGATCGAAAT---------------GAGATCGCAGATG
TGGATGTAGTCGCCTGCTGCAAGCAAATCACCGAATTAATTGAGGAAAATGCATTAAGAAAACGCCAGGAGCGA---TCC
------------AAAGTTGTGGACACAAGAAACAGGCAAAATGTAATTTTCAAGGACATTTCCCGATTGGTTTTCGGAGT
TACGGATATTTTTAGATGCCAAGTGGATCTACTTTTGGGAGATACGAAAGTATTACTTGATCAATGTACACGTACCAACT
TGGATTACGTTCTCACCACCACAAAATCAGTAGTGGTCAACAATTCTGAGATTCGAATCCAACGCAAACGAAAGCGGGTG
ATCACC---AAGAAATCTAAAGTAACAGTATCAAAACGTCCCAGACTGCAGGAATCGGAACTGTTGGATGAATTGTCACA
GGAATACTACGAGCAGATGCTATCCGAATGC---CAGATGTGGCAATCGGAGTGCACACAACAGGTGGTGGAGGAC----
--CTGGACGAGTCTATTGAACTACCTCGGAGCTGCACGCAG---TCAAAGTCGTATCATTCCATTACAATCACCGAAGAG
ATTGAACTTCCCGAAGATCATAGCTTA---ATTATGCCA------TCAAATGGTTTTGGCGAA------GCCGAGGGTGC
GGACTTAACCATTTTTCAAGAGCTTTACCCCAAAGACGGCACATGGAACTCACTAAAGCGACACTCAATAGCTCAGGATC
CAACTGACATCTTACCGGATAAAATGCCCAGATTGGAT------GATTGGGAT------------GTTTTCCAAGCTGAC
AATGCTATCATGACCCAAATCTTTCCGCATAACATTGAACCAGCTGAAGTAACT---CAA---ATAGTTTGTGAGCCGTC
GTTGCCCTCAGATTTAAATTCTTTTGAAGAA---ATAACATTTAGCAAGCCGAAGAAT---AAGAAAAGA----------
--AAGCTTATAGTAGACAAACGAATTGAATACACCCGGAAGCAGCTGGTGAAGCATAGACAGAAATATATGGAAGAATAC
ATTTCAAGGGAAGTGATAGTGCCAAAACCATCGGATTTACCGAAATCCCCCAAGAAACTTCTGTGTAAACTGAATAGCAA
TGTAAGTTTTTCAGCT---CTTCAGAACCACTCCGGCCCTAAGCTCAGTAATGAAGAAATGGAATTCGAGGCTGAAAACA
CACTGAGAACAATATTTGGCCGCGAGTTTACCGATAATCTTTCGAAGGAGATATTTGTACGA------------------
---------------CCATCTCAGGCTACAAAATGTGGAAATAAAGAAGCACATATCTATCAGCCCGAACCGCTTGAAGT
GGAAGAC-------------------------------------------------------------------------
--------------------------------------------------------------------------------
--------------------------------------------------------------------------------
----TGT---------GTGCAACCTCAACTGCAGCAGCCTGATGAA---GTAAATCAAAATTATAATAATAACGAAATAA
ATGAGCAC---GGCATATAC---TGTGAGGATAATCATGCTGATACC---TACAGCGTAATGATGAGTCTCTTAAAAATT
TGGCGTAATAATCCGAAAATCACTGGAATCGATGCCATTGATTTTATGAAAACGTTTGATGGTCGCATCAAGGTTTCGTT
AGCCTTTCTCCATTTGTTGTATCTTGTTCGAGACCGTTTTATAGAGATATCAAAGCGAGCTAATTCGCTGGAAATGCACC
AGATTACTCTTGGCAAAGAGTCCGCTAAGCTAATAGAC---AATCTTATGCTGAGTGAGACTGAATAT---TTT------
---
>C(2)M MAFFT Full Dsec
------------------------ATGAGCTTGAATTTA---TATGAGGGCAACATCCTAAATTCCTGCTGGAAAGCAGG
AGTCCGCAAGCCGCGGAAATCGGCG------TTTGCGCCACTCGATCGAAAT---------------GAGATCGCAGATT
TGGATGTAGTCGCCTGCTGCAAGCAAATCACCGAATTAATTGAGGAAAATGCATTAAGAAATCGCCAGGAGCGA---TCC
------------AAAGTTTTGGACACAAGAAACAGGCAAAATGTTATTTTCAAGGACATTTCCCGTTTGGTTTTCGGAGT
TACGGATATTTTTAGATGCCAAGTGGATCTACTTTTGGGGGATACGAAGGTATTACTTGATCAATGTACACGTACCAACT
TGGACTACGTTCTCACCACCACAAAATCCGTAATGGTCAACAAATCTGAGATTCGAATCCAACGCAAACGAAAGCGGGTG
ATCACC---AAGAAATCTAAAGTAACAGTATCAAAACGTCCCAGACTGCAGGAATCGGAACTGTTGGATGAATTGTCACA
GGAATACTACGAGCAGATGCTATCCGAATGC---CAGATGTGGCAATCGGAGTGCACACAACAGGTGGTGGAGGAC----
--ATGGACGAGTCTATTGAACTACCTCGGAGTTGCACGCAG---TCAAAATCGTATCATTCCATTACAATCACCGAAGAG
ATTGAACTTCCCGAAGATCATAGCTTA---ATTATGCCA------TCAAATGGTTTTGGCGAA------GCCGAGGGTGC
GGACTTAACCATTTTTCAAGAGCTTTACCCCAAAGACGGCACAAGGAACTCACTAAAGCGACACTCAATAGCTCAGGATC
CAACTGACATCTTACCGGATAAAATGCCTAGATTGGAT------GATTGGGAT------------GTTTTCGAAGCTGAC
AATGCTATCATGACACAAATCTTTCCGCATAACATTGAACCAGCTGAAGTAACT---CAA---ATAGTTTGTGAACCGTC
GTTGCCCTCAGTTATAAATTCTTTTGAAGAA---ATAACATTTAGCAAGCCGAAGAAT---AAGAAAAGA----------
--AAGCTTATAGTAGACAAACGTATTGAATACACTCGAAAGCAGCTGGTGAAGCATAGACAGAAATATATGGAAGATTAC
ATTTCAAGGGAAGTGATAGTGCCAAAACCATCGGATTTGCCGAAACCCCCCAAGGAACTTCTGTGTAAACTGCATAGCAA
TGTAAGTTTTACAGCT---CTTCATAGC---TCCGGCCCGAAGCTCAGTAATGAAGAAATGGAATTCGAGGCTGAAAACA
CACTGAGAACCATATTTGGCCGCGAGTTTACCGAGAATCTTTCGAAGGAGATATTTGTACGA------------------
---------------CCATCTCAGGCTACAAAATGTGGAAATAAAGAGGCACATATCTATCAGCCCGAACCACTTGAAGT
GGAAGAC-------------------------------------------------------------------------
--------------------------------------------------------------------------------
--------------------------------------------------------------------------------
----TGT---------GTGCAACCTCAACTGCAGCCGCCTGATCAT---GTAAATCAAAATTATAATAATAACGAAATAA
ATGAGCAC---GGCATATAC---TGTGAGGATAATCATGCATATACC---TACAGCGTAATGATGAGTCTCTTAAGCATT
TGGCGTAATAATCCCAAAATCACGGGAATCGATGCCATTGATTTTATGAAAACGTTTGATGGTCGCATCAAGGTTTCGTT
AGCCTTTCTCCATTTGTTGTATCTTGTTCGAGACCGTTTTATAGAGATATCAAAGCGAGCTAATTCGCTGGAAATGCACC
AGATTACTCTTGGCAAAGAGTCCACTAAGCTAATAGAC---AATCTTATGCTGAGTGAGACT---------CTG------
---
>C(2)M MAFFT Full Dsim
------------------------ATGAGCTTGAGTTTA---TATGAGGGCAACATCCTAAATTCCTGCTGGAAAGCAGG
AGTCCGCAAGCCGCGGAAATCGGCG------TTTGCGCCACTCGATCAAAAT---------------GAGATCGCAGATG
TGGATGTAGTCGCCTGCTGCAAGCAAATCACCGAATTAATTGAGGAAAATGCATTAAGAAATCGCCAGGAGCGA---TCC
------------AAAGTTTTGGACACAAGAAACAGGCAAAATGTTATTTTCAAGGACATTTCCCGCTTGGTTTTCGGAGT
TACGGATATTTTTAGATGCCAAGTGGATCTACTTTTGGGAGATACGAAGGTATTACTTGATCAATGTACACGTACCAACT
TGGATTACGTTCTCACCACCACAAAATCCGTAATGGTCAACAAATCTGAGATTCGAATCCAACGCAAACGAAAGCGGGTG
ATCACC---AAGAAATCTAAAGTAACAGTATCAAAACGACCCAGACTGCAGGAATCGGAACTGTTGGATGAAATCTCACA
GGAATACTACGAGCAGATGCTATCCGAATGC---CAGATGTGGCATTCGGAGTGCACACAACAGGTGGTGGAGGAC----
--CTGGACGAGTCTATTGAACTACCTCGGAGCTGCACGCAG---TCAAAATCGTATCATTCCATTACAATCACCGAAGAG
ATTGAACTTCCCGAAGATCATAGCTTA---ATTATGCCA------TCAAATGGTTTTGGCGAA------GCCGAGGGTGC
GGACTTAACCATTTTTCAAGAGCTTTACCCCAAAGACGGCACAAGGGACTCACTAAAGCGTCGTTCAATAGCTCAGGATC
CAACTGACATCTTACCGGATAAAATGCCTAGATTGGAT------GATTGGGAT------------GTTTTCCAAGCTGAC
AATGCTATCATGACACAAATCTTTCCGCATAACATTGAACCAGCTGAAGTAACT---CAA---ATAGTTTGTGAACCGTC
GTTGCCCTCAGTTATAAATTCTTTTGAAGAA---ATAACATTTAGCAAGCCGAAGAAT---AAGAAAAGA----------
--AAGCTTATAGTAGACAAACGTATTGAATACACTCGAAAGCAGCTGGTGAAGCATAGACAGAAATATATGGAAGATTAC
ATTTCAAGGGAAGTGATAGTGCCAAAACCATCGGATTTGCCGAAACCCCCCAAGGAACTTCTGTGTAAACTGCATAGCAA
TGTAAGTTTTACAGCT---CTTCATAGC---TCCGGCCCGAAGCTCAGTAATGAAGAAATGGAATTCGAGGCTGAAAACA
CACTGAGAACCATATTTGGCCGCGAGTTTACCGAGAATCTTTCGAAGGAGATATTTGTACGA------------------
---------------CCACCTCAGGCTACAAAATGTGGAAATAAAGAGGCACATATCTATCAGCCCGAACCACTTGAAGT
GGAAGAC-------------------------------------------------------------------------
--------------------------------------------------------------------------------
--------------------------------------------------------------------------------
----TGT---------GTGCAACCTCAACTCCAGCAGCCTGATGAT---GTTAATCAAAATTATTATAATAACGAAATAA
ATGAGCAC---GGCATATAC---TGTGAGGATAATCATGCATATACC---TACAGCGTAATGATGAGTCTTTTAAGCATT
TGGCGTAATAATCCCAAAATCACGGGAATCGATGCCATTTATTTTATGAAAACGTTTGATGGTCGCATCAAGGTTTCGTT
AGCCTTTCTCCATTTGTTGTATCTTGTTCGAGACCGTTTTATAGAGATATCAAAGCGAGCTAATTCGCTGGAAATGCACC
AGATTACTCTTGGCAAAGAGTCCACTAAGCTAATTGAC---AATCTTATGCTGAGTGAGAAT---------CTG------
---
>C(2)M MAFFT Full Dmel
------------------------ATGAGCTTGAATTTA---TATGAGAGCAACATCCTTAATTCCTGCTGGAAAGCGGG
AGGGCGCAAACCGAGGAAATCGGCA------TTTGGCCAACTTAATCGAAAT---------------GAGATCGCTGATG
TGGATGTAGTCGCCTGCTGCAAGCAAATCACCGAATTAATTGAGGAAAATGCATTAAGAAAACGCCAGAAACGA---TCC
------------AATGTTTTGGCCGCAAGAAACCGGCAAAATGTTATTTTCAAGGACATTTCCCGCTTGGTTTTTGGAGT
TGCGGATATTTTTAGATGCCAAGTGGATCTACTTTTGGGGGACACGAAGGTATTACTTGACCAATGTACACGTACCAACT
TGGATTACGTTCTCACCACAACAAAATCCGTAGTGGTCAACAAATCAGAGATTCGAATCCAACGCAAAGGAAAGCGGGTG
ATCACC---AAGAAATCTAAAGTAACAGTATCAAAACGTCCCAGACTGCAGGAATCGGATCTATTGGATGAATTCTCACA
TGAATACTACGAGAAGATGCTATCCGAATGC---CAGATGTGGCAAACGGAGTGCACACAACAGGTGGTGGAGGAC----
--CTGAACGAGTCTATTGAACAACCCCGGAGTTGCACTCAG---TCAAAGTCGTATCATTCCATTACAATCACCGAAGAG
ATTGAACTTCCCGAAGATCATAGCTTA---ATTATGCCA------TCAAATGGTTTTGGCGAA------GCCGAGGGCGC
GGACTTAACCATTTTTCAAGAGCTTTACCCCAAAGATGGCACACGGAACTCACTAAAGCGACACTCAATAGCTCAGGATC
CAACTGACATCTTACCGGATAAAATGCCCAGATTGGAT------GATTGCGAT------------GTTTTCCAAGCTGAC
AATGCTATCATGACCCAAATCTTTCCGCATAACATTGAACCAGCTGAAGTAACT---CAG---ATAGTTTGTGAACCGTC
GTTGCCATCCGTTTTAAATTCTTTTGGAGAA---ATAACATTTAGCCACCCGAAAAAT---CGGAAAAGA----------
--AAGCTAATAGTAGACAAACGAATTGAATACACCCGGGAGCAGCTGGTGAAGCATAGACAGAAATATATGGAAGAATAC
CTTTCAAGGAATGTGATAGTGCCAAAATCCTCGGATTTACGGAAACCCCCTAAGGAACTTCTCTGTAAACTGTATAATAA
TGTAAGTTTTTTAGCT---CTTCATAACCACTCCGGACCTAAGCTCAGTAATGAAGAAAAGGAATTCGAGGCAGAAAACA
CATTGAGAACCATATTTGGCTGCGAGTTTACCGAGAATCTTTCTAAAGAGATATTTGTGCGA------------------
---------------CCATCGCAGGCTACAAAATGTAGGGATAAAGCGGCACATATCTATCAGCCCGAACCGCTTGAAGT
GGAAGAC-------------------------------------------------------------------------
--------------------------------------------------------------------------------
--------------------------------------------------------------------------------
----TGT---------GTGCAACCTCAACTTCAGCCACGTGATGAT---GTAAATCAGAATTAT---CATAATGAAATGA
ATGAGCAC---GGCATATAC---CGTGAGGATAATCATGATGATACC---TACAGCGTAATGATGAGTCTCTTAAGCATT
TGGCGTAATAATCCGAAAATCACGGGAATCGATGCCATTGATTTTATAAAAACGTTTGATAGTCGCATCAAGGCTTCGTT
AGCCTTTCTCCATTTGTTGTATCTTGTTCGAGACCATTTTATAGAGATATCAAAGCGAGCTAATTCGCTGGAAATGTACC
AAATTACTCTTGGCAAAGAGTCCGCTAAGCTAATAGAC---AATCTTATGCTGAGTGAGACT---------CTG------
---
>C(2)M MAFFT Full Dyak
------------------------ATGAACTTAAATTTA---TATGAGGACAACATCCTAAATTACTGCTGGAAAGCGGG
AAGTCGCAAAACGCGGAAATCGGCG------CTTGCCCAACTCGATAGGAAT---------------GAGATCGCAGTTG
TGGATTTGGTCGCCTGCTGCAAGAAAATCACTGAATTAATTGAGAAGAATACATTAAAA---------ACACGA---TCA
------------AATGTTTTGGTTACGAAAAACAAACAAAATGTTCTTTTTAAGGGCATTTCCCGCTTGTTTTTCGGCGT
TACGGATATTTTTAGATGCAAGGTGGATCTACTTTTGGGGGATACGAAACTATTACTTGATCAATGTACACGTACCAACT
TGGATTACGTTCACACCACCACCAAATCTTCAGTGGTTACCAAATCTGAGATTCAAATCCAACGCAAAAAAAAGCAGGTA
ATCACC---AAAAAATTTAAAGTAACAGAGTCGAAGCGTGCCAGACTGCAAGAATCGGAGCTGTTGGATGAGTACGCTCA
TGACTACTTCGAAAAGATGCTATCGGAATGC---CAGATGTGGCTCTTGGATTGTAAACAACACGGGGAGGAGGAA----
--TCCAACGAGTCTTTTGAACTACACCAAAGCTGCACGAAG---TCGAAATCGTATCATTCCATTACAATCACCGAAAAA
ATTGAATTTCTCGAGGATCATAGCGTT---ATTATGCCA------TCAAATGGTTTTGGGGAA------ACCGAAGGGGC
TGATCTAACCATTTTTCAAGAGCTTTACCCCAAAGACGCCACAAGGAACTCCTTAAAGCGTCACTCAACAACTGAGGATC
CAACTGACATTTTACCAGATAAAATGCCTAAATTGGAT------GATGGGCAA------------ATTTTCCAAGCTGAC
AATGCTATAATGACCCAAATTTTCCAGCATAACATTGAACCAGCTAAAGTAACT---CAA---ATAGTTTGCGAACCGTT
CTTGCCTGCAGTTTTGAGTTCTTTTGTAGAA---ATCAAATTTAGCAAGCCAATGAAT---CGGAAAAGA----------
--AAGCTTATAGTAGACAAACGCATTGAATATACTCGGGAGCAGCTGGGGAAGCATAGAAAGAAATATATGGATGAGTTC
ATTTTAAAATCAGTGAAATTGCCAAAACCGTTGGATTTACCGAAACCCCCCAGTGAACTTTTCCGTAAAGTGAATAATAA
TGTAACTTTTTCACCT---CTTCGCAACAACTTCGGCCCTAAGCTCAGTATAAAAGAAATGGAATACGAGGCTGAAAATA
CACTAAGAACCATATTTGGCGGCAAATTTACCGAGAACCTTTCCAAGGAGATATTTGTAGGA------------------
---------------CCTTTTCGGGCTAAGAAATGCAAGGATAAAAAAGCATGTATATATAAGCCTGAACCGGATGAATT
G---GAT-------------------------------------------------------------------------
--------------------------------------------------------------------------------
--------------------------------------------------------------------------------
----TTT---------TTGCAACCTGAATTGCATCAGGCTGATGTC------AATCCCATAATTCATAATAACAAAATGA
ATAAGCAT---ATGCCGTGC---TGTGGGAATAATCACGCTCATACC---TACAGCGTAATGATGAGTCTCTTAAACATT
TGGCGTAATAATCCGAATATTACGGGAATCGATGCCTTTGATTTTATAAAAACGTTTGCGAGTCGCATCCAGGCTTCGTT
AGCATTTCTCCATTTGTTGTATCTCGTTCGAGACCATTTTATAAAGATATCAAAGCGAGCTAACTCGCTTGAAATGGACC
AAATTACTCTTGGCAAAGAGTCCGCTAAGTTAATAGAC---AATCTTACGCTGAGTGAGATT---------TTC------
---
>C(2)M MAFFT Full Dele
------------------------ATGGCAATCAAATCT---TACGTATCAAACATCCTTGATACCTGCTGGAAAGTGGG
CGGCAGCAAATCTAGGACTTCGACT------TTTTCCCAATTAGATCGGAAT---------------GAGATCGCCGCAG
TCAATATCGTCGCTTGTTGCAAGCAAATAAATGATTTAATAGAGGAAAACTCATCGAAAATT------TGCGGA---TCG
------------AGTGTTTTGGCAACAAGAAAGAAGCAGAATCTCAGTTTCAAGGACATTACACGTTTGGCACACGGAGT
CACCGACATTTACAGGTGTCAGGTGGACATCCTTTTAGGAGATACCAAACATTTGCTGGATCAAATGAGACGTACCAACT
TGGACTTTGTTGTCACGACCACAAAATCTGTAGTGGTCAAGGAATCGGAGATCCGAGTCAATCGGAAACGAAAGCGTTTA
GTCACC---AAAAAATCGAAGGTGACCGTCTCCAAACGTCCCAGATGCCAGGAGTCCGAACTTTTGAATAAAGCATCTCA
GGAGTACTACAAAAAAATGCTATCTGAATGT---CAGATTTGGCAGTCTGAGTGCACACACCAGTTGGTGGAGGAA----
--TTG---CAATCTATTGAACTGCCGGGATGCTCTACGCAA---TCAAGCTCATATCATGCCATTACCATCTTTGAGGGG
AGACGAAGTCACGAGGATCACAGCACT---ATCATTCCA------TCTGAGGGTTTTGGCGAT------AGCGATGAATT
GGATTTAACTATATTTGAAGAGCTTTACCCAAAAAATTTCAAACACAATCCT------------------------GACC
CAACAAACATTTTACCAGATAAAATGCCGAGATTGGAT------GAATTAAAC------------ATTTTTCAAGCTGAC
AATGCTATTATGACCCAAATTTTTCCAGATAACATTGAACCAGCTGATACAACT---GAG---AAAAGTTGTGAACCATT
GTTGGAGTCGTTTTATTATCCTCCTGTTGAA---ATTTCATATAGCCAGCCGAAGAATCCTCGTAAAAGA----------
--AAGTTAATAATAGACAAGCAAATTAAATATTCACAAGAGCAACTGGTAAAGCATAGACAGAAGTATATGGATGATCAT
AACACTAGAGTTTTAATAGTACAAAATACATCTGCAACACGCAAAAAACCGTATGAACTTTTATCTAAACTGAACAAGAA
TAACATTTTTCCACAT------ATTAATCACCCCGTCGTTAATTTAACA---ACTGAAATGGAATACGAAGCGGAAAATA
CCTTGAGAACCATATTCGGCAGCGAGTTCACGGAGAAACTAACTAAGGAGATTTTTGTTCCG------------------
---------------GCAATCGAAATAAAGCAATCAGGAAACCAAGAGGTGTATATTCATCAGCCCGTGCCGCTTGAACA
GGAGGAC-------------------------------------------------------------------------
--------------------------------------------------------------------------------
--------------------------------------------------------------------------------
----ATT---------GTACCGCCTATTTTGCATTCTGTGGATGTT------ATTAAACAAAGCAACAATAACAATTTTT
ACAAACAA---AGTACCCAC---TGTGAGAAT---AATTTTGATACC---CACAGTGTAATGATGGACCTCCTTGATCTT
TGGCGTAATAATCCGAATATCAATGGAATCACTGCCAACGATTTTTTCAAATCGTTTAAAGATCGCACCAAAGCTTCGCT
TGCCTTTCTCCATTTGTTATATCTGGTTCGTGACAATTTTATAGAGATCTCAAAGCGAGCTAACTCCATTGAAATGGATC
AAATTACTTTGGGCAAAGAGTCCATAAAGCTTATAGAA---AATCTAATGCAGAGTAAGACT---------TTC------
---
>C(2)M MAFFT Full Drho
ATGGCGATA---------CCTAAGCTGGACTTGGAGTTG---TATGAGGGCAACATCTTAGATTTCTGTTGGAAAGCGGG
CGGC------ACTAGGACAACGGCT------TTTGACCAATTCGATCGGAAT---------------GAGATCGCCGCAG
TGAATATAGTCGCTTGTTGTAAGGAAATAACTGATTTAATAGAGGAAAACTCATCGACAATA------CGCCGA---TCG
------------AATGTTTTGGCAACAATAAGGAAGCAAAATGTCACTTACAAGGACATTTCACGCTTGGCATACGGAGT
CACCGATATCTACAGATGTCAGGTGAACATACTTTTAGGAGATACCCAACATTTGCTGGATCAAATGAAACGTACCAACT
TGGACTTTGTTCTCACAACCACCAAGTCTGTAGTGGTCAAGGAATCGGCGATCCGAGTCAATCGCAAACGGAAGTGCTTG
ATTACC---AACAACACCAAAGTGACCGTCTCTAAACGTCCCAGATTGAAGGAGTCAGAACTTTTGAATAAAACTGTTCA
GGAGTACTACGCAAATATGCTTTCTGAATGT---CAGCTATGGCAGTCAGAGTCCACACACCAGGTGGTAAAGGAA----
--TTACAAGATTCTATTGAACTGCCTCGAAGCTCTACGCAC---TCAAATTCATATCATGCCTTCACTATCACCGAAGAG
ATACAAATTCACGAGGATCAGAGCGTT---ATCATTTCA------TCTGAAGGTTTTGGCGAT------GGTGATGAGTT
GGATTTAACCATTTTTGAAGAACTCTACCCCTACAAATCAACAAGGCAATTCTTAAAGCGGCCCTCAACAACCCTGGATC
CAACTGACATTTTACCAGATAAAATGCCAAGATTGGAT------GAATTGAAT------------ATTTTTCAAGCTGAC
AATGCTAATATGACCCAAATCTATCTGAATAACGTTGAACCAGTG------------------------TGTACACCATC
GTTGATGTCGTCTTTTTATCCTCCGGTTGAT---ATTTCATTTAGACAGCCAAAGAATCCTCGTAAAAGA----------
--AAACTAATAATAGACAAACATATCCAATATTCACAAGAGCAACTGATTCAGCACAGAAGCAAGTATATAAATAAGCTT
AAGAACAGAGTTGTTTTTGTGCAAAAGGCATCCGAACTACTCAAAACACCGAATGAAATTTTGTGTAAACTAAATAAGAA
TATAATTGTTTCAAAT---ATTATTAATCATACCGGCTTTAATTTATCAAATGAAGAAATGGAATGCGAATCTGAAATTA
CCTTGAAATCCATATTTGGCCACGAATTTACGGAAAACATAGCTAAGGAGATTTTTGTTCAG------------------
---------------GCACGAAACATAGAACAATCAAGAAATCAGGATGTGTATGATGTCCACCCCGTGCCGCTTGACCT
GCAAGAC-------------------------------------------------------------------------
--------------------------------------------------------------------------------
--------------------------------------------------------------------------------
----ACT---------TTATCAACTCTTTTACTTCCTGAAGACGTT------AATAAACAAAGCAATAATAACATTTTCT
TCAAAAAA---AGTATTGAC---AGGGACAATAATAATTTTGATACC---CACAGTGTAATGATGGACCTCCTAAATCGT
TGGCGTAATAATCCAAAGATCTTGGGAATCAATGCCCAAGATTTTATCAAATCGTTTGAAGATCGCATCAAAGCTTCGCT
AGCTTTCTGTTGTTTGTTATATCTAGTTCGGGATCATTTTATTGAGATCTCAAAACAGGCTAATTCCATTGAAATGGATC
AAATTACGCTGGGTAAAGAGTCAATTAAGCTTATAGAA---AATTTAACCCAGAGCGAGACT---------TTC------
---
>C(2)M MAFFT Full Dfic
------------------------ATGGACTTGGATTTG---AACGGTAACAACGTCCTAGATTCCTGCTGGAAAGTTGG
CCGATTCAAGAACCGTTCGTCGGCT------TTCGCTCAATTCGATCGGAAT---------------GAGCTCAAAGCAG
TAAATATTTCCTCTTGCTGCAAGCAAATAACTGATTTAATAGAGGTAAACGCAGAACGGTTA------CGTGTA---TCA
------------ATACCCTTCGCAACAAGGAGTAAGCAAAATGTGAGCTTTAAGGAAATTTCATGCTTGGTATACGGGGC
CACCGAGATTTATAGGTTTCAGGTGGACATTCTTTTAGGGGACACGAAATATTTGCTGGATCAAATGAAACACACAAACT
TCGACTTTGTTCTGTCAACGAGCAATTCAGTAAAGGTCGAGGAAGTAGAGGTCAAATTTAATCGGAAACGAAAGCGCGTC
ATTACT---AAGAAATCAAAAGTAACCCTTGCCAAGCTTCCCAGATTACAGGAGCCGGAACTCTTAAATGAATCCGTTCA
GGTTTACTACAAAAACATGCTATCTGAGTGC---CAGATGTGGGAGTCGGAATGTACACAGCAAGTGATAGACGAG----
--TTCCACGAGTACATTGAAATTCCTCGCAACTGTACGCAA---GCAAGTTCATATCACGACATAACCTTAACCGAAGAA
ATAGAAATCATAGAGGATCGGAGCATC---ATCATGCCC------TCCGAAGGTTTTGGAGAA------AGTGATGAATT
GGACCTAACCATTTTTGAAGAACTTTATCCCAAAGGCGAGCAAAGGAAGTCCTTTAAGCGAAGCCTAACAGCCCAGGATC
CATCTGACATTTTACCAGAGAAAATGCCAAGATTGGAT------GAATCAAAC------------ATATTCCAAGCTGAT
AATGCTATTATGGCTCAAATCTTTCCCAATAACATTGATTCAGTT------------------------TGTGATCCAGC
GTTGCCGTCAATTTCACCCACT----------------------------------------------------------
-----------------TCGCATATTAAGTATACTCGAAAGCAGTTGATGAAGCACAGATGCAAATATCTAAAGGAATAT
ATGGATAGGGTTGTTGTACCACAGAAACCATCC---TTTGGAAAAACGCCAAATGAACTATTATAT--------------
-------------------ATAACTCAGCATTCGGTCTTGGATTTAAATGCAGAAGAGTTGGAATGCGAATCGGAAATCA
CACTGAGAGCTATATTCGGCTCCGAGTTTACAGAGAACCTAGCCAAGGAAATTTTTTTTCTA------------------
---------------GAAAAGGTGTTAAGGAAGTCAAAAAATCAAAATGTATACAACAATCAAGCTGGGCCACTTGAATT
GGAAGAC-------------------------------------------------------------------------
--------------------------------------------------------------------------------
--------------------------------------------------------------------------------
----ATT---------TTACCAGTTCCGGTACCCAACGTTAGTTTA------GAGACAAAAAGCAATAATAATAATTTGT
ACAACAAA---AGTGTTGAT---TGTGAGAACAAACATTTTGATACC---CACAGTGTAATGATGGATCTCTTAAACATT
TGGCGCAGTTATCCCGAAATCAAGGGGATCGATGGAAATGATTTTATCAAATCGTATGCAGATCGCATCAAGGCTTCGCT
AGCCTTCGTTAATTTGTTGTATCTCGTGAGGGACAACTTTATTGAGATCTCAAAGCGGACTAACTCCATTGAAATGCACC
AAATAACTTTAGGCAAGGAGTCCGCTAAGCTCATAGAA---AATGTAATGCAGGAAGAGCTT---------TCT------
---
>C(2)M MAFFT Full Deug
------------------------ATGAAATTTGATTTG---TGTGAGGGGAATAGTTTAGATTCCTGCTGGAAGATAGG
AGGTCGCAAATCCCGG------------------GCCCCATTCGATCGGAAT---------------GAGATCGAAGCCG
TGAATATAGTGGCTTGCTGCAAGAAAATCACTGACTTAATAGACGAAAACACGTTGAGAATA------CGTCAT---ACG
------------AAT---------ACAAGGAACAATAGAAATGTAAATTTTAAACATATTTCACATCTGGCATACGGCGC
TACTAATATTTATAGATGTCAGGTGGATATTCTTTTAGGAGATACGAAACTTTTGCTGGATCAAATGAAAAGTAAGAATG
TGGACTTTGTTCTTACAACCACAATATCTGTTTTGGACAAAAAATCGGATATTAGAAATCAACATAAACGGAAGCGTGTG
ATCACT---AAGAAAGCAAATATCACAATCTCAAAACGCCCCAGATTTCAGGAGTCTGAATTTTTAAGTGAATTCTCTCA
GAAGTACTACGAAAACGTACTATCTGAATGT---CAAATGTGGAAGTCAGAATGCACAGAACAGATGGTCGAGGAT----
--TTAAACCAGTCTATAGAACTACCACGAAGATGTAAGGAA---TCAATGTCATATCATGCCTTTACCATAACTGAAGAA
ATACAAGATAACGAAGACCAAAACATT---ATAATGTCA------TCTGATGGTTTTGGTGAT------AACGATGAGTT
AGATTTAACCATTTTTCAAGAACTTTACCCCAAAAACGGAAAAAAATCTGACTTAAAAAAGCGCTTAACCACCCAGGATG
CAACCGGCATTTTACCAGAAAAAATGCCGAGATTGGAT------GAATTGGAA------------ATTTTCAAAGTTGAC
AATGCAATAATGGTCCAAATTATTCCTGACAACATTGATTCAGCTGGA---GAT---AAA---TTAGAATGTAAACATTC
GATGTCGCAATTTTCAAAGCCTTTTGAAGAA---ATAATATTCAGCAAACCGAAGAATTCTCGCAAAAGA----------
--AAACTCTTGGTAGATAACCATATTAAATACACTCGAGAACAACTCCAAAAGCATAGACGCAAATATATGGATGATTAT
ATGTCTAGAACTGTAATAATACAAAAACCATCAGAAATACGGAAATTTCCTAATGAACTTTTAAGCAAACTGAATAAAAC
TGCAATATTTTCATCT---ATTGAAAATTATCGAAGCTTTAGGTCAAATAAAGAAGAAATGCATCAAGAGACCGAAAACA
TCTTGAGAAATATATTTGGCAGCGATTTTTCGAAGACCCTTTTAAAGGATATTTTTTAC---------------------
------------------------GTAAAAAAATTAAGTTATGAAGAGTCACATATTCATCAGGTCGAATCCCATGAAAT
AAAGAAC-------------------------------------------------------------------------
--------------------------------------------------------------------------------
--------------------------------------------------------------------------------
----GTC---------TTTTCATCTTCATTACCCCACGTG---GTT------AAAAATCCAGAAGGCAATAACAATTTCT
TTCAACAC---ACTTTACAC---TATGAGAATATTAATTTCGGTGTT---CACAATGTGATGATGAATCTACTAAACATT
TGGCGTAAAAATTCCAAAATCACAGGAATCGATGCCCATGATTTTATAAAATCATTTGAAAGTCGCTTCAACGTTTCGAT
AGCCTTTATTAATTTATTATATCTAGTTCGAGATAATTTCATACAAATCTCAAAGCGGGGTAACTCCCTTGAAATGGACC
AAATTACTCTAGGAAGAAAGGGTGTCAAGCTAATAGAT---AGT---------------------------TTC------
---
>C(2)M MAFFT Full Dmir
ATGCTT------------CAAACTCTAGACTTGGTCCGG---TATGAAAGCAACCTGCTGGAGCCTTGCTGGAAGGCAGG
CGCCGCCAAAAGCCTACGA------------GCAACAGGTGTTGGCCGAAAT---------------GAGATCGCTGCGG
TGAACATAGTGGCCTGCTGCAAGCAGATAACTGATTTAATAGATGAAAATAAATTAAGAAGA------AACGAG---ACG
------------AGGTCCTTGAACACGCGTACCAAAGGATATGTTAATTTTAAGGGCATTACGCGTCTCACCCATGGAGT
GGTCCATATATACAGGAGTCAAGTGGACACATTGTTGGATGATGCGAAACGTTTGCTGGATCAAATGAATCACACAACGT
TCGACTTTGTGCTCACTACGAAGAAAACGGTGGTGATGAAACAGGCAGAAGGGCGAACCCACCGAAAACGCAAGCACGTT
ATAACC---AAACAGGCCAGGTTAACACTCTCGAAGTGTCCCAGAATCCAAGAGCCCGCGCTGCTGGATGATGATGTCTT
GAATCACTATCGCGCCCTGATGACTGACTGC---CAGGTGTGGAAGGCAGAGAGCACACAAGAAGTCGTAGAA-------
--------GAGTCCATTGAGCTGCCTCGAATGGTTCAAGAA---ACAAAC------------TTGACTATCACCGAAGAG
TTTGCTGTCTATGAAGATCATAGATCT------GTAAAG------GAAGAGGGATTTGGAGAC------GCCGGGCAGGT
GGATTTGACTATATTTGAAGAGCTCTACCCC------------TTAAAGGCCTTAAGGCATCACTCTTTGAGCTCGAATT
TAACGCACACTGTAGCTCCCAAATTGGATAAGCGTATC---AATCCATTTGGA------------AGCTCAATTTCTGAG
AGTGTTATTCAGACGATAATCCAGGATAATAGTACTACATCAGCGACCACAGTATGCCACCGGAATGCAGATGCACCCTC
GTTACCGTCACTTCCACCGCCCTCACCCACC---AATATCTATGTACCTAGGAAAAAGTCAAAAAAACGAGGCAAACAAA
AAAAATTAATAGTTGACAAATGTATCAAATATTCTCGTGATGAACTAATCAAGCACAGACATCAGTACCTATATAATCAC
AGGAACAAAGTGTTAAAAGCACCGTCTCCCAGTAAGGTACTAAAAAGTGAGAAAAAACTTCTATCAACTCTGAAGAACAA
CTTTATCTTTCCAGATTTTTTAAAAAGACGTCAGAGCCATACATTAACGGTAGAACAAATGGAAACCGACTGTGAGAGTA
TATTAAAAACGATTTTTGGTGACGACTATACTGACACTCTGGCCAAGGATGTATTTGGTGGG------------------
---------------CTTTCGGAACTGCTCACAGCAGCTAATCCAGGAGAAATAGCTTCTGCTGTTCCTCCTATATCAGT
TGGAGAT-------------------------------------------------------------------------
--------------------------------------------------------------------------------
--------------------------------------------------------------------------------
----ATTGAAAACAATACACCGCCTCCACTGTTGCCTGTAAATGTGAAGGCGGTAACTCCCGTCAACAACAATCATTTCT
ATAAGCATAAAACAACAAGC---TATGAGGATAATCCATTTGACAGC---CACGACGTAATGATGGACCTTTTGGACACA
TGGCGCCACTTTCCAGACCTCAAAGGAATAGATGCAAATGAATTCATCAAGTCATTTCCGCACCGCACTAAAGCGGCCCT
GGCTTTCAGTCACCTATTAACTCTCGTACGTGACAATTTCATAAGTATCTCGAAAAGGCCAAACTCCAATGAAATGGATC
AAATAACACTGGGCGAACAGTCCAATGCCCTAATTGTA---AATGTGGCGCTGGACGAGCAG---------TCA------
---
>C(2)M MAFFT Full Dper
ATGCTT------------CGAACTCTAGACTTGGCCCGG---TATGAAAGCTACCTGCTTGAGCCCTGCTGGAAGGCAGG
CGCCGCCAAAAGCCTACGA------------GCAACAGGTGTTGGCCGAAAT---------------GAGATCGCTGCGG
TGAACATAGTGGCCTGCTGCAAGCAGATAACTGATTTAATAGATGAAAATAAATTAAGAAGA------AACGAG---ACC
------------AGGTCCTTGAACACACGTTCCAAAGGATATGTTAATTTTAAGGGCATTACGCGTCTCACCCATGGAGT
GGTCCATATATACAGGAGTCAAGTGGACACATTGTTGGATGATGCGAAACGTTTGCTGGATCAAATGAATCACACAACGT
TCGACTTTGTGCTCACTACGAAGAAAACGGTGGTGATGAAACAGGCAGAAGGGCGAACCCACCGAAAACGCAAGCACGTT
ATAACC---AAACAGGCCAGGGTAACTCTCTCGAAGTGTCCAAGAATCCAAGAGCCCGCGCTGCTGGATGATGATGTCTT
GAATCACTATCGCGCCCTTATGACTGATTGC---CAGGTGTGGAAGGCAGAGAGCACACAGGAAGTCGTAGAA-------
--------GAGTCCATTGAGCTGCCTCGAATGGTTCAAGAA---ACAAAC------------TTGACCATCACCGAAGAG
TTTGCTGTCTATGAAGATCATAGTTCT------GTAAAG------GAAGAGGGATTTGGAGAC------GCCGGGCAGGT
GGATTTGACTATATTTGAAGAGCTCTACCCC------------TTAAAGTCCTTAAGGCATCACTCTTTGAGCCCGAATT
TAACGCACACTTTAGATCCCAAATTGGATAAGAGTATC---AATCCATTTGGA------------AGCTCAATTTCTGAT
AGTGTTATTCAGACGATAATTCAGGATAATAGTACTACATCAGCGACTACTGTATACCACCGGGATGCAGATGCATCCTC
GTTACCGTCACTTCCACCGCGCTCACCCACC---GATATCTATGTACCTAGGAAAAAGTTAAAAAAACGAGGCAAACAAA
AAAAATTAATAGTTGACAAATGTATCAAATATTCTCGTGATGAACTAATCAAGCACAGACATCAGTACCTATATAATCAC
AGGAACAAAGTTTTAAAAGCACCGTCTCCCAGTAAGCTACTAAAAAGTGAGAAAAAACTTCTGTCAACTCTGAAGAACAA
CTTTATCTTTCCAGATTTTTTAAAAAGACGTCAGAGCCATACATTAACTGTAGAACAAATGGAAACCGACTGTGAGAGTA
TATTAAAAACGATTTTTGGTGACGACTATACTGACACTCTGGCCAAGGATGTATTTGGTGGG------------------
---------------CTTTCGGAACTGCTCATAGCAGCTAATCCAGGAGAAATAGCTGCTGCTGTTCCGCCTATGTCAGT
TGGAGAT-------------------------------------------------------------------------
--------------------------------------------------------------------------------
--------------------------------------------------------------------------------
----ATTGAAAACAATACACCGCCTCCACTGTTGCCTGTAAATGTGAAGGCGGTAACTCCCGTCAACAACAATCATTTCT
ATAAGCATAAAACAACAATC---TACGAGGATAATCCATTTGACAGC---CACGACGTAATGATGGACCTTTTGGACACA
TGGCGCCACTTTCCAGACCTCAAAGGAATAGATGCAAATGAATTCATCAAGTCATTTCCGCACCGCACTAAAGCGGCCCT
GGCTTTCAGTCACCTCTTAACTCTCGTACGTGACAATTTCATAAGTATCTCGAAAAGGCCAAACTCCAATGAAATGGATC
AAATAACACTGGGCGAACAGTCCAATGCCCTAATTGTA---AATGTAGCGCTGGACAAGCAG---------TCA------
---
>C(2)M MAFFT Full Dpse
------------------------ATGGACTTAGCCCGG---TATGAAAGCAACCTGCTTGAGCCCTGCTGGAAGGCAGG
CGCCGCAAAAAGCCTACGA------------GCAACAGGTGTTGGCCGAAAT---------------GAGATCGCTGCGG
TGAACATAGTGGCCTGCTGCAAGCAGATAACTGATTTAATAGATGAAAATAAATTAAGAAGA------AACGAG---ACG
------------AGGTCCTTGAACACACGTTCCAAAGGATATGTTAATTTTAAGGGCATTACGCGTCTCACCCATGGAGT
GGTCCATATATACAGGAGTCAAGTGGACACATTGTTGGATGATGCGAAACGTTTGCTGGATCAAATGAATCACACAACGT
TCGACTTTGTGCTCACTACGAAGAAAACGGTGGTGATGAAACAGGCAGAAGGGCGAACCCACCGAAAACGCAAGCACGTT
ATAACC---AAACAGGCCAGGGTAACTCTCTCGAAGTGTCCCAGAATTCAAGAGCCCGCGCTGCTGGATGATGATGTCTT
GAATCACTATCGCGCCCTTATGACTGATTGC---CAGGTGTGGAAGGCAGAGAGCACACAGGAAGTCGTAGAA-------
--------GAGTCCATTGAGCTGCCTCGAATGGTTCAAGAA---ACAAAC------------TTGACCATCACCGAAGAG
TTTGCTGTCTATGAAGATCATAGTTCT------GTAAAG------GAAGAGGGATTTGGAGAC------GCCGGGCAGGT
GGATTTGACTATATTTGAAGAGCTCTACCCC------------TTAAAGTCCTTAAGGTATCACTCTTTGAGCCCGAATT
TAACGCACATTTTAGATCCCAAATTGGATAAGCGTATC---AATCCATTTGGA------------AGCTCAATTTCTGAT
AGTGTTATTCAGACGATAATTCAGGATAATAGTACTACATCAGCGACTACAGTATACCACCGGGATGCAGATGCACCCTC
GTTACCGTCACTTCCACCGCACTCATCCACC---GATATCTGTGTACCTAGAAAAAAGTCAAAAAAACGAGGCAAACAAA
AAAAATTAATAGTTGACAAATGTATCAAATATTCTCGTGATGAACTAATCAAGCACAGACATCAGTACCTATATAATCAC
AGGAACAAAGTGTTAAAAGCACCGTCTCCCAGTAAGGTACTAAAAAGTGAGAAAAAACTTCTATCAACTCTGAAGAACAA
CTTTATCTTTCCAGATTTTTTAAAAAGACGTCAGAGCCATACATTAACTGTAGAACAAATGGAAACCGACTGTGAGAGTA
TATTAAAAACGATTTTTGGTGACGACTATACTGACACTCTGGCCAAGGATGTATTTGGTGGG------------------
---------------CTTTCGGAACTGCTCATAGCAGCTAATCCAGGAGAAATAGCTGCTGCTGTTCCGCCTATGTCAGT
TGGAGAT-------------------------------------------------------------------------
--------------------------------------------------------------------------------
--------------------------------------------------------------------------------
----ATTGAAAACAATACACCGCCTCCACTGTTGCCTGTAAATGTGAAGGCGGTAACTCCCGTCAACAACAATCATTTCT
ATAAGCATAAAACAACAATC---TACGAGGATAATCCATTTGACAGC---CACGACGTAATGATGGACCTTTTGGACACA
TGGCGCCACTTTCCAGACCTCAAAGGAATAGATGCAAATGAATTCATCACGTCTTTTCCGCACCGCACTAAAGCGGCCCT
GGCTTTCAGTCACCTCTTAACTCTCGTACGTGACAATTTCATAAGTATCTCGAAAAGGCCAAACTCCAATGAAATGGATC
AAATAACACTGGGCGAACAGTCCAATGCCCTAATTGTA---AATGTAGCGCTGGACAAGCAG---------TCA------
---
>C(2)M MAFFT Full Dgri
ATGGCGCTT---------AAGCAGGTG---------------CTAACTGCACCTGCGTTGGAGCCTTGCTGGATTGCAGG
CGAAAAAAAATATTCATCAATGCATTCT---GCAAAAGTATTTTCTCGCCAT---------------GAAATTAATGCTA
TCGACATTGTCGCCAGCAGCGAACGAATTCAGAAGATTATTGACTCCAATCAGGACAAGAGA------GAATCA---AAT
------------AATGCGCTACAAACCCGAAGCCGTAGTCTGGTTACATTCAGGGATCTCACACGTCTCACATTCGGTGC
TACCTACATATTGGGGCAACAGGTGGACACCCTACTTGATGAAACCAAACATTTGCTGGATCAAATAATGGGCAACGAGT
TTCAAGTGCCTGTTGGGGCTCGGCCCCAG------------------ATGGCTTACGGTTGCCGCAAACGCAAACAAATC
ATCTCC---------------CTATGCGTCTCGAAGCGTGCTCGAATCGAGGGCCCAAAGTTTTTGGATAAGCAAAATAT
TCAATATTATAGACACATGTTAGCCGAATGT---CATCTGTGGAATGCGGAAAGTAATGCTCCACAAATTGACGAGATAT
ACCAATCTCCAACGATTCAAATGCCACGCACCTGTTTA------------TCGGATCATAAAATCAGCATCACCCATGAA
CTGACTTTAACCGAGATGGATCAGGAT---TTAATGTTA------AGTGATGGTTTTGGCGAA------TCTAATCAAAC
GGATCTCATAGCTCTTGAAGAGTTTCTACAACCT---------AGAAATTCTTTGAAGTGCAGCTCAGCCGATCATTCAC
TAACTGGT---TTGTGTTACAAAATGCCCAGACTAGATGGTAATGAATTGGAT------------GTTTATCAGCCAAAC
AACGGTGCCCAAGCAGTCGATCATCGTCAAGAGATTGAGGATGTGGCACTGTTG--------------------------
----CCGTTACTTCCACTTCCC------------ATAGTTGTACAGTCACGAAAAAGGAAACGCAATTGT----------
--AAACTACAAATAGATAAATGCATTAAACTATCTTATAAAGCGCTCATGTGCCACAGATCAGCATACTTTAAGACCCAC
GAGGCCGCAAGAGCAGCAAAACCTGATCTAAATATGCACAAG---------------------CATTATATAAATGCTAA
AGCCATGTTGAGCAAT------CGACTAAAAGAGCGCCCCAAGCGCTCCAGCGAAGAAGTCGAGCTAATCTGCGAAAATA
CAATAAGGACAATATTTGGTGCAGATTATGATGATGCGCTGGGAAAAGAGATATTGGCCCCA------------------
---------------AGACAATCACAAGCTCCCGTAAACGAC------------GTTCCGGAAATGCCAACTACAGAGTC
TGCTGAG-------------------------------------------------------------------------
--------------------------------------------------------------------------------
--------------------------------------------------------------------------------
-------CTGCCGAATTCACAACCAAGCATTAACACTGGC------------AATAACAATAATAATAATAATAATGCAT
ACGAGCAT---TCCAAAAGT---TATAAGAACAACAATATTGATTCG---CACAGCATTATGATGGATTTGCTGAACATA
TTGCGCAACAATCCCGACAAAAAGTCCATAGATGCCAACTCGTATGTGAAATCTTTTCCAGACCGCATAACTGCAGCCTT
GACTTTTAGCCATTTGTTGTGCCTAAAGCGCGACGGATTTATAGAGCTGTCTAAAAAACCAGGAACTCTTGAAATTGATG
CCATTACTTTGGGCGCCGAGTCCAACAAGCTCATCGAA---GATATTTTAAAA---------------------------
---
>C(2)M MAFFT Full Dmoj
ATGGCGCTA---------AAACAAGTTGACTTCAAAGGAAATAAGGAAATAAATCTCTTAAAACCCTGCTGGATAGCAGG
CAATAAAAAATATTCAACAACGCAATTT---GTAAAACAGTTTGCGCGACAT---------------GAAATTAACGAAA
TCGACGTGGTTGCAAGTTGCGAAAAAATATCCGACATTATTGAGACGAATCAGGTGAGGAGA------GGAACCCTAAAT
------------AATGTAGTGGACACTCTGAGCTGTCGAGCTGTTACCTTCAAAGACATTGCGCGCCTCACTTTTGGAAT
TAATTACATACTAAATCAACAGGTTACCTCGCTACTGGATGATACCAAGCATTTGCTGGAGCAAATTATGAGGAACAAAT
TCGATTTAAATCAACCGACGCAGCAAACA---------------AATCCGAATTTTAATTGCCGCAAAAGAAAGCAAATT
ATCACGAAGCACACAACGACTGTTTCTGTGGCAAAGAGAGCTAGAGTCAGAGAGCCGCAACTATTAGATGAGGAAAATGT
AGATTATTATAGACATTTATTAACCGAATCT---CAACAATGGAATATAGAGAAGGAAAATGTGGCAATCGAA-------
--CAGTCACAAACTATAGAAGTGGCTCGCACTTGCTTA------------CCCGAGCACATGATAAGCGTAACGCACGAG
CTAACTTTTACAGAAATGGAGCAGGAG---ACAATGTGG------AACAATGGCTTTGGTGAC------TCCAATCAAGT
TGATGTGACCGCGCTTGAAGAATTTCTGCCAGCC---------AGAAATGCTGTGAAGCGCAAGTCGCTTGACCACTGTC
CTACAGGTGTTTTGAGCTATAAAATGCCCAGATTGGAA---ACAGATGCAATT------------ATGGAGCAGACAAAC
AATAATCCACAAACCTTGAATCCTTGTCAGCCGCTGGAGCAGGAGATGGAGCAG--------------------------
----CTGGAATTGCCTCCACCA------------ATTGTTATTACTCCACAAAAACCTAAAACTAAATCAAAACGCAAAA
ACAGAGTTATTAAAGATCAAATCATAAAATTATCAAGAGATGCTCTGCTCCGAGACAGGGAAATCTTTTTTAGAAGATTA
ACAAAAGGAAAATGGCGGAAACCTAAAATTATTAAGCACAACAATACCTGTGAGGTATTGCTAAATAGTTTCAGGCAAAG
TCAACTTTTTCCAGAT------CGTTTGAAGAGAGATGTGCAGCTGAACAGCGAACAAGCTGAAGCGGCGTGTGAATCAA
CACTACGAGCTATATTAGGAGCTGAGTATAGTGATGAGCTGTCCAGAGAGATACTGTCTATG------------------
---------------AGACCTCTTAGTCCACAACTGTTAAATACATTAGAG---ATTTCTGCTTTGCCACCACTAGAGGC
AGAGCAA-------------------------------------------------------------------------
--------------------------------------------------------------------------------
--------------------------------------------------------------------------------
-------CCTATTCAGCTCTCTCCACCTGCAATTGAGGATCCACGA------TGCAATAACAACAATAATAATTCCTATA
CCACTTAC---------AAT---GACGATATTAAAAATATAGATTCT---TTGCGCATTATGATGCATTTGCTCAGCATA
TGGCGCTATAATCCCGATTTAAAGTGTATAGATGCCAACAAGTTTATCAAATCATTTCCGGATCGCTTTAAAGCGGCCCT
GGCATTCAATCATTTGTTATATCTTGCAAAGGAAGGCTTTATAGAACTCTCCACGAAGCCGGACTCTGTGGAGATAAACG
AAATTACTTTAGGCGCAGAGTCCAACTGGCTTATTGAAGAAAACTTAACAACTTGTGAGCAG---------TTTATAAAT
AAT
>C(2)M MAFFT Full Dvir
ATGCCGCTA---------GATCGAATAAATTTAAGCGCAAACGAGGATATAAACCAGTTAAAGCCTTGCTGGATAGCTGG
CGACAGAAAATATTCAAATTCACGATTT---GCTAGGGTCTTTGCGCGTCAT---------------GAAATTAACGCCA
TCGACGTTGCTGCCAGCTGTGATCAAATAAGGGACATGATTGACAACAATCAGGCAAAGACA------GCAGGAACGGAC
------------AATGCACTCGACACGTGCAACCGTAGAGTGGCTGCGTTTAACGACTTAACACGGCTCACATTCGGCGT
AAGCTACATTCTGAGCCAACAGGTGTCCACGCTGCTGGACGATACTAAACATTTGCTGGATCAAATCATGGGCAACAACT
TGGAAATACCCTGTCAGGCGGAGCCACCA---------CGTCAAACGCAGACACACGGTTGTCGTAAACGAAAGCGAATC
ATCGCCACAAAGACAACTACGATGTGTTTAGCCAAGCGCGCTAGAATTAGGGATCCCCAGCTGTTGGATGAGCAAAATAT
TGACTACTATAGGCACATGTTAACGGAATCG---CAGCTGTGGAATACAGACACAGAAAATCTTGAGATTGAG-------
--------CAGACCATTGAAGTGGCACGCACGTGCTCA------------GCACAGCATGTGATTAGCTTCACACATGAA
CTGACTATGACGGAGCTCGGCGAGGAT---ATACTGTGG------AACGATGGCTTCGGTGAA------TCAAATCCAGT
GGATGTTGCTGCTCTTGAAGAGTTTCTTCCATTT---------AGAAATTCCTTAAAGCGCAAATCGACTGATTCAATGC
CAACTGGTGTTTTGTGCTACAAAATGCCCAGATTAGCA---ACAAGCTTGGAT------------CTGTCAAATACTAAC
GGTAATACGCAAGCACTCGATCTATATCAAGAGATAGAGCCTCTTGCCCCATTG---------------------CCGCC
GGTATCGCCGCTTCCACCAACA------------ATTGTCGCTCCGGCGCCAAAGCCAAAATTAAAGCCCAAGTTCAAA-
--------ATGATAGATAAATGCATTAAGCTATCGCGCGAGGTGCTCTTACGCGATAGGGAACTTCTATTTAACAAACTG
GAAAGTGCAAAACATGTTAAACCTCAGATTATTAAACATAGTAATAAAAGTGAAACATTGCTGAACACCTTTAGGCAAGA
TCACCTTTTTCCAGAA------CGTTTAAAAAAACATTTACAGCTGAGCAGCGAACAAATCGAGTTGGACTGTGAATATA
CAATACGCGCTATTTTTGGTGAGGATTATAGTGATGATCTGGTCGGTGAGATCTTGTCGGCA------------------
---------------ATTCCAGTAAGGGCTCAACCGACAAACCGTTTAGAA---GAGGCTCCTATGCCAATGCTAGAGCT
AGCTGAA-------------------------------------------------------------------------
--------------------------------------------------------------------------------
--------------------------------------------------------------------------------
-------------AACCAATCACCTCATGTACTCGAGCTGCAACAA------TGCAGCAATAGCAATAATAACAACACAT
ACGAGCAC---ATAAAAAGT---AATGAGGAACAGAATTTTGATTCA---TTGAGCATCATGATGGATTTGCTCAACATA
TGGCGCAATGATCCTGATAGAAAGACTATTGATGCCAACAAGTTTGTAAAGTCCTTTCCGGATCGCATTAAAGCGGCTTT
GGCTTTTAGCCATTTGTTAACTCTTTCACGTGACGGATTTATAAAGCTCTCCGCAAAGCCGAAATCTGTTGAAATTGATG
CCATTACGTTGGGCGAAGAATCTGTCAGACTTATTGCA---AATATTTCGACATTTGAACAG---------CTA------
AAT
>C(2)M MAFFT Full Dwil
ATGATT------------AGTGAACTGCCCTTTTTTTTGAAGGATGAGGACAACCTGTTGGAGCCAGCTTGGAAGGCAGG
TGGAGTTCACCAGAGATATTTCAAGTCCATTAAATCCATAAGAAATCGAAAAATTGCAAGCTCTTGGGAAATCGGGACTG
TTGATATTTTAGCAAGCTGCAAAAAGGTTCAGACTCTAATTAGCAGTCAGGAAATTAATCGA------CGTCAACATTCA
GTACAGTCGCCATCTTATATTTCCACCACACACGAAGACACAGTGTCCTTCAGGGATGTAGCTCGTCTCTCTTTTGGTTT
GACCAACATAATTAGTCAACAGGTTGACAGCTTATTGGAAGATACTCAACTTTTACTAAATCAAATTAAGGAATGCGGAA
ACATTTTTGTAGTCCCTGCCAAGCCTATC---------------------TCAACAAAATATCGCAAGCGCAAGGTGACT
ACAACC---AAAAAACCTGATAATAAGCCAACAAAGCGGCGAATAGGTAATGAAACTGAGGAACTGGATATTTATTGCCC
AAACTCCTATACAGATATTTATCATTCTTGT-------------------------------------------------
-----CTCCAGTCTACCGAATTCAATCGTATGTATCAAGATACCACTACATCGGAGCACCTTATAACCATGCCGGATGTC
ATACACAATGAGGAACTGAGAGGTTTTCCCTTTTTACCAGGTGAAAACGATGGTTTTGGTGATCCTACACCAGATGATAT
AGATTTAACTATTTTGCAAGATCTGTTTGCC------------AAGAGCTCATTAAAACGACCAGCG---CAGGACGATT
TGTCTGATAATTTGGATAATAAAAAGACAAAATTGGAT------------------------------------TTATCG
AATGTTATTGAAAATAATATAAATCATGACAACATTGAAACAGTCGAAAACACA---------TGCGAGATGATGCCTCC
TCAACAAACAGTTGCGGACTTCTTAAAGGCT---GCAGTGAACCAACAAAGCCGACAAATAAAAAAGAAAATAAAACACT
CGAAACCAATAAAAGATGAATGTATCAAGTATTCCCGAGCAGCACTTGCGGAACATAGACTCCAATACAGAGAGATTTTG
TTGGCCAATTACAAGTCCAAATTCAAGATTCCCAAACAAGTTCCAAATGCCAAACAATTGTTAAGAGGCGTAGTAAAGGG
AAAAATTAAACATAAACATTTGGCTAATTGGAAGACGTCAAAATTGTCTACAAATCAAATGAATAAAGACAATGAAAATA
TATTGAATGCCATATTCGGAAAA---------GTTAACCTAGCAAAGGAAATATTCCAAAAAGAGGCAACAATATCTTCA
CATGAAATTCTTCCACCTATGTCGTCACCGACACATTCAGATGTTGAGCTGAATCTTGACGCAATGAGTCCATTGCCAAG
TGCGGACGAAGCACAGGAGGGGCCAAATACTCCTTTGCCATTCACTGTCTTACATGTGGCACATGAGCTGAATCATGACG
CAATGAGTCCATTGCCAAGTGCGGACGAAGCACAAGAGGGGCCAAATACTCCTTTGCCATTCACTGTCTTACATGTGGCA
CATGAGCTGAATCATGACGCAATGAGTCCATTGCCAAGTGCGGACAAAGCACAGGAGCGGTCAATTACTCCTTTGCCATT
CACTGTTTTACATGTGGCACAATCGGATCTTATAAAGGTGGAAATATCCGAACTTACACCTAATAATAACAATATGTCTA
CAGTACAC---------------AACATGAACCTTAGTTTTGACTCGGCATTTAATGTTATGCAGCACTTACTATGCATT
TGGCGTAATAATCCGGAAATTAAAGAAATTGATGCAAATAAGATTATAAAATTTTCGAAAACACGCTTAGAGGTTGCTAA
GATTTTCTATGATTTGTTGTGCCTGTCACGTAATAACTTTATCGTTATATCCAAAAAGCAAAATTCTTTAGAAATGGATA
AAATAACATTGGGGTCGGAATCAATTCGACTTATATTA---GACATTTCGCTGGACGAAACATGCCACCAAACAAATGTA
TCA
>C(2)M MAFFT Mel Group Dbia
ATGGCGGTGCCCAAGCTGGACTTGGATTTGTTTGAGGACAGCATCCTCGATTCGTGCTGGAAAGTGGGAGGACGAGTGCG
CAAGTCCCACTCTTGGGCATCTTTTCACCTCGATCGGAAAGAGATCGTCGCTGTGGATATAGTCGCTTGTTGCAAGCAAA
TCACCAGTTTAATAGAAGAAAACACATTTAGAGAT------CTTCAATTAAATCAATTGGAGAGAAGGAACAAGCGAAGC
TTTATTTTTAGGGATATTGCTCGCTTGACCTTCGGCGTTGCCGACATTTATAGATGTCAGGTGGACATACTTTTGGGGGA
TACTAAGCTTTTGTTGGATCAAATGAAACGGACCAACCTAGGCTTTGTTCTTACAACCACGAAATCTGTAGTGGTCAAGG
AAGCG------AAATTCGAAAACCAGCGCAAGCGGGTGACTACCAAGAAATCAAAGATCACCCTCTCCAAACGTCCCAGA
CTTGAGGAGTCGGAACTTCTGAACCAATCCTCGCAGGAGTATTACGGAAAATTGCTATCCGAATGTCAGTTGTGGCAAAC
AGAGTACACACAAAAGGTGGAA------GAGGACTTGGACGAGACCATTGAAGCACCCAGAAGTTGTACACAAGCGAAGT
CATACCACGCCATTACCATGACCGAAGAAATTAACGTTCACGAAGATCAGAGCCAAATCATGCCATCTGATGGTTTTGGC
GATGACGAGGAGTTGGATTTAACCATGTTTCAAGAACTTTTCCCCAAAAACCACCAAAGGACAGCCTTAAAGCGGCTCTC
AGTAACCGAGGACCCAATTGACATTTTACCAGATAAAATGCCGAGATTGGATGGAGTGGACATTTTTCAAGCTGACAATG
CTATCATGACCCAAATCTATCCGCATAATATTGAATCAGCTGACGTAACTCAAATATGCTGCGAACCTGAAATCCCTTAC
ATATTGGAGCATTCTAAAGAAATTACATGCAGCCAGCCGAAGAATCCTCTCAAAAGAAAACTGATTGTGGACAAGCGTAT
AGAATTCACTCGGGAGCAACTGGTGAAACAACGGCACAAATACTTGGATGAATTGAACTGCAGAGCAGTAATGGTAAAAA
ACCCAAGCAAACGACGAGAAACACCGAATGAACTTTTATGCAAACTCAATAACAAC------------------------
---------------TCAAAAGGAGGTGAAATGCAAGACGAGTCTGAAAATACATTGAGAACCATCTTTGGCAGCGAATT
TACAGAGACTCTTTCCAAGGAAATCTTTGCTCCGCCAGCTCGCAAGAAAATTTCAAGAAATAAAAGGACATATTTAAATC
ACTCCGTTCCCCTT------------------------------------------------------------------
------------------------------------------------------------GAAATGGAAGAGATTCCAAG
ATCTCCTGAGCCACCTATCGATGCA---ATTGTACCAATCTATAATAACAATTTTAATGAACATAGAACATTGTGTCAAG
ATAATCATTTTGATACCCACAGCGTAATGATGGATCTCCTAAGCATTTGGCGTAATAACCCAGAAATTACTGGAATCGAT
GCCGTTGGATTTATCAAATCCTTTGTTGATCGCATCAAGGCTGCACTAGCTTTTCTTCATTTGCTGTATCTAATTCGCGA
CAGTTTTATAGAGATCTCGAAGCGGGCTAACACCATTGAAATGGACCAAATTACTCTGGGAAAAGAATCCGCTAAGCTTA
TAGAAAATATTTCGCTTGGCGATATT------TTC
>C(2)M MAFFT Mel Group Dtak
ATGGCGATACCTAAGCTGGACTTGGATTTGTTTGAGGGCAACATCCTCGATTCGTGCTGGAGAGTGGGAGGCCGAGCCCG
CAAGTCCCACTCTGCTTTT------GCAATCGATCGGAATGAGATCGAAAGGGTTGATATAGTCGCTTGTTGCAATCAAA
TAATTGATTTAATAGAGGAACCTTGT------------------------------TTGGAAGCCGGGAACAAGCGAAAT
GTCAGTTTTAAGGACATTTCACGTTTGGCCTACGGCGCCACCGATATTTATAGATGTCAGGTGGACATACTTTTGGGGGA
CACCAAACTTTTGATGGAGCAAATGAAACGAACCAACTTGGATTTCGTTCTCACTACCACCAAATCTGTAGTCGTCAAGG
AGTCGGAGAATCGAGTCCAACGCAAACGGAAGCGTGTGATCACCAAGAAATCCAAGATCACCGTCTCCAAACGTCCCAGA
TTGGAGGATCCGGAACTTCTAAACCAATCTGCTCATAAGTATTTTAGAAAAATACTTTTTGAATGTCAGATGTGGCAATC
GGAGTGCACACAACAGGTGCAGGTGGAGGAGAACTTAGACGAGTCGGTTGAACCTCTTAGAAGTTGTACGCAATCGAACT
CCTATCAAGCATTTACCTTTACCGAAGAGATTCAAATTCAACAAGATCAGAGCAATATTATACCAACTGATGGTTTTGGC
GATGGCGAGAATTTGGATCTAACCATTTTTCACGAACTTTTCCCCAAAGACGCCGAAAGGGAGTCCTTAAAGCGTCGCTC
TGTAACCCAGGATCCAGCTGACATTTTACCCGATAAAATGCCGAGACTGGACGAATTGGACATTTTCCAGGCTGACAATG
CTATTATGACCCAAATCTTTCCAAATAACATTGAGCCAGCTGAAATAACTCAAATATGCTGTGAACCTTTAATTTCATCA
TTGGTTGAGCCCATTACAGAAATAACTTTTAGTCGACCAAAGAATTCTCGTAAAAGAAAGCTGATAGTAGACAAGCGTAT
TGAATATACTCAAGAGGAACTTATAAAGCATAGGCGCAAATATATGGATGATCATGTCTCGAAAGTGGTTCTAGTAAGAA
AACCATCCGAACTACGAAAAACCCCAAATCAACTTCTATGTAAACTGAATAACAATGTAATTTTTCCAGATTTTAAAAAT
TACACCGCCGTTAAATCAAGTGATGAAGAAATGCAATTCGAGGCTGAAAATACCTTGAGAACCATTTTTGGAAGTGAATT
TACGGACACCCTCTCAAAGGAAATTTTTGTTAAGCCAGCTAACAAGAGAAATTCAAGAAATAAAGAGGTATATCCTTATC
AGCCCGTTCCCCTTGACATGGAAGACATTTTAACATCTCCAGCGCCTCCTATCGATGTAAATGAACCAATCAATAATAAC
AATTTGTACGCACAAAGTATACACTTTGAAAATAATAATATTAATCAGCCCGTTCCCCTTGAAATGGAAGATATTTTAAC
ACCTCCAGTGCCTCCCATCGATGTA---AATGAACCAATCAATAATAATAATGTGTACGGACATACTATACACTTTGAAA
ATAATAATTTCGATACCCACAGCGTAATGATGGATCTCTTAAACATCTGGCGTAATAATCCAGAAATCACGGGAATCAAC
GCCAATGCTTTCATTAAATCCTTTCCAGATCGCATCAAGGCTTCTCTAGCCTTTCTTCATTTGTTGTATCTAGTTCGGGA
CAACTTTATAGACATCTCAAAGCTAGACAACTCCATTGAAATGGACGAAATTACTCTAGGAAAAGAATCGGCTAAGCTCA
TAGAAAATCTTCTGCAAAACGAGGCT------AAC
>C(2)M MAFFT Mel Group Dere
---------------ATGAACTTAAATTTGTATGAGGGCAACGTCCTAAATTCCTGCTGGAGAGCGGGATGTCGCAAAAT
GCAGAAATCGGCGTTTGCC------CAACTCGATCGTAATGAGATCGCAGATGTGGATGTACTCGCCTGCTGCAAGCAAA
TCACCGAACTAATTGAGAAAAATACATTAAAA---------ACACAATCAGATGTTTTGGCTAAGAGAAACAGACAAAAT
GTTATTTTTAAGGACATTTCCCGGTTGTTTTTCGGCGTTACGGATATTTTTAGATGCCAGGTGGATCTACTTTTGGGGGA
TACGAAACTATTACTTGATCAATGTACACGAACCAACTTGGATTACGTTCTCACCACCACCAAATCGGTAGTGGTCAACA
AATCTGAGACTCGAATCCAACGCAAACGAAAGCGGATAATCACCAAAAAATCTAAAATAACAGCTTCAAAACGTGCCAGA
CTGCAGGAATCGGAACTGTTGGATGAAATCGCACAGGACTACTTCGAAAAGATGCTATCTGAATGCCAAATGTGGCAAGT
GGAGAGTACGCAACAGGTGGTG------GAGGACTTGGACGAGTCTATTGAACTGCCCCGAAACTGCACGCACTCGGAAT
CGTATCATTCTATTACAATCACCGAAGAGATAGAACTTCTCGAGGATCATAGCGTTATTATGCCATCAAATGGTTTTGGC
GAAGCCGATGGAGCGGACTTAACCATTTTTCAAGAGCTTTACCCCAGCGACGCCACAAGAAACTCCTTAAAGCGTCACTC
AAAAACTCAAGATTCAACTGACATCTTACCAGATAAAATGCCCAGATTGGATGATTCGCAAATTTTCCAAGCTGACAATG
CTATCATGACCCAAATCTTTCCGTATAACATTGAACCAGCTGAAGTAACTCAAATAGTTTGTGAACCGTCGTTGCCCTCA
GTTTTGAACTCCTTTGTAGAAATAAAATTTAGCCAGCCCATGAAT---CGGAAAAGAAAGCTAATAGTAGACAAACATAT
TGAATATACTCGGGAGCAGCTGGTGAAGCATAGACAGAAATATATGGAAGATTACATTTCAAGGGAAGTGAAAGTGCCCA
AACTGTCGAATCTACCGAAACACCCAAATGAACTTCTCTGTAAACTAAATAATAATGTAACTTTTTCAGCTCTTCATAAC
CACTCCGTCCCCAAGCTCAGTAAAGAAGAAATGGAATACGAGGCTGAAAACACACTGAGAACAATATTTGGCGGTGAATT
TACTGAAAATCTTTACAAGGAGATATTTGTACGACCATCTCAGGATAAAAAATGTGGGGATAAAGAGGCATATATATATC
AGCCAGGACCAGTT------------------------------------------------------------------
------------------------------------------------------------GGAGTGGAAGACATTTTGCA
ACCTCAACTGCAGCAGCCTGTTAAA---AATTTCATAATTCATTCAAACCAAATGTATGAGCACGGCATATACTGTGAGA
ATAATCATGATGATGCCTACAGCGTAATGATGATCCTCTTAAACATTTGGCGTAATAATCCGAAAATCACGGGTATCGAT
GCCTGTGATTTTATAAAAACGTTCGAGGGTCGCATTAAGGCCTCGTTAGCCTTTTTCCATTTGTTGTATCTCTTTCGAGA
CCGTTTTATAGAAATATCTAAGCGAGCTAATTCTCTTGAAATGGACCAAATTACTCTTGGCAAAGAGTCCGCTAAGTTAA
TAGATAATCTGCCGCTAAATGAGACT------TTC
>C(2)M MAFFT Mel Group Dmau
---------------ATGAGTTTGAATTTATATGAGGGCAACATCCTAAATTCCTGCTGGAAAGCAGGAGGCCGCAAGCC
GCGGAAATCGGCGTTTGCG------CCACTCGATCGAAATGAGATCGCAGATGTGGATGTAGTCGCCTGCTGCAAGCAAA
TCACCGAATTAATTGAGGAAAATGCATTAAGAAAACGCCAGGAGCGATCCAAAGTTGTGGACACAAGAAACAGGCAAAAT
GTAATTTTCAAGGACATTTCCCGATTGGTTTTCGGAGTTACGGATATTTTTAGATGCCAAGTGGATCTACTTTTGGGAGA
TACGAAAGTATTACTTGATCAATGTACACGTACCAACTTGGATTACGTTCTCACCACCACAAAATCAGTAGTGGTCAACA
ATTCTGAGATTCGAATCCAACGCAAACGAAAGCGGGTGATCACCAAGAAATCTAAAGTAACAGTATCAAAACGTCCCAGA
CTGCAGGAATCGGAACTGTTGGATGAATTGTCACAGGAATACTACGAGCAGATGCTATCCGAATGCCAGATGTGGCAATC
GGAGTGCACACAACAGGTGGTG------GAGGACCTGGACGAGTCTATTGAACTACCTCGGAGCTGCACGCAGTCAAAGT
CGTATCATTCCATTACAATCACCGAAGAGATTGAACTTCCCGAAGATCATAGCTTAATTATGCCATCAAATGGTTTTGGC
GAAGCCGAGGGTGCGGACTTAACCATTTTTCAAGAGCTTTACCCCAAAGACGGCACATGGAACTCACTAAAGCGACACTC
AATAGCTCAGGATCCAACTGACATCTTACCGGATAAAATGCCCAGATTGGATGATTGGGATGTTTTCCAAGCTGACAATG
CTATCATGACCCAAATCTTTCCGCATAACATTGAACCAGCTGAAGTAACTCAAATAGTTTGTGAGCCGTCGTTGCCCTCA
GATTTAAATTCTTTTGAAGAAATAACATTTAGCAAGCCGAAGAAT---AAGAAAAGAAAGCTTATAGTAGACAAACGAAT
TGAATACACCCGGAAGCAGCTGGTGAAGCATAGACAGAAATATATGGAAGAATACATTTCAAGGGAAGTGATAGTGCCAA
AACCATCGGATTTACCGAAATCCCCCAAGAAACTTCTGTGTAAACTGAATAGCAATGTAAGTTTTTCAGCTCTTCAGAAC
CACTCCGGCCCTAAGCTCAGTAATGAAGAAATGGAATTCGAGGCTGAAAACACACTGAGAACAATATTTGGCCGCGAGTT
TACCGATAATCTTTCGAAGGAGATATTTGTACGACCATCTCAGGCTACAAAATGTGGAAATAAAGAAGCACATATCTATC
AGCCCGAACCGCTT------------------------------------------------------------------
------------------------------------------------------------GAAGTGGAAGACTGTGTGCA
ACCTCAACTGCAGCAGCCTGATGAAGTAAATCAAAATTATAATAATAACGAAATAAATGAGCACGGCATATACTGTGAGG
ATAATCATGCTGATACCTACAGCGTAATGATGAGTCTCTTAAAAATTTGGCGTAATAATCCGAAAATCACTGGAATCGAT
GCCATTGATTTTATGAAAACGTTTGATGGTCGCATCAAGGTTTCGTTAGCCTTTCTCCATTTGTTGTATCTTGTTCGAGA
CCGTTTTATAGAGATATCAAAGCGAGCTAATTCGCTGGAAATGCACCAGATTACTCTTGGCAAAGAGTCCGCTAAGCTAA
TAGACAATCTTATGCTGAGTGAGACTGAATATTTT
>C(2)M MAFFT Mel Group Dsec
---------------ATGAGCTTGAATTTATATGAGGGCAACATCCTAAATTCCTGCTGGAAAGCAGGAGTCCGCAAGCC
GCGGAAATCGGCGTTTGCG------CCACTCGATCGAAATGAGATCGCAGATTTGGATGTAGTCGCCTGCTGCAAGCAAA
TCACCGAATTAATTGAGGAAAATGCATTAAGAAATCGCCAGGAGCGATCCAAAGTTTTGGACACAAGAAACAGGCAAAAT
GTTATTTTCAAGGACATTTCCCGTTTGGTTTTCGGAGTTACGGATATTTTTAGATGCCAAGTGGATCTACTTTTGGGGGA
TACGAAGGTATTACTTGATCAATGTACACGTACCAACTTGGACTACGTTCTCACCACCACAAAATCCGTAATGGTCAACA
AATCTGAGATTCGAATCCAACGCAAACGAAAGCGGGTGATCACCAAGAAATCTAAAGTAACAGTATCAAAACGTCCCAGA
CTGCAGGAATCGGAACTGTTGGATGAATTGTCACAGGAATACTACGAGCAGATGCTATCCGAATGCCAGATGTGGCAATC
GGAGTGCACACAACAGGTGGTG------GAGGACATGGACGAGTCTATTGAACTACCTCGGAGTTGCACGCAGTCAAAAT
CGTATCATTCCATTACAATCACCGAAGAGATTGAACTTCCCGAAGATCATAGCTTAATTATGCCATCAAATGGTTTTGGC
GAAGCCGAGGGTGCGGACTTAACCATTTTTCAAGAGCTTTACCCCAAAGACGGCACAAGGAACTCACTAAAGCGACACTC
AATAGCTCAGGATCCAACTGACATCTTACCGGATAAAATGCCTAGATTGGATGATTGGGATGTTTTCGAAGCTGACAATG
CTATCATGACACAAATCTTTCCGCATAACATTGAACCAGCTGAAGTAACTCAAATAGTTTGTGAACCGTCGTTGCCCTCA
GTTATAAATTCTTTTGAAGAAATAACATTTAGCAAGCCGAAGAAT---AAGAAAAGAAAGCTTATAGTAGACAAACGTAT
TGAATACACTCGAAAGCAGCTGGTGAAGCATAGACAGAAATATATGGAAGATTACATTTCAAGGGAAGTGATAGTGCCAA
AACCATCGGATTTGCCGAAACCCCCCAAGGAACTTCTGTGTAAACTGCATAGCAATGTAAGTTTTACAGCTCTTCATAGC
---TCCGGCCCGAAGCTCAGTAATGAAGAAATGGAATTCGAGGCTGAAAACACACTGAGAACCATATTTGGCCGCGAGTT
TACCGAGAATCTTTCGAAGGAGATATTTGTACGACCATCTCAGGCTACAAAATGTGGAAATAAAGAGGCACATATCTATC
AGCCCGAACCACTT------------------------------------------------------------------
------------------------------------------------------------GAAGTGGAAGACTGTGTGCA
ACCTCAACTGCAGCCGCCTGATCATGTAAATCAAAATTATAATAATAACGAAATAAATGAGCACGGCATATACTGTGAGG
ATAATCATGCATATACCTACAGCGTAATGATGAGTCTCTTAAGCATTTGGCGTAATAATCCCAAAATCACGGGAATCGAT
GCCATTGATTTTATGAAAACGTTTGATGGTCGCATCAAGGTTTCGTTAGCCTTTCTCCATTTGTTGTATCTTGTTCGAGA
CCGTTTTATAGAGATATCAAAGCGAGCTAATTCGCTGGAAATGCACCAGATTACTCTTGGCAAAGAGTCCACTAAGCTAA
TAGACAATCTTATGCTGAGTGAGACT------CTG
>C(2)M MAFFT Mel Group Dsim
---------------ATGAGCTTGAGTTTATATGAGGGCAACATCCTAAATTCCTGCTGGAAAGCAGGAGTCCGCAAGCC
GCGGAAATCGGCGTTTGCG------CCACTCGATCAAAATGAGATCGCAGATGTGGATGTAGTCGCCTGCTGCAAGCAAA
TCACCGAATTAATTGAGGAAAATGCATTAAGAAATCGCCAGGAGCGATCCAAAGTTTTGGACACAAGAAACAGGCAAAAT
GTTATTTTCAAGGACATTTCCCGCTTGGTTTTCGGAGTTACGGATATTTTTAGATGCCAAGTGGATCTACTTTTGGGAGA
TACGAAGGTATTACTTGATCAATGTACACGTACCAACTTGGATTACGTTCTCACCACCACAAAATCCGTAATGGTCAACA
AATCTGAGATTCGAATCCAACGCAAACGAAAGCGGGTGATCACCAAGAAATCTAAAGTAACAGTATCAAAACGACCCAGA
CTGCAGGAATCGGAACTGTTGGATGAAATCTCACAGGAATACTACGAGCAGATGCTATCCGAATGCCAGATGTGGCATTC
GGAGTGCACACAACAGGTGGTG------GAGGACCTGGACGAGTCTATTGAACTACCTCGGAGCTGCACGCAGTCAAAAT
CGTATCATTCCATTACAATCACCGAAGAGATTGAACTTCCCGAAGATCATAGCTTAATTATGCCATCAAATGGTTTTGGC
GAAGCCGAGGGTGCGGACTTAACCATTTTTCAAGAGCTTTACCCCAAAGACGGCACAAGGGACTCACTAAAGCGTCGTTC
AATAGCTCAGGATCCAACTGACATCTTACCGGATAAAATGCCTAGATTGGATGATTGGGATGTTTTCCAAGCTGACAATG
CTATCATGACACAAATCTTTCCGCATAACATTGAACCAGCTGAAGTAACTCAAATAGTTTGTGAACCGTCGTTGCCCTCA
GTTATAAATTCTTTTGAAGAAATAACATTTAGCAAGCCGAAGAAT---AAGAAAAGAAAGCTTATAGTAGACAAACGTAT
TGAATACACTCGAAAGCAGCTGGTGAAGCATAGACAGAAATATATGGAAGATTACATTTCAAGGGAAGTGATAGTGCCAA
AACCATCGGATTTGCCGAAACCCCCCAAGGAACTTCTGTGTAAACTGCATAGCAATGTAAGTTTTACAGCTCTTCATAGC
---TCCGGCCCGAAGCTCAGTAATGAAGAAATGGAATTCGAGGCTGAAAACACACTGAGAACCATATTTGGCCGCGAGTT
TACCGAGAATCTTTCGAAGGAGATATTTGTACGACCACCTCAGGCTACAAAATGTGGAAATAAAGAGGCACATATCTATC
AGCCCGAACCACTT------------------------------------------------------------------
------------------------------------------------------------GAAGTGGAAGACTGTGTGCA
ACCTCAACTCCAGCAGCCTGATGATGTTAATCAAAATTATTATAATAACGAAATAAATGAGCACGGCATATACTGTGAGG
ATAATCATGCATATACCTACAGCGTAATGATGAGTCTTTTAAGCATTTGGCGTAATAATCCCAAAATCACGGGAATCGAT
GCCATTTATTTTATGAAAACGTTTGATGGTCGCATCAAGGTTTCGTTAGCCTTTCTCCATTTGTTGTATCTTGTTCGAGA
CCGTTTTATAGAGATATCAAAGCGAGCTAATTCGCTGGAAATGCACCAGATTACTCTTGGCAAAGAGTCCACTAAGCTAA
TTGACAATCTTATGCTGAGTGAGAAT------CTG
>C(2)M MAFFT Mel Group Dmel
---------------ATGAGCTTGAATTTATATGAGAGCAACATCCTTAATTCCTGCTGGAAAGCGGGAGGGCGCAAACC
GAGGAAATCGGCATTTGGC------CAACTTAATCGAAATGAGATCGCTGATGTGGATGTAGTCGCCTGCTGCAAGCAAA
TCACCGAATTAATTGAGGAAAATGCATTAAGAAAACGCCAGAAACGATCCAATGTTTTGGCCGCAAGAAACCGGCAAAAT
GTTATTTTCAAGGACATTTCCCGCTTGGTTTTTGGAGTTGCGGATATTTTTAGATGCCAAGTGGATCTACTTTTGGGGGA
CACGAAGGTATTACTTGACCAATGTACACGTACCAACTTGGATTACGTTCTCACCACAACAAAATCCGTAGTGGTCAACA
AATCAGAGATTCGAATCCAACGCAAAGGAAAGCGGGTGATCACCAAGAAATCTAAAGTAACAGTATCAAAACGTCCCAGA
CTGCAGGAATCGGATCTATTGGATGAATTCTCACATGAATACTACGAGAAGATGCTATCCGAATGCCAGATGTGGCAAAC
GGAGTGCACACAACAGGTGGTG------GAGGACCTGAACGAGTCTATTGAACAACCCCGGAGTTGCACTCAGTCAAAGT
CGTATCATTCCATTACAATCACCGAAGAGATTGAACTTCCCGAAGATCATAGCTTAATTATGCCATCAAATGGTTTTGGC
GAAGCCGAGGGCGCGGACTTAACCATTTTTCAAGAGCTTTACCCCAAAGATGGCACACGGAACTCACTAAAGCGACACTC
AATAGCTCAGGATCCAACTGACATCTTACCGGATAAAATGCCCAGATTGGATGATTGCGATGTTTTCCAAGCTGACAATG
CTATCATGACCCAAATCTTTCCGCATAACATTGAACCAGCTGAAGTAACTCAGATAGTTTGTGAACCGTCGTTGCCATCC
GTTTTAAATTCTTTTGGAGAAATAACATTTAGCCACCCGAAAAAT---CGGAAAAGAAAGCTAATAGTAGACAAACGAAT
TGAATACACCCGGGAGCAGCTGGTGAAGCATAGACAGAAATATATGGAAGAATACCTTTCAAGGAATGTGATAGTGCCAA
AATCCTCGGATTTACGGAAACCCCCTAAGGAACTTCTCTGTAAACTGTATAATAATGTAAGTTTTTTAGCTCTTCATAAC
CACTCCGGACCTAAGCTCAGTAATGAAGAAAAGGAATTCGAGGCAGAAAACACATTGAGAACCATATTTGGCTGCGAGTT
TACCGAGAATCTTTCTAAAGAGATATTTGTGCGACCATCGCAGGCTACAAAATGTAGGGATAAAGCGGCACATATCTATC
AGCCCGAACCGCTT------------------------------------------------------------------
------------------------------------------------------------GAAGTGGAAGACTGTGTGCA
ACCTCAACTTCAGCCACGTGATGATGTAAATCAGAATTAT---CATAATGAAATGAATGAGCACGGCATATACCGTGAGG
ATAATCATGATGATACCTACAGCGTAATGATGAGTCTCTTAAGCATTTGGCGTAATAATCCGAAAATCACGGGAATCGAT
GCCATTGATTTTATAAAAACGTTTGATAGTCGCATCAAGGCTTCGTTAGCCTTTCTCCATTTGTTGTATCTTGTTCGAGA
CCATTTTATAGAGATATCAAAGCGAGCTAATTCGCTGGAAATGTACCAAATTACTCTTGGCAAAGAGTCCGCTAAGCTAA
TAGACAATCTTATGCTGAGTGAGACT------CTG
>C(2)M MAFFT Mel Group Dyak
---------------ATGAACTTAAATTTATATGAGGACAACATCCTAAATTACTGCTGGAAAGCGGGAAGTCGCAAAAC
GCGGAAATCGGCGCTTGCC------CAACTCGATAGGAATGAGATCGCAGTTGTGGATTTGGTCGCCTGCTGCAAGAAAA
TCACTGAATTAATTGAGAAGAATACATTAAAA---------ACACGATCAAATGTTTTGGTTACGAAAAACAAACAAAAT
GTTCTTTTTAAGGGCATTTCCCGCTTGTTTTTCGGCGTTACGGATATTTTTAGATGCAAGGTGGATCTACTTTTGGGGGA
TACGAAACTATTACTTGATCAATGTACACGTACCAACTTGGATTACGTTCACACCACCACCAAATCTTCAGTGGTTACCA
AATCTGAGATTCAAATCCAACGCAAAAAAAAGCAGGTAATCACCAAAAAATTTAAAGTAACAGAGTCGAAGCGTGCCAGA
CTGCAAGAATCGGAGCTGTTGGATGAGTACGCTCATGACTACTTCGAAAAGATGCTATCGGAATGCCAGATGTGGCTCTT
GGATTGTAAACAACACGGGGAG------GAGGAATCCAACGAGTCTTTTGAACTACACCAAAGCTGCACGAAGTCGAAAT
CGTATCATTCCATTACAATCACCGAAAAAATTGAATTTCTCGAGGATCATAGCGTTATTATGCCATCAAATGGTTTTGGG
GAAACCGAAGGGGCTGATCTAACCATTTTTCAAGAGCTTTACCCCAAAGACGCCACAAGGAACTCCTTAAAGCGTCACTC
AACAACTGAGGATCCAACTGACATTTTACCAGATAAAATGCCTAAATTGGATGATGGGCAAATTTTCCAAGCTGACAATG
CTATAATGACCCAAATTTTCCAGCATAACATTGAACCAGCTAAAGTAACTCAAATAGTTTGCGAACCGTTCTTGCCTGCA
GTTTTGAGTTCTTTTGTAGAAATCAAATTTAGCAAGCCAATGAAT---CGGAAAAGAAAGCTTATAGTAGACAAACGCAT
TGAATATACTCGGGAGCAGCTGGGGAAGCATAGAAAGAAATATATGGATGAGTTCATTTTAAAATCAGTGAAATTGCCAA
AACCGTTGGATTTACCGAAACCCCCCAGTGAACTTTTCCGTAAAGTGAATAATAATGTAACTTTTTCACCTCTTCGCAAC
AACTTCGGCCCTAAGCTCAGTATAAAAGAAATGGAATACGAGGCTGAAAATACACTAAGAACCATATTTGGCGGCAAATT
TACCGAGAACCTTTCCAAGGAGATATTTGTAGGACCTTTTCGGGCTAAGAAATGCAAGGATAAAAAAGCATGTATATATA
AGCCTGAACCGGAT------------------------------------------------------------------
------------------------------------------------------------GAATTG---GATTTTTTGCA
ACCTGAATTGCATCAGGCTGATGTC---AATCCCATAATTCATAATAACAAAATGAATAAGCATATGCCGTGCTGTGGGA
ATAATCACGCTCATACCTACAGCGTAATGATGAGTCTCTTAAACATTTGGCGTAATAATCCGAATATTACGGGAATCGAT
GCCTTTGATTTTATAAAAACGTTTGCGAGTCGCATCCAGGCTTCGTTAGCATTTCTCCATTTGTTGTATCTCGTTCGAGA
CCATTTTATAAAGATATCAAAGCGAGCTAACTCGCTTGAAATGGACCAAATTACTCTTGGCAAAGAGTCCGCTAAGTTAA
TAGACAATCTTACGCTGAGTGAGATT------TTC
>C(2)M MAFFT Mel Group Dele
---------------ATGGCAATCAAATCTTACGTATCAAACATCCTTGATACCTGCTGGAAAGTGGGCGGCAGCAAATC
TAGGACTTCGACTTTTTCC------CAATTAGATCGGAATGAGATCGCCGCAGTCAATATCGTCGCTTGTTGCAAGCAAA
TAAATGATTTAATAGAGGAAAACTCATCGAAAATT------TGCGGATCGAGTGTTTTGGCAACAAGAAAGAAGCAGAAT
CTCAGTTTCAAGGACATTACACGTTTGGCACACGGAGTCACCGACATTTACAGGTGTCAGGTGGACATCCTTTTAGGAGA
TACCAAACATTTGCTGGATCAAATGAGACGTACCAACTTGGACTTTGTTGTCACGACCACAAAATCTGTAGTGGTCAAGG
AATCGGAGATCCGAGTCAATCGGAAACGAAAGCGTTTAGTCACCAAAAAATCGAAGGTGACCGTCTCCAAACGTCCCAGA
TGCCAGGAGTCCGAACTTTTGAATAAAGCATCTCAGGAGTACTACAAAAAAATGCTATCTGAATGTCAGATTTGGCAGTC
TGAGTGCACACACCAGTTGGTG------GAGGAATTG---CAATCTATTGAACTGCCGGGATGCTCTACGCAATCAAGCT
CATATCATGCCATTACCATCTTTGAGGGGAGACGAAGTCACGAGGATCACAGCACTATCATTCCATCTGAGGGTTTTGGC
GATAGCGATGAATTGGATTTAACTATATTTGAAGAGCTTTACCCAAAAAATTTCAAACACAATCCT--------------
----------GACCCAACAAACATTTTACCAGATAAAATGCCGAGATTGGATGAATTAAACATTTTTCAAGCTGACAATG
CTATTATGACCCAAATTTTTCCAGATAACATTGAACCAGCTGATACAACTGAGAAAAGTTGTGAACCATTGTTGGAGTCG
TTTTATTATCCTCCTGTTGAAATTTCATATAGCCAGCCGAAGAATCCTCGTAAAAGAAAGTTAATAATAGACAAGCAAAT
TAAATATTCACAAGAGCAACTGGTAAAGCATAGACAGAAGTATATGGATGATCATAACACTAGAGTTTTAATAGTACAAA
ATACATCTGCAACACGCAAAAAACCGTATGAACTTTTATCTAAACTGAACAAGAATAACATTTTTCCACATATT---AAT
CACCCCGTCGTTAATTTAACA---ACTGAAATGGAATACGAAGCGGAAAATACCTTGAGAACCATATTCGGCAGCGAGTT
CACGGAGAAACTAACTAAGGAGATTTTTGTTCCGGCAATCGAAATAAAGCAATCAGGAAACCAAGAGGTGTATATTCATC
AGCCCGTGCCGCTT------------------------------------------------------------------
------------------------------------------------------------GAACAGGAGGACATTGTACC
GCCTATTTTGCATTCTGTGGATGTT---ATTAAACAAAGCAACAATAACAATTTTTACAAACAAAGTACCCACTGTGAGA
AT---AATTTTGATACCCACAGTGTAATGATGGACCTCCTTGATCTTTGGCGTAATAATCCGAATATCAATGGAATCACT
GCCAACGATTTTTTCAAATCGTTTAAAGATCGCACCAAAGCTTCGCTTGCCTTTCTCCATTTGTTATATCTGGTTCGTGA
CAATTTTATAGAGATCTCAAAGCGAGCTAACTCCATTGAAATGGATCAAATTACTTTGGGCAAAGAGTCCATAAAGCTTA
TAGAAAATCTAATGCAGAGTAAGACT------TTC
>C(2)M MAFFT Mel Group Drho
ATGGCGATACCTAAGCTGGACTTGGAGTTGTATGAGGGCAACATCTTAGATTTCTGTTGGAAAGCGGGCGGC------AC
TAGGACAACGGCTTTTGAC------CAATTCGATCGGAATGAGATCGCCGCAGTGAATATAGTCGCTTGTTGTAAGGAAA
TAACTGATTTAATAGAGGAAAACTCATCGACAATA------CGCCGATCGAATGTTTTGGCAACAATAAGGAAGCAAAAT
GTCACTTACAAGGACATTTCACGCTTGGCATACGGAGTCACCGATATCTACAGATGTCAGGTGAACATACTTTTAGGAGA
TACCCAACATTTGCTGGATCAAATGAAACGTACCAACTTGGACTTTGTTCTCACAACCACCAAGTCTGTAGTGGTCAAGG
AATCGGCGATCCGAGTCAATCGCAAACGGAAGTGCTTGATTACCAACAACACCAAAGTGACCGTCTCTAAACGTCCCAGA
TTGAAGGAGTCAGAACTTTTGAATAAAACTGTTCAGGAGTACTACGCAAATATGCTTTCTGAATGTCAGCTATGGCAGTC
AGAGTCCACACACCAGGTGGTA------AAGGAATTACAAGATTCTATTGAACTGCCTCGAAGCTCTACGCACTCAAATT
CATATCATGCCTTCACTATCACCGAAGAGATACAAATTCACGAGGATCAGAGCGTTATCATTTCATCTGAAGGTTTTGGC
GATGGTGATGAGTTGGATTTAACCATTTTTGAAGAACTCTACCCCTACAAATCAACAAGGCAATTCTTAAAGCGGCCCTC
AACAACCCTGGATCCAACTGACATTTTACCAGATAAAATGCCAAGATTGGATGAATTGAATATTTTTCAAGCTGACAATG
CTAATATGACCCAAATCTATCTGAATAACGTTGAACCAGTG------------------TGTACACCATCGTTGATGTCG
TCTTTTTATCCTCCGGTTGATATTTCATTTAGACAGCCAAAGAATCCTCGTAAAAGAAAACTAATAATAGACAAACATAT
CCAATATTCACAAGAGCAACTGATTCAGCACAGAAGCAAGTATATAAATAAGCTTAAGAACAGAGTTGTTTTTGTGCAAA
AGGCATCCGAACTACTCAAAACACCGAATGAAATTTTGTGTAAACTAAATAAGAATATAATTGTTTCAAATATTATTAAT
CATACCGGCTTTAATTTATCAAATGAAGAAATGGAATGCGAATCTGAAATTACCTTGAAATCCATATTTGGCCACGAATT
TACGGAAAACATAGCTAAGGAGATTTTTGTTCAGGCACGAAACATAGAACAATCAAGAAATCAGGATGTGTATGATGTCC
ACCCCGTGCCGCTT------------------------------------------------------------------
------------------------------------------------------------GACCTGCAAGACACTTTATC
AACTCTTTTACTTCCTGAAGACGTT---AATAAACAAAGCAATAATAACATTTTCTTCAAAAAAAGTATTGACAGGGACA
ATAATAATTTTGATACCCACAGTGTAATGATGGACCTCCTAAATCGTTGGCGTAATAATCCAAAGATCTTGGGAATCAAT
GCCCAAGATTTTATCAAATCGTTTGAAGATCGCATCAAAGCTTCGCTAGCTTTCTGTTGTTTGTTATATCTAGTTCGGGA
TCATTTTATTGAGATCTCAAAACAGGCTAATTCCATTGAAATGGATCAAATTACGCTGGGTAAAGAGTCAATTAAGCTTA
TAGAAAATTTAACCCAGAGCGAGACT------TTC
>C(2)M MAFFT Mel Group Dfic
---------------ATGGACTTGGATTTGAACGGTAACAACGTCCTAGATTCCTGCTGGAAAGTTGGCCGATTCAAGAA
CCGTTCGTCGGCTTTCGCT------CAATTCGATCGGAATGAGCTCAAAGCAGTAAATATTTCCTCTTGCTGCAAGCAAA
TAACTGATTTAATAGAGGTAAACGCAGAACGGTTA------CGTGTATCAATACCCTTCGCAACAAGGAGTAAGCAAAAT
GTGAGCTTTAAGGAAATTTCATGCTTGGTATACGGGGCCACCGAGATTTATAGGTTTCAGGTGGACATTCTTTTAGGGGA
CACGAAATATTTGCTGGATCAAATGAAACACACAAACTTCGACTTTGTTCTGTCAACGAGCAATTCAGTAAAGGTCGAGG
AAGTAGAGGTCAAATTTAATCGGAAACGAAAGCGCGTCATTACTAAGAAATCAAAAGTAACCCTTGCCAAGCTTCCCAGA
TTACAGGAGCCGGAACTCTTAAATGAATCCGTTCAGGTTTACTACAAAAACATGCTATCTGAGTGCCAGATGTGGGAGTC
GGAATGTACACAGCAAGTGATA------GACGAGTTCCACGAGTACATTGAAATTCCTCGCAACTGTACGCAAGCAAGTT
CATATCACGACATAACCTTAACCGAAGAAATAGAAATCATAGAGGATCGGAGCATCATCATGCCCTCCGAAGGTTTTGGA
GAAAGTGATGAATTGGACCTAACCATTTTTGAAGAACTTTATCCCAAAGGCGAGCAAAGGAAGTCCTTTAAGCGAAGCCT
AACAGCCCAGGATCCATCTGACATTTTACCAGAGAAAATGCCAAGATTGGATGAATCAAACATATTCCAAGCTGATAATG
CTATTATGGCTCAAATCTTTCCCAATAACATTGATTCAGTT------------------TGTGATCCAGCGTTGCCGTCA
ATTTCACCCACT------------------------------------------------------------TCGCATAT
TAAGTATACTCGAAAGCAGTTGATGAAGCACAGATGCAAATATCTAAAGGAATATATGGATAGGGTTGTTGTACCACAGA
AACCATCC---TTTGGAAAAACGCCAAATGAACTATTATAT------------------------------ATAACTCAG
CATTCGGTCTTGGATTTAAATGCAGAAGAGTTGGAATGCGAATCGGAAATCACACTGAGAGCTATATTCGGCTCCGAGTT
TACAGAGAACCTAGCCAAGGAAATTTTTTTTCTAGAAAAGGTGTTAAGGAAGTCAAAAAATCAAAATGTATACAACAATC
AAGCTGGGCCACTT------------------------------------------------------------------
------------------------------------------------------------GAATTGGAAGACATTTTACC
AGTTCCGGTACCCAACGTTAGTTTA---GAGACAAAAAGCAATAATAATAATTTGTACAACAAAAGTGTTGATTGTGAGA
ACAAACATTTTGATACCCACAGTGTAATGATGGATCTCTTAAACATTTGGCGCAGTTATCCCGAAATCAAGGGGATCGAT
GGAAATGATTTTATCAAATCGTATGCAGATCGCATCAAGGCTTCGCTAGCCTTCGTTAATTTGTTGTATCTCGTGAGGGA
CAACTTTATTGAGATCTCAAAGCGGACTAACTCCATTGAAATGCACCAAATAACTTTAGGCAAGGAGTCCGCTAAGCTCA
TAGAAAATGTAATGCAGGAAGAGCTT------TCT
>C(2)M MAFFT Mel Group Deug
---------------ATGAAATTTGATTTGTGTGAGGGGAATAGTTTAGATTCCTGCTGGAAGATAGGAGGTCGCAAATC
CCGG------------GCC------CCATTCGATCGGAATGAGATCGAAGCCGTGAATATAGTGGCTTGCTGCAAGAAAA
TCACTGACTTAATAGACGAAAACACGTTGAGAATA------CGTCATACGAAT---------ACAAGGAACAATAGAAAT
GTAAATTTTAAACATATTTCACATCTGGCATACGGCGCTACTAATATTTATAGATGTCAGGTGGATATTCTTTTAGGAGA
TACGAAACTTTTGCTGGATCAAATGAAAAGTAAGAATGTGGACTTTGTTCTTACAACCACAATATCTGTTTTGGACAAAA
AATCGGATATTAGAAATCAACATAAACGGAAGCGTGTGATCACTAAGAAAGCAAATATCACAATCTCAAAACGCCCCAGA
TTTCAGGAGTCTGAATTTTTAAGTGAATTCTCTCAGAAGTACTACGAAAACGTACTATCTGAATGTCAAATGTGGAAGTC
AGAATGCACAGAACAGATGGTC------GAGGATTTAAACCAGTCTATAGAACTACCACGAAGATGTAAGGAATCAATGT
CATATCATGCCTTTACCATAACTGAAGAAATACAAGATAACGAAGACCAAAACATTATAATGTCATCTGATGGTTTTGGT
GATAACGATGAGTTAGATTTAACCATTTTTCAAGAACTTTACCCCAAAAACGGAAAAAAATCTGACTTAAAAAAGCGCTT
AACCACCCAGGATGCAACCGGCATTTTACCAGAAAAAATGCCGAGATTGGATGAATTGGAAATTTTCAAAGTTGACAATG
CAATAATGGTCCAAATTATTCCTGACAACATTGATTCAGCTGGA---GATAAATTAGAATGTAAACATTCGATGTCGCAA
TTTTCAAAGCCTTTTGAAGAAATAATATTCAGCAAACCGAAGAATTCTCGCAAAAGAAAACTCTTGGTAGATAACCATAT
TAAATACACTCGAGAACAACTCCAAAAGCATAGACGCAAATATATGGATGATTATATGTCTAGAACTGTAATAATACAAA
AACCATCAGAAATACGGAAATTTCCTAATGAACTTTTAAGCAAACTGAATAAAACTGCAATATTTTCATCTATTGAAAAT
TATCGAAGCTTTAGGTCAAATAAAGAAGAAATGCATCAAGAGACCGAAAACATCTTGAGAAATATATTTGGCAGCGATTT
TTCGAAGACCCTTTTAAAGGATATTTTTTAC------------GTAAAAAAATTAAGTTATGAAGAGTCACATATTCATC
AGGTCGAATCCCAT------------------------------------------------------------------
------------------------------------------------------------GAAATAAAGAACGTCTTTTC
ATCTTCATTACCCCACGTG---GTT---AAAAATCCAGAAGGCAATAACAATTTCTTTCAACACACTTTACACTATGAGA
ATATTAATTTCGGTGTTCACAATGTGATGATGAATCTACTAAACATTTGGCGTAAAAATTCCAAAATCACAGGAATCGAT
GCCCATGATTTTATAAAATCATTTGAAAGTCGCTTCAACGTTTCGATAGCCTTTATTAATTTATTATATCTAGTTCGAGA
TAATTTCATACAAATCTCAAAGCGGGGTAACTCCCTTGAAATGGACCAAATTACTCTAGGAAGAAAGGGTGTCAAGCTAA
TAGATAGT------------------------TTC
>C(2)M MAFFT Mel Subgroup Dyak
ATGAACTTAAATTTATATGAGGACAACATCCTAAATTACTGCTGGAAAGCGGGAAGTCGCAAAACGCGGAAATCGGCGCT
TGCCCAACTCGATAGGAATGAGATCGCAGTTGTGGATTTGGTCGCCTGCTGCAAGAAAATCACTGAATTAATTGAGAAGA
ATACATTAAAA---------ACACGATCAAATGTTTTGGTTACGAAAAACAAACAAAATGTTCTTTTTAAGGGCATTTCC
CGCTTGTTTTTCGGCGTTACGGATATTTTTAGATGCAAGGTGGATCTACTTTTGGGGGATACGAAACTATTACTTGATCA
ATGTACACGTACCAACTTGGATTACGTTCACACCACCACCAAATCTTCAGTGGTTACCAAATCTGAGATTCAAATCCAAC
GCAAAAAAAAGCAGGTAATCACCAAAAAATTTAAAGTAACAGAGTCGAAGCGTGCCAGACTGCAAGAATCGGAGCTGTTG
GATGAGTACGCTCATGACTACTTCGAAAAGATGCTATCGGAATGCCAGATGTGGCTCTTGGATTGTAAACAACACGGGGA
GGAGGAATCCAACGAGTCTTTTGAACTACACCAAAGCTGCACGAAGTCGAAATCGTATCATTCCATTACAATCACCGAAA
AAATTGAATTTCTCGAGGATCATAGCGTTATTATGCCATCAAATGGTTTTGGGGAAACCGAAGGGGCTGATCTAACCATT
TTTCAAGAGCTTTACCCCAAAGACGCCACAAGGAACTCCTTAAAGCGTCACTCAACAACTGAGGATCCAACTGACATTTT
ACCAGATAAAATGCCTAAATTGGATGATGGGCAAATTTTCCAAGCTGACAATGCTATAATGACCCAAATTTTCCAGCATA
ACATTGAACCAGCTAAAGTAACTCAAATAGTTTGCGAACCGTTCTTGCCTGCAGTTTTGAGTTCTTTTGTAGAAATCAAA
TTTAGCAAGCCAATGAATCGGAAAAGAAAGCTTATAGTAGACAAACGCATTGAATATACTCGGGAGCAGCTGGGGAAGCA
TAGAAAGAAATATATGGATGAGTTCATTTTAAAATCAGTGAAATTGCCAAAACCGTTGGATTTACCGAAACCCCCCAGTG
AACTTTTCCGTAAAGTGAATAATAATGTAACTTTTTCACCTCTTCGCAACAACTTCGGCCCTAAGCTCAGTATAAAAGAA
ATGGAATACGAGGCTGAAAATACACTAAGAACCATATTTGGCGGCAAATTTACCGAGAACCTTTCCAAGGAGATATTTGT
AGGACCTTTTCGGGCTAAGAAATGCAAGGATAAAAAAGCATGTATATATAAGCCTGAACCGGATGAATTG---GATTTTT
TGCAACCTGAATTGCATCAGGCTGATGTC---AATCCCATAATTCATAATAACAAAATGAATAAGCATATGCCGTGCTGT
GGGAATAATCACGCTCATACCTACAGCGTAATGATGAGTCTCTTAAACATTTGGCGTAATAATCCGAATATTACGGGAAT
CGATGCCTTTGATTTTATAAAAACGTTTGCGAGTCGCATCCAGGCTTCGTTAGCATTTCTCCATTTGTTGTATCTCGTTC
GAGACCATTTTATAAAGATATCAAAGCGAGCTAACTCGCTTGAAATGGACCAAATTACTCTTGGCAAAGAGTCCGCTAAG
TTAATAGACAATCTTACGCTGAGTGAGATT------TTC
>C(2)M MAFFT Mel Subgroup Dsec
ATGAGCTTGAATTTATATGAGGGCAACATCCTAAATTCCTGCTGGAAAGCAGGAGTCCGCAAGCCGCGGAAATCGGCGTT
TGCGCCACTCGATCGAAATGAGATCGCAGATTTGGATGTAGTCGCCTGCTGCAAGCAAATCACCGAATTAATTGAGGAAA
ATGCATTAAGAAATCGCCAGGAGCGATCCAAAGTTTTGGACACAAGAAACAGGCAAAATGTTATTTTCAAGGACATTTCC
CGTTTGGTTTTCGGAGTTACGGATATTTTTAGATGCCAAGTGGATCTACTTTTGGGGGATACGAAGGTATTACTTGATCA
ATGTACACGTACCAACTTGGACTACGTTCTCACCACCACAAAATCCGTAATGGTCAACAAATCTGAGATTCGAATCCAAC
GCAAACGAAAGCGGGTGATCACCAAGAAATCTAAAGTAACAGTATCAAAACGTCCCAGACTGCAGGAATCGGAACTGTTG
GATGAATTGTCACAGGAATACTACGAGCAGATGCTATCCGAATGCCAGATGTGGCAATCGGAGTGCACACAACAGGTGGT
GGAGGACATGGACGAGTCTATTGAACTACCTCGGAGTTGCACGCAGTCAAAATCGTATCATTCCATTACAATCACCGAAG
AGATTGAACTTCCCGAAGATCATAGCTTAATTATGCCATCAAATGGTTTTGGCGAAGCCGAGGGTGCGGACTTAACCATT
TTTCAAGAGCTTTACCCCAAAGACGGCACAAGGAACTCACTAAAGCGACACTCAATAGCTCAGGATCCAACTGACATCTT
ACCGGATAAAATGCCTAGATTGGATGATTGGGATGTTTTCGAAGCTGACAATGCTATCATGACACAAATCTTTCCGCATA
ACATTGAACCAGCTGAAGTAACTCAAATAGTTTGTGAACCGTCGTTGCCCTCAGTTATAAATTCTTTTGAAGAAATAACA
TTTAGCAAGCCGAAGAATAAGAAAAGAAAGCTTATAGTAGACAAACGTATTGAATACACTCGAAAGCAGCTGGTGAAGCA
TAGACAGAAATATATGGAAGATTACATTTCAAGGGAAGTGATAGTGCCAAAACCATCGGATTTGCCGAAACCCCCCAAGG
AACTTCTGTGTAAACTGCATAGCAATGTAAGTTTTACAGCTCTTCATAGC---TCCGGCCCGAAGCTCAGTAATGAAGAA
ATGGAATTCGAGGCTGAAAACACACTGAGAACCATATTTGGCCGCGAGTTTACCGAGAATCTTTCGAAGGAGATATTTGT
ACGACCATCTCAGGCTACAAAATGTGGAAATAAAGAGGCACATATCTATCAGCCCGAACCACTTGAAGTGGAAGACTGTG
TGCAACCTCAACTGCAGCCGCCTGATCATGTAAATCAAAATTATAATAATAACGAAATAAATGAGCACGGCATATACTGT
GAGGATAATCATGCATATACCTACAGCGTAATGATGAGTCTCTTAAGCATTTGGCGTAATAATCCCAAAATCACGGGAAT
CGATGCCATTGATTTTATGAAAACGTTTGATGGTCGCATCAAGGTTTCGTTAGCCTTTCTCCATTTGTTGTATCTTGTTC
GAGACCGTTTTATAGAGATATCAAAGCGAGCTAATTCGCTGGAAATGCACCAGATTACTCTTGGCAAAGAGTCCACTAAG
CTAATAGACAATCTTATGCTGAGTGAGACT------CTG
>C(2)M MAFFT Mel Subgroup Dsim
ATGAGCTTGAGTTTATATGAGGGCAACATCCTAAATTCCTGCTGGAAAGCAGGAGTCCGCAAGCCGCGGAAATCGGCGTT
TGCGCCACTCGATCAAAATGAGATCGCAGATGTGGATGTAGTCGCCTGCTGCAAGCAAATCACCGAATTAATTGAGGAAA
ATGCATTAAGAAATCGCCAGGAGCGATCCAAAGTTTTGGACACAAGAAACAGGCAAAATGTTATTTTCAAGGACATTTCC
CGCTTGGTTTTCGGAGTTACGGATATTTTTAGATGCCAAGTGGATCTACTTTTGGGAGATACGAAGGTATTACTTGATCA
ATGTACACGTACCAACTTGGATTACGTTCTCACCACCACAAAATCCGTAATGGTCAACAAATCTGAGATTCGAATCCAAC
GCAAACGAAAGCGGGTGATCACCAAGAAATCTAAAGTAACAGTATCAAAACGACCCAGACTGCAGGAATCGGAACTGTTG
GATGAAATCTCACAGGAATACTACGAGCAGATGCTATCCGAATGCCAGATGTGGCATTCGGAGTGCACACAACAGGTGGT
GGAGGACCTGGACGAGTCTATTGAACTACCTCGGAGCTGCACGCAGTCAAAATCGTATCATTCCATTACAATCACCGAAG
AGATTGAACTTCCCGAAGATCATAGCTTAATTATGCCATCAAATGGTTTTGGCGAAGCCGAGGGTGCGGACTTAACCATT
TTTCAAGAGCTTTACCCCAAAGACGGCACAAGGGACTCACTAAAGCGTCGTTCAATAGCTCAGGATCCAACTGACATCTT
ACCGGATAAAATGCCTAGATTGGATGATTGGGATGTTTTCCAAGCTGACAATGCTATCATGACACAAATCTTTCCGCATA
ACATTGAACCAGCTGAAGTAACTCAAATAGTTTGTGAACCGTCGTTGCCCTCAGTTATAAATTCTTTTGAAGAAATAACA
TTTAGCAAGCCGAAGAATAAGAAAAGAAAGCTTATAGTAGACAAACGTATTGAATACACTCGAAAGCAGCTGGTGAAGCA
TAGACAGAAATATATGGAAGATTACATTTCAAGGGAAGTGATAGTGCCAAAACCATCGGATTTGCCGAAACCCCCCAAGG
AACTTCTGTGTAAACTGCATAGCAATGTAAGTTTTACAGCTCTTCATAGC---TCCGGCCCGAAGCTCAGTAATGAAGAA
ATGGAATTCGAGGCTGAAAACACACTGAGAACCATATTTGGCCGCGAGTTTACCGAGAATCTTTCGAAGGAGATATTTGT
ACGACCACCTCAGGCTACAAAATGTGGAAATAAAGAGGCACATATCTATCAGCCCGAACCACTTGAAGTGGAAGACTGTG
TGCAACCTCAACTCCAGCAGCCTGATGATGTTAATCAAAATTATTATAATAACGAAATAAATGAGCACGGCATATACTGT
GAGGATAATCATGCATATACCTACAGCGTAATGATGAGTCTTTTAAGCATTTGGCGTAATAATCCCAAAATCACGGGAAT
CGATGCCATTTATTTTATGAAAACGTTTGATGGTCGCATCAAGGTTTCGTTAGCCTTTCTCCATTTGTTGTATCTTGTTC
GAGACCGTTTTATAGAGATATCAAAGCGAGCTAATTCGCTGGAAATGCACCAGATTACTCTTGGCAAAGAGTCCACTAAG
CTAATTGACAATCTTATGCTGAGTGAGAAT------CTG
>C(2)M MAFFT Mel Subgroup Dmau
ATGAGTTTGAATTTATATGAGGGCAACATCCTAAATTCCTGCTGGAAAGCAGGAGGCCGCAAGCCGCGGAAATCGGCGTT
TGCGCCACTCGATCGAAATGAGATCGCAGATGTGGATGTAGTCGCCTGCTGCAAGCAAATCACCGAATTAATTGAGGAAA
ATGCATTAAGAAAACGCCAGGAGCGATCCAAAGTTGTGGACACAAGAAACAGGCAAAATGTAATTTTCAAGGACATTTCC
CGATTGGTTTTCGGAGTTACGGATATTTTTAGATGCCAAGTGGATCTACTTTTGGGAGATACGAAAGTATTACTTGATCA
ATGTACACGTACCAACTTGGATTACGTTCTCACCACCACAAAATCAGTAGTGGTCAACAATTCTGAGATTCGAATCCAAC
GCAAACGAAAGCGGGTGATCACCAAGAAATCTAAAGTAACAGTATCAAAACGTCCCAGACTGCAGGAATCGGAACTGTTG
GATGAATTGTCACAGGAATACTACGAGCAGATGCTATCCGAATGCCAGATGTGGCAATCGGAGTGCACACAACAGGTGGT
GGAGGACCTGGACGAGTCTATTGAACTACCTCGGAGCTGCACGCAGTCAAAGTCGTATCATTCCATTACAATCACCGAAG
AGATTGAACTTCCCGAAGATCATAGCTTAATTATGCCATCAAATGGTTTTGGCGAAGCCGAGGGTGCGGACTTAACCATT
TTTCAAGAGCTTTACCCCAAAGACGGCACATGGAACTCACTAAAGCGACACTCAATAGCTCAGGATCCAACTGACATCTT
ACCGGATAAAATGCCCAGATTGGATGATTGGGATGTTTTCCAAGCTGACAATGCTATCATGACCCAAATCTTTCCGCATA
ACATTGAACCAGCTGAAGTAACTCAAATAGTTTGTGAGCCGTCGTTGCCCTCAGATTTAAATTCTTTTGAAGAAATAACA
TTTAGCAAGCCGAAGAATAAGAAAAGAAAGCTTATAGTAGACAAACGAATTGAATACACCCGGAAGCAGCTGGTGAAGCA
TAGACAGAAATATATGGAAGAATACATTTCAAGGGAAGTGATAGTGCCAAAACCATCGGATTTACCGAAATCCCCCAAGA
AACTTCTGTGTAAACTGAATAGCAATGTAAGTTTTTCAGCTCTTCAGAACCACTCCGGCCCTAAGCTCAGTAATGAAGAA
ATGGAATTCGAGGCTGAAAACACACTGAGAACAATATTTGGCCGCGAGTTTACCGATAATCTTTCGAAGGAGATATTTGT
ACGACCATCTCAGGCTACAAAATGTGGAAATAAAGAAGCACATATCTATCAGCCCGAACCGCTTGAAGTGGAAGACTGTG
TGCAACCTCAACTGCAGCAGCCTGATGAAGTAAATCAAAATTATAATAATAACGAAATAAATGAGCACGGCATATACTGT
GAGGATAATCATGCTGATACCTACAGCGTAATGATGAGTCTCTTAAAAATTTGGCGTAATAATCCGAAAATCACTGGAAT
CGATGCCATTGATTTTATGAAAACGTTTGATGGTCGCATCAAGGTTTCGTTAGCCTTTCTCCATTTGTTGTATCTTGTTC
GAGACCGTTTTATAGAGATATCAAAGCGAGCTAATTCGCTGGAAATGCACCAGATTACTCTTGGCAAAGAGTCCGCTAAG
CTAATAGACAATCTTATGCTGAGTGAGACTGAATATTTT
>C(2)M MAFFT Mel Subgroup Dmel
ATGAGCTTGAATTTATATGAGAGCAACATCCTTAATTCCTGCTGGAAAGCGGGAGGGCGCAAACCGAGGAAATCGGCATT
TGGCCAACTTAATCGAAATGAGATCGCTGATGTGGATGTAGTCGCCTGCTGCAAGCAAATCACCGAATTAATTGAGGAAA
ATGCATTAAGAAAACGCCAGAAACGATCCAATGTTTTGGCCGCAAGAAACCGGCAAAATGTTATTTTCAAGGACATTTCC
CGCTTGGTTTTTGGAGTTGCGGATATTTTTAGATGCCAAGTGGATCTACTTTTGGGGGACACGAAGGTATTACTTGACCA
ATGTACACGTACCAACTTGGATTACGTTCTCACCACAACAAAATCCGTAGTGGTCAACAAATCAGAGATTCGAATCCAAC
GCAAAGGAAAGCGGGTGATCACCAAGAAATCTAAAGTAACAGTATCAAAACGTCCCAGACTGCAGGAATCGGATCTATTG
GATGAATTCTCACATGAATACTACGAGAAGATGCTATCCGAATGCCAGATGTGGCAAACGGAGTGCACACAACAGGTGGT
GGAGGACCTGAACGAGTCTATTGAACAACCCCGGAGTTGCACTCAGTCAAAGTCGTATCATTCCATTACAATCACCGAAG
AGATTGAACTTCCCGAAGATCATAGCTTAATTATGCCATCAAATGGTTTTGGCGAAGCCGAGGGCGCGGACTTAACCATT
TTTCAAGAGCTTTACCCCAAAGATGGCACACGGAACTCACTAAAGCGACACTCAATAGCTCAGGATCCAACTGACATCTT
ACCGGATAAAATGCCCAGATTGGATGATTGCGATGTTTTCCAAGCTGACAATGCTATCATGACCCAAATCTTTCCGCATA
ACATTGAACCAGCTGAAGTAACTCAGATAGTTTGTGAACCGTCGTTGCCATCCGTTTTAAATTCTTTTGGAGAAATAACA
TTTAGCCACCCGAAAAATCGGAAAAGAAAGCTAATAGTAGACAAACGAATTGAATACACCCGGGAGCAGCTGGTGAAGCA
TAGACAGAAATATATGGAAGAATACCTTTCAAGGAATGTGATAGTGCCAAAATCCTCGGATTTACGGAAACCCCCTAAGG
AACTTCTCTGTAAACTGTATAATAATGTAAGTTTTTTAGCTCTTCATAACCACTCCGGACCTAAGCTCAGTAATGAAGAA
AAGGAATTCGAGGCAGAAAACACATTGAGAACCATATTTGGCTGCGAGTTTACCGAGAATCTTTCTAAAGAGATATTTGT
GCGACCATCGCAGGCTACAAAATGTAGGGATAAAGCGGCACATATCTATCAGCCCGAACCGCTTGAAGTGGAAGACTGTG
TGCAACCTCAACTTCAGCCACGTGATGATGTAAATCAGAATTAT---CATAATGAAATGAATGAGCACGGCATATACCGT
GAGGATAATCATGATGATACCTACAGCGTAATGATGAGTCTCTTAAGCATTTGGCGTAATAATCCGAAAATCACGGGAAT
CGATGCCATTGATTTTATAAAAACGTTTGATAGTCGCATCAAGGCTTCGTTAGCCTTTCTCCATTTGTTGTATCTTGTTC
GAGACCATTTTATAGAGATATCAAAGCGAGCTAATTCGCTGGAAATGTACCAAATTACTCTTGGCAAAGAGTCCGCTAAG
CTAATAGACAATCTTATGCTGAGTGAGACT------CTG
>C(2)M MAFFT Mel Subgroup Dere
ATGAACTTAAATTTGTATGAGGGCAACGTCCTAAATTCCTGCTGGAGAGCGGGATGTCGCAAAATGCAGAAATCGGCGTT
TGCCCAACTCGATCGTAATGAGATCGCAGATGTGGATGTACTCGCCTGCTGCAAGCAAATCACCGAACTAATTGAGAAAA
ATACATTAAAA---------ACACAATCAGATGTTTTGGCTAAGAGAAACAGACAAAATGTTATTTTTAAGGACATTTCC
CGGTTGTTTTTCGGCGTTACGGATATTTTTAGATGCCAGGTGGATCTACTTTTGGGGGATACGAAACTATTACTTGATCA
ATGTACACGAACCAACTTGGATTACGTTCTCACCACCACCAAATCGGTAGTGGTCAACAAATCTGAGACTCGAATCCAAC
GCAAACGAAAGCGGATAATCACCAAAAAATCTAAAATAACAGCTTCAAAACGTGCCAGACTGCAGGAATCGGAACTGTTG
GATGAAATCGCACAGGACTACTTCGAAAAGATGCTATCTGAATGCCAAATGTGGCAAGTGGAGAGTACGCAACAGGTGGT
GGAGGACTTGGACGAGTCTATTGAACTGCCCCGAAACTGCACGCACTCGGAATCGTATCATTCTATTACAATCACCGAAG
AGATAGAACTTCTCGAGGATCATAGCGTTATTATGCCATCAAATGGTTTTGGCGAAGCCGATGGAGCGGACTTAACCATT
TTTCAAGAGCTTTACCCCAGCGACGCCACAAGAAACTCCTTAAAGCGTCACTCAAAAACTCAAGATTCAACTGACATCTT
ACCAGATAAAATGCCCAGATTGGATGATTCGCAAATTTTCCAAGCTGACAATGCTATCATGACCCAAATCTTTCCGTATA
ACATTGAACCAGCTGAAGTAACTCAAATAGTTTGTGAACCGTCGTTGCCCTCAGTTTTGAACTCCTTTGTAGAAATAAAA
TTTAGCCAGCCCATGAATCGGAAAAGAAAGCTAATAGTAGACAAACATATTGAATATACTCGGGAGCAGCTGGTGAAGCA
TAGACAGAAATATATGGAAGATTACATTTCAAGGGAAGTGAAAGTGCCCAAACTGTCGAATCTACCGAAACACCCAAATG
AACTTCTCTGTAAACTAAATAATAATGTAACTTTTTCAGCTCTTCATAACCACTCCGTCCCCAAGCTCAGTAAAGAAGAA
ATGGAATACGAGGCTGAAAACACACTGAGAACAATATTTGGCGGTGAATTTACTGAAAATCTTTACAAGGAGATATTTGT
ACGACCATCTCAGGATAAAAAATGTGGGGATAAAGAGGCATATATATATCAGCCAGGACCAGTTGGAGTGGAAGACATTT
TGCAACCTCAACTGCAGCAGCCTGTTAAA---AATTTCATAATTCATTCAAACCAAATGTATGAGCACGGCATATACTGT
GAGAATAATCATGATGATGCCTACAGCGTAATGATGATCCTCTTAAACATTTGGCGTAATAATCCGAAAATCACGGGTAT
CGATGCCTGTGATTTTATAAAAACGTTCGAGGGTCGCATTAAGGCCTCGTTAGCCTTTTTCCATTTGTTGTATCTCTTTC
GAGACCGTTTTATAGAAATATCTAAGCGAGCTAATTCTCTTGAAATGGACCAAATTACTCTTGGCAAAGAGTCCGCTAAG
TTAATAGATAATCTGCCGCTAAATGAGACT------TTC
>C(2)M MUSCLE Full Dwil
------------ATGATTAGTGAACTGCCCTTTTTTTTGAAGGATGAGGACAACCTGTTGGAGCCAGCTTGGAAGGCAGG
TGGAGTTCACCAGAGATATTTCAAGTCCATTAAATCCATAAGAAATCGAAAAATTGCAAGCTCTTGGGAAATCGGGACTG
TTGATATTTTAGCAAGCTGCAAAAAGGTTCAGACTCTAATTAGCAGTCAGGAAATTAATCGACGTCAACATTCAGTACAG
TCGCCATCTTATATTTCCACCACACACGAAGACACAGTGTCCTTCAGGGATGTAGCTCGTCTCTCTTTTGGTTTGACCAA
CATAATTAGTCAACAGGTTGACAGCTTATTGGAAGATACTCAACTTTTACTAAATCAAATTAAGGAATGCGGAAACATTT
TTGTAGTCCCTGCCAAGCCT------------------------ATCTCAACAAAATATCGCAAGCGCAAGGTGACTACA
ACCAAAAAACCTGATAATAAGCCAACAAAGCGGCGAATAGGTAATGAAACTGAGGAACTGGATATTTATTGCCCAAACTC
CTATACAGATATTTATCATTCTTGT---------CTCCAGTCTACCGAATTCAATCGTATGTATCAAGAT----------
--------------------------------ACCACTACATCGGAGCACCTTATAACCATGCCGGATGTCATACACAAT
GAGGAACTGAGAGGTTTTCCCTTTTTACCAGGTGAAAACGATGGTTTTGGTGATCCTACACCAGATGATATAGATTTAAC
TATTTTGCAAGATCTGTTTGCC------------AAGAGCTCATTAAAACGACCAGCGCAGGAC---GATTTGTCTGATA
ATTTGGATAATAAAAAGACAAAATTGGAT------------------------------------TTATCGAATGTTATT
GAA------AATAATATAAATCATGACAACATTGAAACAGTCGAAAACACATGCGAGATGATG---------------CC
TCCTCAACAAACAGTTGCGGACTTCTTAAAGGCT---GCAGTGAACCAACAAAGCCGACAAATAAAAAAGAAAATAAAAC
ACTCGAAACCAATAAAAGATGAATGTATCAAGTATTCCCGAGCAGCACTTGCGGAACATAGACTCCAATACAGAGAGATT
TTGTTGGCCAATTACAAGTCCAAATTCAAGATTCCCAAACAAGTTCCAAATGCCAAACAATTGTTAAGAGGCGTAGTAAA
GGGAAAAATTAAACATAAACATTTGGCTAATTGGAAGACGTCAAAATTGTCTACAAATCAAATGAATAAAGACAATGAAA
ATATATTGAATGCCATATTCGGAAAA---------GTTAACCTAGCAAAGGAAATATTCCAAAAAGAGGCAACAATATCT
TCACATGAAATTCTTCCACCTATGTCGTCACCGACACATTCAGATGTTGAGCTGAATCTTGACGCAATGAGTCCATTGCC
AAGTGCGGACGAA------------GCACAG-------------------------------------------------
-----------------------------------------------------------------GAGGGGCCAAATACT
CCTTTGCCATTCACTGTCTTACATGTGGCACATGAGCTGAATCATGACGCAATGAGTCCATTGCCAAGTGCGGACGAAGC
ACAAGAGGGGCCAAATACTCCTTTGCCATTCACTGTCTTACATGTGGCACATGAGCTGAATCATGACGCAATGAGTCCAT
TGCCAAGTGCGGACAAAGCACAGGAGCGGTCAATTACTCCTTTGCCATTCACTGTTTTACATGTGGCACAATCGGATCTT
ATAAAGGTGGAAATATCCGAACTTACACCTAATAATAACAATATGTCTACAGTACAC---------------AACATGAA
CCTTAGTTTTGACTCGGCATTTAATGTTATGCAGCACTTACTATGCATTTGGCGTAATAATCCGGAAATTAAAGAAATTG
ATGCAAATAAGATTATAAAATTTTCGAAAACACGCTTAGAGGTTGCTAAGATTTTCTATGATTTGTTGTGCCTGTCACGT
AATAACTTTATCGTTATATCCAAAAAGCAAAATTCTTTAGAAATGGATAAAATAACATTGGGGTCGGAATCAATTCGACT
TATA---TTAGACATTTCGCTGGACGAAACATGCCACCAAACAAATGTATCA
>C(2)M MUSCLE Full Dgri
------------------------ATGGCGCTTAAGCAGGTGCTAACTGCACCTGCGTTGGAGCCTTGCTGGATTGCAGG
CGAAAAAAAATATTCATCAATGCATTCTGCAAAAGTATTT---TCTCGCCAT---------------GAAATTAATGCTA
TCGACATTGTCGCCAGCAGCGAACGAATTCAGAAGATTATTGACTCCAATCAGGACAAGAGAGAA------TCAAATAAT
GCG---------CTACAAACCCGAAGCCGTAGTCTGGTTACATTCAGGGATCTCACACGTCTCACATTCGGTGCTACCTA
CATATTGGGGCAACAGGTGGACACCCTACTTGATGAAACCAAACATTTGCTGGATCAAATAATGGGCAACGAGTTTCAAG
TGCCTGTTGGGGCTCGGCCCCAGATGGCT------------------TACGGTTGCCGCAAACGCAAACAAATCATC---
------------TCCCTATGCGTCTCGAAGCGTGCTCGAATCGAGGGCCCAAAGTTTTTGGATAAGCAAAATATTCAATA
TTATAGACACATGTTAGCCGAATGT---CATCTGTGGAATGCGGAAAGTAATGCTCCACAAATTGACGAGATATACCAAT
CTCCAACGATTCAAATGCCACGCACCTGTTTATCGGAT---------CATAAAATCAGCATCACCCATGAACTGACTTTA
ACCGAGATGGATCAGGAT---TTAATGTTA------AGTGATGGTTTTGGCGAA------TCTAATCAAACGGATCTCAT
AGCTCTTGAAGAGTTTCTACAACCT---------AGAAATTCTTTGAAGTGCAGCTCAGCCGATCATTCACTAACTGGT-
--TTGTGTTACAAAATGCCCAGACTAGATGGTAATGAATTGGATGTT------------TATCAGCCAAACAACGGTGCC
CAA------GCAGTCGATCATCGTCAAGAGATTGAGGATGTG------------------------------------GC
ACTGTTGCCGTTACTTCCACTTCCC------------ATAGTTGTACAGTCACGAAAAAGGAAACGCAATTGT-------
-----AAACTACAAATAGATAAATGCATTAAACTATCTTATAAAGCGCTCATGTGCCACAGATCAGCATACTTTAAGACC
CACGAGGCCGCAAGAGCAGCAAAACCTGATCTAAATATGCACAAGCATTAT---------------------ATAAATGC
TAAAGCCATGTTGAGCAATCGACTAAAAGAGCGC------CCCAAGCGCTCCAGCGAAGAAGTCGAGCTAATCTGCGAAA
ATACAATAAGGACAATATTTGGTGCAGATTATGATGATGCGCTGGGAAAAGAGATATTG---------------------
---------------GCCCCAAGACAATCACAAGCTCCCGTAAACGACGTTCCGGAAATGCCAACTACAGAGTCTGCTGA
GCTGCCGAATTCA-------------------------------------------------------------------
-----------------------------------------------------------------------CAACCAAGC
ATTAACACT-----------------------------------------------------------------------
--------------------------------------------------------------------------------
--------------------------------------------------------------------------------
------------------GGCAATAACAATAATAATAATAATAATGCATACGAGCAT---TCCAAAAGT---TATAAGAA
CAACAATATTGATTCG---CACAGCATTATGATGGATTTGCTGAACATATTGCGCAACAATCCCGACAAAAAGTCCATAG
ATGCCAACTCGTATGTGAAATCTTTTCCAGACCGCATAACTGCAGCCTTGACTTTTAGCCATTTGTTGTGCCTAAAGCGC
GACGGATTTATAGAGCTGTCTAAAAAACCAGGAACTCTTGAAATTGATGCCATTACTTTGGGCGCCGAGTCCAACAAGCT
CATC---GAAGATATTTTAAAA------------------------------
>C(2)M MUSCLE Full Dmoj
---------ATGGCGCTAAAACAAGTTGACTTCAAAGGAAATAAGGAAATAAATCTCTTAAAACCCTGCTGGATAGCAGG
CAATAAAAAATATTCAACAACGCAATTTGTAAAACAGTTT---GCGCGACAT---------------GAAATTAACGAAA
TCGACGTGGTTGCAAGTTGCGAAAAAATATCCGACATTATTGAGACGAATCAGGTGAGGAGAGGAACC---CTAAATAAT
GTA---------GTGGACACTCTGAGCTGTCGAGCTGTTACCTTCAAAGACATTGCGCGCCTCACTTTTGGAATTAATTA
CATACTAAATCAACAGGTTACCTCGCTACTGGATGATACCAAGCATTTGCTGGAGCAAATTATGAGGAACAAATTCGATT
TAAATCAACCGACGCAGCAAACA---------------AATCCGAATTTTAATTGCCGCAAAAGAAAGCAAATTATCACG
AAGCACACAACGACTGTTTCTGTGGCAAAGAGAGCTAGAGTCAGAGAGCCGCAACTATTAGATGAGGAAAATGTAGATTA
TTATAGACATTTATTAACCGAATCT---CAACAATGGAATATAGAGAAGGAAAATGTGGCAATCGAACAG---------T
CACAAACTATAGAAGTGGCTCGCACTTGCTTACCCGAG---------CACATGATAAGCGTAACGCACGAGCTAACTTTT
ACAGAAATGGAGCAGGAG---ACAATGTGG------AACAATGGCTTTGGTGAC------TCCAATCAAGTTGATGTGAC
CGCGCTTGAAGAATTTCTGCCAGCC---------AGAAATGCTGTGAAGCGCAAGTCGCTTGACCACTGTCCTACAGGTG
TTTTGAGCTATAAAATGCCCAGATTGGAA---------------------------------------ACAGATGCAATT
ATGGAGCAGACAAACAATAATCCACAAACCTTGAATCCTTGTCAGCCGCTGGAG------------------------CA
GGAGATGGAGCAGCTGGAATTGCCTCCACCAATTGTTATTACTCCACAAAAACCTAAAACTAAATCAAAACGC------A
AAAACAGAGTTATTAAAGATCAAATCATAAAATTATCAAGAGATGCTCTGCTCCGAGACAGGGAAATCTTTTTTAGAAGA
TTAACAAAAGGAAAATGGCGGAAACCTAAAATTATTAAGCACAACAATACCTGTGAGGTATTGCTAAATAGTTTCAGGCA
AAGTCAACTTTTTCCAGATCGTTTGAAGAGAGAT------GTGCAGCTGAACAGCGAACAAGCTGAAGCGGCGTGTGAAT
CAACACTACGAGCTATATTAGGAGCTGAGTATAGTGATGAGCTGTCCAGAGAGATACTG---------------------
---------TCTATGAGACCTCTTAGTCCACAACTGTTAAATACATTAGAG------ATTTCTGCTTTGCCACCACTAGA
GGCAGAGCAACCT------------ATTCAG-------------------------------------------------
-----------------------------------------------------------------CTCTCTCCACCTGCA
ATTGAGGAT-----------------------------------------------------------------------
--------------------------------------------------------------------------------
--------------------------------------------------------------------------------
------------------CCACGATGCAATAACAACAATAATAATTCCTAT---------ACCACTTACAATGACGATAT
TAAAAATATAGATTCT---TTGCGCATTATGATGCATTTGCTCAGCATATGGCGCTATAATCCCGATTTAAAGTGTATAG
ATGCCAACAAGTTTATCAAATCATTTCCGGATCGCTTTAAAGCGGCCCTGGCATTCAATCATTTGTTATATCTTGCAAAG
GAAGGCTTTATAGAACTCTCCACGAAGCCGGACTCTGTGGAGATAAACGAAATTACTTTAGGCGCAGAGTCCAACTGGCT
TATTGAAGAAAACTTAACAACTTGTGAGCAGTTTATAAATAAT---------
>C(2)M MUSCLE Full Dvir
---------ATGCCGCTAGATCGAATAAATTTAAGCGCAAACGAGGATATAAACCAGTTAAAGCCTTGCTGGATAGCTGG
CGACAGAAAATATTCAAATTCACGATTTGCTAGGGTCTTT---GCGCGTCAT---------------GAAATTAACGCCA
TCGACGTTGCTGCCAGCTGTGATCAAATAAGGGACATGATTGACAACAATCAGGCAAAGACAGCAGGA---ACGGACAAT
GCA---------CTCGACACGTGCAACCGTAGAGTGGCTGCGTTTAACGACTTAACACGGCTCACATTCGGCGTAAGCTA
CATTCTGAGCCAACAGGTGTCCACGCTGCTGGACGATACTAAACATTTGCTGGATCAAATCATGGGCAACAACTTGGAAA
TACCCTGTCAGGCGGAGCCACCA---------CGTCAAACGCAGACACACGGTTGTCGTAAACGAAAGCGAATCATCGCC
ACAAAGACAACTACGATGTGTTTAGCCAAGCGCGCTAGAATTAGGGATCCCCAGCTGTTGGATGAGCAAAATATTGACTA
CTATAGGCACATGTTAACGGAATCG---CAGCTGTGGAATACAGACACAGAAAATCTTGAGATTGAGCAG----------
-----ACCATTGAAGTGGCACGCACGTGCTCAGCACAG---------CATGTGATTAGCTTCACACATGAACTGACTATG
ACGGAGCTCGGCGAGGAT---ATACTGTGG------AACGATGGCTTCGGTGAA------TCAAATCCAGTGGATGTTGC
TGCTCTTGAAGAGTTTCTTCCATTT---------AGAAATTCCTTAAAGCGCAAATCGACTGATTCAATGCCAACTGGTG
TTTTGTGCTACAAAATGCCCAGATTAGCA---ACAAGCTTGGATCTG------------TCAAATACTAACGGTAATACG
CAA------GCACTCGATCTATATCAAGAGATAGAGCCTCTT------------------------------------GC
CCCATTGCCGCCGGTATCGCCGCTTCCACCAACAATTGTCGCTCCGGCGCCAAAGCCAAAATTAAAGCCCAAG-------
-----TTCAAAATGATAGATAAATGCATTAAGCTATCGCGCGAGGTGCTCTTACGCGATAGGGAACTTCTATTTAACAAA
CTGGAAAGTGCAAAACATGTTAAACCTCAGATTATTAAACATAGTAATAAAAGTGAAACATTGCTGAACACCTTTAGGCA
AGATCACCTTTTTCCAGAACGTTTAAAAAAACAT------TTACAGCTGAGCAGCGAACAAATCGAGTTGGACTGTGAAT
ATACAATACGCGCTATTTTTGGTGAGGATTATAGTGATGATCTGGTCGGTGAGATCTTG---------------------
------------TCGGCAATTCCAGTAAGGGCTCAACCGACAAACCGTTTAGAAGAGGCTCCTATGCCAATG---CTAGA
GCTAGCTGAAAAC------------CAATCA-------------------------------------------------
-----------------------------------------------------------------CCTCATGTACTCGAG
CTGCAA--------------------------------------------------------------------------
--------------------------------------------------------------------------------
--------------------------------------------------------------------------------
------------------CAATGCAGCAATAGCAATAATAACAACACATACGAGCAC------ATAAAAAGTAATGAGGA
ACAGAATTTTGATTCA---TTGAGCATCATGATGGATTTGCTCAACATATGGCGCAATGATCCTGATAGAAAGACTATTG
ATGCCAACAAGTTTGTAAAGTCCTTTCCGGATCGCATTAAAGCGGCTTTGGCTTTTAGCCATTTGTTAACTCTTTCACGT
GACGGATTTATAAAGCTCTCCGCAAAGCCGAAATCTGTTGAAATTGATGCCATTACGTTGGGCGAAGAATCTGTCAGACT
TATT---GCAAATATTTCGACATTTGAACAGCTAAAT---------------
>C(2)M MUSCLE Full Dana
ATGGAATTGCTTCGTTCACGTAATTTGGATTTAGAA---AAATTCGAAAGAGGTTTTTTGGAGCCATGCTGGAAGTATGG
GGGTTCCAGATCAAAAACTTTAAAAATC---------------CAGTGCGAT---------------GAGATCGTCGCAG
TAGATTTAGTGGCTTGTTGCAAACAAATAAGTGATTTAATACAGCAAGTCATTGACAGTCGA---------GATGAAGAG
AAC---------TTTTTGACAGGAAGCAGGCTTCGTGTTAGCTTCAAAGACATCGCGCGTTTGACATATGGAGCCATGGG
CATCTACAGACACCAGATTAATATTCTTTTGGGGGACGCCAAATATTTGCTGGAACAAATAAAAGGCACCAAATTAGTCT
TTGAGCTTTCATCCACGGAGACAGTCGTGGTCAGACAATCACAGATGTCCACCCATCGCCATCGGAAGAGAGTGATCACC
CAGAAGTCT---ACCGTGACAGTTTCAAAGCGTCCTCGAATGTGTGAACCGGATTTATTAGGAGAATCGGTTCGAGAATA
TTATGCCAGTATGTTGGATGAGAGTGTGAATGTACCGCAGATCGAAAGCCCCCAGAAGCTTACACAGGAA------TTTG
ACGATACAATTGAAACTCCTCGAATATGTTCCATTTCCACCTCGTATCAAGCCCTAACCATCACAGAAGAACTTGAAATC
CATGAAGATCATACATTT---ATGTGTCCA------TTGGATGGTTTTGGAGAA------ACCAACCCG---GATTTGAG
TATTTATGAAGAACTATTCCCCAGA---------AAAAGATCCTTAAAACGTCCATCAACGTGCTTGAATTCAACTGAGA
TTTTACCCAATAAAATACCCAGATTGGAA------GAAAGTTTAGAAGAGACGATAGACGCAAGTTCTGACAATACTATT
ATG------ACCAAAGATGGTTTAAATAGTGTTGAAACAGTCGAAGAAATGAAC---ATAATCTGTGAG---------AC
TCCGATTCCTGTACTTATGTCTCCCTTGCCAATGTATTTTCCATTCAAAAGTAACAAGAAACTTAAAAAAGGA-------
-----AAGTTGATTATTGACAAATGCATAGAGTATTGCAAAAATAGTTTGCTAAAGCATCGGCAAAAATACATTGATTGC
TGCCAAGCAAGAAAAATTACAGTG------ACCGTCAAGCAACCCCCAGGAGCAGATCTCCTTTTATCAAAATTAAATAA
GACCTCTATTTTCCCAGAT---CTCCTTACACAAATACCCATTAGTTTAGGCGTAGATCAAATGGAAGATGAAAGTGAGG
CAACTCTTAGAAGCATTTTTGCAGATGAGCTCTACCCTGATTTAGTCAAGGAAATTTTG---------------------
------------GGGCAGGACTTACACCCCTTAGAGCCA------------------TTAATTGAAATTGATGGAGCTAA
AATGGAAGATAAT------------AATCTA-------------------------------------------------
-----------------------------------------------------------------ATGGAGCAGAATAAT
AATCATAAT-----------------------------------------------------------------------
--------------------------------------------------------------------------------
--------------------------------------------------------------------TTGGAACAAGTT
------------------CCAACTCCAGAAGAGCATAATAACAATATTAGTGCTCTAGCATCTATTTCCACTTGCCGTGA
AAATAATATAAATCAA---CTTGAAGTAATGATGGACTTGCTGACCATATGGAGGAAAAATCCAGACTCCACA---ATTG
ACGCCAGTGACTACATTAATTCCTTTCCGGATCGTTTGAAAGCAGCCTTGGTATTTAGTCACTTACTAAGCCTGGTTCGA
AATAAACTGATTACGATCTCCAAAAAACCAAATTCGAATGAAATGGACAAAATATCGTTGGGCAAGGAATCCATAAATCT
AATT---GGAAACATAGCCAATGATGCTGTGTTG------------------
>C(2)M MUSCLE Full Dbip
ATGGAGTTGTTTCGTTCGCGTAATTTAGATTTGGAA---AAGTATGATAGCGGCTTATTGGAGCCTTGCTGGAAATTTGG
GGGTTTTAAATCAAAAACCTCCGATATC---------------CATGGCGAT---------------GAGATCGTCGCAG
TCGATATAGTGGCTTGTTGCAAACAAATAAGTGATTTGATAGAGCAAGTCATTAAATGTCGAGAA------GAAGAAGAA
AAC---------TTTCTGACAAGGATCAGGATCCCTGTAGGCTTTAAAGACATTGTGCGTTTGGCGTATGGAGCCGTGGG
TATTTATAGGCGGCAGGTTAATATTCTCTTGGCTGATGCCAAATATTTGCTGGAACAAGTAAAAGGCACCAAATTGGTCT
TTGAGTTTTTATCTGAAAAATCTGTTGTGGTTAGACAATCACATGCCTTAACCCATCGCCAACGGAAGAGAGTTATAACC
CAGAAATCG---ACTGTTACAGTTTCAAAGCGTCCTCGATTGTGTGAACAGGATTTACTAGGTAAATCTTCTCGAAGATA
TTATGCCAATTTGTTTTCGGAATGTCTGGATGTACCTCAAATCGAAAATTCTCAGGAGATAACACAGGAATTACAATTGG
AAGAGACGATTGAAACTCCTCGAATGTGTTCTATTTCCACATCGTATCAAGCCATAACCATCACTGAAGAATTTGCATTC
GAAGAAGATCATACATTT---ATGTGTCCT------TCGGATGGTTTTGGTGAA------ACCAACCCG---GATTTGAG
TATTTTCGAAGAACTATTCTCCAGA---------GACAGACCCTTGAAACGTCCATCAATATGCCTTAATTCCACTGAGA
TTTTACCCCATAAAATCCCCAGATTGGAA------GAAAGTGTAGAAAAAACAATAGATTCCAGTTCTGACAATGCTATT
ATA------ACCACAAATAGTTCCAATAGTGTTGATGCAGTCGAAGAAACTAATGCTATAGTCTGTGAA---------CC
TCTGATTCCAGTACTGACGTCACCCTTGTCCACTTGTTTTGATTTCAAAAAGGACAAAAAACTTAAAAAAGGA-------
-----AAGTTAATTGTTGACAAATGTATACAGTATTCCAAAGAACGTTTGCTACAGCATCGCCATAAATACATGATTGAT
TGTAATGCGAGGAAAATTATAGTA------ACCGCCAAGCCAATCCGCAGTGCAGATGACCTTTTATCAAAACTAAATAA
GAACTTCATTTTTCCAGAT---TTTCTTTCACAAATACCCATTTGTTTAGATGAAGATCAAAAGGAAGATGACAGTGAGA
CAACTCTACGAAGCATTTTTGCAGAGGATTTCTCCACTGCTTTAGCCAAGGACATTTTG---------------------
------------GGGATGGATTTAAACCACTTGGACCCA------------------ATACCTCAAAGTGATCCGGTTAA
GGTGGAAGAATTT------------AATCTA-------------------------------------------------
-----------------------------------------------------------------AATGAGCTGAATAAT
AATCATAAT-----------------------------------------------------------------------
--------------------------------------------------------------------------------
--------------------------------------------------------------------TTGGAACAAGCT
CCATTGAATCCAAGTTCGCCAACGCCAGAAGAGCAAAATAACAATATTAGTGCCCTAGCATCTCTTTCT---TGCCGAGA
CAATAATATAAGTGAA---CTTGATGTAATGATGGACTTGTTGACCATTTGGAGGAAAAATCCGGAAACAAAAGAAATTG
ACGCCATGGATTATATTAAATTATTTCCTGATCGTTTTACAGTTTCCATGGTGTTTAGTCACTTATTAAGCCTGGTTAAG
AAAAAACTTTTAACGATCTCGAAGAAACCAAATTCAATTGAAATGGACAAAATATCGTTGGGCAAGGAATCCATAAATCT
AATT---GAAGACATTGCAGTCGATGCTGGGCTA------------------
>C(2)M MUSCLE Full Dmir
------------ATGCTTCAAACTCTAGACTTGGTC---CGGTATGAAAGCAACCTGCTGGAGCCTTGCTGGAAGGCAGG
CGCCGCCAAAAGCCTACGAGCAACAGGTGTT------------GGCCGAAAT---------------GAGATCGCTGCGG
TGAACATAGTGGCCTGCTGCAAGCAGATAACTGATTTAATAGATGAAAATAAATTAAGAAGAAAC------GAGACGAGG
TCC---------TTGAACACGCGTACCAAAGGATATGTTAATTTTAAGGGCATTACGCGTCTCACCCATGGAGTGGTCCA
TATATACAGGAGTCAAGTGGACACATTGTTGGATGATGCGAAACGTTTGCTGGATCAAATGAATCACACAACGTTCGACT
TTGTGCTCACTACGAAGAAAACGGTGGTGATGAAACAGGCAGAAGGGCGAACCCACCGAAAACGCAAGCACGTTATAACC
AAACAGGCC---AGGTTAACACTCTCGAAGTGTCCCAGAATCCAAGAGCCCGCGCTGCTGGATGATGATGTCTTGAATCA
CTATCGCGCCCTGATGACTGACTGC---CAGGTGTGGAAGGCAGAGAGCACACAAGAAGTCGTAGAAGAG----------
-----TCCATTGAGCTGCCTCGAATGGTTCAAGAAACAAAC------------TTGACTATCACCGAAGAGTTTGCTGTC
TATGAAGATCATAGATCT---GTA---AAG------GAAGAGGGATTTGGAGAC------GCCGGGCAGGTGGATTTGAC
TATATTTGAAGAGCTCTACCCC------------TTAAAGGCCTTAAGGCATCACTCTTTGAGCTCGAATTTAACGCACA
CTGTAGCTCCCAAATTGGATAAGCGTATC------AATCCATTTGGA------------AGCTCAATTTCTGAGAGTGTT
ATT------CAGACGATAATCCAGGATAATAGTACTACATCAGCGACCACAGTA---TGCCACCGGAATGCAGATGCACC
CTCGTTACCGTCACTTCCACCGCCCTCACCCACC---AATATCTATGTACCTAGGAAAAAGTCAAAAAAACGAGGCAAAC
AAAAAAAATTAATAGTTGACAAATGTATCAAATATTCTCGTGATGAACTAATCAAGCACAGACATCAGTACCTATATAAT
CACAGGAACAAAGTGTTAAAAGCACCGTCTCCCAGTAAGGTACTAAAAAGTGAGAAAAAACTTCTATCAACTCTGAAGAA
CAACTTTATCTTTCCAGATTTTTTAAAAAGACGTCAGAGCCATACATTAACGGTAGAACAAATGGAAACCGACTGTGAGA
GTATATTAAAAACGATTTTTGGTGACGACTATACTGACACTCTGGCCAAGGATGTATTT---------------------
------------GGTGGGCTTTCGGAACTGCTCACAGCAGCTAATCCAGGAGAAATAGCTTCTGCTGTTCCTCCTATATC
AGTTGGAGATATTGAAAACAATACACCGCCT-------------------------------------------------
-----------------------------------------------------------------CCACTGTTGCCTGTA
AATGTGAAG-----------------------------------------------------------------------
--------------------------------------------------------------------------------
--------------------------------------------------------------------------------
------------------GCGGTAACTCCCGTCAACAACAATCATTTCTATAAGCATAAAACAACAAGC---TATGAGGA
TAATCCATTTGACAGC---CACGACGTAATGATGGACCTTTTGGACACATGGCGCCACTTTCCAGACCTCAAAGGAATAG
ATGCAAATGAATTCATCAAGTCATTTCCGCACCGCACTAAAGCGGCCCTGGCTTTCAGTCACCTATTAACTCTCGTACGT
GACAATTTCATAAGTATCTCGAAAAGGCCAAACTCCAATGAAATGGATCAAATAACACTGGGCGAACAGTCCAATGCCCT
AATT---GTAAATGTGGCGCTGGACGAGCAGTCA------------------
>C(2)M MUSCLE Full Dper
------------ATGCTTCGAACTCTAGACTTGGCC---CGGTATGAAAGCTACCTGCTTGAGCCCTGCTGGAAGGCAGG
CGCCGCCAAAAGCCTACGAGCAACAGGTGTT------------GGCCGAAAT---------------GAGATCGCTGCGG
TGAACATAGTGGCCTGCTGCAAGCAGATAACTGATTTAATAGATGAAAATAAATTAAGAAGAAAC------GAGACCAGG
TCC---------TTGAACACACGTTCCAAAGGATATGTTAATTTTAAGGGCATTACGCGTCTCACCCATGGAGTGGTCCA
TATATACAGGAGTCAAGTGGACACATTGTTGGATGATGCGAAACGTTTGCTGGATCAAATGAATCACACAACGTTCGACT
TTGTGCTCACTACGAAGAAAACGGTGGTGATGAAACAGGCAGAAGGGCGAACCCACCGAAAACGCAAGCACGTTATAACC
AAACAGGCC---AGGGTAACTCTCTCGAAGTGTCCAAGAATCCAAGAGCCCGCGCTGCTGGATGATGATGTCTTGAATCA
CTATCGCGCCCTTATGACTGATTGC---CAGGTGTGGAAGGCAGAGAGCACACAGGAAGTCGTAGAAGAG----------
-----TCCATTGAGCTGCCTCGAATGGTTCAAGAAACAAAC------------TTGACCATCACCGAAGAGTTTGCTGTC
TATGAAGATCATAGTTCT---GTA---AAG------GAAGAGGGATTTGGAGAC------GCCGGGCAGGTGGATTTGAC
TATATTTGAAGAGCTCTACCCC------------TTAAAGTCCTTAAGGCATCACTCTTTGAGCCCGAATTTAACGCACA
CTTTAGATCCCAAATTGGATAAGAGTATC------AATCCATTTGGA------------AGCTCAATTTCTGATAGTGTT
ATT------CAGACGATAATTCAGGATAATAGTACTACATCAGCGACTACTGTA---TACCACCGGGATGCAGATGCATC
CTCGTTACCGTCACTTCCACCGCGCTCACCCACC---GATATCTATGTACCTAGGAAAAAGTTAAAAAAACGAGGCAAAC
AAAAAAAATTAATAGTTGACAAATGTATCAAATATTCTCGTGATGAACTAATCAAGCACAGACATCAGTACCTATATAAT
CACAGGAACAAAGTTTTAAAAGCACCGTCTCCCAGTAAGCTACTAAAAAGTGAGAAAAAACTTCTGTCAACTCTGAAGAA
CAACTTTATCTTTCCAGATTTTTTAAAAAGACGTCAGAGCCATACATTAACTGTAGAACAAATGGAAACCGACTGTGAGA
GTATATTAAAAACGATTTTTGGTGACGACTATACTGACACTCTGGCCAAGGATGTATTT---------------------
------------GGTGGGCTTTCGGAACTGCTCATAGCAGCTAATCCAGGAGAAATAGCTGCTGCTGTTCCGCCTATGTC
AGTTGGAGATATTGAAAACAATACACCGCCT-------------------------------------------------
-----------------------------------------------------------------CCACTGTTGCCTGTA
AATGTGAAG-----------------------------------------------------------------------
--------------------------------------------------------------------------------
--------------------------------------------------------------------------------
------------------GCGGTAACTCCCGTCAACAACAATCATTTCTATAAGCATAAAACAACAATC---TACGAGGA
TAATCCATTTGACAGC---CACGACGTAATGATGGACCTTTTGGACACATGGCGCCACTTTCCAGACCTCAAAGGAATAG
ATGCAAATGAATTCATCAAGTCATTTCCGCACCGCACTAAAGCGGCCCTGGCTTTCAGTCACCTCTTAACTCTCGTACGT
GACAATTTCATAAGTATCTCGAAAAGGCCAAACTCCAATGAAATGGATCAAATAACACTGGGCGAACAGTCCAATGCCCT
AATT---GTAAATGTAGCGCTGGACAAGCAGTCA------------------
>C(2)M MUSCLE Full Dpse
------------------------ATGGACTTAGCC---CGGTATGAAAGCAACCTGCTTGAGCCCTGCTGGAAGGCAGG
CGCCGCAAAAAGCCTACGAGCAACAGGTGTT------------GGCCGAAAT---------------GAGATCGCTGCGG
TGAACATAGTGGCCTGCTGCAAGCAGATAACTGATTTAATAGATGAAAATAAATTAAGAAGAAAC------GAGACGAGG
TCC---------TTGAACACACGTTCCAAAGGATATGTTAATTTTAAGGGCATTACGCGTCTCACCCATGGAGTGGTCCA
TATATACAGGAGTCAAGTGGACACATTGTTGGATGATGCGAAACGTTTGCTGGATCAAATGAATCACACAACGTTCGACT
TTGTGCTCACTACGAAGAAAACGGTGGTGATGAAACAGGCAGAAGGGCGAACCCACCGAAAACGCAAGCACGTTATAACC
AAACAGGCC---AGGGTAACTCTCTCGAAGTGTCCCAGAATTCAAGAGCCCGCGCTGCTGGATGATGATGTCTTGAATCA
CTATCGCGCCCTTATGACTGATTGC---CAGGTGTGGAAGGCAGAGAGCACACAGGAAGTCGTAGAAGAG----------
-----TCCATTGAGCTGCCTCGAATGGTTCAAGAAACAAAC------------TTGACCATCACCGAAGAGTTTGCTGTC
TATGAAGATCATAGTTCT---GTA---AAG------GAAGAGGGATTTGGAGAC------GCCGGGCAGGTGGATTTGAC
TATATTTGAAGAGCTCTACCCC------------TTAAAGTCCTTAAGGTATCACTCTTTGAGCCCGAATTTAACGCACA
TTTTAGATCCCAAATTGGATAAGCGTATC------AATCCATTTGGA------------AGCTCAATTTCTGATAGTGTT
ATT------CAGACGATAATTCAGGATAATAGTACTACATCAGCGACTACAGTA---TACCACCGGGATGCAGATGCACC
CTCGTTACCGTCACTTCCACCGCACTCATCCACC---GATATCTGTGTACCTAGAAAAAAGTCAAAAAAACGAGGCAAAC
AAAAAAAATTAATAGTTGACAAATGTATCAAATATTCTCGTGATGAACTAATCAAGCACAGACATCAGTACCTATATAAT
CACAGGAACAAAGTGTTAAAAGCACCGTCTCCCAGTAAGGTACTAAAAAGTGAGAAAAAACTTCTATCAACTCTGAAGAA
CAACTTTATCTTTCCAGATTTTTTAAAAAGACGTCAGAGCCATACATTAACTGTAGAACAAATGGAAACCGACTGTGAGA
GTATATTAAAAACGATTTTTGGTGACGACTATACTGACACTCTGGCCAAGGATGTATTT---------------------
------------GGTGGGCTTTCGGAACTGCTCATAGCAGCTAATCCAGGAGAAATAGCTGCTGCTGTTCCGCCTATGTC
AGTTGGAGATATTGAAAACAATACACCGCCT-------------------------------------------------
-----------------------------------------------------------------CCACTGTTGCCTGTA
AATGTGAAG-----------------------------------------------------------------------
--------------------------------------------------------------------------------
--------------------------------------------------------------------------------
------------------GCGGTAACTCCCGTCAACAACAATCATTTCTATAAGCATAAAACAACAATC---TACGAGGA
TAATCCATTTGACAGC---CACGACGTAATGATGGACCTTTTGGACACATGGCGCCACTTTCCAGACCTCAAAGGAATAG
ATGCAAATGAATTCATCACGTCTTTTCCGCACCGCACTAAAGCGGCCCTGGCTTTCAGTCACCTCTTAACTCTCGTACGT
GACAATTTCATAAGTATCTCGAAAAGGCCAAACTCCAATGAAATGGATCAAATAACACTGGGCGAACAGTCCAATGCCCT
AATT---GTAAATGTAGCGCTGGACAAGCAGTCA------------------
>C(2)M MUSCLE Full Deug
------------------------ATGAAATTTGAT---TTGTGTGAGGGGAATAGTTTAGATTCCTGCTGGAAGATAGG
AGGTCGCAAATCCCGG------------GCCCCATTC------GATCGGAAT---------------GAGATCGAAGCCG
TGAATATAGTGGCTTGCTGCAAGAAAATCACTGACTTAATAGACGAAAACACGTTGAGAATACGT---------------
CAT---------ACGAATACAAGGAACAATAGAAATGTAAATTTTAAACATATTTCACATCTGGCATACGGCGCTACTAA
TATTTATAGATGTCAGGTGGATATTCTTTTAGGAGATACGAAACTTTTGCTGGATCAAATGAAAAGTAAGAATGTGGACT
TTGTTCTTACAACCACAATATCTGTTTTGGACAAAAAATCGGATATTAGAAATCAACATAAACGGAAGCGTGTGATCACT
AAGAAAGCA---AATATCACAATCTCAAAACGCCCCAGATTTCAGGAGTCTGAATTTTTAAGTGAATTCTCTCAGAAGTA
CTACGAAAACGTACTATCTGAATGT---CAAATGTGGAAGTCAGAATGCACAGAACAGATGGTCGAGGAT------TTAA
ACCAGTCTATAGAACTACCACGAAGATGTAAGGAATCAATGTCATATCATGCCTTTACCATAACTGAAGAAATACAAGAT
AACGAAGACCAAAACATT---ATAATGTCA------TCTGATGGTTTTGGTGAT------AACGATGAGTTAGATTTAAC
CATTTTTCAAGAACTTTACCCCAAAAACGGAAAAAAATCTGACTTAAAAAAGCGCTTAACCACCCAGGATGCAACCGGCA
TTTTACCAGAAAAAATGCCGAGATTGGAT------GAATTGGAAATT------------TTCAAAGTTGACAATGCAATA
ATG------GTCCAAATTATTCCTGACAACATTGATTCAGCTGGAGATAAA------TTAGAATGTAAA---------CA
TTCGATGTCGCAATTTTCAAAGCCTTTTGAAGAA---ATAATATTCAGCAAACCGAAGAATTCTCGCAAAAGA-------
-----AAACTCTTGGTAGATAACCATATTAAATACACTCGAGAACAACTCCAAAAGCATAGACGCAAATATATGGATGAT
TATATGTCTAGAACTGTAATAATACAAAAACCATCAGAAATACGGAAATTTCCTAATGAACTTTTAAGCAAACTGAATAA
AACTGCAATATTTTCATCT---ATTGAAAATTATCGAAGCTTTAGGTCAAATAAAGAAGAAATGCATCAAGAGACCGAAA
ACATCTTGAGAAATATATTTGGCAGCGATTTTTCGAAGACCCTTTTAAAGGATATTTTT---------------------
------------------------TACGTAAAAAAATTAAGTTATGAAGAGTCACATATTCATCAGGTCGAATCCCATGA
AATAAAGAACGTC------------TTTTCA-------------------------------------------------
-----------------------------------------------------------------TCTTCATTACCCCAC
GTG-----------------------------------------------------------------------------
--------------------------------------------------------------------------------
--------------------------------------------------------------------------------
------------------GTTAAAAATCCAGAAGGCAATAACAATTTCTTTCAACAC---ACTTTACAC---TATGAGAA
TATTAATTTCGGTGTT---CACAATGTGATGATGAATCTACTAAACATTTGGCGTAAAAATTCCAAAATCACAGGAATCG
ATGCCCATGATTTTATAAAATCATTTGAAAGTCGCTTCAACGTTTCGATAGCCTTTATTAATTTATTATATCTAGTTCGA
GATAATTTCATACAAATCTCAAAGCGGGGTAACTCCCTTGAAATGGACCAAATTACTCTAGGAAGAAAGGGTGTCAAGCT
AATA---GATAGTTTC------------------------------------
>C(2)M MUSCLE Full Dfic
------------------------ATGGACTTGGAT---TTGAACGGTAACAACGTCCTAGATTCCTGCTGGAAAGTTGG
CCGATTCAAGAACCGTTCGTCGGCTTTCGCTCAATTC------GATCGGAAT---------------GAGCTCAAAGCAG
TAAATATTTCCTCTTGCTGCAAGCAAATAACTGATTTAATAGAGGTAAACGCAGAACGGTTACGT------GTATCAATA
CCC---------TTCGCAACAAGGAGTAAGCAAAATGTGAGCTTTAAGGAAATTTCATGCTTGGTATACGGGGCCACCGA
GATTTATAGGTTTCAGGTGGACATTCTTTTAGGGGACACGAAATATTTGCTGGATCAAATGAAACACACAAACTTCGACT
TTGTTCTGTCAACGAGCAATTCAGTAAAGGTCGAGGAAGTAGAGGTCAAATTTAATCGGAAACGAAAGCGCGTCATTACT
AAGAAATCA---AAAGTAACCCTTGCCAAGCTTCCCAGATTACAGGAGCCGGAACTCTTAAATGAATCCGTTCAGGTTTA
CTACAAAAACATGCTATCTGAGTGC---CAGATGTGGGAGTCGGAATGTACACAGCAAGTGATAGACGAG------TTCC
ACGAGTACATTGAAATTCCTCGCAACTGTACGCAAGCAAGTTCATATCACGACATAACCTTAACCGAAGAAATAGAAATC
ATAGAGGATCGGAGCATC---ATCATGCCC------TCCGAAGGTTTTGGAGAA------AGTGATGAATTGGACCTAAC
CATTTTTGAAGAACTTTATCCCAAAGGCGAGCAAAGGAAGTCCTTTAAGCGAAGCCTAACAGCCCAGGATCCATCTGACA
TTTTACCAGAGAAAATGCCAAGATTGGAT------GAATCAAACATA------------TTCCAAGCTGATAATGCTATT
ATG------GCTCAAATCTTTCCCAATAACATTGATTCAGTT---------------------TGTGAT---------CC
AGCGTTGCCGTCAATTTCACCCACT-------------------------------------------------------
--------------------TCGCATATTAAGTATACTCGAAAGCAGTTGATGAAGCACAGATGCAAATATCTAAAGGAA
TATATGGATAGGGTTGTTGTACCACAGAAACCATCC---TTTGGAAAAACGCCAAATGAACTATTATAT-----------
----------------------ATAACTCAGCATTCGGTCTTGGATTTAAATGCAGAAGAGTTGGAATGCGAATCGGAAA
TCACACTGAGAGCTATATTCGGCTCCGAGTTTACAGAGAACCTAGCCAAGGAAATTTTT---------------------
------------TTTCTAGAAAAGGTGTTAAGGAAGTCAAAAAATCAAAATGTATACAACAATCAAGCTGGGCCACTTGA
ATTGGAAGACATT------------TTACCA-------------------------------------------------
-----------------------------------------------------------------GTTCCGGTACCCAAC
GTTAGT--------------------------------------------------------------------------
--------------------------------------------------------------------------------
--------------------------------------------------------------------------------
------------------TTAGAGACAAAAAGCAATAATAATAATTTGTACAACAAA---AGTGTTGAT---TGTGAGAA
CAAACATTTTGATACC---CACAGTGTAATGATGGATCTCTTAAACATTTGGCGCAGTTATCCCGAAATCAAGGGGATCG
ATGGAAATGATTTTATCAAATCGTATGCAGATCGCATCAAGGCTTCGCTAGCCTTCGTTAATTTGTTGTATCTCGTGAGG
GACAACTTTATTGAGATCTCAAAGCGGACTAACTCCATTGAAATGCACCAAATAACTTTAGGCAAGGAGTCCGCTAAGCT
CATA---GAAAATGTAATGCAGGAAGAGCTTTCT------------------
>C(2)M MUSCLE Full Dyak
------------------------ATGAACTTAAAT---TTATATGAGGACAACATCCTAAATTACTGCTGGAAAGCGGG
AAGTCGCAAAACGCGGAAATCGGCGCTTGCCCAACTC------GATAGGAAT---------------GAGATCGCAGTTG
TGGATTTGGTCGCCTGCTGCAAGAAAATCACTGAATTAATTGAGAAGAATACATTAAAAACA---------CGATCAAAT
GTT---------TTGGTTACGAAAAACAAACAAAATGTTCTTTTTAAGGGCATTTCCCGCTTGTTTTTCGGCGTTACGGA
TATTTTTAGATGCAAGGTGGATCTACTTTTGGGGGATACGAAACTATTACTTGATCAATGTACACGTACCAACTTGGATT
ACGTTCACACCACCACCAAATCTTCAGTGGTTACCAAATCTGAGATTCAAATCCAACGCAAAAAAAAGCAGGTAATCACC
AAAAAATTT---AAAGTAACAGAGTCGAAGCGTGCCAGACTGCAAGAATCGGAGCTGTTGGATGAGTACGCTCATGACTA
CTTCGAAAAGATGCTATCGGAATGC---CAGATGTGGCTCTTGGATTGTAAACAACACGGGGAGGAGGAA------TCCA
ACGAGTCTTTTGAACTACACCAAAGCTGCACGAAGTCGAAATCGTATCATTCCATTACAATCACCGAAAAAATTGAATTT
CTCGAGGATCATAGCGTT---ATTATGCCA------TCAAATGGTTTTGGGGAA------ACCGAAGGGGCTGATCTAAC
CATTTTTCAAGAGCTTTACCCCAAAGACGCCACAAGGAACTCCTTAAAGCGTCACTCAACAACTGAGGATCCAACTGACA
TTTTACCAGATAAAATGCCTAAATTGGAT------GATGGGCAAATT------------TTCCAAGCTGACAATGCTATA
ATG------ACCCAAATTTTCCAGCATAACATTGAACCAGCTAAAGTAACTCAA---ATAGTTTGCGAA---------CC
GTTCTTGCCTGCAGTTTTGAGTTCTTTTGTAGAA---ATCAAATTTAGCAAGCCAATGAAT---CGGAAAAGA-------
-----AAGCTTATAGTAGACAAACGCATTGAATATACTCGGGAGCAGCTGGGGAAGCATAGAAAGAAATATATGGATGAG
TTCATTTTAAAATCAGTGAAATTGCCAAAACCGTTGGATTTACCGAAACCCCCCAGTGAACTTTTCCGTAAAGTGAATAA
TAATGTAACTTTTTCACCT---CTTCGCAACAACTTCGGCCCTAAGCTCAGTATAAAAGAAATGGAATACGAGGCTGAAA
ATACACTAAGAACCATATTTGGCGGCAAATTTACCGAGAACCTTTCCAAGGAGATATTT---------------------
------------GTAGGACCTTTTCGGGCTAAGAAATGCAAGGATAAAAAAGCATGTATATATAAGCCTGAACCGGATGA
ATTG---GATTTT------------TTGCAA-------------------------------------------------
-----------------------------------------------------------------CCTGAATTGCATCAG
GCTGAT--------------------------------------------------------------------------
--------------------------------------------------------------------------------
--------------------------------------------------------------------------------
------------------GTCAATCCCATAATTCATAATAACAAAATGAATAAGCAT---ATGCCGTGC---TGTGGGAA
TAATCACGCTCATACC---TACAGCGTAATGATGAGTCTCTTAAACATTTGGCGTAATAATCCGAATATTACGGGAATCG
ATGCCTTTGATTTTATAAAAACGTTTGCGAGTCGCATCCAGGCTTCGTTAGCATTTCTCCATTTGTTGTATCTCGTTCGA
GACCATTTTATAAAGATATCAAAGCGAGCTAACTCGCTTGAAATGGACCAAATTACTCTTGGCAAAGAGTCCGCTAAGTT
AATA---GACAATCTTACGCTGAGTGAGATTTTC------------------
>C(2)M MUSCLE Full Dere
------------------------ATGAACTTAAAT---TTGTATGAGGGCAACGTCCTAAATTCCTGCTGGAGAGCGGG
ATGTCGCAAAATGCAGAAATCGGCGTTTGCCCAACTC------GATCGTAAT---------------GAGATCGCAGATG
TGGATGTACTCGCCTGCTGCAAGCAAATCACCGAACTAATTGAGAAAAATACATTAAAAACA---------CAATCAGAT
GTT---------TTGGCTAAGAGAAACAGACAAAATGTTATTTTTAAGGACATTTCCCGGTTGTTTTTCGGCGTTACGGA
TATTTTTAGATGCCAGGTGGATCTACTTTTGGGGGATACGAAACTATTACTTGATCAATGTACACGAACCAACTTGGATT
ACGTTCTCACCACCACCAAATCGGTAGTGGTCAACAAATCTGAGACTCGAATCCAACGCAAACGAAAGCGGATAATCACC
AAAAAATCT---AAAATAACAGCTTCAAAACGTGCCAGACTGCAGGAATCGGAACTGTTGGATGAAATCGCACAGGACTA
CTTCGAAAAGATGCTATCTGAATGC---CAAATGTGGCAAGTGGAGAGTACGCAACAGGTGGTGGAGGAC------TTGG
ACGAGTCTATTGAACTGCCCCGAAACTGCACGCACTCGGAATCGTATCATTCTATTACAATCACCGAAGAGATAGAACTT
CTCGAGGATCATAGCGTT---ATTATGCCA------TCAAATGGTTTTGGCGAA------GCCGATGGAGCGGACTTAAC
CATTTTTCAAGAGCTTTACCCCAGCGACGCCACAAGAAACTCCTTAAAGCGTCACTCAAAAACTCAAGATTCAACTGACA
TCTTACCAGATAAAATGCCCAGATTGGAT------GATTCGCAAATT------------TTCCAAGCTGACAATGCTATC
ATG------ACCCAAATCTTTCCGTATAACATTGAACCAGCTGAAGTAACTCAA---ATAGTTTGTGAA---------CC
GTCGTTGCCCTCAGTTTTGAACTCCTTTGTAGAA---ATAAAATTTAGCCAGCCCATGAAT---CGGAAAAGA-------
-----AAGCTAATAGTAGACAAACATATTGAATATACTCGGGAGCAGCTGGTGAAGCATAGACAGAAATATATGGAAGAT
TACATTTCAAGGGAAGTGAAAGTGCCCAAACTGTCGAATCTACCGAAACACCCAAATGAACTTCTCTGTAAACTAAATAA
TAATGTAACTTTTTCAGCT---CTTCATAACCACTCCGTCCCCAAGCTCAGTAAAGAAGAAATGGAATACGAGGCTGAAA
ACACACTGAGAACAATATTTGGCGGTGAATTTACTGAAAATCTTTACAAGGAGATATTT---------------------
------------GTACGACCATCTCAGGATAAAAAATGTGGGGATAAAGAGGCATATATATATCAGCCAGGACCAGTTGG
AGTGGAAGACATT------------TTGCAA-------------------------------------------------
-----------------------------------------------------------------CCTCAACTGCAGCAG
CCTGTT--------------------------------------------------------------------------
--------------------------------------------------------------------------------
--------------------------------------------------------------------------------
------------------AAAAATTTCATAATTCATTCAAACCAAATGTATGAGCAC---GGCATATAC---TGTGAGAA
TAATCATGATGATGCC---TACAGCGTAATGATGATCCTCTTAAACATTTGGCGTAATAATCCGAAAATCACGGGTATCG
ATGCCTGTGATTTTATAAAAACGTTCGAGGGTCGCATTAAGGCCTCGTTAGCCTTTTTCCATTTGTTGTATCTCTTTCGA
GACCGTTTTATAGAAATATCTAAGCGAGCTAATTCTCTTGAAATGGACCAAATTACTCTTGGCAAAGAGTCCGCTAAGTT
AATA---GATAATCTGCCGCTAAATGAGACTTTC------------------
>C(2)M MUSCLE Full Dmel
------------------------ATGAGCTTGAAT---TTATATGAGAGCAACATCCTTAATTCCTGCTGGAAAGCGGG
AGGGCGCAAACCGAGGAAATCGGCATTTGGCCAACTT------AATCGAAAT---------------GAGATCGCTGATG
TGGATGTAGTCGCCTGCTGCAAGCAAATCACCGAATTAATTGAGGAAAATGCATTAAGAAAACGCCAGAAACGATCCAAT
GTT---------TTGGCCGCAAGAAACCGGCAAAATGTTATTTTCAAGGACATTTCCCGCTTGGTTTTTGGAGTTGCGGA
TATTTTTAGATGCCAAGTGGATCTACTTTTGGGGGACACGAAGGTATTACTTGACCAATGTACACGTACCAACTTGGATT
ACGTTCTCACCACAACAAAATCCGTAGTGGTCAACAAATCAGAGATTCGAATCCAACGCAAAGGAAAGCGGGTGATCACC
AAGAAATCT---AAAGTAACAGTATCAAAACGTCCCAGACTGCAGGAATCGGATCTATTGGATGAATTCTCACATGAATA
CTACGAGAAGATGCTATCCGAATGC---CAGATGTGGCAAACGGAGTGCACACAACAGGTGGTGGAGGAC------CTGA
ACGAGTCTATTGAACAACCCCGGAGTTGCACTCAGTCAAAGTCGTATCATTCCATTACAATCACCGAAGAGATTGAACTT
CCCGAAGATCATAGCTTA---ATTATGCCA------TCAAATGGTTTTGGCGAA------GCCGAGGGCGCGGACTTAAC
CATTTTTCAAGAGCTTTACCCCAAAGATGGCACACGGAACTCACTAAAGCGACACTCAATAGCTCAGGATCCAACTGACA
TCTTACCGGATAAAATGCCCAGATTGGAT------GATTGCGATGTT------------TTCCAAGCTGACAATGCTATC
ATG------ACCCAAATCTTTCCGCATAACATTGAACCAGCTGAAGTAACTCAG---ATAGTTTGTGAA---------CC
GTCGTTGCCATCCGTTTTAAATTCTTTTGGAGAA---ATAACATTTAGCCACCCGAAAAAT---CGGAAAAGA-------
-----AAGCTAATAGTAGACAAACGAATTGAATACACCCGGGAGCAGCTGGTGAAGCATAGACAGAAATATATGGAAGAA
TACCTTTCAAGGAATGTGATAGTGCCAAAATCCTCGGATTTACGGAAACCCCCTAAGGAACTTCTCTGTAAACTGTATAA
TAATGTAAGTTTTTTAGCT---CTTCATAACCACTCCGGACCTAAGCTCAGTAATGAAGAAAAGGAATTCGAGGCAGAAA
ACACATTGAGAACCATATTTGGCTGCGAGTTTACCGAGAATCTTTCTAAAGAGATATTT---------------------
------------GTGCGACCATCGCAGGCTACAAAATGTAGGGATAAAGCGGCACATATCTATCAGCCCGAACCGCTTGA
AGTGGAAGACTGT------------GTGCAA-------------------------------------------------
-----------------------------------------------------------------CCTCAACTTCAGCCA
CGTGAT--------------------------------------------------------------------------
--------------------------------------------------------------------------------
--------------------------------------------------------------------------------
------------------GATGTAAATCAGAATTATCATAATGAAATGAATGAGCAC---GGCATATAC---CGTGAGGA
TAATCATGATGATACC---TACAGCGTAATGATGAGTCTCTTAAGCATTTGGCGTAATAATCCGAAAATCACGGGAATCG
ATGCCATTGATTTTATAAAAACGTTTGATAGTCGCATCAAGGCTTCGTTAGCCTTTCTCCATTTGTTGTATCTTGTTCGA
GACCATTTTATAGAGATATCAAAGCGAGCTAATTCGCTGGAAATGTACCAAATTACTCTTGGCAAAGAGTCCGCTAAGCT
AATA---GACAATCTTATGCTGAGTGAGACTCTG------------------
>C(2)M MUSCLE Full Dmau
------------------------ATGAGTTTGAAT---TTATATGAGGGCAACATCCTAAATTCCTGCTGGAAAGCAGG
AGGCCGCAAGCCGCGGAAATCGGCGTTTGCGCCACTC------GATCGAAAT---------------GAGATCGCAGATG
TGGATGTAGTCGCCTGCTGCAAGCAAATCACCGAATTAATTGAGGAAAATGCATTAAGAAAACGCCAGGAGCGATCCAAA
GTT---------GTGGACACAAGAAACAGGCAAAATGTAATTTTCAAGGACATTTCCCGATTGGTTTTCGGAGTTACGGA
TATTTTTAGATGCCAAGTGGATCTACTTTTGGGAGATACGAAAGTATTACTTGATCAATGTACACGTACCAACTTGGATT
ACGTTCTCACCACCACAAAATCAGTAGTGGTCAACAATTCTGAGATTCGAATCCAACGCAAACGAAAGCGGGTGATCACC
AAGAAATCT---AAAGTAACAGTATCAAAACGTCCCAGACTGCAGGAATCGGAACTGTTGGATGAATTGTCACAGGAATA
CTACGAGCAGATGCTATCCGAATGC---CAGATGTGGCAATCGGAGTGCACACAACAGGTGGTGGAGGAC------CTGG
ACGAGTCTATTGAACTACCTCGGAGCTGCACGCAGTCAAAGTCGTATCATTCCATTACAATCACCGAAGAGATTGAACTT
CCCGAAGATCATAGCTTA---ATTATGCCA------TCAAATGGTTTTGGCGAA------GCCGAGGGTGCGGACTTAAC
CATTTTTCAAGAGCTTTACCCCAAAGACGGCACATGGAACTCACTAAAGCGACACTCAATAGCTCAGGATCCAACTGACA
TCTTACCGGATAAAATGCCCAGATTGGAT------GATTGGGATGTT------------TTCCAAGCTGACAATGCTATC
ATG------ACCCAAATCTTTCCGCATAACATTGAACCAGCTGAAGTAACTCAA---ATAGTTTGTGAG---------CC
GTCGTTGCCCTCAGATTTAAATTCTTTTGAAGAA---ATAACATTTAGCAAGCCGAAGAAT---AAGAAAAGA-------
-----AAGCTTATAGTAGACAAACGAATTGAATACACCCGGAAGCAGCTGGTGAAGCATAGACAGAAATATATGGAAGAA
TACATTTCAAGGGAAGTGATAGTGCCAAAACCATCGGATTTACCGAAATCCCCCAAGAAACTTCTGTGTAAACTGAATAG
CAATGTAAGTTTTTCAGCT---CTTCAGAACCACTCCGGCCCTAAGCTCAGTAATGAAGAAATGGAATTCGAGGCTGAAA
ACACACTGAGAACAATATTTGGCCGCGAGTTTACCGATAATCTTTCGAAGGAGATATTT---------------------
------------GTACGACCATCTCAGGCTACAAAATGTGGAAATAAAGAAGCACATATCTATCAGCCCGAACCGCTTGA
AGTGGAAGACTGT------------GTGCAA-------------------------------------------------
-----------------------------------------------------------------CCTCAACTGCAGCAG
CCTGATGAA-----------------------------------------------------------------------
--------------------------------------------------------------------------------
--------------------------------------------------------------------------------
------------------GTAAATCAAAATTATAATAATAACGAAATAAATGAGCAC---GGCATATAC---TGTGAGGA
TAATCATGCTGATACC---TACAGCGTAATGATGAGTCTCTTAAAAATTTGGCGTAATAATCCGAAAATCACTGGAATCG
ATGCCATTGATTTTATGAAAACGTTTGATGGTCGCATCAAGGTTTCGTTAGCCTTTCTCCATTTGTTGTATCTTGTTCGA
GACCGTTTTATAGAGATATCAAAGCGAGCTAATTCGCTGGAAATGCACCAGATTACTCTTGGCAAAGAGTCCGCTAAGCT
AATA---GACAATCTTATGCTGAGTGAGACTGAATATTTT------------
>C(2)M MUSCLE Full Dsec
------------------------ATGAGCTTGAAT---TTATATGAGGGCAACATCCTAAATTCCTGCTGGAAAGCAGG
AGTCCGCAAGCCGCGGAAATCGGCGTTTGCGCCACTC------GATCGAAAT---------------GAGATCGCAGATT
TGGATGTAGTCGCCTGCTGCAAGCAAATCACCGAATTAATTGAGGAAAATGCATTAAGAAATCGCCAGGAGCGATCCAAA
GTT---------TTGGACACAAGAAACAGGCAAAATGTTATTTTCAAGGACATTTCCCGTTTGGTTTTCGGAGTTACGGA
TATTTTTAGATGCCAAGTGGATCTACTTTTGGGGGATACGAAGGTATTACTTGATCAATGTACACGTACCAACTTGGACT
ACGTTCTCACCACCACAAAATCCGTAATGGTCAACAAATCTGAGATTCGAATCCAACGCAAACGAAAGCGGGTGATCACC
AAGAAATCT---AAAGTAACAGTATCAAAACGTCCCAGACTGCAGGAATCGGAACTGTTGGATGAATTGTCACAGGAATA
CTACGAGCAGATGCTATCCGAATGC---CAGATGTGGCAATCGGAGTGCACACAACAGGTGGTGGAGGAC------ATGG
ACGAGTCTATTGAACTACCTCGGAGTTGCACGCAGTCAAAATCGTATCATTCCATTACAATCACCGAAGAGATTGAACTT
CCCGAAGATCATAGCTTA---ATTATGCCA------TCAAATGGTTTTGGCGAA------GCCGAGGGTGCGGACTTAAC
CATTTTTCAAGAGCTTTACCCCAAAGACGGCACAAGGAACTCACTAAAGCGACACTCAATAGCTCAGGATCCAACTGACA
TCTTACCGGATAAAATGCCTAGATTGGAT------GATTGGGATGTT------------TTCGAAGCTGACAATGCTATC
ATG------ACACAAATCTTTCCGCATAACATTGAACCAGCTGAAGTAACTCAA---ATAGTTTGTGAA---------CC
GTCGTTGCCCTCAGTTATAAATTCTTTTGAAGAA---ATAACATTTAGCAAGCCGAAGAAT---AAGAAAAGA-------
-----AAGCTTATAGTAGACAAACGTATTGAATACACTCGAAAGCAGCTGGTGAAGCATAGACAGAAATATATGGAAGAT
TACATTTCAAGGGAAGTGATAGTGCCAAAACCATCGGATTTGCCGAAACCCCCCAAGGAACTTCTGTGTAAACTGCATAG
CAATGTAAGTTTTACAGCT---CTTCATAGC---TCCGGCCCGAAGCTCAGTAATGAAGAAATGGAATTCGAGGCTGAAA
ACACACTGAGAACCATATTTGGCCGCGAGTTTACCGAGAATCTTTCGAAGGAGATATTT---------------------
------------GTACGACCATCTCAGGCTACAAAATGTGGAAATAAAGAGGCACATATCTATCAGCCCGAACCACTTGA
AGTGGAAGACTGT------------GTGCAA-------------------------------------------------
-----------------------------------------------------------------CCTCAACTGCAGCCG
CCTGATCAT-----------------------------------------------------------------------
--------------------------------------------------------------------------------
--------------------------------------------------------------------------------
------------------GTAAATCAAAATTATAATAATAACGAAATAAATGAGCAC---GGCATATAC---TGTGAGGA
TAATCATGCATATACC---TACAGCGTAATGATGAGTCTCTTAAGCATTTGGCGTAATAATCCCAAAATCACGGGAATCG
ATGCCATTGATTTTATGAAAACGTTTGATGGTCGCATCAAGGTTTCGTTAGCCTTTCTCCATTTGTTGTATCTTGTTCGA
GACCGTTTTATAGAGATATCAAAGCGAGCTAATTCGCTGGAAATGCACCAGATTACTCTTGGCAAAGAGTCCACTAAGCT
AATA---GACAATCTTATGCTGAGTGAGACTCTG------------------
>C(2)M MUSCLE Full Dsim
------------------------ATGAGCTTGAGT---TTATATGAGGGCAACATCCTAAATTCCTGCTGGAAAGCAGG
AGTCCGCAAGCCGCGGAAATCGGCGTTTGCGCCACTC------GATCAAAAT---------------GAGATCGCAGATG
TGGATGTAGTCGCCTGCTGCAAGCAAATCACCGAATTAATTGAGGAAAATGCATTAAGAAATCGCCAGGAGCGATCCAAA
GTT---------TTGGACACAAGAAACAGGCAAAATGTTATTTTCAAGGACATTTCCCGCTTGGTTTTCGGAGTTACGGA
TATTTTTAGATGCCAAGTGGATCTACTTTTGGGAGATACGAAGGTATTACTTGATCAATGTACACGTACCAACTTGGATT
ACGTTCTCACCACCACAAAATCCGTAATGGTCAACAAATCTGAGATTCGAATCCAACGCAAACGAAAGCGGGTGATCACC
AAGAAATCT---AAAGTAACAGTATCAAAACGACCCAGACTGCAGGAATCGGAACTGTTGGATGAAATCTCACAGGAATA
CTACGAGCAGATGCTATCCGAATGC---CAGATGTGGCATTCGGAGTGCACACAACAGGTGGTGGAGGAC------CTGG
ACGAGTCTATTGAACTACCTCGGAGCTGCACGCAGTCAAAATCGTATCATTCCATTACAATCACCGAAGAGATTGAACTT
CCCGAAGATCATAGCTTA---ATTATGCCA------TCAAATGGTTTTGGCGAA------GCCGAGGGTGCGGACTTAAC
CATTTTTCAAGAGCTTTACCCCAAAGACGGCACAAGGGACTCACTAAAGCGTCGTTCAATAGCTCAGGATCCAACTGACA
TCTTACCGGATAAAATGCCTAGATTGGAT------GATTGGGATGTT------------TTCCAAGCTGACAATGCTATC
ATG------ACACAAATCTTTCCGCATAACATTGAACCAGCTGAAGTAACTCAA---ATAGTTTGTGAA---------CC
GTCGTTGCCCTCAGTTATAAATTCTTTTGAAGAA---ATAACATTTAGCAAGCCGAAGAAT---AAGAAAAGA-------
-----AAGCTTATAGTAGACAAACGTATTGAATACACTCGAAAGCAGCTGGTGAAGCATAGACAGAAATATATGGAAGAT
TACATTTCAAGGGAAGTGATAGTGCCAAAACCATCGGATTTGCCGAAACCCCCCAAGGAACTTCTGTGTAAACTGCATAG
CAATGTAAGTTTTACAGCT---CTTCATAGC---TCCGGCCCGAAGCTCAGTAATGAAGAAATGGAATTCGAGGCTGAAA
ACACACTGAGAACCATATTTGGCCGCGAGTTTACCGAGAATCTTTCGAAGGAGATATTT---------------------
------------GTACGACCACCTCAGGCTACAAAATGTGGAAATAAAGAGGCACATATCTATCAGCCCGAACCACTTGA
AGTGGAAGACTGT------------GTGCAA-------------------------------------------------
-----------------------------------------------------------------CCTCAACTCCAGCAG
CCTGATGAT-----------------------------------------------------------------------
--------------------------------------------------------------------------------
--------------------------------------------------------------------------------
------------------GTTAATCAAAATTATTATAATAACGAAATAAATGAGCAC---GGCATATAC---TGTGAGGA
TAATCATGCATATACC---TACAGCGTAATGATGAGTCTTTTAAGCATTTGGCGTAATAATCCCAAAATCACGGGAATCG
ATGCCATTTATTTTATGAAAACGTTTGATGGTCGCATCAAGGTTTCGTTAGCCTTTCTCCATTTGTTGTATCTTGTTCGA
GACCGTTTTATAGAGATATCAAAGCGAGCTAATTCGCTGGAAATGCACCAGATTACTCTTGGCAAAGAGTCCACTAAGCT
AATT---GACAATCTTATGCTGAGTGAGAATCTG------------------
>C(2)M MUSCLE Full Drho
---------ATGGCGATACCTAAGCTGGACTTGGAG---TTGTATGAGGGCAACATCTTAGATTTCTGTTGGAAAGCGGG
CGGC------ACTAGGACAACGGCTTTTGACCAATTC------GATCGGAAT---------------GAGATCGCCGCAG
TGAATATAGTCGCTTGTTGTAAGGAAATAACTGATTTAATAGAGGAAAACTCATCGACAATACGC------CGATCGAAT
GTT---------TTGGCAACAATAAGGAAGCAAAATGTCACTTACAAGGACATTTCACGCTTGGCATACGGAGTCACCGA
TATCTACAGATGTCAGGTGAACATACTTTTAGGAGATACCCAACATTTGCTGGATCAAATGAAACGTACCAACTTGGACT
TTGTTCTCACAACCACCAAGTCTGTAGTGGTCAAGGAATCGGCGATCCGAGTCAATCGCAAACGGAAGTGCTTGATTACC
AACAACACC---AAAGTGACCGTCTCTAAACGTCCCAGATTGAAGGAGTCAGAACTTTTGAATAAAACTGTTCAGGAGTA
CTACGCAAATATGCTTTCTGAATGT---CAGCTATGGCAGTCAGAGTCCACACACCAGGTGGTAAAGGAA------TTAC
AAGATTCTATTGAACTGCCTCGAAGCTCTACGCACTCAAATTCATATCATGCCTTCACTATCACCGAAGAGATACAAATT
CACGAGGATCAGAGCGTT---ATCATTTCA------TCTGAAGGTTTTGGCGAT------GGTGATGAGTTGGATTTAAC
CATTTTTGAAGAACTCTACCCCTACAAATCAACAAGGCAATTCTTAAAGCGGCCCTCAACAACCCTGGATCCAACTGACA
TTTTACCAGATAAAATGCCAAGATTGGAT------GAATTGAATATT------------TTTCAAGCTGACAATGCTAAT
ATG------ACCCAAATCTATCTGAATAACGTTGAACCAGTG---------------------TGTACA---------CC
ATCGTTGATGTCGTCTTTTTATCCTCCGGTTGAT---ATTTCATTTAGACAGCCAAAGAATCCTCGTAAAAGA-------
-----AAACTAATAATAGACAAACATATCCAATATTCACAAGAGCAACTGATTCAGCACAGAAGCAAGTATATAAATAAG
CTTAAGAACAGAGTTGTTTTTGTGCAAAAGGCATCCGAACTACTCAAAACACCGAATGAAATTTTGTGTAAACTAAATAA
GAATATAATTGTTTCAAAT---ATTATTAATCATACCGGCTTTAATTTATCAAATGAAGAAATGGAATGCGAATCTGAAA
TTACCTTGAAATCCATATTTGGCCACGAATTTACGGAAAACATAGCTAAGGAGATTTTT---------------------
------------GTTCAGGCACGAAACATAGAACAATCAAGAAATCAGGATGTGTATGATGTCCACCCCGTGCCGCTTGA
CCTGCAAGACACT------------TTATCA-------------------------------------------------
-----------------------------------------------------------------ACTCTTTTACTTCCT
GAAGAC--------------------------------------------------------------------------
--------------------------------------------------------------------------------
--------------------------------------------------------------------------------
------------------GTTAATAAACAAAGCAATAATAACATTTTCTTCAAAAAA---AGTATTGAC---AGGGACAA
TAATAATTTTGATACC---CACAGTGTAATGATGGACCTCCTAAATCGTTGGCGTAATAATCCAAAGATCTTGGGAATCA
ATGCCCAAGATTTTATCAAATCGTTTGAAGATCGCATCAAAGCTTCGCTAGCTTTCTGTTGTTTGTTATATCTAGTTCGG
GATCATTTTATTGAGATCTCAAAACAGGCTAATTCCATTGAAATGGATCAAATTACGCTGGGTAAAGAGTCAATTAAGCT
TATA---GAAAATTTAACCCAGAGCGAGACTTTC------------------
>C(2)M MUSCLE Full Dele
------------------------ATGGCAATCAAA---TCTTACGTATCAAACATCCTTGATACCTGCTGGAAAGTGGG
CGGCAGCAAATCTAGGACTTCGACTTTTTCCCAATTA------GATCGGAAT---------------GAGATCGCCGCAG
TCAATATCGTCGCTTGTTGCAAGCAAATAAATGATTTAATAGAGGAAAACTCATCGAAAATTTGC------GGATCGAGT
GTT---------TTGGCAACAAGAAAGAAGCAGAATCTCAGTTTCAAGGACATTACACGTTTGGCACACGGAGTCACCGA
CATTTACAGGTGTCAGGTGGACATCCTTTTAGGAGATACCAAACATTTGCTGGATCAAATGAGACGTACCAACTTGGACT
TTGTTGTCACGACCACAAAATCTGTAGTGGTCAAGGAATCGGAGATCCGAGTCAATCGGAAACGAAAGCGTTTAGTCACC
AAAAAATCG---AAGGTGACCGTCTCCAAACGTCCCAGATGCCAGGAGTCCGAACTTTTGAATAAAGCATCTCAGGAGTA
CTACAAAAAAATGCTATCTGAATGT---CAGATTTGGCAGTCTGAGTGCACACACCAGTTGGTGGAGGAA------TTGC
AA---TCTATTGAACTGCCGGGATGCTCTACGCAATCAAGCTCATATCATGCCATTACCATCTTTGAGGGGAGACGAAGT
CACGAGGATCACAGCACT---ATCATTCCA------TCTGAGGGTTTTGGCGAT------AGCGATGAATTGGATTTAAC
TATATTTGAAGAGCTTTACCCA------------AAAAATTTCAAACACAATCCT------------GACCCAACAAACA
TTTTACCAGATAAAATGCCGAGATTGGAT------GAATTAAACATT------------TTTCAAGCTGACAATGCTATT
ATG------ACCCAAATTTTTCCAGATAACATTGAACCAGCTGATACAACTGAG---AAAAGTTGTGAA---------CC
ATTGTTGGAGTCGTTTTATTATCCTCCTGTTGAA---ATTTCATATAGCCAGCCGAAGAATCCTCGTAAAAGA-------
-----AAGTTAATAATAGACAAGCAAATTAAATATTCACAAGAGCAACTGGTAAAGCATAGACAGAAGTATATGGATGAT
CATAACACTAGAGTTTTAATAGTACAAAATACATCTGCAACACGCAAAAAACCGTATGAACTTTTATCTAAACTGAACAA
GAATAACATTTTTCCACAT------ATTAATCACCCCGTCGTTAATTTAACAACTGAA---ATGGAATACGAAGCGGAAA
ATACCTTGAGAACCATATTCGGCAGCGAGTTCACGGAGAAACTAACTAAGGAGATTTTT---------------------
------------GTTCCGGCAATCGAAATAAAGCAATCAGGAAACCAAGAGGTGTATATTCATCAGCCCGTGCCGCTTGA
ACAGGAGGACATT------------GTACCG-------------------------------------------------
-----------------------------------------------------------------CCTATTTTGCATTCT
GTGGAT--------------------------------------------------------------------------
--------------------------------------------------------------------------------
--------------------------------------------------------------------------------
------------------GTTATTAAACAAAGCAACAATAACAATTTTTACAAACAA---AGTACCCAC---TGTGAG--
-AATAATTTTGATACC---CACAGTGTAATGATGGACCTCCTTGATCTTTGGCGTAATAATCCGAATATCAATGGAATCA
CTGCCAACGATTTTTTCAAATCGTTTAAAGATCGCACCAAAGCTTCGCTTGCCTTTCTCCATTTGTTATATCTGGTTCGT
GACAATTTTATAGAGATCTCAAAGCGAGCTAACTCCATTGAAATGGATCAAATTACTTTGGGCAAAGAGTCCATAAAGCT
TATA---GAAAATCTAATGCAGAGTAAGACTTTC------------------
>C(2)M MUSCLE Full Dbia
---------ATGGCGGTGCCCAAGCTGGACTTGGAT---TTGTTTGAGGACAGCATCCTCGATTCGTGCTGGAAAGTGGG
AGGACGAGTGCGCAAGTCCCACTCTTGGGCATCTTTTCACCTCGATCGGAAA---------------GAGATCGTCGCTG
TGGATATAGTCGCTTGTTGCAAGCAAATCACCAGTTTAATAGAAGAAAACACATTTAGAGATCTT------CAATTAAAT
CAA---------TTGGAGAGAAGGAACAAGCGAAGCTTTATTTTTAGGGATATTGCTCGCTTGACCTTCGGCGTTGCCGA
CATTTATAGATGTCAGGTGGACATACTTTTGGGGGATACTAAGCTTTTGTTGGATCAAATGAAACGGACCAACCTAGGCT
TTGTTCTTACAACCACGAAATCTGTAGTGGTCAAGGAAGCG------AAATTCGAAAACCAGCGCAAGCGGGTGACTACC
AAGAAATCA---AAGATCACCCTCTCCAAACGTCCCAGACTTGAGGAGTCGGAACTTCTGAACCAATCCTCGCAGGAGTA
TTACGGAAAATTGCTATCCGAATGT---CAGTTGTGGCAAACAGAGTACACACAAAAGGTGGAAGAGGAC------TTGG
ACGAGACCATTGAAGCACCCAGAAGTTGTACACAAGCGAAGTCATACCACGCCATTACCATGACCGAAGAAATTAACGTT
CACGAAGATCAGAGCCAA---ATCATGCCA------TCTGATGGTTTTGGCGAT------GACGAGGAGTTGGATTTAAC
CATGTTTCAAGAACTTTTCCCCAAAAACCACCAAAGGACAGCCTTAAAGCGGCTCTCAGTAACCGAGGACCCAATTGACA
TTTTACCAGATAAAATGCCGAGATTGGAT------GGAGTGGACATT------------TTTCAAGCTGACAATGCTATC
ATG------ACCCAAATCTATCCGCATAATATTGAATCAGCTGACGTAACTCAA---ATATGCTGCGAA---------CC
TGAAATCCCTTACATATTGGAGCATTCTAAAGAA---ATTACATGCAGCCAGCCGAAGAATCCTCTCAAAAGA-------
-----AAACTGATTGTGGACAAGCGTATAGAATTCACTCGGGAGCAACTGGTGAAACAACGGCACAAATACTTGGATGAA
TTGAACTGCAGAGCAGTAATGGTAAAAAACCCAAGCAAACGACGAGAAACACCGAATGAACTTTTATGCAAACTCAATAA
CAACTCA------------------------------------------AAAGGAGGTGAAATGCAAGACGAGTCTGAAA
ATACATTGAGAACCATCTTTGGCAGCGAATTTACAGAGACTCTTTCCAAGGAAATCTTT---------------------
------------GCTCCGCCAGCTCGCAAGAAAATTTCAAGAAATAAAAGGACATATTTAAATCACTCCGTTCCCCTTGA
AATGGAAGAGATT------------CCAAGA-------------------------------------------------
-----------------------------------------------------------------TCTCCTGAGCCACCT
ATCGAT--------------------------------------------------------------------------
--------------------------------------------------------------------------------
--------------------------------------------------------------------------------
------------------GCAATTGTACCAATCTATAATAACAATTTTAATGAACAT---AGAACATTG---TGTCAAGA
TAATCATTTTGATACC---CACAGCGTAATGATGGATCTCCTAAGCATTTGGCGTAATAACCCAGAAATTACTGGAATCG
ATGCCGTTGGATTTATCAAATCCTTTGTTGATCGCATCAAGGCTGCACTAGCTTTTCTTCATTTGCTGTATCTAATTCGC
GACAGTTTTATAGAGATCTCGAAGCGGGCTAACACCATTGAAATGGACCAAATTACTCTGGGAAAAGAATCCGCTAAGCT
TATA---GAAAATATTTCGCTTGGCGATATTTTC------------------
>C(2)M MUSCLE Full Dtak
---------ATGGCGATACCTAAGCTGGACTTGGAT---TTGTTTGAGGGCAACATCCTCGATTCGTGCTGGAGAGTGGG
AGGCCGAGCCCGCAAGTCCCACTCTGCTTTTGCAATC------GATCGGAAT---------------GAGATCGAAAGGG
TTGATATAGTCGCTTGTTGCAATCAAATAATTGATTTAATAGAGGAACCTTGT---------------------------
------------TTGGAAGCCGGGAACAAGCGAAATGTCAGTTTTAAGGACATTTCACGTTTGGCCTACGGCGCCACCGA
TATTTATAGATGTCAGGTGGACATACTTTTGGGGGACACCAAACTTTTGATGGAGCAAATGAAACGAACCAACTTGGATT
TCGTTCTCACTACCACCAAATCTGTAGTCGTCAAGGAGTCGGAGAATCGAGTCCAACGCAAACGGAAGCGTGTGATCACC
AAGAAATCC---AAGATCACCGTCTCCAAACGTCCCAGATTGGAGGATCCGGAACTTCTAAACCAATCTGCTCATAAGTA
TTTTAGAAAAATACTTTTTGAATGT---CAGATGTGGCAATCGGAGTGCACACAACAGGTGCAGGTGGAGGAGAACTTAG
ACGAGTCGGTTGAACCTCTTAGAAGTTGTACGCAATCGAACTCCTATCAAGCATTTACCTTTACCGAAGAGATTCAAATT
CAACAAGATCAGAGCAAT---ATTATACCA------ACTGATGGTTTTGGCGAT------GGCGAGAATTTGGATCTAAC
CATTTTTCACGAACTTTTCCCCAAAGACGCCGAAAGGGAGTCCTTAAAGCGTCGCTCTGTAACCCAGGATCCAGCTGACA
TTTTACCCGATAAAATGCCGAGACTGGAC------GAATTGGACATT------------TTCCAGGCTGACAATGCTATT
ATG------ACCCAAATCTTTCCAAATAACATTGAGCCAGCTGAAATAACTCAA---ATATGCTGTGAA---------CC
TTTAATTTCATCATTGGTTGAGCCCATTACAGAA---ATAACTTTTAGTCGACCAAAGAATTCTCGTAAAAGA-------
-----AAGCTGATAGTAGACAAGCGTATTGAATATACTCAAGAGGAACTTATAAAGCATAGGCGCAAATATATGGATGAT
CATGTCTCGAAAGTGGTTCTAGTAAGAAAACCATCCGAACTACGAAAAACCCCAAATCAACTTCTATGTAAACTGAATAA
CAATGTAATTTTTCCAGAT---TTTAAAAATTACACCGCCGTTAAATCAAGTGATGAAGAAATGCAATTCGAGGCTGAAA
ATACCTTGAGAACCATTTTTGGAAGTGAATTTACGGACACCCTCTCAAAGGAAATTTTT---------------------
------------GTTAAGCCAGCTAACAAGAGAAATTCAAGAAATAAAGAGGTATATCCTTATCAGCCCGTTCCCCTTGA
CATGGAAGACATTTTAACATCTCCAGCGCCTCCTATCGATGTAAATGAACCAATCAATAATAACAATTTGTACGCACAAA
GTATACACTTTGAAAATAATAATATTAATCAGCCCGTTCCCCTTGAAATGGAAGATATTTTAACACCTCCAGTGCCTCCC
ATCGAT--------------------------------------------------------------------------
--------------------------------------------------------------------------------
--------------------------------------------------------------------------------
------------------GTAAATGAACCAATCAATAATAATAATGTGTACGGACAT---ACTATACAC---TTTGAAAA
TAATAATTTCGATACC---CACAGCGTAATGATGGATCTCTTAAACATCTGGCGTAATAATCCAGAAATCACGGGAATCA
ACGCCAATGCTTTCATTAAATCCTTTCCAGATCGCATCAAGGCTTCTCTAGCCTTTCTTCATTTGTTGTATCTAGTTCGG
GACAACTTTATAGACATCTCAAAGCTAGACAACTCCATTGAAATGGACGAAATTACTCTAGGAAAAGAATCGGCTAAGCT
CATA---GAAAATCTTCTGCAAAACGAGGCTAAC------------------
>C(2)M MUSCLE Mel Group Deug
---------------ATGAAATTTGATTTGTGTGAGGGGAATAGTTTAGATTCCTGCTGGAAGATAGGAGGTCGCAAATC
CCGG------------GCCCCATTC------GATCGGAATGAGATCGAAGCCGTGAATATAGTGGCTTGCTGCAAGAAAA
TCACTGACTTAATAGACGAAAACACGTTGAGAATACGT---------------CATACGAATACAAGGAACAATAGAAAT
GTAAATTTTAAACATATTTCACATCTGGCATACGGCGCTACTAATATTTATAGATGTCAGGTGGATATTCTTTTAGGAGA
TACGAAACTTTTGCTGGATCAAATGAAAAGTAAGAATGTGGACTTTGTTCTTACAACCACAATATCTGTTTTGGACAAAA
AATCGGATATTAGAAATCAACATAAACGGAAGCGTGTGATCACTAAGAAAGCAAATATCACAATCTCAAAACGCCCCAGA
TTTCAGGAGTCTGAATTTTTAAGTGAATTCTCTCAGAAGTACTACGAAAACGTACTATCTGAATGTCAAATGTGGAAGTC
AGAATGCACAGAACAG------ATGGTCGAGGATTTAAACCAGTCTATAGAACTACCACGAAGATGTAAGGAATCAATGT
CATATCATGCCTTTACCATAACTGAAGAAATACAAGATAACGAAGACCAAAACATTATAATGTCATCTGATGGTTTTGGT
GATAACGATGAGTTAGATTTAACCATTTTTCAAGAACTTTACCCCAAAAACGGAAAAAAATCTGACTTAAAAAAGCGCTT
AACCACCCAGGATGCAACCGGCATTTTACCAGAAAAAATGCCGAGATTGGATGAATTGGAAATTTTCAAAGTTGACAATG
CAATAATGGTCCAAATTATTCCTGACAACATTGATTCAGCTGGA---GATAAATTAGAATGTAAACATTCGATGTCGCAA
TTTTCAAAGCCTTTTGAAGAAATAATATTCAGCAAACCGAAGAATTCTCGCAAAAGAAAACTCTTGGTAGATAACCATAT
TAAATACACTCGAGAACAACTCCAAAAGCATAGACGCAAATATATGGATGATTATATGTCTAGAACTGTAATAATACAAA
AACCATCAGAAATACGGAAATTTCCTAATGAACTTTTAAGCAAACTGAATAAAACTGCAATATTTTCATCTATTGAAAAT
TATCGAAGCTTTAGGTCAAATAAAGAAGAAATGCATCAAGAGACCGAAAACATCTTGAGAAATATATTTGGCAGCGATTT
TTCGAAGACCCTTTTAAAGGATATTTTTTAC------------GTAAAAAAATTAAGTTATGAAGAGTCACATATTCATC
AGGTCGAA------------------------------------------------------------------------
------------------------------------------------------TCCCATGAAATAAAGAACGTCTTTTC
ATCTTCATTA------CCCCACGTGGTTAAAAATCCAGAAGGCAATAACAATTTCTTTCAACACACTTTACACTATGAGA
ATATTAATTTCGGTGTTCACAATGTGATGATGAATCTACTAAACATTTGGCGTAAAAATTCCAAAATCACAGGAATCGAT
GCCCATGATTTTATAAAATCATTTGAAAGTCGCTTCAACGTTTCGATAGCCTTTATTAATTTATTATATCTAGTTCGAGA
TAATTTCATACAAATCTCAAAGCGGGGTAACTCCCTTGAAATGGACCAAATTACTCTAGGAAGAAAGGGTGTCAAGCTAA
TAGATAGT------------------------TTC
>C(2)M MUSCLE Mel Group Dfic
---------------ATGGACTTGGATTTGAACGGTAACAACGTCCTAGATTCCTGCTGGAAAGTTGGCCGATTCAAGAA
CCGTTCGTCGGCTTTCGCTCAATTC------GATCGGAATGAGCTCAAAGCAGTAAATATTTCCTCTTGCTGCAAGCAAA
TAACTGATTTAATAGAGGTAAACGCAGAACGGTTACGT------GTATCAATACCCTTCGCAACAAGGAGTAAGCAAAAT
GTGAGCTTTAAGGAAATTTCATGCTTGGTATACGGGGCCACCGAGATTTATAGGTTTCAGGTGGACATTCTTTTAGGGGA
CACGAAATATTTGCTGGATCAAATGAAACACACAAACTTCGACTTTGTTCTGTCAACGAGCAATTCAGTAAAGGTCGAGG
AAGTAGAGGTCAAATTTAATCGGAAACGAAAGCGCGTCATTACTAAGAAATCAAAAGTAACCCTTGCCAAGCTTCCCAGA
TTACAGGAGCCGGAACTCTTAAATGAATCCGTTCAGGTTTACTACAAAAACATGCTATCTGAGTGCCAGATGTGGGAGTC
GGAATGTACACAGCAA------GTGATAGACGAGTTCCACGAGTACATTGAAATTCCTCGCAACTGTACGCAAGCAAGTT
CATATCACGACATAACCTTAACCGAAGAAATAGAAATCATAGAGGATCGGAGCATCATCATGCCCTCCGAAGGTTTTGGA
GAAAGTGATGAATTGGACCTAACCATTTTTGAAGAACTTTATCCCAAAGGCGAGCAAAGGAAGTCCTTTAAGCGAAGCCT
AACAGCCCAGGATCCATCTGACATTTTACCAGAGAAAATGCCAAGATTGGATGAATCAAACATATTCCAAGCTGATAATG
CTATTATGGCTCAAATCTTTCCCAATAACATTGATTCA------------------GTTTGTGATCCAGCGTTGCCGTCA
ATT------------------------------TCACCCACTTCG------------------------------CATAT
TAAGTATACTCGAAAGCAGTTGATGAAGCACAGATGCAAATATCTAAAGGAATATATGGATAGGGTTGTTGTACCACAGA
AACCATCC---TTTGGAAAAACGCCAAATGAACTATTATAT------------------------------ATAACTCAG
CATTCGGTCTTGGATTTAAATGCAGAAGAGTTGGAATGCGAATCGGAAATCACACTGAGAGCTATATTCGGCTCCGAGTT
TACAGAGAACCTAGCCAAGGAAATTTTTTTTCTAGAAAAGGTGTTAAGGAAGTCAAAAAATCAAAATGTATACAACAATC
AAGCTGGG------------------------------------------------------------------------
------------------------------------------------------CCACTTGAATTGGAAGACATTTTACC
AGTTCCGGTA---CCCAACGTTAGTTTAGAGACAAAAAGCAATAATAATAATTTGTACAACAAAAGTGTTGATTGTGAGA
ACAAACATTTTGATACCCACAGTGTAATGATGGATCTCTTAAACATTTGGCGCAGTTATCCCGAAATCAAGGGGATCGAT
GGAAATGATTTTATCAAATCGTATGCAGATCGCATCAAGGCTTCGCTAGCCTTCGTTAATTTGTTGTATCTCGTGAGGGA
CAACTTTATTGAGATCTCAAAGCGGACTAACTCCATTGAAATGCACCAAATAACTTTAGGCAAGGAGTCCGCTAAGCTCA
TAGAAAATGTAATGCAGGAAGAGCTT------TCT
>C(2)M MUSCLE Mel Group Dyak
---------------ATGAACTTAAATTTATATGAGGACAACATCCTAAATTACTGCTGGAAAGCGGGAAGTCGCAAAAC
GCGGAAATCGGCGCTTGCCCAACTC------GATAGGAATGAGATCGCAGTTGTGGATTTGGTCGCCTGCTGCAAGAAAA
TCACTGAATTAATTGAGAAGAATACATTAAAAACACGA---------TCAAATGTTTTGGTTACGAAAAACAAACAAAAT
GTTCTTTTTAAGGGCATTTCCCGCTTGTTTTTCGGCGTTACGGATATTTTTAGATGCAAGGTGGATCTACTTTTGGGGGA
TACGAAACTATTACTTGATCAATGTACACGTACCAACTTGGATTACGTTCACACCACCACCAAATCTTCAGTGGTTACCA
AATCTGAGATTCAAATCCAACGCAAAAAAAAGCAGGTAATCACCAAAAAATTTAAAGTAACAGAGTCGAAGCGTGCCAGA
CTGCAAGAATCGGAGCTGTTGGATGAGTACGCTCATGACTACTTCGAAAAGATGCTATCGGAATGCCAGATGTGGCTCTT
GGATTGTAAACAACAC------GGGGAGGAGGAATCCAACGAGTCTTTTGAACTACACCAAAGCTGCACGAAGTCGAAAT
CGTATCATTCCATTACAATCACCGAAAAAATTGAATTTCTCGAGGATCATAGCGTTATTATGCCATCAAATGGTTTTGGG
GAAACCGAAGGGGCTGATCTAACCATTTTTCAAGAGCTTTACCCCAAAGACGCCACAAGGAACTCCTTAAAGCGTCACTC
AACAACTGAGGATCCAACTGACATTTTACCAGATAAAATGCCTAAATTGGATGATGGGCAAATTTTCCAAGCTGACAATG
CTATAATGACCCAAATTTTCCAGCATAACATTGAACCAGCTAAAGTAACTCAAATAGTTTGCGAACCGTTCTTGCCTGCA
GTTTTGAGTTCTTTTGTAGAAATCAAATTTAGCAAGCCAATGAAT---CGGAAAAGAAAGCTTATAGTAGACAAACGCAT
TGAATATACTCGGGAGCAGCTGGGGAAGCATAGAAAGAAATATATGGATGAGTTCATTTTAAAATCAGTGAAATTGCCAA
AACCGTTGGATTTACCGAAACCCCCCAGTGAACTTTTCCGTAAAGTGAATAATAATGTAACTTTTTCACCTCTTCGCAAC
AACTTCGGCCCTAAGCTCAGTATAAAAGAAATGGAATACGAGGCTGAAAATACACTAAGAACCATATTTGGCGGCAAATT
TACCGAGAACCTTTCCAAGGAGATATTTGTAGGACCTTTTCGGGCTAAGAAATGCAAGGATAAAAAAGCATGTATATATA
AGCCTGAA------------------------------------------------------------------------
------------------------------------------------------CCGGATGAATTG---GATTTTTTGCA
ACCTGAATTG---CATCAGGCTGATGTCAATCCCATAATTCATAATAACAAAATGAATAAGCATATGCCGTGCTGTGGGA
ATAATCACGCTCATACCTACAGCGTAATGATGAGTCTCTTAAACATTTGGCGTAATAATCCGAATATTACGGGAATCGAT
GCCTTTGATTTTATAAAAACGTTTGCGAGTCGCATCCAGGCTTCGTTAGCATTTCTCCATTTGTTGTATCTCGTTCGAGA
CCATTTTATAAAGATATCAAAGCGAGCTAACTCGCTTGAAATGGACCAAATTACTCTTGGCAAAGAGTCCGCTAAGTTAA
TAGACAATCTTACGCTGAGTGAGATT------TTC
>C(2)M MUSCLE Mel Group Dere
---------------ATGAACTTAAATTTGTATGAGGGCAACGTCCTAAATTCCTGCTGGAGAGCGGGATGTCGCAAAAT
GCAGAAATCGGCGTTTGCCCAACTC------GATCGTAATGAGATCGCAGATGTGGATGTACTCGCCTGCTGCAAGCAAA
TCACCGAACTAATTGAGAAAAATACATTAAAAACACAA---------TCAGATGTTTTGGCTAAGAGAAACAGACAAAAT
GTTATTTTTAAGGACATTTCCCGGTTGTTTTTCGGCGTTACGGATATTTTTAGATGCCAGGTGGATCTACTTTTGGGGGA
TACGAAACTATTACTTGATCAATGTACACGAACCAACTTGGATTACGTTCTCACCACCACCAAATCGGTAGTGGTCAACA
AATCTGAGACTCGAATCCAACGCAAACGAAAGCGGATAATCACCAAAAAATCTAAAATAACAGCTTCAAAACGTGCCAGA
CTGCAGGAATCGGAACTGTTGGATGAAATCGCACAGGACTACTTCGAAAAGATGCTATCTGAATGCCAAATGTGGCAAGT
GGAGAGTACGCAACAG------GTGGTGGAGGACTTGGACGAGTCTATTGAACTGCCCCGAAACTGCACGCACTCGGAAT
CGTATCATTCTATTACAATCACCGAAGAGATAGAACTTCTCGAGGATCATAGCGTTATTATGCCATCAAATGGTTTTGGC
GAAGCCGATGGAGCGGACTTAACCATTTTTCAAGAGCTTTACCCCAGCGACGCCACAAGAAACTCCTTAAAGCGTCACTC
AAAAACTCAAGATTCAACTGACATCTTACCAGATAAAATGCCCAGATTGGATGATTCGCAAATTTTCCAAGCTGACAATG
CTATCATGACCCAAATCTTTCCGTATAACATTGAACCAGCTGAAGTAACTCAAATAGTTTGTGAACCGTCGTTGCCCTCA
GTTTTGAACTCCTTTGTAGAAATAAAATTTAGCCAGCCCATGAAT---CGGAAAAGAAAGCTAATAGTAGACAAACATAT
TGAATATACTCGGGAGCAGCTGGTGAAGCATAGACAGAAATATATGGAAGATTACATTTCAAGGGAAGTGAAAGTGCCCA
AACTGTCGAATCTACCGAAACACCCAAATGAACTTCTCTGTAAACTAAATAATAATGTAACTTTTTCAGCTCTTCATAAC
CACTCCGTCCCCAAGCTCAGTAAAGAAGAAATGGAATACGAGGCTGAAAACACACTGAGAACAATATTTGGCGGTGAATT
TACTGAAAATCTTTACAAGGAGATATTTGTACGACCATCTCAGGATAAAAAATGTGGGGATAAAGAGGCATATATATATC
AGCCAGGA------------------------------------------------------------------------
------------------------------------------------------CCAGTTGGAGTGGAAGACATTTTGCA
ACCTCAACTGCAGCAGCCTGTTAAA---AATTTCATAATTCATTCAAACCAAATGTATGAGCACGGCATATACTGTGAGA
ATAATCATGATGATGCCTACAGCGTAATGATGATCCTCTTAAACATTTGGCGTAATAATCCGAAAATCACGGGTATCGAT
GCCTGTGATTTTATAAAAACGTTCGAGGGTCGCATTAAGGCCTCGTTAGCCTTTTTCCATTTGTTGTATCTCTTTCGAGA
CCGTTTTATAGAAATATCTAAGCGAGCTAATTCTCTTGAAATGGACCAAATTACTCTTGGCAAAGAGTCCGCTAAGTTAA
TAGATAATCTGCCGCTAAATGAGACT------TTC
>C(2)M MUSCLE Mel Group Dmel
---------------ATGAGCTTGAATTTATATGAGAGCAACATCCTTAATTCCTGCTGGAAAGCGGGAGGGCGCAAACC
GAGGAAATCGGCATTTGGCCAACTT------AATCGAAATGAGATCGCTGATGTGGATGTAGTCGCCTGCTGCAAGCAAA
TCACCGAATTAATTGAGGAAAATGCATTAAGAAAACGCCAGAAACGATCCAATGTTTTGGCCGCAAGAAACCGGCAAAAT
GTTATTTTCAAGGACATTTCCCGCTTGGTTTTTGGAGTTGCGGATATTTTTAGATGCCAAGTGGATCTACTTTTGGGGGA
CACGAAGGTATTACTTGACCAATGTACACGTACCAACTTGGATTACGTTCTCACCACAACAAAATCCGTAGTGGTCAACA
AATCAGAGATTCGAATCCAACGCAAAGGAAAGCGGGTGATCACCAAGAAATCTAAAGTAACAGTATCAAAACGTCCCAGA
CTGCAGGAATCGGATCTATTGGATGAATTCTCACATGAATACTACGAGAAGATGCTATCCGAATGCCAGATGTGGCAAAC
GGAGTGCACACAACAG------GTGGTGGAGGACCTGAACGAGTCTATTGAACAACCCCGGAGTTGCACTCAGTCAAAGT
CGTATCATTCCATTACAATCACCGAAGAGATTGAACTTCCCGAAGATCATAGCTTAATTATGCCATCAAATGGTTTTGGC
GAAGCCGAGGGCGCGGACTTAACCATTTTTCAAGAGCTTTACCCCAAAGATGGCACACGGAACTCACTAAAGCGACACTC
AATAGCTCAGGATCCAACTGACATCTTACCGGATAAAATGCCCAGATTGGATGATTGCGATGTTTTCCAAGCTGACAATG
CTATCATGACCCAAATCTTTCCGCATAACATTGAACCAGCTGAAGTAACTCAGATAGTTTGTGAACCGTCGTTGCCATCC
GTTTTAAATTCTTTTGGAGAAATAACATTTAGCCACCCGAAAAAT---CGGAAAAGAAAGCTAATAGTAGACAAACGAAT
TGAATACACCCGGGAGCAGCTGGTGAAGCATAGACAGAAATATATGGAAGAATACCTTTCAAGGAATGTGATAGTGCCAA
AATCCTCGGATTTACGGAAACCCCCTAAGGAACTTCTCTGTAAACTGTATAATAATGTAAGTTTTTTAGCTCTTCATAAC
CACTCCGGACCTAAGCTCAGTAATGAAGAAAAGGAATTCGAGGCAGAAAACACATTGAGAACCATATTTGGCTGCGAGTT
TACCGAGAATCTTTCTAAAGAGATATTTGTGCGACCATCGCAGGCTACAAAATGTAGGGATAAAGCGGCACATATCTATC
AGCCCGAA------------------------------------------------------------------------
------------------------------------------------------CCGCTTGAAGTGGAAGACTGTGTGCA
ACCTCAACTTCAGCCACGTGATGATGTAAATCAGAATTATCAT---AATGAAATGAATGAGCACGGCATATACCGTGAGG
ATAATCATGATGATACCTACAGCGTAATGATGAGTCTCTTAAGCATTTGGCGTAATAATCCGAAAATCACGGGAATCGAT
GCCATTGATTTTATAAAAACGTTTGATAGTCGCATCAAGGCTTCGTTAGCCTTTCTCCATTTGTTGTATCTTGTTCGAGA
CCATTTTATAGAGATATCAAAGCGAGCTAATTCGCTGGAAATGTACCAAATTACTCTTGGCAAAGAGTCCGCTAAGCTAA
TAGACAATCTTATGCTGAGTGAGACT------CTG
>C(2)M MUSCLE Mel Group Dmau
---------------ATGAGTTTGAATTTATATGAGGGCAACATCCTAAATTCCTGCTGGAAAGCAGGAGGCCGCAAGCC
GCGGAAATCGGCGTTTGCGCCACTC------GATCGAAATGAGATCGCAGATGTGGATGTAGTCGCCTGCTGCAAGCAAA
TCACCGAATTAATTGAGGAAAATGCATTAAGAAAACGCCAGGAGCGATCCAAAGTTGTGGACACAAGAAACAGGCAAAAT
GTAATTTTCAAGGACATTTCCCGATTGGTTTTCGGAGTTACGGATATTTTTAGATGCCAAGTGGATCTACTTTTGGGAGA
TACGAAAGTATTACTTGATCAATGTACACGTACCAACTTGGATTACGTTCTCACCACCACAAAATCAGTAGTGGTCAACA
ATTCTGAGATTCGAATCCAACGCAAACGAAAGCGGGTGATCACCAAGAAATCTAAAGTAACAGTATCAAAACGTCCCAGA
CTGCAGGAATCGGAACTGTTGGATGAATTGTCACAGGAATACTACGAGCAGATGCTATCCGAATGCCAGATGTGGCAATC
GGAGTGCACACAACAG------GTGGTGGAGGACCTGGACGAGTCTATTGAACTACCTCGGAGCTGCACGCAGTCAAAGT
CGTATCATTCCATTACAATCACCGAAGAGATTGAACTTCCCGAAGATCATAGCTTAATTATGCCATCAAATGGTTTTGGC
GAAGCCGAGGGTGCGGACTTAACCATTTTTCAAGAGCTTTACCCCAAAGACGGCACATGGAACTCACTAAAGCGACACTC
AATAGCTCAGGATCCAACTGACATCTTACCGGATAAAATGCCCAGATTGGATGATTGGGATGTTTTCCAAGCTGACAATG
CTATCATGACCCAAATCTTTCCGCATAACATTGAACCAGCTGAAGTAACTCAAATAGTTTGTGAGCCGTCGTTGCCCTCA
GATTTAAATTCTTTTGAAGAAATAACATTTAGCAAGCCGAAGAAT---AAGAAAAGAAAGCTTATAGTAGACAAACGAAT
TGAATACACCCGGAAGCAGCTGGTGAAGCATAGACAGAAATATATGGAAGAATACATTTCAAGGGAAGTGATAGTGCCAA
AACCATCGGATTTACCGAAATCCCCCAAGAAACTTCTGTGTAAACTGAATAGCAATGTAAGTTTTTCAGCTCTTCAGAAC
CACTCCGGCCCTAAGCTCAGTAATGAAGAAATGGAATTCGAGGCTGAAAACACACTGAGAACAATATTTGGCCGCGAGTT
TACCGATAATCTTTCGAAGGAGATATTTGTACGACCATCTCAGGCTACAAAATGTGGAAATAAAGAAGCACATATCTATC
AGCCCGAA------------------------------------------------------------------------
------------------------------------------------------CCGCTTGAAGTGGAAGACTGTGTGCA
ACCTCAACTGCAGCAGCCTGATGAAGTAAATCAAAATTATAATAATAACGAAATAAATGAGCACGGCATATACTGTGAGG
ATAATCATGCTGATACCTACAGCGTAATGATGAGTCTCTTAAAAATTTGGCGTAATAATCCGAAAATCACTGGAATCGAT
GCCATTGATTTTATGAAAACGTTTGATGGTCGCATCAAGGTTTCGTTAGCCTTTCTCCATTTGTTGTATCTTGTTCGAGA
CCGTTTTATAGAGATATCAAAGCGAGCTAATTCGCTGGAAATGCACCAGATTACTCTTGGCAAAGAGTCCGCTAAGCTAA
TAGACAATCTTATGCTGAGTGAGACTGAATATTTT
>C(2)M MUSCLE Mel Group Dsec
---------------ATGAGCTTGAATTTATATGAGGGCAACATCCTAAATTCCTGCTGGAAAGCAGGAGTCCGCAAGCC
GCGGAAATCGGCGTTTGCGCCACTC------GATCGAAATGAGATCGCAGATTTGGATGTAGTCGCCTGCTGCAAGCAAA
TCACCGAATTAATTGAGGAAAATGCATTAAGAAATCGCCAGGAGCGATCCAAAGTTTTGGACACAAGAAACAGGCAAAAT
GTTATTTTCAAGGACATTTCCCGTTTGGTTTTCGGAGTTACGGATATTTTTAGATGCCAAGTGGATCTACTTTTGGGGGA
TACGAAGGTATTACTTGATCAATGTACACGTACCAACTTGGACTACGTTCTCACCACCACAAAATCCGTAATGGTCAACA
AATCTGAGATTCGAATCCAACGCAAACGAAAGCGGGTGATCACCAAGAAATCTAAAGTAACAGTATCAAAACGTCCCAGA
CTGCAGGAATCGGAACTGTTGGATGAATTGTCACAGGAATACTACGAGCAGATGCTATCCGAATGCCAGATGTGGCAATC
GGAGTGCACACAACAG------GTGGTGGAGGACATGGACGAGTCTATTGAACTACCTCGGAGTTGCACGCAGTCAAAAT
CGTATCATTCCATTACAATCACCGAAGAGATTGAACTTCCCGAAGATCATAGCTTAATTATGCCATCAAATGGTTTTGGC
GAAGCCGAGGGTGCGGACTTAACCATTTTTCAAGAGCTTTACCCCAAAGACGGCACAAGGAACTCACTAAAGCGACACTC
AATAGCTCAGGATCCAACTGACATCTTACCGGATAAAATGCCTAGATTGGATGATTGGGATGTTTTCGAAGCTGACAATG
CTATCATGACACAAATCTTTCCGCATAACATTGAACCAGCTGAAGTAACTCAAATAGTTTGTGAACCGTCGTTGCCCTCA
GTTATAAATTCTTTTGAAGAAATAACATTTAGCAAGCCGAAGAAT---AAGAAAAGAAAGCTTATAGTAGACAAACGTAT
TGAATACACTCGAAAGCAGCTGGTGAAGCATAGACAGAAATATATGGAAGATTACATTTCAAGGGAAGTGATAGTGCCAA
AACCATCGGATTTGCCGAAACCCCCCAAGGAACTTCTGTGTAAACTGCATAGCAATGTAAGTTTTACAGCTCTTCATAGC
---TCCGGCCCGAAGCTCAGTAATGAAGAAATGGAATTCGAGGCTGAAAACACACTGAGAACCATATTTGGCCGCGAGTT
TACCGAGAATCTTTCGAAGGAGATATTTGTACGACCATCTCAGGCTACAAAATGTGGAAATAAAGAGGCACATATCTATC
AGCCCGAA------------------------------------------------------------------------
------------------------------------------------------CCACTTGAAGTGGAAGACTGTGTGCA
ACCTCAACTGCAGCCGCCTGATCATGTAAATCAAAATTATAATAATAACGAAATAAATGAGCACGGCATATACTGTGAGG
ATAATCATGCATATACCTACAGCGTAATGATGAGTCTCTTAAGCATTTGGCGTAATAATCCCAAAATCACGGGAATCGAT
GCCATTGATTTTATGAAAACGTTTGATGGTCGCATCAAGGTTTCGTTAGCCTTTCTCCATTTGTTGTATCTTGTTCGAGA
CCGTTTTATAGAGATATCAAAGCGAGCTAATTCGCTGGAAATGCACCAGATTACTCTTGGCAAAGAGTCCACTAAGCTAA
TAGACAATCTTATGCTGAGTGAGACT------CTG
>C(2)M MUSCLE Mel Group Dsim
---------------ATGAGCTTGAGTTTATATGAGGGCAACATCCTAAATTCCTGCTGGAAAGCAGGAGTCCGCAAGCC
GCGGAAATCGGCGTTTGCGCCACTC------GATCAAAATGAGATCGCAGATGTGGATGTAGTCGCCTGCTGCAAGCAAA
TCACCGAATTAATTGAGGAAAATGCATTAAGAAATCGCCAGGAGCGATCCAAAGTTTTGGACACAAGAAACAGGCAAAAT
GTTATTTTCAAGGACATTTCCCGCTTGGTTTTCGGAGTTACGGATATTTTTAGATGCCAAGTGGATCTACTTTTGGGAGA
TACGAAGGTATTACTTGATCAATGTACACGTACCAACTTGGATTACGTTCTCACCACCACAAAATCCGTAATGGTCAACA
AATCTGAGATTCGAATCCAACGCAAACGAAAGCGGGTGATCACCAAGAAATCTAAAGTAACAGTATCAAAACGACCCAGA
CTGCAGGAATCGGAACTGTTGGATGAAATCTCACAGGAATACTACGAGCAGATGCTATCCGAATGCCAGATGTGGCATTC
GGAGTGCACACAACAG------GTGGTGGAGGACCTGGACGAGTCTATTGAACTACCTCGGAGCTGCACGCAGTCAAAAT
CGTATCATTCCATTACAATCACCGAAGAGATTGAACTTCCCGAAGATCATAGCTTAATTATGCCATCAAATGGTTTTGGC
GAAGCCGAGGGTGCGGACTTAACCATTTTTCAAGAGCTTTACCCCAAAGACGGCACAAGGGACTCACTAAAGCGTCGTTC
AATAGCTCAGGATCCAACTGACATCTTACCGGATAAAATGCCTAGATTGGATGATTGGGATGTTTTCCAAGCTGACAATG
CTATCATGACACAAATCTTTCCGCATAACATTGAACCAGCTGAAGTAACTCAAATAGTTTGTGAACCGTCGTTGCCCTCA
GTTATAAATTCTTTTGAAGAAATAACATTTAGCAAGCCGAAGAAT---AAGAAAAGAAAGCTTATAGTAGACAAACGTAT
TGAATACACTCGAAAGCAGCTGGTGAAGCATAGACAGAAATATATGGAAGATTACATTTCAAGGGAAGTGATAGTGCCAA
AACCATCGGATTTGCCGAAACCCCCCAAGGAACTTCTGTGTAAACTGCATAGCAATGTAAGTTTTACAGCTCTTCATAGC
---TCCGGCCCGAAGCTCAGTAATGAAGAAATGGAATTCGAGGCTGAAAACACACTGAGAACCATATTTGGCCGCGAGTT
TACCGAGAATCTTTCGAAGGAGATATTTGTACGACCACCTCAGGCTACAAAATGTGGAAATAAAGAGGCACATATCTATC
AGCCCGAA------------------------------------------------------------------------
------------------------------------------------------CCACTTGAAGTGGAAGACTGTGTGCA
ACCTCAACTCCAGCAGCCTGATGATGTTAATCAAAATTATTATAATAACGAAATAAATGAGCACGGCATATACTGTGAGG
ATAATCATGCATATACCTACAGCGTAATGATGAGTCTTTTAAGCATTTGGCGTAATAATCCCAAAATCACGGGAATCGAT
GCCATTTATTTTATGAAAACGTTTGATGGTCGCATCAAGGTTTCGTTAGCCTTTCTCCATTTGTTGTATCTTGTTCGAGA
CCGTTTTATAGAGATATCAAAGCGAGCTAATTCGCTGGAAATGCACCAGATTACTCTTGGCAAAGAGTCCACTAAGCTAA
TTGACAATCTTATGCTGAGTGAGAAT------CTG
>C(2)M MUSCLE Mel Group Drho
ATGGCGATACCTAAGCTGGACTTGGAGTTGTATGAGGGCAACATCTTAGATTTCTGTTGGAAAGCGGGCGGC------AC
TAGGACAACGGCTTTTGACCAATTC------GATCGGAATGAGATCGCCGCAGTGAATATAGTCGCTTGTTGTAAGGAAA
TAACTGATTTAATAGAGGAAAACTCATCGACAATACGC------CGATCGAATGTTTTGGCAACAATAAGGAAGCAAAAT
GTCACTTACAAGGACATTTCACGCTTGGCATACGGAGTCACCGATATCTACAGATGTCAGGTGAACATACTTTTAGGAGA
TACCCAACATTTGCTGGATCAAATGAAACGTACCAACTTGGACTTTGTTCTCACAACCACCAAGTCTGTAGTGGTCAAGG
AATCGGCGATCCGAGTCAATCGCAAACGGAAGTGCTTGATTACCAACAACACCAAAGTGACCGTCTCTAAACGTCCCAGA
TTGAAGGAGTCAGAACTTTTGAATAAAACTGTTCAGGAGTACTACGCAAATATGCTTTCTGAATGTCAGCTATGGCAGTC
AGAGTCCACACACCAG------GTGGTAAAGGAATTACAAGATTCTATTGAACTGCCTCGAAGCTCTACGCACTCAAATT
CATATCATGCCTTCACTATCACCGAAGAGATACAAATTCACGAGGATCAGAGCGTTATCATTTCATCTGAAGGTTTTGGC
GATGGTGATGAGTTGGATTTAACCATTTTTGAAGAACTCTACCCCTACAAATCAACAAGGCAATTCTTAAAGCGGCCCTC
AACAACCCTGGATCCAACTGACATTTTACCAGATAAAATGCCAAGATTGGATGAATTGAATATTTTTCAAGCTGACAATG
CTAATATGACCCAAATCTATCTGAATAACGTTGAACCA------------------GTGTGTACACCATCGTTGATGTCG
TCTTTTTATCCTCCGGTTGATATTTCATTTAGACAGCCAAAGAATCCTCGTAAAAGAAAACTAATAATAGACAAACATAT
CCAATATTCACAAGAGCAACTGATTCAGCACAGAAGCAAGTATATAAATAAGCTTAAGAACAGAGTTGTTTTTGTGCAAA
AGGCATCCGAACTACTCAAAACACCGAATGAAATTTTGTGTAAACTAAATAAGAATATAATTGTTTCAAATATTATTAAT
CATACCGGCTTTAATTTATCAAATGAAGAAATGGAATGCGAATCTGAAATTACCTTGAAATCCATATTTGGCCACGAATT
TACGGAAAACATAGCTAAGGAGATTTTTGTTCAGGCACGAAACATAGAACAATCAAGAAATCAGGATGTGTATGATGTCC
ACCCCGTG------------------------------------------------------------------------
------------------------------------------------------CCGCTTGACCTGCAAGACACTTTATC
AACTCTTTTA---CTTCCTGAAGACGTTAATAAACAAAGCAATAATAACATTTTCTTCAAAAAAAGTATTGACAGGGACA
ATAATAATTTTGATACCCACAGTGTAATGATGGACCTCCTAAATCGTTGGCGTAATAATCCAAAGATCTTGGGAATCAAT
GCCCAAGATTTTATCAAATCGTTTGAAGATCGCATCAAAGCTTCGCTAGCTTTCTGTTGTTTGTTATATCTAGTTCGGGA
TCATTTTATTGAGATCTCAAAACAGGCTAATTCCATTGAAATGGATCAAATTACGCTGGGTAAAGAGTCAATTAAGCTTA
TAGAAAATTTAACCCAGAGCGAGACT------TTC
>C(2)M MUSCLE Mel Group Dele
---------------ATGGCAATCAAATCTTACGTATCAAACATCCTTGATACCTGCTGGAAAGTGGGCGGCAGCAAATC
TAGGACTTCGACTTTTTCCCAATTA------GATCGGAATGAGATCGCCGCAGTCAATATCGTCGCTTGTTGCAAGCAAA
TAAATGATTTAATAGAGGAAAACTCATCGAAAATTTGC------GGATCGAGTGTTTTGGCAACAAGAAAGAAGCAGAAT
CTCAGTTTCAAGGACATTACACGTTTGGCACACGGAGTCACCGACATTTACAGGTGTCAGGTGGACATCCTTTTAGGAGA
TACCAAACATTTGCTGGATCAAATGAGACGTACCAACTTGGACTTTGTTGTCACGACCACAAAATCTGTAGTGGTCAAGG
AATCGGAGATCCGAGTCAATCGGAAACGAAAGCGTTTAGTCACCAAAAAATCGAAGGTGACCGTCTCCAAACGTCCCAGA
TGCCAGGAGTCCGAACTTTTGAATAAAGCATCTCAGGAGTACTACAAAAAAATGCTATCTGAATGTCAGATTTGGCAGTC
TGAGTGCACACACCAG------TTGGTGGAGGAATTG---CAATCTATTGAACTGCCGGGATGCTCTACGCAATCAAGCT
CATATCATGCCATTACCATCTTTGAGGGGAGACGAAGTCACGAGGATCACAGCACTATCATTCCATCTGAGGGTTTTGGC
GATAGCGATGAATTGGATTTAACTATATTTGAAGAGCTTTACCCAAAAAATTTCAAACACAATCCT--------------
----------GACCCAACAAACATTTTACCAGATAAAATGCCGAGATTGGATGAATTAAACATTTTTCAAGCTGACAATG
CTATTATGACCCAAATTTTTCCAGATAACATTGAACCAGCTGATACAACTGAGAAAAGTTGTGAACCATTGTTGGAGTCG
TTTTATTATCCTCCTGTTGAAATTTCATATAGCCAGCCGAAGAATCCTCGTAAAAGAAAGTTAATAATAGACAAGCAAAT
TAAATATTCACAAGAGCAACTGGTAAAGCATAGACAGAAGTATATGGATGATCATAACACTAGAGTTTTAATAGTACAAA
ATACATCTGCAACACGCAAAAAACCGTATGAACTTTTATCTAAACTGAACAAGAATAACATTTTTCCACATATT---AAT
CACCCCGTCGTTAATTTAACAACT---GAAATGGAATACGAAGCGGAAAATACCTTGAGAACCATATTCGGCAGCGAGTT
CACGGAGAAACTAACTAAGGAGATTTTTGTTCCGGCAATCGAAATAAAGCAATCAGGAAACCAAGAGGTGTATATTCATC
AGCCCGTG------------------------------------------------------------------------
------------------------------------------------------CCGCTTGAACAGGAGGACATTGTACC
GCCTATTTTG---CATTCTGTGGATGTTATTAAACAAAGCAACAATAACAATTTTTACAAACAAAGTACCCACTGTGAGA
ATAAT---TTTGATACCCACAGTGTAATGATGGACCTCCTTGATCTTTGGCGTAATAATCCGAATATCAATGGAATCACT
GCCAACGATTTTTTCAAATCGTTTAAAGATCGCACCAAAGCTTCGCTTGCCTTTCTCCATTTGTTATATCTGGTTCGTGA
CAATTTTATAGAGATCTCAAAGCGAGCTAACTCCATTGAAATGGATCAAATTACTTTGGGCAAAGAGTCCATAAAGCTTA
TAGAAAATCTAATGCAGAGTAAGACT------TTC
>C(2)M MUSCLE Mel Group Dbia
ATGGCGGTGCCCAAGCTGGACTTGGATTTGTTTGAGGACAGCATCCTCGATTCGTGCTGGAAAGTGGGAGGACGAGTGCG
CAAGTCCCACTCTTGGGCATCTTTTCACCTCGATCGGAAAGAGATCGTCGCTGTGGATATAGTCGCTTGTTGCAAGCAAA
TCACCAGTTTAATAGAAGAAAACACATTTAGAGATCTT------CAATTAAATCAATTGGAGAGAAGGAACAAGCGAAGC
TTTATTTTTAGGGATATTGCTCGCTTGACCTTCGGCGTTGCCGACATTTATAGATGTCAGGTGGACATACTTTTGGGGGA
TACTAAGCTTTTGTTGGATCAAATGAAACGGACCAACCTAGGCTTTGTTCTTACAACCACGAAATCTGTAGTGGTCAAGG
AAGCG------AAATTCGAAAACCAGCGCAAGCGGGTGACTACCAAGAAATCAAAGATCACCCTCTCCAAACGTCCCAGA
CTTGAGGAGTCGGAACTTCTGAACCAATCCTCGCAGGAGTATTACGGAAAATTGCTATCCGAATGTCAGTTGTGGCAAAC
AGAGTACACACAAAAG------GTGGAAGAGGACTTGGACGAGACCATTGAAGCACCCAGAAGTTGTACACAAGCGAAGT
CATACCACGCCATTACCATGACCGAAGAAATTAACGTTCACGAAGATCAGAGCCAAATCATGCCATCTGATGGTTTTGGC
GATGACGAGGAGTTGGATTTAACCATGTTTCAAGAACTTTTCCCCAAAAACCACCAAAGGACAGCCTTAAAGCGGCTCTC
AGTAACCGAGGACCCAATTGACATTTTACCAGATAAAATGCCGAGATTGGATGGAGTGGACATTTTTCAAGCTGACAATG
CTATCATGACCCAAATCTATCCGCATAATATTGAATCAGCTGACGTAACTCAAATATGCTGCGAACCTGAAATCCCTTAC
ATATTGGAGCATTCTAAAGAAATTACATGCAGCCAGCCGAAGAATCCTCTCAAAAGAAAACTGATTGTGGACAAGCGTAT
AGAATTCACTCGGGAGCAACTGGTGAAACAACGGCACAAATACTTGGATGAATTGAACTGCAGAGCAGTAATGGTAAAAA
ACCCAAGCAAACGACGAGAAACACCGAATGAACTTTTATGCAAACTCAATAACAAC------------------------
---------------TCAAAAGGAGGTGAAATGCAAGACGAGTCTGAAAATACATTGAGAACCATCTTTGGCAGCGAATT
TACAGAGACTCTTTCCAAGGAAATCTTTGCTCCGCCAGCTCGCAAGAAAATTTCAAGAAATAAAAGGACATATTTAAATC
ACTCCGTT------------------------------------------------------------------------
------------------------------------------------------CCCCTTGAAATGGAAGAGATTCCAAG
ATCTCCTGAG---CCACCTATCGATGCAATTGTACCAATCTATAATAACAATTTTAATGAACATAGAACATTGTGTCAAG
ATAATCATTTTGATACCCACAGCGTAATGATGGATCTCCTAAGCATTTGGCGTAATAACCCAGAAATTACTGGAATCGAT
GCCGTTGGATTTATCAAATCCTTTGTTGATCGCATCAAGGCTGCACTAGCTTTTCTTCATTTGCTGTATCTAATTCGCGA
CAGTTTTATAGAGATCTCGAAGCGGGCTAACACCATTGAAATGGACCAAATTACTCTGGGAAAAGAATCCGCTAAGCTTA
TAGAAAATATTTCGCTTGGCGATATT------TTC
>C(2)M MUSCLE Mel Group Dtak
ATGGCGATACCTAAGCTGGACTTGGATTTGTTTGAGGGCAACATCCTCGATTCGTGCTGGAGAGTGGGAGGCCGAGCCCG
CAAGTCCCACTCTGCTTTTGCAATC------GATCGGAATGAGATCGAAAGGGTTGATATAGTCGCTTGTTGCAATCAAA
TAATTGATTTAATAGAGGAACCTTGT------------------------------TTGGAAGCCGGGAACAAGCGAAAT
GTCAGTTTTAAGGACATTTCACGTTTGGCCTACGGCGCCACCGATATTTATAGATGTCAGGTGGACATACTTTTGGGGGA
CACCAAACTTTTGATGGAGCAAATGAAACGAACCAACTTGGATTTCGTTCTCACTACCACCAAATCTGTAGTCGTCAAGG
AGTCGGAGAATCGAGTCCAACGCAAACGGAAGCGTGTGATCACCAAGAAATCCAAGATCACCGTCTCCAAACGTCCCAGA
TTGGAGGATCCGGAACTTCTAAACCAATCTGCTCATAAGTATTTTAGAAAAATACTTTTTGAATGTCAGATGTGGCAATC
GGAGTGCACACAACAGGTGCAGGTGGAGGAGAACTTAGACGAGTCGGTTGAACCTCTTAGAAGTTGTACGCAATCGAACT
CCTATCAAGCATTTACCTTTACCGAAGAGATTCAAATTCAACAAGATCAGAGCAATATTATACCAACTGATGGTTTTGGC
GATGGCGAGAATTTGGATCTAACCATTTTTCACGAACTTTTCCCCAAAGACGCCGAAAGGGAGTCCTTAAAGCGTCGCTC
TGTAACCCAGGATCCAGCTGACATTTTACCCGATAAAATGCCGAGACTGGACGAATTGGACATTTTCCAGGCTGACAATG
CTATTATGACCCAAATCTTTCCAAATAACATTGAGCCAGCTGAAATAACTCAAATATGCTGTGAACCTTTAATTTCATCA
TTGGTTGAGCCCATTACAGAAATAACTTTTAGTCGACCAAAGAATTCTCGTAAAAGAAAGCTGATAGTAGACAAGCGTAT
TGAATATACTCAAGAGGAACTTATAAAGCATAGGCGCAAATATATGGATGATCATGTCTCGAAAGTGGTTCTAGTAAGAA
AACCATCCGAACTACGAAAAACCCCAAATCAACTTCTATGTAAACTGAATAACAATGTAATTTTTCCAGATTTTAAAAAT
TACACCGCCGTTAAATCAAGTGATGAAGAAATGCAATTCGAGGCTGAAAATACCTTGAGAACCATTTTTGGAAGTGAATT
TACGGACACCCTCTCAAAGGAAATTTTTGTTAAGCCAGCTAACAAGAGAAATTCAAGAAATAAAGAGGTATATCCTTATC
AGCCCGTTCCCCTTGACATGGAAGACATTTTAACATCTCCAGCGCCTCCTATCGATGTAAATGAACCAATCAATAATAAC
AATTTGTACGCACAAAGTATACACTTTGAAAATAATAATATTAATCAGCCCGTTCCCCTTGAAATGGAAGATATTTTAAC
ACCTCCAGTG---CCTCCCATCGATGTAAATGAACCAATCAATAATAATAATGTGTACGGACATACTATACACTTTGAAA
ATAATAATTTCGATACCCACAGCGTAATGATGGATCTCTTAAACATCTGGCGTAATAATCCAGAAATCACGGGAATCAAC
GCCAATGCTTTCATTAAATCCTTTCCAGATCGCATCAAGGCTTCTCTAGCCTTTCTTCATTTGTTGTATCTAGTTCGGGA
CAACTTTATAGACATCTCAAAGCTAGACAACTCCATTGAAATGGACGAAATTACTCTAGGAAAAGAATCGGCTAAGCTCA
TAGAAAATCTTCTGCAAAACGAGGCT------AAC
>C(2)M MUSCLE Mel Subgroup Dyak
ATGAACTTAAATTTATATGAGGACAACATCCTAAATTACTGCTGGAAAGCGGGAAGTCGCAAAACGCGGAAATCGGCGCT
TGCCCAACTCGATAGGAATGAGATCGCAGTTGTGGATTTGGTCGCCTGCTGCAAGAAAATCACTGAATTAATTGAGAAGA
ATACATTAAAAACA---------CGATCAAATGTTTTGGTTACGAAAAACAAACAAAATGTTCTTTTTAAGGGCATTTCC
CGCTTGTTTTTCGGCGTTACGGATATTTTTAGATGCAAGGTGGATCTACTTTTGGGGGATACGAAACTATTACTTGATCA
ATGTACACGTACCAACTTGGATTACGTTCACACCACCACCAAATCTTCAGTGGTTACCAAATCTGAGATTCAAATCCAAC
GCAAAAAAAAGCAGGTAATCACCAAAAAATTTAAAGTAACAGAGTCGAAGCGTGCCAGACTGCAAGAATCGGAGCTGTTG
GATGAGTACGCTCATGACTACTTCGAAAAGATGCTATCGGAATGCCAGATGTGGCTCTTGGATTGTAAACAACACGGGGA
GGAGGAATCCAACGAGTCTTTTGAACTACACCAAAGCTGCACGAAGTCGAAATCGTATCATTCCATTACAATCACCGAAA
AAATTGAATTTCTCGAGGATCATAGCGTTATTATGCCATCAAATGGTTTTGGGGAAACCGAAGGGGCTGATCTAACCATT
TTTCAAGAGCTTTACCCCAAAGACGCCACAAGGAACTCCTTAAAGCGTCACTCAACAACTGAGGATCCAACTGACATTTT
ACCAGATAAAATGCCTAAATTGGATGATGGGCAAATTTTCCAAGCTGACAATGCTATAATGACCCAAATTTTCCAGCATA
ACATTGAACCAGCTAAAGTAACTCAAATAGTTTGCGAACCGTTCTTGCCTGCAGTTTTGAGTTCTTTTGTAGAAATCAAA
TTTAGCAAGCCAATGAATCGGAAAAGAAAGCTTATAGTAGACAAACGCATTGAATATACTCGGGAGCAGCTGGGGAAGCA
TAGAAAGAAATATATGGATGAGTTCATTTTAAAATCAGTGAAATTGCCAAAACCGTTGGATTTACCGAAACCCCCCAGTG
AACTTTTCCGTAAAGTGAATAATAATGTAACTTTTTCACCTCTTCGCAACAACTTCGGCCCTAAGCTCAGTATAAAAGAA
ATGGAATACGAGGCTGAAAATACACTAAGAACCATATTTGGCGGCAAATTTACCGAGAACCTTTCCAAGGAGATATTTGT
AGGACCTTTTCGGGCTAAGAAATGCAAGGATAAAAAAGCATGTATATATAAGCCTGAACCGGATGAATTG---GATTTTT
TGCAACCTGAATTGCATCAGGCTGAT---GTCAATCCCATAATTCATAATAACAAAATGAATAAGCATATGCCGTGCTGT
GGGAATAATCACGCTCATACCTACAGCGTAATGATGAGTCTCTTAAACATTTGGCGTAATAATCCGAATATTACGGGAAT
CGATGCCTTTGATTTTATAAAAACGTTTGCGAGTCGCATCCAGGCTTCGTTAGCATTTCTCCATTTGTTGTATCTCGTTC
GAGACCATTTTATAAAGATATCAAAGCGAGCTAACTCGCTTGAAATGGACCAAATTACTCTTGGCAAAGAGTCCGCTAAG
TTAATAGACAATCTTACGCTGAGTGAGATT------TTC
>C(2)M MUSCLE Mel Subgroup Dere
ATGAACTTAAATTTGTATGAGGGCAACGTCCTAAATTCCTGCTGGAGAGCGGGATGTCGCAAAATGCAGAAATCGGCGTT
TGCCCAACTCGATCGTAATGAGATCGCAGATGTGGATGTACTCGCCTGCTGCAAGCAAATCACCGAACTAATTGAGAAAA
ATACATTAAAAACA---------CAATCAGATGTTTTGGCTAAGAGAAACAGACAAAATGTTATTTTTAAGGACATTTCC
CGGTTGTTTTTCGGCGTTACGGATATTTTTAGATGCCAGGTGGATCTACTTTTGGGGGATACGAAACTATTACTTGATCA
ATGTACACGAACCAACTTGGATTACGTTCTCACCACCACCAAATCGGTAGTGGTCAACAAATCTGAGACTCGAATCCAAC
GCAAACGAAAGCGGATAATCACCAAAAAATCTAAAATAACAGCTTCAAAACGTGCCAGACTGCAGGAATCGGAACTGTTG
GATGAAATCGCACAGGACTACTTCGAAAAGATGCTATCTGAATGCCAAATGTGGCAAGTGGAGAGTACGCAACAGGTGGT
GGAGGACTTGGACGAGTCTATTGAACTGCCCCGAAACTGCACGCACTCGGAATCGTATCATTCTATTACAATCACCGAAG
AGATAGAACTTCTCGAGGATCATAGCGTTATTATGCCATCAAATGGTTTTGGCGAAGCCGATGGAGCGGACTTAACCATT
TTTCAAGAGCTTTACCCCAGCGACGCCACAAGAAACTCCTTAAAGCGTCACTCAAAAACTCAAGATTCAACTGACATCTT
ACCAGATAAAATGCCCAGATTGGATGATTCGCAAATTTTCCAAGCTGACAATGCTATCATGACCCAAATCTTTCCGTATA
ACATTGAACCAGCTGAAGTAACTCAAATAGTTTGTGAACCGTCGTTGCCCTCAGTTTTGAACTCCTTTGTAGAAATAAAA
TTTAGCCAGCCCATGAATCGGAAAAGAAAGCTAATAGTAGACAAACATATTGAATATACTCGGGAGCAGCTGGTGAAGCA
TAGACAGAAATATATGGAAGATTACATTTCAAGGGAAGTGAAAGTGCCCAAACTGTCGAATCTACCGAAACACCCAAATG
AACTTCTCTGTAAACTAAATAATAATGTAACTTTTTCAGCTCTTCATAACCACTCCGTCCCCAAGCTCAGTAAAGAAGAA
ATGGAATACGAGGCTGAAAACACACTGAGAACAATATTTGGCGGTGAATTTACTGAAAATCTTTACAAGGAGATATTTGT
ACGACCATCTCAGGATAAAAAATGTGGGGATAAAGAGGCATATATATATCAGCCAGGACCAGTTGGAGTGGAAGACATTT
TGCAACCTCAACTGCAGCAGCCTGTT---AAAAATTTCATAATTCATTCAAACCAAATGTATGAGCACGGCATATACTGT
GAGAATAATCATGATGATGCCTACAGCGTAATGATGATCCTCTTAAACATTTGGCGTAATAATCCGAAAATCACGGGTAT
CGATGCCTGTGATTTTATAAAAACGTTCGAGGGTCGCATTAAGGCCTCGTTAGCCTTTTTCCATTTGTTGTATCTCTTTC
GAGACCGTTTTATAGAAATATCTAAGCGAGCTAATTCTCTTGAAATGGACCAAATTACTCTTGGCAAAGAGTCCGCTAAG
TTAATAGATAATCTGCCGCTAAATGAGACT------TTC
>C(2)M MUSCLE Mel Subgroup Dmel
ATGAGCTTGAATTTATATGAGAGCAACATCCTTAATTCCTGCTGGAAAGCGGGAGGGCGCAAACCGAGGAAATCGGCATT
TGGCCAACTTAATCGAAATGAGATCGCTGATGTGGATGTAGTCGCCTGCTGCAAGCAAATCACCGAATTAATTGAGGAAA
ATGCATTAAGAAAACGCCAGAAACGATCCAATGTTTTGGCCGCAAGAAACCGGCAAAATGTTATTTTCAAGGACATTTCC
CGCTTGGTTTTTGGAGTTGCGGATATTTTTAGATGCCAAGTGGATCTACTTTTGGGGGACACGAAGGTATTACTTGACCA
ATGTACACGTACCAACTTGGATTACGTTCTCACCACAACAAAATCCGTAGTGGTCAACAAATCAGAGATTCGAATCCAAC
GCAAAGGAAAGCGGGTGATCACCAAGAAATCTAAAGTAACAGTATCAAAACGTCCCAGACTGCAGGAATCGGATCTATTG
GATGAATTCTCACATGAATACTACGAGAAGATGCTATCCGAATGCCAGATGTGGCAAACGGAGTGCACACAACAGGTGGT
GGAGGACCTGAACGAGTCTATTGAACAACCCCGGAGTTGCACTCAGTCAAAGTCGTATCATTCCATTACAATCACCGAAG
AGATTGAACTTCCCGAAGATCATAGCTTAATTATGCCATCAAATGGTTTTGGCGAAGCCGAGGGCGCGGACTTAACCATT
TTTCAAGAGCTTTACCCCAAAGATGGCACACGGAACTCACTAAAGCGACACTCAATAGCTCAGGATCCAACTGACATCTT
ACCGGATAAAATGCCCAGATTGGATGATTGCGATGTTTTCCAAGCTGACAATGCTATCATGACCCAAATCTTTCCGCATA
ACATTGAACCAGCTGAAGTAACTCAGATAGTTTGTGAACCGTCGTTGCCATCCGTTTTAAATTCTTTTGGAGAAATAACA
TTTAGCCACCCGAAAAATCGGAAAAGAAAGCTAATAGTAGACAAACGAATTGAATACACCCGGGAGCAGCTGGTGAAGCA
TAGACAGAAATATATGGAAGAATACCTTTCAAGGAATGTGATAGTGCCAAAATCCTCGGATTTACGGAAACCCCCTAAGG
AACTTCTCTGTAAACTGTATAATAATGTAAGTTTTTTAGCTCTTCATAACCACTCCGGACCTAAGCTCAGTAATGAAGAA
AAGGAATTCGAGGCAGAAAACACATTGAGAACCATATTTGGCTGCGAGTTTACCGAGAATCTTTCTAAAGAGATATTTGT
GCGACCATCGCAGGCTACAAAATGTAGGGATAAAGCGGCACATATCTATCAGCCCGAACCGCTTGAAGTGGAAGACTGTG
TGCAACCTCAACTTCAGCCACGTGATGATGTAAATCAGAATTATCAT---AATGAAATGAATGAGCACGGCATATACCGT
GAGGATAATCATGATGATACCTACAGCGTAATGATGAGTCTCTTAAGCATTTGGCGTAATAATCCGAAAATCACGGGAAT
CGATGCCATTGATTTTATAAAAACGTTTGATAGTCGCATCAAGGCTTCGTTAGCCTTTCTCCATTTGTTGTATCTTGTTC
GAGACCATTTTATAGAGATATCAAAGCGAGCTAATTCGCTGGAAATGTACCAAATTACTCTTGGCAAAGAGTCCGCTAAG
CTAATAGACAATCTTATGCTGAGTGAGACT------CTG
>C(2)M MUSCLE Mel Subgroup Dmau
ATGAGTTTGAATTTATATGAGGGCAACATCCTAAATTCCTGCTGGAAAGCAGGAGGCCGCAAGCCGCGGAAATCGGCGTT
TGCGCCACTCGATCGAAATGAGATCGCAGATGTGGATGTAGTCGCCTGCTGCAAGCAAATCACCGAATTAATTGAGGAAA
ATGCATTAAGAAAACGCCAGGAGCGATCCAAAGTTGTGGACACAAGAAACAGGCAAAATGTAATTTTCAAGGACATTTCC
CGATTGGTTTTCGGAGTTACGGATATTTTTAGATGCCAAGTGGATCTACTTTTGGGAGATACGAAAGTATTACTTGATCA
ATGTACACGTACCAACTTGGATTACGTTCTCACCACCACAAAATCAGTAGTGGTCAACAATTCTGAGATTCGAATCCAAC
GCAAACGAAAGCGGGTGATCACCAAGAAATCTAAAGTAACAGTATCAAAACGTCCCAGACTGCAGGAATCGGAACTGTTG
GATGAATTGTCACAGGAATACTACGAGCAGATGCTATCCGAATGCCAGATGTGGCAATCGGAGTGCACACAACAGGTGGT
GGAGGACCTGGACGAGTCTATTGAACTACCTCGGAGCTGCACGCAGTCAAAGTCGTATCATTCCATTACAATCACCGAAG
AGATTGAACTTCCCGAAGATCATAGCTTAATTATGCCATCAAATGGTTTTGGCGAAGCCGAGGGTGCGGACTTAACCATT
TTTCAAGAGCTTTACCCCAAAGACGGCACATGGAACTCACTAAAGCGACACTCAATAGCTCAGGATCCAACTGACATCTT
ACCGGATAAAATGCCCAGATTGGATGATTGGGATGTTTTCCAAGCTGACAATGCTATCATGACCCAAATCTTTCCGCATA
ACATTGAACCAGCTGAAGTAACTCAAATAGTTTGTGAGCCGTCGTTGCCCTCAGATTTAAATTCTTTTGAAGAAATAACA
TTTAGCAAGCCGAAGAATAAGAAAAGAAAGCTTATAGTAGACAAACGAATTGAATACACCCGGAAGCAGCTGGTGAAGCA
TAGACAGAAATATATGGAAGAATACATTTCAAGGGAAGTGATAGTGCCAAAACCATCGGATTTACCGAAATCCCCCAAGA
AACTTCTGTGTAAACTGAATAGCAATGTAAGTTTTTCAGCTCTTCAGAACCACTCCGGCCCTAAGCTCAGTAATGAAGAA
ATGGAATTCGAGGCTGAAAACACACTGAGAACAATATTTGGCCGCGAGTTTACCGATAATCTTTCGAAGGAGATATTTGT
ACGACCATCTCAGGCTACAAAATGTGGAAATAAAGAAGCACATATCTATCAGCCCGAACCGCTTGAAGTGGAAGACTGTG
TGCAACCTCAACTGCAGCAGCCTGATGAAGTAAATCAAAATTATAATAATAACGAAATAAATGAGCACGGCATATACTGT
GAGGATAATCATGCTGATACCTACAGCGTAATGATGAGTCTCTTAAAAATTTGGCGTAATAATCCGAAAATCACTGGAAT
CGATGCCATTGATTTTATGAAAACGTTTGATGGTCGCATCAAGGTTTCGTTAGCCTTTCTCCATTTGTTGTATCTTGTTC
GAGACCGTTTTATAGAGATATCAAAGCGAGCTAATTCGCTGGAAATGCACCAGATTACTCTTGGCAAAGAGTCCGCTAAG
CTAATAGACAATCTTATGCTGAGTGAGACTGAATATTTT
>C(2)M MUSCLE Mel Subgroup Dsec
ATGAGCTTGAATTTATATGAGGGCAACATCCTAAATTCCTGCTGGAAAGCAGGAGTCCGCAAGCCGCGGAAATCGGCGTT
TGCGCCACTCGATCGAAATGAGATCGCAGATTTGGATGTAGTCGCCTGCTGCAAGCAAATCACCGAATTAATTGAGGAAA
ATGCATTAAGAAATCGCCAGGAGCGATCCAAAGTTTTGGACACAAGAAACAGGCAAAATGTTATTTTCAAGGACATTTCC
CGTTTGGTTTTCGGAGTTACGGATATTTTTAGATGCCAAGTGGATCTACTTTTGGGGGATACGAAGGTATTACTTGATCA
ATGTACACGTACCAACTTGGACTACGTTCTCACCACCACAAAATCCGTAATGGTCAACAAATCTGAGATTCGAATCCAAC
GCAAACGAAAGCGGGTGATCACCAAGAAATCTAAAGTAACAGTATCAAAACGTCCCAGACTGCAGGAATCGGAACTGTTG
GATGAATTGTCACAGGAATACTACGAGCAGATGCTATCCGAATGCCAGATGTGGCAATCGGAGTGCACACAACAGGTGGT
GGAGGACATGGACGAGTCTATTGAACTACCTCGGAGTTGCACGCAGTCAAAATCGTATCATTCCATTACAATCACCGAAG
AGATTGAACTTCCCGAAGATCATAGCTTAATTATGCCATCAAATGGTTTTGGCGAAGCCGAGGGTGCGGACTTAACCATT
TTTCAAGAGCTTTACCCCAAAGACGGCACAAGGAACTCACTAAAGCGACACTCAATAGCTCAGGATCCAACTGACATCTT
ACCGGATAAAATGCCTAGATTGGATGATTGGGATGTTTTCGAAGCTGACAATGCTATCATGACACAAATCTTTCCGCATA
ACATTGAACCAGCTGAAGTAACTCAAATAGTTTGTGAACCGTCGTTGCCCTCAGTTATAAATTCTTTTGAAGAAATAACA
TTTAGCAAGCCGAAGAATAAGAAAAGAAAGCTTATAGTAGACAAACGTATTGAATACACTCGAAAGCAGCTGGTGAAGCA
TAGACAGAAATATATGGAAGATTACATTTCAAGGGAAGTGATAGTGCCAAAACCATCGGATTTGCCGAAACCCCCCAAGG
AACTTCTGTGTAAACTGCATAGCAATGTAAGTTTTACAGCTCTTCATAGC---TCCGGCCCGAAGCTCAGTAATGAAGAA
ATGGAATTCGAGGCTGAAAACACACTGAGAACCATATTTGGCCGCGAGTTTACCGAGAATCTTTCGAAGGAGATATTTGT
ACGACCATCTCAGGCTACAAAATGTGGAAATAAAGAGGCACATATCTATCAGCCCGAACCACTTGAAGTGGAAGACTGTG
TGCAACCTCAACTGCAGCCGCCTGATCATGTAAATCAAAATTATAATAATAACGAAATAAATGAGCACGGCATATACTGT
GAGGATAATCATGCATATACCTACAGCGTAATGATGAGTCTCTTAAGCATTTGGCGTAATAATCCCAAAATCACGGGAAT
CGATGCCATTGATTTTATGAAAACGTTTGATGGTCGCATCAAGGTTTCGTTAGCCTTTCTCCATTTGTTGTATCTTGTTC
GAGACCGTTTTATAGAGATATCAAAGCGAGCTAATTCGCTGGAAATGCACCAGATTACTCTTGGCAAAGAGTCCACTAAG
CTAATAGACAATCTTATGCTGAGTGAGACT------CTG
>C(2)M MUSCLE Mel Subgroup Dsim
ATGAGCTTGAGTTTATATGAGGGCAACATCCTAAATTCCTGCTGGAAAGCAGGAGTCCGCAAGCCGCGGAAATCGGCGTT
TGCGCCACTCGATCAAAATGAGATCGCAGATGTGGATGTAGTCGCCTGCTGCAAGCAAATCACCGAATTAATTGAGGAAA
ATGCATTAAGAAATCGCCAGGAGCGATCCAAAGTTTTGGACACAAGAAACAGGCAAAATGTTATTTTCAAGGACATTTCC
CGCTTGGTTTTCGGAGTTACGGATATTTTTAGATGCCAAGTGGATCTACTTTTGGGAGATACGAAGGTATTACTTGATCA
ATGTACACGTACCAACTTGGATTACGTTCTCACCACCACAAAATCCGTAATGGTCAACAAATCTGAGATTCGAATCCAAC
GCAAACGAAAGCGGGTGATCACCAAGAAATCTAAAGTAACAGTATCAAAACGACCCAGACTGCAGGAATCGGAACTGTTG
GATGAAATCTCACAGGAATACTACGAGCAGATGCTATCCGAATGCCAGATGTGGCATTCGGAGTGCACACAACAGGTGGT
GGAGGACCTGGACGAGTCTATTGAACTACCTCGGAGCTGCACGCAGTCAAAATCGTATCATTCCATTACAATCACCGAAG
AGATTGAACTTCCCGAAGATCATAGCTTAATTATGCCATCAAATGGTTTTGGCGAAGCCGAGGGTGCGGACTTAACCATT
TTTCAAGAGCTTTACCCCAAAGACGGCACAAGGGACTCACTAAAGCGTCGTTCAATAGCTCAGGATCCAACTGACATCTT
ACCGGATAAAATGCCTAGATTGGATGATTGGGATGTTTTCCAAGCTGACAATGCTATCATGACACAAATCTTTCCGCATA
ACATTGAACCAGCTGAAGTAACTCAAATAGTTTGTGAACCGTCGTTGCCCTCAGTTATAAATTCTTTTGAAGAAATAACA
TTTAGCAAGCCGAAGAATAAGAAAAGAAAGCTTATAGTAGACAAACGTATTGAATACACTCGAAAGCAGCTGGTGAAGCA
TAGACAGAAATATATGGAAGATTACATTTCAAGGGAAGTGATAGTGCCAAAACCATCGGATTTGCCGAAACCCCCCAAGG
AACTTCTGTGTAAACTGCATAGCAATGTAAGTTTTACAGCTCTTCATAGC---TCCGGCCCGAAGCTCAGTAATGAAGAA
ATGGAATTCGAGGCTGAAAACACACTGAGAACCATATTTGGCCGCGAGTTTACCGAGAATCTTTCGAAGGAGATATTTGT
ACGACCACCTCAGGCTACAAAATGTGGAAATAAAGAGGCACATATCTATCAGCCCGAACCACTTGAAGTGGAAGACTGTG
TGCAACCTCAACTCCAGCAGCCTGATGATGTTAATCAAAATTATTATAATAACGAAATAAATGAGCACGGCATATACTGT
GAGGATAATCATGCATATACCTACAGCGTAATGATGAGTCTTTTAAGCATTTGGCGTAATAATCCCAAAATCACGGGAAT
CGATGCCATTTATTTTATGAAAACGTTTGATGGTCGCATCAAGGTTTCGTTAGCCTTTCTCCATTTGTTGTATCTTGTTC
GAGACCGTTTTATAGAGATATCAAAGCGAGCTAATTCGCTGGAAATGCACCAGATTACTCTTGGCAAAGAGTCCACTAAG
CTAATTGACAATCTTATGCTGAGTGAGAAT------CTG
>C(2)M PRANK Full Dgri
------------------ATGGCGCTT---------AAGCAGGTG---CTAACTGCACCTGCG-----------------
-------------TTGGAGCCTTGCTGGATTGCAGGC------GAA------AAAAAATAT------------TCATCAA
TG---CATTCTGCA------AAAGTATTTTCT---------CGCCATGAAATTAATGCTATCGACATTGTCGCCAGCAGC
GAACGAATTCAGAAGATTATTGAC---------------------------TCCAATCAGGACAAGAGA---------GA
ATCA---AATAATGCG---------------CTACAAACCCGAAGCCGTAGTCTGGTTACATTCAGGGATCTCACACGTC
TCACATTCGGTGCTACCTACATATTGGGGCAACAGGTGGACACCCTACTTGATGAAACCAAACATTTGCTGGATCAAATA
ATG------GGCAACGAG------TTTCAAGTGCCTGTTGGGGCTCGGCCC---------------CAGATGGCT-----
----------------------------TACGGTTGCCGCAAACGCAAACAAATCATCTCC-------------------
-----------CTATGCGTCTCGAAGCGTGCTCGAATCGAGGGCCCAAAGTTTTTGGATAAGCAAAATATTCAATATTAT
AGACACATGTTAGCCGAATGTCAT---CTGTGGAATGCGGAA---------------------AGTAATGCTCCA-----
-CAAATT------------------GACGAGATATACCAATCT------CCAACGATTCAAATGCCACGC----------
--ACCTGTTTATCGGATCATAAAATCAGCATCACCCATGAACTGACTTTAACCGAGATGGATCAGGAT------------
------------------TTAATGTTA---------------------------------------AGT---------GA
TGGTTTTGGCGAA------TCTAATCAAACGGATCTCATAGCTCTTGAAGAGTTTCTACAACCT---------------A
GA------------AATTCTTTGAAGTGCAGCTCA---------------GCCGATCATTCACTAACTGGT---TTGTGT
TACAAAATGCCCAGACTAGATGGTAATGAATTG------------------------------------GATGTT-----
-TAT---CAG------------------CCAAACAACGGTGCCCAAGCAGTC----------------------------
--------------------GAT------------CATCGTCAAGAGATT------------------------------
GAGGATGTGGCACTGTTGCCGTTA---------CTT------CCACTT---------------CCCATAGTTGTA-----
----------------------CAGTCA---------------------CGAAAAAGGAAA------------CGCAAT-
-----------TGTAAACTACAAATAGATAAATGCATTAAACTATCTTATAAAGCGCTC------------ATGTGCCAC
---------------------AGATCAGCATAC------TTT------------------------------AAGACCCA
CGAG---------------GCCGCAAGAGCA---------------GCAAAACCTGATCTAAATATGCACAAGCATTATA
TAAATGCTAAAGCCATGTTGAGCAAT------------------------------CGACTAAAAGAGCGCCCCAAGCGC
------------------------------------------------------TCCAGCGAAGAAGTCGAGCTAATCTG
CGAAAATACAATAAGGACAATATTTGGTGCAGATTATGATGATGCGCTGGGAAAAGAGATA------------------T
TG---------------------------------------------------------------GCCCCAAGA------
--------------------------------------------------------------------------------
--------------------------------------------------------------------------------
--------------------------------------------CAATCACAA---------------------------
------------------------------------GCT---------------------CCC------GTAAAC-----
--------------------------------------------------------------------------------
-----------GACGTTCCG------------------GAAATGCCAACTACA------------GAGTCTGCT------
------------------------GAGCTGCCGAATTCACAACCAAGCATTAACACTGGCAAT-----------------
--------------------------------------------------------------------------------
--------------------------------------------------------------------------AACAAT
AATAAT---------AATAAT------AATGCATAC------GAGCATTCCAAAAGTTATAAGAACAACAATATTGATTC
G---CACAGCATTATGATGGATTTGCTGAACATATTGCGCAACAATCCCGACAAAAAGTCCATAGATGCCAACTCGTATG
TGAAATCTTTTCCAGACCGCATAACTGCAGCCTTGACTTTTAGCCATTTGTTGTGCCTAAAGCGCGACGGATTTATAGAG
CTGTCTAAAAAACCAGGAACTCTTGAAATTGATGCCATTACTTTGGGCGCCGAGTCCAACAAGCTCATC---GAAGATAT
T------------------------------TTA------AAA------
>C(2)M PRANK Full Dmoj
------------------ATGGCGCTA---------AAACAAGTTGACTTCAAAGGAAATAAGGAAATA-----------
-------AATCTCTTAAAACCCTGCTGGATAGCAGGC------AAT------AAAAAATAT------------TCAACAA
CG---CAATTTGTA------AAACAGTTTGCG---------CGACATGAAATTAACGAAATCGACGTGGTTGCAAGTTGC
GAAAAAATATCCGACATTATTGAG---------------------------ACGAATCAGGTGAGGAGA---------GG
AACCCTAAATAATGTA---------------GTGGACACTCTGAGCTGTCGAGCTGTTACCTTCAAAGACATTGCGCGCC
TCACTTTTGGAATTAATTACATACTAAATCAACAGGTTACCTCGCTACTGGATGATACCAAGCATTTGCTGGAGCAAATT
ATG------AGGAACAAA------TTCGATTTA---------AATCAACCGACGCAGCAAACA---AATCCGAAT-----
----------------------------TTTAATTGCCGCAAAAGAAAGCAAATTATCACGAAGCAC-------------
--ACAACGACTGTTTCTGTGGCAAAGAGAGCTAGAGTCAGAGAGCCGCAACTATTAGATGAGGAAAATGTAGATTATTAT
AGACATTTATTAACCGAATCTCAA---CAATGGAATATAGAG---------------------AAGGAAAATGTG-----
-GCAATC------------------GAA---------CAGTCA------CAAACTATAGAAGTGGCTCGC----------
--ACTTGCTTACCCGAGCACATGATAAGCGTAACGCACGAGCTAACTTTTACAGAAATGGAGCAGGAG------------
------------------ACAATGTGG---------------------------------------AAC---------AA
TGGCTTTGGTGAC------TCCAATCAAGTTGATGTGACCGCGCTTGAAGAATTTCTGCCAGCC---------------A
GA------------AATGCTGTGAAGCGCAAGTCG---------------CTTGACCACTGTCCTACAGGTGTTTTGAGC
TATAAAATGCCCAGATTGGAA---ACAGATGCA------------------------------------ATTATG-----
-GAG---CAG------------------ACAAACAATAATCCACAAACCTTG----------------------------
--------------------AATCCTTGTCAGCCGCTGGAGCAGGAGATG------------------------------
GAGCAGCTG---------------------GAATTG------CCTCCA---------------CCAATTGTTATT-----
----------------------ACTCCA---------------------CAAAAACCTAAAACTAAATCAAAACGCAAA-
-----------AACAGAGTTATTAAAGATCAAATCATAAAATTATCAAGAGATGCTCTG------------CTCCGAGAC
---------------------AGGGAAATCTTT------TTT------------------------------AGAAGATT
AACA---------------AAAGGAAAATGG---------------CGGAAACCTAAAATTATTAAGCACAAC-------
--AATACCTGTGAGGTATTGCTAAATAGTTTCAGGCAAAGTCAACTTTTTCCAGATCGTTTGAAGAGAGATGTGCAGCTG
------------------------------------------------------AACAGCGAACAAGCTGAAGCGGCGTG
TGAATCAACACTACGAGCTATATTAGGAGCTGAGTATAGTGATGAGCTGTCCAGAGAGATA------------------C
TG---------------------------------------------------------------TCTATGAGA------
--------------------------------------------------------------------------------
--------------------------------------------------------------------------------
--------------------------------------------CCTCTTAGT---------------------------
------------------------------------CCA------------------CAACTG------TTAAATACA--
--------------------------------------------------------------------------------
--------TTAGAGATTTCT------------------GCTTTGCCACCACTA------------GAGGCAGAGCAACCT
ATTCAGCTCTCTCCACCTGCAATTGAGGATCCACGATGC-----------------------------------------
--------------------------------------------------------------------------------
--------------------------------------------------------------------------AATAAC
AACAAT---------AATAATTCCTATACCACTTAC---AATGACGATATTAAA---------------AATATAGATTC
T---TTGCGCATTATGATGCATTTGCTCAGCATATGGCGCTATAATCCCGATTTAAAGTGTATAGATGCCAACAAGTTTA
TCAAATCATTTCCGGATCGCTTTAAAGCGGCCCTGGCATTCAATCATTTGTTATATCTTGCAAAGGAAGGCTTTATAGAA
CTCTCCACGAAGCCGGACTCTGTGGAGATAAACGAAATTACTTTAGGCGCAGAGTCCAACTGGCTTATTGAAGAAAACTT
AACA---------ACT------TGTGAGCAGTTTATAAATAAT------
>C(2)M PRANK Full Dvir
------------------ATGCCGCTA---------GATCGAATAAATTTAAGCGCAAACGAGGATATA-----------
-------AACCAGTTAAAGCCTTGCTGGATAGCTGGC------GAC------AGAAAATAT------------TCAAATT
CA---CGATTTGCT------AGGGTCTTTGCG---------CGTCATGAAATTAACGCCATCGACGTTGCTGCCAGCTGT
GATCAAATAAGGGACATGATTGAC---------------------------AACAATCAGGCAAAGACA---------GC
AGGAACGGACAATGCA---------------CTCGACACGTGCAACCGTAGAGTGGCTGCGTTTAACGACTTAACACGGC
TCACATTCGGCGTAAGCTACATTCTGAGCCAACAGGTGTCCACGCTGCTGGACGATACTAAACATTTGCTGGATCAAATC
ATG------GGCAACAAC------TTGGAAATACCCTGTCAGGCGGAGCCACCACGTCAAACG---CAGACACAC-----
-------------------------------GGTTGTCGTAAACGAAAGCGAATCATCGCCACAAAG-------------
--ACAACTACGATGTGTTTAGCCAAGCGCGCTAGAATTAGGGATCCCCAGCTGTTGGATGAGCAAAATATTGACTACTAT
AGGCACATGTTAACGGAATCGCAG---CTGTGGAATACAGAC---------------------ACAGAAAATCTT-----
-GAGATT------------------GAG---------CAG------------ACCATTGAAGTGGCACGC----------
--ACGTGCTCAGCACAGCATGTGATTAGCTTCACACATGAACTGACTATGACGGAGCTCGGCGAGGAT------------
------------------ATACTGTGG---------------------------------------AAC---------GA
TGGCTTCGGTGAA------TCAAATCCAGTGGATGTTGCTGCTCTTGAAGAGTTTCTTCCATTT---------------A
GA------------AATTCCTTAAAGCGCAAATCG---------------ACTGATTCAATGCCAACTGGTGTTTTGTGC
TACAAAATGCCCAGATTAGCA---ACAAGCTTG------------------------------------GATCTG-----
-TCA---AAT------------------ACTAACGGTAATACGCAAGCACTC----------------------------
--------------------GAT------------CTATATCAAGAGATA------------------------------
GAGCCTCTTGCCCCATTGCCGCCGGTATCGCCGCTT------CCACCA---------------ACAATTGTCGCT-----
----------------------CCGGCG---------------------CCAAAGCCAAAATTAAAGCCCAAGTTCAAA-
--------------------ATGATAGATAAATGCATTAAGCTATCGCGCGAGGTGCTC------------TTACGCGAT
---------------------AGGGAACTTCTA------TTT------------------------------AACAAACT
GGAA---------------AGTGCAAAACAT---------------GTTAAACCTCAGATTATTAAACATAGT-------
--AATAAAAGTGAAACATTGCTGAACACCTTTAGGCAAGATCACCTTTTTCCAGAACGTTTAAAAAAACATTTACAGCTG
------------------------------------------------------AGCAGCGAACAAATCGAGTTGGACTG
TGAATATACAATACGCGCTATTTTTGGTGAGGATTATAGTGATGATCTGGTCGGTGAGATC------------------T
TG---------------------------------------------------------------TCGGCAATT------
--------------------------------------------------------------------------------
--------------------------------------------------------------------------------
--------------------------------------------CCAGTAAGG---------------------------
------------------------------------GCT------------------CAACCG------ACAAACCGT--
--------------------------------------------------------------------------------
--------TTAGAAGAGGCT------------------CCTATGCCAATGCTA------------GAGCTAGCTGAA---
---AACCAATCACCTCATGTACTCGAGCTGCAACAATGC-----------------------------------------
--------------------------------------------------------------------------------
--------------------------------------------------------------------------AGCAAT
AGCAAT---------AATAAC------AACACATAC------GAGCACATAAAAAGTAATGAGGAACAGAATTTTGATTC
A---TTGAGCATCATGATGGATTTGCTCAACATATGGCGCAATGATCCTGATAGAAAGACTATTGATGCCAACAAGTTTG
TAAAGTCCTTTCCGGATCGCATTAAAGCGGCTTTGGCTTTTAGCCATTTGTTAACTCTTTCACGTGACGGATTTATAAAG
CTCTCCGCAAAGCCGAAATCTGTTGAAATTGATGCCATTACGTTGGGCGAAGAATCTGTCAGACTTATT---GCAAATAT
TTCG---------ACA------TTTGAACAGCTA------AAT------
>C(2)M PRANK Full Dwil
ATGATTAGTGAACTGCCCTTTTTTTTG---------AAGGATGAGGAC--------------------------------
-------AACCTGTTGGAGCCAGCTTGGAAGGCAGGTGGAGTTCAC------CAGAGATATTTCAAGTCCATTAAATCCA
TA---AGAAATCGA------AAAATTGCAAGC---------TCTTGGGAAATCGGGACTGTTGATATTTTAGCAAGCTGC
AAAAAGGTTCAGACTCTAATTAGC---------------------------AGTCAGGAAATTAATCGA---------CG
TCAA---CATTCAGTACAGTCGCCATCTTATATTTCCACCACACACGAAGACACAGTGTCCTTCAGGGATGTAGCTCGTC
TCTCTTTTGGTTTGACCAACATAATTAGTCAACAGGTTGACAGCTTATTGGAAGATACTCAACTTTTACTAAATCAAATT
AAGGAATGCGGAAACATT------TTTGTAGTCCCT------GCCAAGCCT------------ATCTCAACAAAA-----
----------------------------TAT------CGCAAGCGCAAGGTGACTACAACCAAAAAACCTGATAATAAGC
CAACA------------------AAGCGG---CGAATA------------------------------------------
---------------------------------GGTAATGAA---------------------ACTGAGGAACTG-----
-GATATTTATTGCCCAAACTCCTATACAGATATTTATCATTCTTGTCTCCAGTCTACCGAATTCAATCGTATGTATCAAG
ATACCACTACATCGGAGCACCTTATAACCATG------------------------------CCGGAT------------
------------------GTCATACACAATGAGGAACTGAGAGGTTTTCCCTTTTTACCAGGTGAAAAC---------GA
TGGTTTTGGTGATCCTACACCAGATGATATAGATTTAACTATTTTGCAAGAT---CTGTTTGCC---------------A
AG------------AGCTCATTAAAACGACCAGCG---------------CAGGACGATTTGTCTGATAAT---TTGGAT
AATAAAAAG---------------ACAAAATTG------------------------------------GATTTA-----
-TCG---AATGTTATTGAAAATAATATAAATCATGACAACATTGAAACAGTC----------------------------
--------------------GAA------------AACACATGCGAGATG------------------------------
ATGCCT------------------------------------CCTCAA---------------CAAACAGTTGCGGACTT
CTTAAAGGCTGCAGTGAACCAACAAAGC---------------------CGACAAATAAAA------------AAGAAAA
TA---AAACACTCGAAACCAATAAAAGATGAATGTATCAAGTATTCCCGAGCAGCACTTGCGGAACATAGACTCCAATAC
---------------------AGAGAGATTTTG------TTGGCCAATTACAAGTCCAAATTCAAGATTCCCAAACAAGT
TCCA---------------AATGCCAAACAATTGTTAAGAGGCGTAGTAAAGGGAAAA---ATTAAACATAAACATTTGG
CTAAT---------------------------------------------------------TGGAAGACGTCAAAATTG
------------------------------------------------------TCTACAAATCAAATGAATAAAGACAA
TGAAAATATATTGAATGCCATATTCGGA---------AAAGTTAACCTAGCAAAGGAAATATTCCAAAAAGAGGCAACAA
TA---------------------------------------------------------------TCTTCACAT------
--------------------------------------------------------------------------------
--------------------------------------------------------------------------------
-----------------GAA---------------ATTCTTCCACCTATGTCG---------------------------
------------------------------------TCA---------------------CCG------ACACATTCAGA
TGTTGAGCTGAATCTTGACGCAATGAGTCCATTGCCAAGTGCGGACGAAGCACAGGAGGGGCCAAATACTCCTTTGCCAT
TCACTGTCTTACATGTGGCACATGAGCTGAATCATGACGCAATGAGTCCATTGCCAAGTGCGGACGAAGCACAA------
------------------------GAGGGGCCAAATACT------------------------CCTTTGCCATTCACTGT
CTTACATGTGGCACATGAGCTGAATCATGACGCAATGAGTCCATTGCCAAGTGCGGACAAAGCACAGGAGCGGTCAATTA
CTCCTTTGCCATTCACTGTTTTACATGTGGCACAATCGGATCTTATAAAGGTGGAAATATCCGAACTTACACCTAATAAT
AACAAT---------ATGTCT------ACAGTACAC---------------------AACATGAACCTTAGTTTTGACTC
GGCATTTAATGTTATGCAGCACTTACTATGCATTTGGCGTAATAATCCGGAAATTAAAGAAATTGATGCAAATAAGATTA
TAAAATTTTCGAAAACACGCTTAGAGGTTGCTAAGATTTTCTATGATTTGTTGTGCCTGTCACGTAATAACTTTATCGTT
ATATCCAAAAAGCAAAATTCTTTAGAAATGGATAAAATAACATTGGGGTCGGAATCAATTCGACTTATA---TTAGACAT
TTCGCTGGACGAAACA------TGCCACCAAACA------AATGTATCA
>C(2)M PRANK Full Deug
------------------------------------------ATGAAA---------------------TTTGATTTGTG
TGAGGGGAATAGTTTAGATTCCTGCTGGAAGATAGGA------GGT------CGCAAA---------------------T
CC---CGG---------------------GCCCCATTCGATCGGAATGAGATCGAAGCCGTGAATATAGTGGCTTGCTGC
AAGAAAATCACTGACTTAATAGAC---------------------------GAAAACACGTTGAGAATA---------CG
TCAT---ACGAAT------------------------ACAAGGAACAATAGAAATGTAAATTTTAAACATATTTCACATC
TGGCATACGGCGCTACTAATATTTATAGATGTCAGGTGGATATTCTTTTAGGAGATACGAAACTTTTGCTGGATCAAATG
AAA------AGTAAGAATGTGGACTTTGTTCTT---------------------------ACA---ACCACAATATCTGT
TTTGGACAAAAAATCGGATATTAGAAATCAA------CATAAACGGAAGCGTGTGATCACTAAGAAA-------------
-----GCAAATATCACAATCTCAAAACGCCCCAGATTTCAGGAGTCTGAATTTTTAAGTGAATTCTCTCAGAAGTACTAC
GAAAACGTACTATCTGAATGTCAA---ATGTGGAAGTCAGAATGCACAGAACAGATG------GTCGAGGATTTA-----
-AAC---------------------------------------------CAGTCTATAGAACTACCACGAAGATGTAAGG
AA---TCAATGTCATATCATGCCTTTACCATA------------------------------ACTGAAGAAATACAAGAT
AACGAAGACCAAAACATTATAATGTCA---------------------------------------TCT---------GA
TGGTTTTGGTGAT------AACGATGAGTTAGATTTAACCATTTTTCAAGAA---CTTTACCCC---------------A
AAAACGGAAAAAAATCTGACTTAAAAAAGCGCTTAACCACCCAGGATGCAACCGGCATTTTACCAGAA------------
---AAAATGCCGAGATTGGAT------GAATTG------------------------------------GAAATTTTCAA
AGTTGACAATGCAATAATGGTCCAAATTATTCCTGACAACATTGATTCAGCT------------------GGAGATAAAT
TAGAA------------------------------------------------TGT------------------------
AAACAT------TCGATGTCGCAA---------TTTTCAAAGCCTTTTGAAGAAATAATATTCAGC--------------
-------------------------AAACCGAAGAAT---------TCTCGCAAA-------------------------
-----------AGAAAACTCTTGGTAGATAACCATATTAAATACACTCGAGAACAACTCCAAAAGCATAGACGCAAATAT
ATGGATGATTAT---ATGTCTAGAACTGTAATAATA---------------------------------------CAAAA
ACCATCAGAAATACGGAAATTTCCTAATGAACTTTTA-------------------------------------------
-----------------------------------------------------------------------AGCAAACTG
AATAAAACTGCAATATTTTCATCT---ATTGAAAATTATCGAAGCTTTAGGTCAAATAAAGAAGAAATGCATCAAGAGAC
CGAAAACATCTTGAGAAATATATTTGGCAGCGATTTTTCGAAGACCCTTTTAAAGGATATT------------------T
TTTAC------------------------------------------------------GTA---------------AAA
AAATTAAGTTATGAAGAGTCACAT--------------------------------------------------------
----------------------------------------------------------------------ATTCATCAGG
TCGAATCCCATGAAATAAAGAACGTCTTTTCATCTTCATTACCCCACGTGGTT---------------------------
------------------------------------AAA---------------------AAT-----------------
--------------------------------------------------------------------------------
--------------------------------------------------------------------------------
------------------------------CCA---GAA-----------------------------------------
--------------------------------------------------------------------------------
--------------------------------------------------------------------------GGCAAT
AACAATTTCTTTCAA---CAC------ACTTTACAC---------------------TATGAGAATATTAATTTCGGTGT
T---CACAATGTGATGATGAATCTACTAAACATTTGGCGTAAAAATTCCAAAATCACAGGAATCGATGCCCATGATTTTA
TAAAATCATTTGAAAGTCGCTTCAACGTTTCGATAGCCTTTATTAATTTATTATATCTAGTTCGAGATAATTTCATACAA
ATCTCAAAGCGGGGTAACTCCCTTGAAATGGACCAAATTACTCTAGGAAGAAAGGGTGTCAAGCTAATA---GATAGT--
----------------------------------------------TTC
>C(2)M PRANK Full Dbia
------------------ATGGCGGTG---------CCCAAGCTGGAC---------------------TTGGATTTGTT
TGAGGACAGCATCCTCGATTCGTGCTGGAAAGTGGGA------GGACGAGTGCGCAAG---------------------T
CC---CAC---TCTTGGGCATCT---TTTCAC---CTCGATCGGAAAGAGATCGTCGCTGTGGATATAGTCGCTTGTTGC
AAGCAAATCACCAGTTTAATAGAA---------------------------GAAAACACATTTAGAGAT---------CT
TCAA---TTAAATCAA---------------TTGGAGAGAAGGAACAAGCGAAGCTTTATTTTTAGGGATATTGCTCGCT
TGACCTTCGGCGTTGCCGACATTTATAGATGTCAGGTGGACATACTTTTGGGGGATACTAAGCTTTTGTTGGATCAAATG
AAA------CGGACCAACCTAGGCTTTGTTCTT---------------------------ACA---ACCACGAAATCTGT
AGTGGTCAAGGAAGCG------AAATTCGAA------AACCAGCGCAAGCGGGTGACTACCAAGAAA-------------
-----TCAAAGATCACCCTCTCCAAACGTCCCAGACTTGAGGAGTCGGAACTTCTGAACCAATCCTCGCAGGAGTATTAC
GGAAAATTGCTATCCGAATGTCAG---TTGTGGCAAACAGAGTACACACAAAAGGTG------GAAGAGGACTTG-----
-GAC---------------------------------------------GAGACCATTGAAGCACCCAGAAGTTGTACAC
AA---GCGAAGTCATACCACGCCATTACCATG------------------------------ACCGAAGAAATTAACGTT
CACGAAGATCAGAGCCAAATCATGCCA---------------------------------------TCT---------GA
TGGTTTTGGCGAT------GACGAGGAGTTGGATTTAACCATGTTTCAAGAA---CTTTTCCCC---------------A
AAAACCACCAAAGGACAGCCTTAAAGCGGCTCTCAGTAACCGAGGACCCAATTGACATTTTACCAGAT------------
---AAAATGCCGAGATTGGAT------GGAGTG------------------------------------GACATTTTTCA
AGCTGACAATGCTATCATGACCCAAATCTATCCGCATAATATTGAATCAGCT----------------------------
--GACGTAACTCAAATATGC---------------------------------TGC------------------------
GAACCT------GAAATCCCTTAC---------ATATTGGAGCATTCTAAAGAAATTACATGCAGC--------------
-------------------------CAGCCGAAGAAT---------CCTCTCAAA-------------------------
-----------AGAAAACTGATTGTGGACAAGCGTATAGAATTCACTCGGGAGCAACTGGTGAAACAACGGCACAAATAC
TTGGATGAATTG---AACTGCAGAGCAGTAATGGTA---------------------------------------AAAAA
CCCAAGCAAACGACGAGAAACACCGAATGAACTTTTA-------------------------------------------
-----------------------------------------------------------------------TGCAAACTC
AATAACAAC------------------------------------------TCAAAAGGAGGTGAAATGCAAGACGAGTC
TGAAAATACATTGAGAACCATCTTTGGCAGCGAATTTACAGAGACTCTTTCCAAGGAAATC------------------T
TT---------------------------------------------------------GCTCCGCCAGCTCGCAAGAAA
ATTTCAAGAAATAAAAGGACATAT--------------------------------------------------------
----------------------------------------------------------------------TTAAATCACT
CCGTTCCCCTTGAAATGGAAGAGATTCCAAGATCTCCTGAGCCACCTATCGAT---------------------------
------------------------------------GCA---------------------ATT------GTA--------
--------------------------------------------------------------------------------
--------------------------------------------------------------------------------
------------------------------CCA---ATC-----------------------------------------
--------------------------------------------------------------------------------
--------------------------------------------------------------------------TATAAT
AACAATTTTAATGAA---CAT------AGAACATTG---------------------TGTCAAGATAATCATTTTGATAC
C---CACAGCGTAATGATGGATCTCCTAAGCATTTGGCGTAATAACCCAGAAATTACTGGAATCGATGCCGTTGGATTTA
TCAAATCCTTTGTTGATCGCATCAAGGCTGCACTAGCTTTTCTTCATTTGCTGTATCTAATTCGCGACAGTTTTATAGAG
ATCTCGAAGCGGGCTAACACCATTGAAATGGACCAAATTACTCTGGGAAAAGAATCCGCTAAGCTTATA---GAAAATAT
TTCGCTTGGCGATATT------------------------------TTC
>C(2)M PRANK Full Dtak
------------------ATGGCGATA---------CCTAAGCTGGAC---------------------TTGGATTTGTT
TGAGGGCAACATCCTCGATTCGTGCTGGAGAGTGGGA------GGCCGAGCCCGCAAG---------------------T
CC---CAC---TCT------GCT---TTTGCA---ATCGATCGGAATGAGATCGAAAGGGTTGATATAGTCGCTTGTTGC
AATCAAATAATTGATTTAATAGAG---------------------------GAACCTTGT--------------------
-------------------------------TTGGAAGCCGGGAACAAGCGAAATGTCAGTTTTAAGGACATTTCACGTT
TGGCCTACGGCGCCACCGATATTTATAGATGTCAGGTGGACATACTTTTGGGGGACACCAAACTTTTGATGGAGCAAATG
AAA------CGAACCAACTTGGATTTCGTTCTC---------------------------ACT---ACCACCAAATCTGT
AGTCGTCAAGGAGTCGGAGAATCGAGTCCAA------CGCAAACGGAAGCGTGTGATCACCAAGAAA-------------
-----TCCAAGATCACCGTCTCCAAACGTCCCAGATTGGAGGATCCGGAACTTCTAAACCAATCTGCTCATAAGTATTTT
AGAAAAATACTTTTTGAATGTCAG---ATGTGGCAATCGGAGTGCACACAACAGGTGCAGGTGGAGGAGAACTTA-----
-GAC---------------------------------------------GAGTCGGTTGAACCTCTTAGAAGTTGTACGC
AA---TCGAACTCCTATCAAGCATTTACCTTT------------------------------ACCGAAGAGATTCAAATT
CAACAAGATCAGAGCAATATTATACCA---------------------------------------ACT---------GA
TGGTTTTGGCGAT------GGCGAGAATTTGGATCTAACCATTTTTCACGAA---CTTTTCCCC---------------A
AAGACGCCGAAAGGGAGTCCTTAAAGCGTCGCTCTGTAACCCAGGATCCAGCTGACATTTTACCCGAT------------
---AAAATGCCGAGACTGGAC------GAATTG------------------------------------GACATTTTCCA
GGCTGACAATGCTATTATGACCCAAATCTTTCCAAATAACATTGAGCCAGCT----------------------------
--GAAATAACTCAAATATGC---------------------------------TGT------------------------
GAACCT------TTAATTTCATCA---------TTGGTTGAGCCCATTACAGAAATAACTTTTAGT--------------
-------------------------CGACCAAAGAAT---------TCTCGTAAA-------------------------
-----------AGAAAGCTGATAGTAGACAAGCGTATTGAATATACTCAAGAGGAACTTATAAAGCATAGGCGCAAATAT
ATGGATGATCAT---GTCTCGAAAGTGGTTCTAGTA---------------------------------------AGAAA
ACCATCCGAACTACGAAAAACCCCAAATCAACTTCTA-------------------------------------------
-----------------------------------------------------------------------TGTAAACTG
AATAACAATGTAATTTTTCCAGAT---TTTAAAAATTACACCGCCGTTAAATCAAGTGATGAAGAAATGCAATTCGAGGC
TGAAAATACCTTGAGAACCATTTTTGGAAGTGAATTTACGGACACCCTCTCAAAGGAAATT------------------T
TT---------------------------------------------------------GTTAAGCCAGCTAACAAGAGA
AATTCAAGAAATAAAGAGGTATATCCTTATCAGCCCGTTCCCCTTGACATGGAAGACATTTTAACATCTCCAGCGCCTCC
TATCGATGTAAATGAACCAATCAATAATAACAATTTGTACGCACAAAGTATACACTTTGAAAATAATAATATTAATCAGC
CCGTTCCCCTTGAAATGGAAGATATTTTAACACCTCCAGTGCCTCCCATCGAT---------------------------
------------------------------------GTA---------------------AAT------GAA--------
--------------------------------------------------------------------------------
--------------------------------------------------------------------------------
------------------------------CCA---ATC-----------------------------------------
--------------------------------------------------------------------------------
--------------------------------------------------------------------------AATAAT
AATAATGTGTACGGA---CAT------ACTATACAC---------------------TTTGAAAATAATAATTTCGATAC
C---CACAGCGTAATGATGGATCTCTTAAACATCTGGCGTAATAATCCAGAAATCACGGGAATCAACGCCAATGCTTTCA
TTAAATCCTTTCCAGATCGCATCAAGGCTTCTCTAGCCTTTCTTCATTTGTTGTATCTAGTTCGGGACAACTTTATAGAC
ATCTCAAAGCTAGACAACTCCATTGAAATGGACGAAATTACTCTAGGAAAAGAATCGGCTAAGCTCATA---GAAAATCT
TCTGCAAAACGAGGCT------------------------------AAC
>C(2)M PRANK Full Dere
------------------------------------------ATGAAC---------------------TTAAATTTGTA
TGAGGGCAACGTCCTAAATTCCTGCTGGAGAGCGGGA------TGT------CGCAAA---------------------A
TG---CAGAAATCG------GCG---TTTGCCCAACTCGATCGTAATGAGATCGCAGATGTGGATGTACTCGCCTGCTGC
AAGCAAATCACCGAACTAATTGAG---------------------------AAAAATACATTAAAAACA-----------
-CAA---TCAGATGTT---------------TTGGCTAAGAGAAACAGACAAAATGTTATTTTTAAGGACATTTCCCGGT
TGTTTTTCGGCGTTACGGATATTTTTAGATGCCAGGTGGATCTACTTTTGGGGGATACGAAACTATTACTTGATCAATGT
ACA------CGAACCAACTTGGATTACGTTCTC---------------------------ACC---ACCACCAAATCGGT
AGTGGTCAACAAATCTGAGACTCGAATCCAA------CGCAAACGAAAGCGGATAATCACCAAAAAA-------------
-----TCTAAAATAACAGCTTCAAAACGTGCCAGACTGCAGGAATCGGAACTGTTGGATGAAATCGCACAGGACTACTTC
GAAAAGATGCTATCTGAATGCCAA---ATGTGGCAAGTGGAGAGTACGCAACAGGTG------GTGGAGGACTTG-----
-GAC---------------------------------------------GAGTCTATTGAACTGCCCCGAAACTGCACGC
AC---TCGGAATCGTATCATTCTATTACAATC------------------------------ACCGAAGAGATAGAACTT
CTCGAGGATCATAGCGTTATTATGCCA---------------------------------------TCA---------AA
TGGTTTTGGCGAA------GCCGATGGAGCGGACTTAACCATTTTTCAAGAG---CTTTACCCC---------------A
GCGACGCCACAAGAAACTCCTTAAAGCGTCACTCAAAAACTCAAGATTCAACTGACATCTTACCAGAT------------
---AAAATGCCCAGATTGGAT------GATTCG------------------------------------CAAATTTTCCA
AGCTGACAATGCTATCATGACCCAAATCTTTCCGTATAACATTGAACCAGCT----------------------------
--GAAGTAACTCAAATAGTT---------------------------------TGT------------------------
GAACCG------TCGTTGCCCTCA---------GTTTTGAACTCCTTTGTAGAAATAAAATTTAGC--------------
-------------------------CAGCCCATGAAT------------CGGAAA-------------------------
-----------AGAAAGCTAATAGTAGACAAACATATTGAATATACTCGGGAGCAGCTGGTGAAGCATAGACAGAAATAT
ATGGAAGATTAC---ATTTCAAGGGAAGTGAAAGTG---------------------------------------CCCAA
ACTGTCGAATCTACCGAAACACCCAAATGAACTTCTC-------------------------------------------
-----------------------------------------------------------------------TGTAAACTA
AATAATAATGTAACTTTTTCAGCT---CTTCATAACCACTCCGTCCCCAAGCTCAGTAAAGAAGAAATGGAATACGAGGC
TGAAAACACACTGAGAACAATATTTGGCGGTGAATTTACTGAAAATCTTTACAAGGAGATA------------------T
TT---------------------------------------------------------GTACGACCATCTCAGGATAAA
AAATGTGGGGATAAAGAGGCATAT--------------------------------------------------------
----------------------------------------------------------------------ATATATCAGC
CAGGACCAGTTGGAGTGGAAGACATTTTGCAACCTCAACTGCAGCAGCCTGTT---------------------------
------------------------------------AAA---------------------AAT------TTC--------
--------------------------------------------------------------------------------
--------------------------------------------------------------------------------
------------------------------ATA---ATT-----------------------------------------
--------------------------------------------------------------------------------
--------------------------------------------------------------------------CATTCA
AACCAAATGTATGAG---CAC------GGCATATAC---------------------TGTGAGAATAATCATGATGATGC
C---TACAGCGTAATGATGATCCTCTTAAACATTTGGCGTAATAATCCGAAAATCACGGGTATCGATGCCTGTGATTTTA
TAAAAACGTTCGAGGGTCGCATTAAGGCCTCGTTAGCCTTTTTCCATTTGTTGTATCTCTTTCGAGACCGTTTTATAGAA
ATATCTAAGCGAGCTAATTCTCTTGAAATGGACCAAATTACTCTTGGCAAAGAGTCCGCTAAGTTAATA---GATAATCT
GCCGCTAAATGAGACT------------------------------TTC
>C(2)M PRANK Full Dyak
------------------------------------------ATGAAC---------------------TTAAATTTATA
TGAGGACAACATCCTAAATTACTGCTGGAAAGCGGGA------AGT------CGCAAA---------------------A
CG---CGGAAATCG------GCG---CTTGCCCAACTCGATAGGAATGAGATCGCAGTTGTGGATTTGGTCGCCTGCTGC
AAGAAAATCACTGAATTAATTGAG---------------------------AAGAATACATTAAAAACA-----------
-CGA---TCAAATGTT---------------TTGGTTACGAAAAACAAACAAAATGTTCTTTTTAAGGGCATTTCCCGCT
TGTTTTTCGGCGTTACGGATATTTTTAGATGCAAGGTGGATCTACTTTTGGGGGATACGAAACTATTACTTGATCAATGT
ACA------CGTACCAACTTGGATTACGTTCAC---------------------------ACC---ACCACCAAATCTTC
AGTGGTTACCAAATCTGAGATTCAAATCCAA------CGCAAAAAAAAGCAGGTAATCACCAAAAAA-------------
-----TTTAAAGTAACAGAGTCGAAGCGTGCCAGACTGCAAGAATCGGAGCTGTTGGATGAGTACGCTCATGACTACTTC
GAAAAGATGCTATCGGAATGCCAG---ATGTGGCTCTTGGATTGTAAACAACACGGG------GAGGAGGAATCC-----
-AAC---------------------------------------------GAGTCTTTTGAACTACACCAAAGCTGCACGA
AG---TCGAAATCGTATCATTCCATTACAATC------------------------------ACCGAAAAAATTGAATTT
CTCGAGGATCATAGCGTTATTATGCCA---------------------------------------TCA---------AA
TGGTTTTGGGGAA------ACCGAAGGGGCTGATCTAACCATTTTTCAAGAG---CTTTACCCC---------------A
AAGACGCCACAAGGAACTCCTTAAAGCGTCACTCAACAACTGAGGATCCAACTGACATTTTACCAGAT------------
---AAAATGCCTAAATTGGAT------GATGGG------------------------------------CAAATTTTCCA
AGCTGACAATGCTATAATGACCCAAATTTTCCAGCATAACATTGAACCAGCT----------------------------
--AAAGTAACTCAAATAGTT---------------------------------TGC------------------------
GAACCG------TTCTTGCCTGCA---------GTTTTGAGTTCTTTTGTAGAAATCAAATTTAGC--------------
-------------------------AAGCCAATGAAT------------CGGAAA-------------------------
-----------AGAAAGCTTATAGTAGACAAACGCATTGAATATACTCGGGAGCAGCTGGGGAAGCATAGAAAGAAATAT
ATGGATGAGTTC---ATTTTAAAATCAGTGAAATTG---------------------------------------CCAAA
ACCGTTGGATTTACCGAAACCCCCCAGTGAACTTTTC-------------------------------------------
-----------------------------------------------------------------------CGTAAAGTG
AATAATAATGTAACTTTTTCACCT---CTTCGCAACAACTTCGGCCCTAAGCTCAGTATAAAAGAAATGGAATACGAGGC
TGAAAATACACTAAGAACCATATTTGGCGGCAAATTTACCGAGAACCTTTCCAAGGAGATA------------------T
TT---------------------------------------------------------GTAGGACCTTTTCGGGCTAAG
AAATGCAAGGATAAAAAAGCATGT--------------------------------------------------------
----------------------------------------------------------------------ATATATAAGC
CTGAACCGGATGAATTG---GATTTTTTGCAACCTGAATTGCATCAGGCTGAT---------------------------
------------------------------------GTC---------------------AAT------CCC--------
--------------------------------------------------------------------------------
--------------------------------------------------------------------------------
------------------------------ATA---ATT-----------------------------------------
--------------------------------------------------------------------------------
--------------------------------------------------------------------------CATAAT
AACAAAATGAATAAG---CAT------ATGCCGTGC---------------------TGTGGGAATAATCACGCTCATAC
C---TACAGCGTAATGATGAGTCTCTTAAACATTTGGCGTAATAATCCGAATATTACGGGAATCGATGCCTTTGATTTTA
TAAAAACGTTTGCGAGTCGCATCCAGGCTTCGTTAGCATTTCTCCATTTGTTGTATCTCGTTCGAGACCATTTTATAAAG
ATATCAAAGCGAGCTAACTCGCTTGAAATGGACCAAATTACTCTTGGCAAAGAGTCCGCTAAGTTAATA---GACAATCT
TACGCTGAGTGAGATT------------------------------TTC
>C(2)M PRANK Full Dmau
------------------------------------------ATGAGT---------------------TTGAATTTATA
TGAGGGCAACATCCTAAATTCCTGCTGGAAAGCAGGA------GGC------CGCAAG---------------------C
CG---CGGAAATCG------GCG---TTTGCGCCACTCGATCGAAATGAGATCGCAGATGTGGATGTAGTCGCCTGCTGC
AAGCAAATCACCGAATTAATTGAG---------------------------GAAAATGCATTAAGAAAACGCCAGGAG--
-CGA---TCCAAAGTT---------------GTGGACACAAGAAACAGGCAAAATGTAATTTTCAAGGACATTTCCCGAT
TGGTTTTCGGAGTTACGGATATTTTTAGATGCCAAGTGGATCTACTTTTGGGAGATACGAAAGTATTACTTGATCAATGT
ACA------CGTACCAACTTGGATTACGTTCTC---------------------------ACC---ACCACAAAATCAGT
AGTGGTCAACAATTCTGAGATTCGAATCCAA------CGCAAACGAAAGCGGGTGATCACCAAGAAA-------------
-----TCTAAAGTAACAGTATCAAAACGTCCCAGACTGCAGGAATCGGAACTGTTGGATGAATTGTCACAGGAATACTAC
GAGCAGATGCTATCCGAATGCCAG---ATGTGGCAATCGGAGTGCACACAACAGGTG------GTGGAGGACCTG-----
-GAC---------------------------------------------GAGTCTATTGAACTACCTCGGAGCTGCACGC
AG---TCAAAGTCGTATCATTCCATTACAATC------------------------------ACCGAAGAGATTGAACTT
CCCGAAGATCATAGCTTAATTATGCCA---------------------------------------TCA---------AA
TGGTTTTGGCGAA------GCCGAGGGTGCGGACTTAACCATTTTTCAAGAG---CTTTACCCC---------------A
AAGACGGCACATGGAACTCACTAAAGCGACACTCAATAGCTCAGGATCCAACTGACATCTTACCGGAT------------
---AAAATGCCCAGATTGGAT------GATTGG------------------------------------GATGTTTTCCA
AGCTGACAATGCTATCATGACCCAAATCTTTCCGCATAACATTGAACCAGCT----------------------------
--GAAGTAACTCAAATAGTT---------------------------------TGT------------------------
GAGCCG------TCGTTGCCCTCA---------GATTTAAATTCTTTTGAAGAAATAACATTTAGC--------------
-------------------------AAGCCGAAGAAT------------AAGAAA-------------------------
-----------AGAAAGCTTATAGTAGACAAACGAATTGAATACACCCGGAAGCAGCTGGTGAAGCATAGACAGAAATAT
ATGGAAGAATAC---ATTTCAAGGGAAGTGATAGTG---------------------------------------CCAAA
ACCATCGGATTTACCGAAATCCCCCAAGAAACTTCTG-------------------------------------------
-----------------------------------------------------------------------TGTAAACTG
AATAGCAATGTAAGTTTTTCAGCT---CTTCAGAACCACTCCGGCCCTAAGCTCAGTAATGAAGAAATGGAATTCGAGGC
TGAAAACACACTGAGAACAATATTTGGCCGCGAGTTTACCGATAATCTTTCGAAGGAGATA------------------T
TT---------------------------------------------------------GTACGACCATCTCAGGCTACA
AAATGTGGAAATAAAGAAGCACAT--------------------------------------------------------
----------------------------------------------------------------------ATCTATCAGC
CCGAACCGCTTGAAGTGGAAGACTGTGTGCAACCTCAACTGCAGCAGCCTGATGAA------------------------
------------------------------------GTA---------------------AAT------CAA--------
--------------------------------------------------------------------------------
--------------------------------------------------------------------------------
------------------------------AAT---TAT-----------------------------------------
--------------------------------------------------------------------------------
--------------------------------------------------------------------------AATAAT
AACGAAATAAATGAG---CAC------GGCATATAC---------------------TGTGAGGATAATCATGCTGATAC
C---TACAGCGTAATGATGAGTCTCTTAAAAATTTGGCGTAATAATCCGAAAATCACTGGAATCGATGCCATTGATTTTA
TGAAAACGTTTGATGGTCGCATCAAGGTTTCGTTAGCCTTTCTCCATTTGTTGTATCTTGTTCGAGACCGTTTTATAGAG
ATATCAAAGCGAGCTAATTCGCTGGAAATGCACCAGATTACTCTTGGCAAAGAGTCCGCTAAGCTAATA---GACAATCT
TATGCTGAGTGAGACTGAATAT------------------------TTT
>C(2)M PRANK Full Dsec
------------------------------------------ATGAGC---------------------TTGAATTTATA
TGAGGGCAACATCCTAAATTCCTGCTGGAAAGCAGGA------GTC------CGCAAG---------------------C
CG---CGGAAATCG------GCG---TTTGCGCCACTCGATCGAAATGAGATCGCAGATTTGGATGTAGTCGCCTGCTGC
AAGCAAATCACCGAATTAATTGAG---------------------------GAAAATGCATTAAGAAATCGCCAGGAG--
-CGA---TCCAAAGTT---------------TTGGACACAAGAAACAGGCAAAATGTTATTTTCAAGGACATTTCCCGTT
TGGTTTTCGGAGTTACGGATATTTTTAGATGCCAAGTGGATCTACTTTTGGGGGATACGAAGGTATTACTTGATCAATGT
ACA------CGTACCAACTTGGACTACGTTCTC---------------------------ACC---ACCACAAAATCCGT
AATGGTCAACAAATCTGAGATTCGAATCCAA------CGCAAACGAAAGCGGGTGATCACCAAGAAA-------------
-----TCTAAAGTAACAGTATCAAAACGTCCCAGACTGCAGGAATCGGAACTGTTGGATGAATTGTCACAGGAATACTAC
GAGCAGATGCTATCCGAATGCCAG---ATGTGGCAATCGGAGTGCACACAACAGGTG------GTGGAGGACATG-----
-GAC---------------------------------------------GAGTCTATTGAACTACCTCGGAGTTGCACGC
AG---TCAAAATCGTATCATTCCATTACAATC------------------------------ACCGAAGAGATTGAACTT
CCCGAAGATCATAGCTTAATTATGCCA---------------------------------------TCA---------AA
TGGTTTTGGCGAA------GCCGAGGGTGCGGACTTAACCATTTTTCAAGAG---CTTTACCCC---------------A
AAGACGGCACAAGGAACTCACTAAAGCGACACTCAATAGCTCAGGATCCAACTGACATCTTACCGGAT------------
---AAAATGCCTAGATTGGAT------GATTGG------------------------------------GATGTTTTCGA
AGCTGACAATGCTATCATGACACAAATCTTTCCGCATAACATTGAACCAGCT----------------------------
--GAAGTAACTCAAATAGTT---------------------------------TGT------------------------
GAACCG------TCGTTGCCCTCA---------GTTATAAATTCTTTTGAAGAAATAACATTTAGC--------------
-------------------------AAGCCGAAGAAT------------AAGAAA-------------------------
-----------AGAAAGCTTATAGTAGACAAACGTATTGAATACACTCGAAAGCAGCTGGTGAAGCATAGACAGAAATAT
ATGGAAGATTAC---ATTTCAAGGGAAGTGATAGTG---------------------------------------CCAAA
ACCATCGGATTTGCCGAAACCCCCCAAGGAACTTCTG-------------------------------------------
-----------------------------------------------------------------------TGTAAACTG
CATAGCAATGTAAGTTTTACAGCT---CTTCATAGC---TCCGGCCCGAAGCTCAGTAATGAAGAAATGGAATTCGAGGC
TGAAAACACACTGAGAACCATATTTGGCCGCGAGTTTACCGAGAATCTTTCGAAGGAGATA------------------T
TT---------------------------------------------------------GTACGACCATCTCAGGCTACA
AAATGTGGAAATAAAGAGGCACAT--------------------------------------------------------
----------------------------------------------------------------------ATCTATCAGC
CCGAACCACTTGAAGTGGAAGACTGTGTGCAACCTCAACTGCAGCCGCCTGATCAT------------------------
------------------------------------GTA---------------------AAT------CAA--------
--------------------------------------------------------------------------------
--------------------------------------------------------------------------------
------------------------------AAT---TAT-----------------------------------------
--------------------------------------------------------------------------------
--------------------------------------------------------------------------AATAAT
AACGAAATAAATGAG---CAC------GGCATATAC---------------------TGTGAGGATAATCATGCATATAC
C---TACAGCGTAATGATGAGTCTCTTAAGCATTTGGCGTAATAATCCCAAAATCACGGGAATCGATGCCATTGATTTTA
TGAAAACGTTTGATGGTCGCATCAAGGTTTCGTTAGCCTTTCTCCATTTGTTGTATCTTGTTCGAGACCGTTTTATAGAG
ATATCAAAGCGAGCTAATTCGCTGGAAATGCACCAGATTACTCTTGGCAAAGAGTCCACTAAGCTAATA---GACAATCT
TATGCTGAGTGAGACT------------------------------CTG
>C(2)M PRANK Full Dsim
------------------------------------------ATGAGC---------------------TTGAGTTTATA
TGAGGGCAACATCCTAAATTCCTGCTGGAAAGCAGGA------GTC------CGCAAG---------------------C
CG---CGGAAATCG------GCG---TTTGCGCCACTCGATCAAAATGAGATCGCAGATGTGGATGTAGTCGCCTGCTGC
AAGCAAATCACCGAATTAATTGAG---------------------------GAAAATGCATTAAGAAATCGCCAGGAG--
-CGA---TCCAAAGTT---------------TTGGACACAAGAAACAGGCAAAATGTTATTTTCAAGGACATTTCCCGCT
TGGTTTTCGGAGTTACGGATATTTTTAGATGCCAAGTGGATCTACTTTTGGGAGATACGAAGGTATTACTTGATCAATGT
ACA------CGTACCAACTTGGATTACGTTCTC---------------------------ACC---ACCACAAAATCCGT
AATGGTCAACAAATCTGAGATTCGAATCCAA------CGCAAACGAAAGCGGGTGATCACCAAGAAA-------------
-----TCTAAAGTAACAGTATCAAAACGACCCAGACTGCAGGAATCGGAACTGTTGGATGAAATCTCACAGGAATACTAC
GAGCAGATGCTATCCGAATGCCAG---ATGTGGCATTCGGAGTGCACACAACAGGTG------GTGGAGGACCTG-----
-GAC---------------------------------------------GAGTCTATTGAACTACCTCGGAGCTGCACGC
AG---TCAAAATCGTATCATTCCATTACAATC------------------------------ACCGAAGAGATTGAACTT
CCCGAAGATCATAGCTTAATTATGCCA---------------------------------------TCA---------AA
TGGTTTTGGCGAA------GCCGAGGGTGCGGACTTAACCATTTTTCAAGAG---CTTTACCCC---------------A
AAGACGGCACAAGGGACTCACTAAAGCGTCGTTCAATAGCTCAGGATCCAACTGACATCTTACCGGAT------------
---AAAATGCCTAGATTGGAT------GATTGG------------------------------------GATGTTTTCCA
AGCTGACAATGCTATCATGACACAAATCTTTCCGCATAACATTGAACCAGCT----------------------------
--GAAGTAACTCAAATAGTT---------------------------------TGT------------------------
GAACCG------TCGTTGCCCTCA---------GTTATAAATTCTTTTGAAGAAATAACATTTAGC--------------
-------------------------AAGCCGAAGAAT------------AAGAAA-------------------------
-----------AGAAAGCTTATAGTAGACAAACGTATTGAATACACTCGAAAGCAGCTGGTGAAGCATAGACAGAAATAT
ATGGAAGATTAC---ATTTCAAGGGAAGTGATAGTG---------------------------------------CCAAA
ACCATCGGATTTGCCGAAACCCCCCAAGGAACTTCTG-------------------------------------------
-----------------------------------------------------------------------TGTAAACTG
CATAGCAATGTAAGTTTTACAGCT---CTTCATAGC---TCCGGCCCGAAGCTCAGTAATGAAGAAATGGAATTCGAGGC
TGAAAACACACTGAGAACCATATTTGGCCGCGAGTTTACCGAGAATCTTTCGAAGGAGATA------------------T
TT---------------------------------------------------------GTACGACCACCTCAGGCTACA
AAATGTGGAAATAAAGAGGCACAT--------------------------------------------------------
----------------------------------------------------------------------ATCTATCAGC
CCGAACCACTTGAAGTGGAAGACTGTGTGCAACCTCAACTCCAGCAGCCTGATGAT------------------------
------------------------------------GTT---------------------AAT------CAA--------
--------------------------------------------------------------------------------
--------------------------------------------------------------------------------
------------------------------AAT---TAT-----------------------------------------
--------------------------------------------------------------------------------
--------------------------------------------------------------------------TATAAT
AACGAAATAAATGAG---CAC------GGCATATAC---------------------TGTGAGGATAATCATGCATATAC
C---TACAGCGTAATGATGAGTCTTTTAAGCATTTGGCGTAATAATCCCAAAATCACGGGAATCGATGCCATTTATTTTA
TGAAAACGTTTGATGGTCGCATCAAGGTTTCGTTAGCCTTTCTCCATTTGTTGTATCTTGTTCGAGACCGTTTTATAGAG
ATATCAAAGCGAGCTAATTCGCTGGAAATGCACCAGATTACTCTTGGCAAAGAGTCCACTAAGCTAATT---GACAATCT
TATGCTGAGTGAGAAT------------------------------CTG
>C(2)M PRANK Full Dmel
------------------------------------------ATGAGC---------------------TTGAATTTATA
TGAGAGCAACATCCTTAATTCCTGCTGGAAAGCGGGA------GGG------CGCAAA---------------------C
CG---AGGAAATCG------GCA---TTTGGCCAACTTAATCGAAATGAGATCGCTGATGTGGATGTAGTCGCCTGCTGC
AAGCAAATCACCGAATTAATTGAG---------------------------GAAAATGCATTAAGAAAACGCCAGAAA--
-CGA---TCCAATGTT---------------TTGGCCGCAAGAAACCGGCAAAATGTTATTTTCAAGGACATTTCCCGCT
TGGTTTTTGGAGTTGCGGATATTTTTAGATGCCAAGTGGATCTACTTTTGGGGGACACGAAGGTATTACTTGACCAATGT
ACA------CGTACCAACTTGGATTACGTTCTC---------------------------ACC---ACAACAAAATCCGT
AGTGGTCAACAAATCAGAGATTCGAATCCAA------CGCAAAGGAAAGCGGGTGATCACCAAGAAA-------------
-----TCTAAAGTAACAGTATCAAAACGTCCCAGACTGCAGGAATCGGATCTATTGGATGAATTCTCACATGAATACTAC
GAGAAGATGCTATCCGAATGCCAG---ATGTGGCAAACGGAGTGCACACAACAGGTG------GTGGAGGACCTG-----
-AAC---------------------------------------------GAGTCTATTGAACAACCCCGGAGTTGCACTC
AG---TCAAAGTCGTATCATTCCATTACAATC------------------------------ACCGAAGAGATTGAACTT
CCCGAAGATCATAGCTTAATTATGCCA---------------------------------------TCA---------AA
TGGTTTTGGCGAA------GCCGAGGGCGCGGACTTAACCATTTTTCAAGAG---CTTTACCCC---------------A
AAGATGGCACACGGAACTCACTAAAGCGACACTCAATAGCTCAGGATCCAACTGACATCTTACCGGAT------------
---AAAATGCCCAGATTGGAT------GATTGC------------------------------------GATGTTTTCCA
AGCTGACAATGCTATCATGACCCAAATCTTTCCGCATAACATTGAACCAGCT----------------------------
--GAAGTAACTCAGATAGTT---------------------------------TGT------------------------
GAACCG------TCGTTGCCATCC---------GTTTTAAATTCTTTTGGAGAAATAACATTTAGC--------------
-------------------------CACCCGAAAAAT------------CGGAAA-------------------------
-----------AGAAAGCTAATAGTAGACAAACGAATTGAATACACCCGGGAGCAGCTGGTGAAGCATAGACAGAAATAT
ATGGAAGAATAC---CTTTCAAGGAATGTGATAGTG---------------------------------------CCAAA
ATCCTCGGATTTACGGAAACCCCCTAAGGAACTTCTC-------------------------------------------
-----------------------------------------------------------------------TGTAAACTG
TATAATAATGTAAGTTTTTTAGCT---CTTCATAACCACTCCGGACCTAAGCTCAGTAATGAAGAAAAGGAATTCGAGGC
AGAAAACACATTGAGAACCATATTTGGCTGCGAGTTTACCGAGAATCTTTCTAAAGAGATA------------------T
TT---------------------------------------------------------GTGCGACCATCGCAGGCTACA
AAATGTAGGGATAAAGCGGCACAT--------------------------------------------------------
----------------------------------------------------------------------ATCTATCAGC
CCGAACCGCTTGAAGTGGAAGACTGTGTGCAACCTCAACTTCAGCCACGTGATGAT------------------------
------------------------------------GTA---------------------AAT------CAG--------
--------------------------------------------------------------------------------
--------------------------------------------------------------------------------
------------------------------AAT---TAT-----------------------------------------
--------------------------------------------------------------------------------
--------------------------------------------------------------------------CATAAT
---GAAATGAATGAG---CAC------GGCATATAC---------------------CGTGAGGATAATCATGATGATAC
C---TACAGCGTAATGATGAGTCTCTTAAGCATTTGGCGTAATAATCCGAAAATCACGGGAATCGATGCCATTGATTTTA
TAAAAACGTTTGATAGTCGCATCAAGGCTTCGTTAGCCTTTCTCCATTTGTTGTATCTTGTTCGAGACCATTTTATAGAG
ATATCAAAGCGAGCTAATTCGCTGGAAATGTACCAAATTACTCTTGGCAAAGAGTCCGCTAAGCTAATA---GACAATCT
TATGCTGAGTGAGACT------------------------------CTG
>C(2)M PRANK Full Dele
------------------ATGGCAATC---------AAATCT------------------------------------TA
CGTATCAAACATCCTTGATACCTGCTGGAAAGTGGGC------GGC------AGCAAA---------------------T
CT---AGGACTTCG------ACT---TTTTCCCAATTAGATCGGAATGAGATCGCCGCAGTCAATATCGTCGCTTGTTGC
AAGCAAATAAATGATTTAATAGAG---------------------------GAAAACTCATCGAAAATT---------TG
CGGA---TCGAGTGTT---------------TTGGCAACAAGAAAGAAGCAGAATCTCAGTTTCAAGGACATTACACGTT
TGGCACACGGAGTCACCGACATTTACAGGTGTCAGGTGGACATCCTTTTAGGAGATACCAAACATTTGCTGGATCAAATG
AGA------CGTACCAACTTGGACTTTGTTGTC---------------------------ACG---ACCACAAAATCTGT
AGTGGTCAAGGAATCGGAGATCCGAGTCAAT------CGGAAACGAAAGCGTTTAGTCACCAAAAAA-------------
-----TCGAAGGTGACCGTCTCCAAACGTCCCAGATGCCAGGAGTCCGAACTTTTGAATAAAGCATCTCAGGAGTACTAC
AAAAAAATGCTATCTGAATGTCAG---ATTTGGCAGTCTGAGTGCACACACCAGTTG------GTGGAGGAATTG-----
-CAA------------------------------------------------TCTATTGAACTGCCGGGATGCTCTACGC
AA---TCAAGCTCATATCATGCCATTACCATC------------------------------TTTGAGGGGAGACGAAGT
CACGAGGATCACAGCACTATCATTCCA---------------------------------------TCT---------GA
GGGTTTTGGCGAT------AGCGATGAATTGGATTTAACTATATTTGAAGAG---CTTTACCCA----------------
-----------AAAAATTTCAAACACAATCCT------------GACCCAACAAACATTTTACCAGAT------------
---AAAATGCCGAGATTGGAT------GAATTA------------------------------------AACATTTTTCA
AGCTGACAATGCTATTATGACCCAAATTTTTCCAGATAACATTGAACCAGCTGATACAACTGAGAAAAGT----------
-----------------------------------------------------TGT------------------------
GAACCA------TTGTTGGAGTCG---------TTTTATTATCCTCCTGTTGAAATTTCATATAGC--------------
-------------------------CAGCCGAAGAAT---------CCTCGTAAA-------------------------
-----------AGAAAGTTAATAATAGACAAGCAAATTAAATATTCACAAGAGCAACTGGTAAAGCATAGACAGAAGTAT
ATGGATGATCAT---AACACTAGAGTTTTAATAGTA---------------------------------------CAAAA
TACATCTGCAACACGCAAAAAACCGTATGAACTTTTA-------------------------------------------
-----------------------------------------------------------------------TCTAAACTG
AACAAGAATAACATTTTTCCACAT------ATTAATCACCCCGTCGTTAATTTAACAACTGAA---ATGGAATACGAAGC
GGAAAATACCTTGAGAACCATATTCGGCAGCGAGTTCACGGAGAAACTAACTAAGGAGATT------------------T
TT---------------------------------------------------------GTTCCGGCAATCGAAATAAAG
CAATCAGGAAACCAAGAGGTGTAT--------------------------------------------------------
----------------------------------------------------------------------ATTCATCAGC
CCGTGCCGCTTGAACAGGAGGACATTGTACCGCCTATTTTGCATTCTGTGGAT---------------------------
------------------------------------GTT---------------------ATT------AAA--------
--------------------------------------------------------------------------------
--------------------------------------------------------------------------------
------------------------------CAA---AGC-----------------------------------------
--------------------------------------------------------------------------------
--------------------------------------------------------------------------AACAAT
AACAATTTTTACAAA---CAA------AGTACCCAC---------------------TGTGAGAATAAT---TTTGATAC
C---CACAGTGTAATGATGGACCTCCTTGATCTTTGGCGTAATAATCCGAATATCAATGGAATCACTGCCAACGATTTTT
TCAAATCGTTTAAAGATCGCACCAAAGCTTCGCTTGCCTTTCTCCATTTGTTATATCTGGTTCGTGACAATTTTATAGAG
ATCTCAAAGCGAGCTAACTCCATTGAAATGGATCAAATTACTTTGGGCAAAGAGTCCATAAAGCTTATA---GAAAATCT
AATGCAGAGTAAGACT------------------------------TTC
>C(2)M PRANK Full Drho
------------------ATGGCGATA---------CCTAAGCTGGAC---------------------TTGGAGTTGTA
TGAGGGCAACATCTTAGATTTCTGTTGGAAAGCGGGC------GGC---------------------------------A
CT---AGGACAACG------GCT---TTTGACCAATTCGATCGGAATGAGATCGCCGCAGTGAATATAGTCGCTTGTTGT
AAGGAAATAACTGATTTAATAGAG---------------------------GAAAACTCATCGACAATA---------CG
CCGA---TCGAATGTT---------------TTGGCAACAATAAGGAAGCAAAATGTCACTTACAAGGACATTTCACGCT
TGGCATACGGAGTCACCGATATCTACAGATGTCAGGTGAACATACTTTTAGGAGATACCCAACATTTGCTGGATCAAATG
AAA------CGTACCAACTTGGACTTTGTTCTC---------------------------ACA---ACCACCAAGTCTGT
AGTGGTCAAGGAATCGGCGATCCGAGTCAAT------CGCAAACGGAAGTGCTTGATTACCAACAAC-------------
-----ACCAAAGTGACCGTCTCTAAACGTCCCAGATTGAAGGAGTCAGAACTTTTGAATAAAACTGTTCAGGAGTACTAC
GCAAATATGCTTTCTGAATGTCAG---CTATGGCAGTCAGAGTCCACACACCAGGTG------GTAAAGGAATTA-----
-CAA---------------------------------------------GATTCTATTGAACTGCCTCGAAGCTCTACGC
AC---TCAAATTCATATCATGCCTTCACTATC------------------------------ACCGAAGAGATACAAATT
CACGAGGATCAGAGCGTTATCATTTCA---------------------------------------TCT---------GA
AGGTTTTGGCGAT------GGTGATGAGTTGGATTTAACCATTTTTGAAGAA---CTCTACCCCTACAAATCAACA----
-----------AGGCAATTCTTAAAGCGGCCCTCAACAACCCTGGATCCAACTGACATTTTACCAGAT------------
---AAAATGCCAAGATTGGAT------GAATTG------------------------------------AATATTTTTCA
AGCTGACAATGCTAATATGACCCAAATCTATCTGAATAACGTTGAACCAGTG----------------------------
-----------------------------------------------------TGT------------------------
ACACCA------TCGTTGATGTCG---------TCTTTTTATCCTCCGGTTGATATTTCATTTAGA--------------
-------------------------CAGCCAAAGAAT---------CCTCGTAAA-------------------------
-----------AGAAAACTAATAATAGACAAACATATCCAATATTCACAAGAGCAACTGATTCAGCACAGAAGCAAGTAT
ATAAATAAGCTT---AAGAACAGAGTTGTTTTTGTG---------------------------------------CAAAA
GGCATCCGAACTACTCAAAACACCGAATGAAATTTTG-------------------------------------------
-----------------------------------------------------------------------TGTAAACTA
AATAAGAATATAATTGTTTCAAAT---ATTATTAATCATACCGGCTTTAATTTATCAAATGAAGAAATGGAATGCGAATC
TGAAATTACCTTGAAATCCATATTTGGCCACGAATTTACGGAAAACATAGCTAAGGAGATT------------------T
TT---------------------------------------------------------GTTCAGGCACGAAACATAGAA
CAATCAAGAAATCAGGATGTGTAT--------------------------------------------------------
----------------------------------------------------------------------GATGTCCACC
CCGTGCCGCTTGACCTGCAAGACACTTTATCAACTCTTTTACTTCCTGAAGAC---------------------------
------------------------------------GTT---------------------AAT------AAA--------
--------------------------------------------------------------------------------
--------------------------------------------------------------------------------
------------------------------CAA---AGC-----------------------------------------
--------------------------------------------------------------------------------
--------------------------------------------------------------------------AATAAT
AACATTTTCTTCAAA---AAA------AGTATTGAC---------------------AGGGACAATAATAATTTTGATAC
C---CACAGTGTAATGATGGACCTCCTAAATCGTTGGCGTAATAATCCAAAGATCTTGGGAATCAATGCCCAAGATTTTA
TCAAATCGTTTGAAGATCGCATCAAAGCTTCGCTAGCTTTCTGTTGTTTGTTATATCTAGTTCGGGATCATTTTATTGAG
ATCTCAAAACAGGCTAATTCCATTGAAATGGATCAAATTACGCTGGGTAAAGAGTCAATTAAGCTTATA---GAAAATTT
AACCCAGAGCGAGACT------------------------------TTC
>C(2)M PRANK Full Dfic
------------------------------------------ATGGAC---------------------TTGGATTTGAA
CGGTAACAACGTCCTAGATTCCTGCTGGAAAGTTGGC------CGA------TTCAAG---------------------A
AC---CGTTCGTCG------GCT---TTCGCTCAATTCGATCGGAATGAGCTCAAAGCAGTAAATATTTCCTCTTGCTGC
AAGCAAATAACTGATTTAATAGAG---------------------------GTAAACGCAGAACGGTTA---------CG
TGTA---TCAATACCC---------------TTCGCAACAAGGAGTAAGCAAAATGTGAGCTTTAAGGAAATTTCATGCT
TGGTATACGGGGCCACCGAGATTTATAGGTTTCAGGTGGACATTCTTTTAGGGGACACGAAATATTTGCTGGATCAAATG
AAA------CACACAAACTTCGACTTTGTTCTG---------------------------TCA---ACGAGCAATTCAGT
AAAGGTCGAGGAAGTAGAGGTCAAATTTAAT------CGGAAACGAAAGCGCGTCATTACTAAGAAA-------------
-----TCAAAAGTAACCCTTGCCAAGCTTCCCAGATTACAGGAGCCGGAACTCTTAAATGAATCCGTTCAGGTTTACTAC
AAAAACATGCTATCTGAGTGCCAG---ATGTGGGAGTCGGAATGTACACAGCAAGTG------ATAGACGAGTTC-----
-CAC---------------------------------------------GAGTACATTGAAATTCCTCGCAACTGTACGC
AA---GCAAGTTCATATCACGACATAACCTTA------------------------------ACCGAAGAAATAGAAATC
ATAGAGGATCGGAGCATCATCATGCCC---------------------------------------TCC---------GA
AGGTTTTGGAGAA------AGTGATGAATTGGACCTAACCATTTTTGAAGAA---CTTTATCCC---------------A
AAGGCGAGCAAAGGAAGTCCTTTAAGCGAAGCCTAACAGCCCAGGATCCATCTGACATTTTACCAGAG------------
---AAAATGCCAAGATTGGAT------GAATCA------------------------------------AACATATTCCA
AGCTGATAATGCTATTATGGCTCAAATCTTTCCCAATAACATTGATTCAGTT----------------------------
-----------------------------------------------------TGT------------------------
GATCCA------GCGTTGCCGTCA------------------------------ATTTCACCCACT--------------
-------------------------TCG----------------------------------------------------
--------------------------------CATATTAAGTATACTCGAAAGCAGTTGATGAAGCACAGATGCAAATAT
CTAAAGGAATAT---ATGGATAGGGTTGTTGTACCA---------------------------------------CAGAA
ACCATCC---TTTGGAAAAACGCCAAATGAACTATTA-------------------------------------------
--------------------------------------------------------------------------------
---------------------TAT---ATAACTCAGCATTCGGTCTTGGATTTAAATGCAGAAGAGTTGGAATGCGAATC
GGAAATCACACTGAGAGCTATATTCGGCTCCGAGTTTACAGAGAACCTAGCCAAGGAAATT------------------T
TT---------------------------------------------------------TTTCTAGAAAAGGTGTTAAGG
AAGTCAAAAAATCAAAATGTATAC--------------------------------------------------------
----------------------------------------------------------------------AACAATCAAG
CTGGGCCACTTGAATTGGAAGACATTTTACCAGTTCCGGTACCCAACGTTAGT---------------------------
------------------------------------TTA---------------------GAG------ACA--------
--------------------------------------------------------------------------------
--------------------------------------------------------------------------------
------------------------------AAA---AGC-----------------------------------------
--------------------------------------------------------------------------------
--------------------------------------------------------------------------AATAAT
AATAATTTGTACAAC---AAA------AGTGTTGAT---------------------TGTGAGAACAAACATTTTGATAC
C---CACAGTGTAATGATGGATCTCTTAAACATTTGGCGCAGTTATCCCGAAATCAAGGGGATCGATGGAAATGATTTTA
TCAAATCGTATGCAGATCGCATCAAGGCTTCGCTAGCCTTCGTTAATTTGTTGTATCTCGTGAGGGACAACTTTATTGAG
ATCTCAAAGCGGACTAACTCCATTGAAATGCACCAAATAACTTTAGGCAAGGAGTCCGCTAAGCTCATA---GAAAATGT
AATGCAGGAAGAGCTT------------------------------TCT
>C(2)M PRANK Full Dmir
---------------------ATGCTT---------CAAACTCTAGAC---------------------TTGGTCCGGTA
TGAAAGCAACCTGCTGGAGCCTTGCTGGAAGGCAGGC------GCC------GCCAAA---------------------A
GCCTACGAGCAACA------GGT---GTTGGC---------CGAAATGAGATCGCTGCGGTGAACATAGTGGCCTGCTGC
AAGCAGATAACTGATTTAATAGAT---------------------------GAAAATAAATTAAGAAGA---------AA
CGAG---ACGAGGTCC---------------TTGAACACGCGTACCAAAGGATATGTTAATTTTAAGGGCATTACGCGTC
TCACCCATGGAGTGGTCCATATATACAGGAGTCAAGTGGACACATTGTTGGATGATGCGAAACGTTTGCTGGATCAAATG
AAT------CACACAACGTTCGACTTTGTGCTC---------------------------ACT---ACGAAGAAAACGGT
GGTGATGAAACAGGCAGAAGGGCGAACCCAC------CGAAAACGCAAGCACGTTATAACCAAACAG-------------
-----GCCAGGTTAACACTCTCGAAGTGTCCCAGAATCCAAGAGCCCGCGCTGCTGGATGATGATGTCTTGAATCACTAT
CGCGCCCTGATGACTGACTGCCAG---GTGTGGAAGGCAGAGAGCACACAAGAAGTC------GTAGAA-----------
-------------------------------------------------GAGTCCATTGAGCTGCCTCGAATGGTTCAAG
AA---ACAAAC------------TTGACTATC------------------------------ACCGAAGAGTTTGCTGTC
TATGAAGATCATAGA---------------------------------------------------TCTGTAAAGGAAGA
GGGATTTGGAGAC------GCCGGGCAGGTGGATTTGACTATATTTGAAGAG---CTCTACCCC---------------T
TA------------AAGGCCTTAAGGCATCACTCTTTGAGCTCGAATTTAACGCACACTGTAGCT---------------
---------CCCAAATTGGAT------AAGCGTATCAATCCATTTGGAAGC------------------TCAATT-----
-TCTGAGAGTGTTATTCAGACGATAATCCAGGATAATAGTACTACATCAGCG----------------------------
-----------------------------------------------------ACCACAGTATGCCACCGGAATGCAGAT
GCACCC------TCGTTACCGTCA---------CTT------CCACCG---------------CCC--------------
-------------------------TCACCCACCAATATCTATGTACCTAGGAAAAAGTCA------------AAAAAAC
GAGGCAAACAAAAAAAATTAATAGTTGACAAATGTATCAAATATTCTCGTGATGAACTAATCAAGCACAGACATCAGTAC
CTATATAATCAC---AGGAACAAAGTGTTAAAAGCA---------------------------------------CCGTC
TCCCAGTAAGGTACTAAAAAGTGAGAAAAAACTTCTA-------------------------------------------
-----------------------------------------------------------------------TCAACTCTG
AAGAACAACTTTATCTTTCCAGATTTTTTAAAAAGACGTCAGAGCCATACATTAACGGTAGAACAAATGGAAACCGACTG
TGAGAGTATATTAAAAACGATTTTTGGTGACGACTATACTGACACTCTGGCCAAGGATGTA------------------T
TT---GGTGGGCTTTCGGAACTGCTCACAGCAGCTAATCCAGGAGAAATAGCTTCTGCTGTTCCTCCTATATCAGTTGGA
--------------------------------------------------------------------------------
--------------------------------------------------------------------------------
-----------GATATTGAAAACAATACACCGCCTCCACTGTTGCCTGTAAAT---------------------------
------------------------------------GTG---------------------AAGGCGGTAACT--------
--------------------------------------------------------------------------------
--------------------------------------------------------------------------------
------------------------------CCC---GTC-----------------------------------------
--------------------------------------------------------------------------------
--------------------------------------------------------------------------AACAAC
AATCATTTCTATAAGCATAAA------ACAACAAGC---------------------TATGAGGATAATCCATTTGACAG
C---CACGACGTAATGATGGACCTTTTGGACACATGGCGCCACTTTCCAGACCTCAAAGGAATAGATGCAAATGAATTCA
TCAAGTCATTTCCGCACCGCACTAAAGCGGCCCTGGCTTTCAGTCACCTATTAACTCTCGTACGTGACAATTTCATAAGT
ATCTCGAAAAGGCCAAACTCCAATGAAATGGATCAAATAACACTGGGCGAACAGTCCAATGCCCTAATT---GTAAATGT
GGCGCTGGACGAGCAG------------------------------TCA
>C(2)M PRANK Full Dper
---------------------ATGCTT---------CGAACTCTAGAC---------------------TTGGCCCGGTA
TGAAAGCTACCTGCTTGAGCCCTGCTGGAAGGCAGGC------GCC------GCCAAA---------------------A
GCCTACGAGCAACA------GGT---GTTGGC---------CGAAATGAGATCGCTGCGGTGAACATAGTGGCCTGCTGC
AAGCAGATAACTGATTTAATAGAT---------------------------GAAAATAAATTAAGAAGA---------AA
CGAG---ACCAGGTCC---------------TTGAACACACGTTCCAAAGGATATGTTAATTTTAAGGGCATTACGCGTC
TCACCCATGGAGTGGTCCATATATACAGGAGTCAAGTGGACACATTGTTGGATGATGCGAAACGTTTGCTGGATCAAATG
AAT------CACACAACGTTCGACTTTGTGCTC---------------------------ACT---ACGAAGAAAACGGT
GGTGATGAAACAGGCAGAAGGGCGAACCCAC------CGAAAACGCAAGCACGTTATAACCAAACAG-------------
-----GCCAGGGTAACTCTCTCGAAGTGTCCAAGAATCCAAGAGCCCGCGCTGCTGGATGATGATGTCTTGAATCACTAT
CGCGCCCTTATGACTGATTGCCAG---GTGTGGAAGGCAGAGAGCACACAGGAAGTC------GTAGAA-----------
-------------------------------------------------GAGTCCATTGAGCTGCCTCGAATGGTTCAAG
AA---ACAAAC------------TTGACCATC------------------------------ACCGAAGAGTTTGCTGTC
TATGAAGATCATAGT---------------------------------------------------TCTGTAAAGGAAGA
GGGATTTGGAGAC------GCCGGGCAGGTGGATTTGACTATATTTGAAGAG---CTCTACCCC---------------T
TA------------AAGTCCTTAAGGCATCACTCTTTGAGCCCGAATTTAACGCACACTTTAGAT---------------
---------CCCAAATTGGAT------AAGAGTATCAATCCATTTGGAAGC------------------TCAATT-----
-TCTGATAGTGTTATTCAGACGATAATTCAGGATAATAGTACTACATCAGCG----------------------------
-----------------------------------------------------ACTACTGTATACCACCGGGATGCAGAT
GCATCC------TCGTTACCGTCA---------CTT------CCACCG---------------CGC--------------
-------------------------TCACCCACCGATATCTATGTACCTAGGAAAAAGTTA------------AAAAAAC
GAGGCAAACAAAAAAAATTAATAGTTGACAAATGTATCAAATATTCTCGTGATGAACTAATCAAGCACAGACATCAGTAC
CTATATAATCAC---AGGAACAAAGTTTTAAAAGCA---------------------------------------CCGTC
TCCCAGTAAGCTACTAAAAAGTGAGAAAAAACTTCTG-------------------------------------------
-----------------------------------------------------------------------TCAACTCTG
AAGAACAACTTTATCTTTCCAGATTTTTTAAAAAGACGTCAGAGCCATACATTAACTGTAGAACAAATGGAAACCGACTG
TGAGAGTATATTAAAAACGATTTTTGGTGACGACTATACTGACACTCTGGCCAAGGATGTA------------------T
TT---GGTGGGCTTTCGGAACTGCTCATAGCAGCTAATCCAGGAGAAATAGCTGCTGCTGTTCCGCCTATGTCAGTTGGA
--------------------------------------------------------------------------------
--------------------------------------------------------------------------------
-----------GATATTGAAAACAATACACCGCCTCCACTGTTGCCTGTAAAT---------------------------
------------------------------------GTG---------------------AAGGCGGTAACT--------
--------------------------------------------------------------------------------
--------------------------------------------------------------------------------
------------------------------CCC---GTC-----------------------------------------
--------------------------------------------------------------------------------
--------------------------------------------------------------------------AACAAC
AATCATTTCTATAAGCATAAA------ACAACAATC---------------------TACGAGGATAATCCATTTGACAG
C---CACGACGTAATGATGGACCTTTTGGACACATGGCGCCACTTTCCAGACCTCAAAGGAATAGATGCAAATGAATTCA
TCAAGTCATTTCCGCACCGCACTAAAGCGGCCCTGGCTTTCAGTCACCTCTTAACTCTCGTACGTGACAATTTCATAAGT
ATCTCGAAAAGGCCAAACTCCAATGAAATGGATCAAATAACACTGGGCGAACAGTCCAATGCCCTAATT---GTAAATGT
AGCGCTGGACAAGCAG------------------------------TCA
>C(2)M PRANK Full Dpse
------------------------------------------ATGGAC---------------------TTAGCCCGGTA
TGAAAGCAACCTGCTTGAGCCCTGCTGGAAGGCAGGC------GCC------GCAAAA---------------------A
GCCTACGAGCAACA------GGT---GTTGGC---------CGAAATGAGATCGCTGCGGTGAACATAGTGGCCTGCTGC
AAGCAGATAACTGATTTAATAGAT---------------------------GAAAATAAATTAAGAAGA---------AA
CGAG---ACGAGGTCC---------------TTGAACACACGTTCCAAAGGATATGTTAATTTTAAGGGCATTACGCGTC
TCACCCATGGAGTGGTCCATATATACAGGAGTCAAGTGGACACATTGTTGGATGATGCGAAACGTTTGCTGGATCAAATG
AAT------CACACAACGTTCGACTTTGTGCTC---------------------------ACT---ACGAAGAAAACGGT
GGTGATGAAACAGGCAGAAGGGCGAACCCAC------CGAAAACGCAAGCACGTTATAACCAAACAG-------------
-----GCCAGGGTAACTCTCTCGAAGTGTCCCAGAATTCAAGAGCCCGCGCTGCTGGATGATGATGTCTTGAATCACTAT
CGCGCCCTTATGACTGATTGCCAG---GTGTGGAAGGCAGAGAGCACACAGGAAGTC------GTAGAA-----------
-------------------------------------------------GAGTCCATTGAGCTGCCTCGAATGGTTCAAG
AA---ACAAAC------------TTGACCATC------------------------------ACCGAAGAGTTTGCTGTC
TATGAAGATCATAGT---------------------------------------------------TCTGTAAAGGAAGA
GGGATTTGGAGAC------GCCGGGCAGGTGGATTTGACTATATTTGAAGAG---CTCTACCCC---------------T
TA------------AAGTCCTTAAGGTATCACTCTTTGAGCCCGAATTTAACGCACATTTTAGAT---------------
---------CCCAAATTGGAT------AAGCGTATCAATCCATTTGGAAGC------------------TCAATT-----
-TCTGATAGTGTTATTCAGACGATAATTCAGGATAATAGTACTACATCAGCG----------------------------
-----------------------------------------------------ACTACAGTATACCACCGGGATGCAGAT
GCACCC------TCGTTACCGTCA---------CTT------CCACCG---------------CAC--------------
-------------------------TCATCCACCGATATCTGTGTACCTAGAAAAAAGTCA------------AAAAAAC
GAGGCAAACAAAAAAAATTAATAGTTGACAAATGTATCAAATATTCTCGTGATGAACTAATCAAGCACAGACATCAGTAC
CTATATAATCAC---AGGAACAAAGTGTTAAAAGCA---------------------------------------CCGTC
TCCCAGTAAGGTACTAAAAAGTGAGAAAAAACTTCTA-------------------------------------------
-----------------------------------------------------------------------TCAACTCTG
AAGAACAACTTTATCTTTCCAGATTTTTTAAAAAGACGTCAGAGCCATACATTAACTGTAGAACAAATGGAAACCGACTG
TGAGAGTATATTAAAAACGATTTTTGGTGACGACTATACTGACACTCTGGCCAAGGATGTA------------------T
TT---GGTGGGCTTTCGGAACTGCTCATAGCAGCTAATCCAGGAGAAATAGCTGCTGCTGTTCCGCCTATGTCAGTTGGA
--------------------------------------------------------------------------------
--------------------------------------------------------------------------------
-----------GATATTGAAAACAATACACCGCCTCCACTGTTGCCTGTAAAT---------------------------
------------------------------------GTG---------------------AAGGCGGTAACT--------
--------------------------------------------------------------------------------
--------------------------------------------------------------------------------
------------------------------CCC---GTC-----------------------------------------
--------------------------------------------------------------------------------
--------------------------------------------------------------------------AACAAC
AATCATTTCTATAAGCATAAA------ACAACAATC---------------------TACGAGGATAATCCATTTGACAG
C---CACGACGTAATGATGGACCTTTTGGACACATGGCGCCACTTTCCAGACCTCAAAGGAATAGATGCAAATGAATTCA
TCACGTCTTTTCCGCACCGCACTAAAGCGGCCCTGGCTTTCAGTCACCTCTTAACTCTCGTACGTGACAATTTCATAAGT
ATCTCGAAAAGGCCAAACTCCAATGAAATGGATCAAATAACACTGGGCGAACAGTCCAATGCCCTAATT---GTAAATGT
AGCGCTGGACAAGCAG------------------------------TCA
>C(2)M PRANK Full Dana
------------------ATGGAATTGCTTCGTTCACGTAATTTGGAT---------------------TTAGAAAAATT
CGAAAGAGGTTTTTTGGAGCCATGCTGGAAGTATGGG------GGT------TCCAGA---------------------T
CA---AAAACTTTA------AAA---ATCCAG---------TGCGATGAGATCGTCGCAGTAGATTTAGTGGCTTGTTGC
AAACAAATAAGTGATTTAATACAGCAAGTCATTGACAGTCGAGAT---GAAGAGAACTTTTTG-----------------
-------------------------------------ACAGGAAGCAGGCTTCGTGTTAGCTTCAAAGACATCGCGCGTT
TGACATATGGAGCCATGGGCATCTACAGACACCAGATTAATATTCTTTTGGGGGACGCCAAATATTTGCTGGAACAAATA
AAA------GGCACCAAATTAGTCTTTGAGCTT---------------------------TCA---TCCACGGAGACAGT
CGTGGTCAGACAATCACAGATGTCCACCCAT------CGCCATCGGAAGAGAGTGATCACCCAGAAG-------------
-----TCTACCGTGACAGTTTCAAAGCGTCCTCGAATGTGTGAACCGGATTTATTAGGAGAATCGGTTCGAGAATATTAT
GCCAGTATGTTGGATGAGAGTGTGAATGTACCGCAGATCGAAAGCCCCCAGAAGCTT------ACACAGGAATTT-----
-GAC---------------------------------------------GATACAATTGAAACTCCTCGAATATGTTCCA
TT---TCCACCTCGTATCAAGCCCTAACCATC------------------------------ACAGAAGAACTTGAAATC
CATGAAGATCATACATTTATGTGTCCA---------------------------------------TTG---------GA
TGGTTTTGGAGAA------ACCAACCCG---GATTTGAGTATTTATGAAGAA---CTATTCCCC------------AGAA
AA------------AGATCCTTAAAACGTCCATCAACGTGCTTGAATTCAACTGAGATTTTACCCAAT------------
---AAAATACCCAGATTGGAA------GAAAGT------------------TTAGAAGAGACGATAGACGCAAGT-----
-TCTGACAATACTATTATGACCAAAGATGGTTTAAATAGTGTTGAAACAGTC----------------------------
--------------------GAA------------GAAATGAAC---ATAATCTGT------------------------
GAGACT------CCGATTCCTGTA---------CTT---------------------------ATG--------------
-------------------------TCTCCCTTGCCAATGTATTTTCCATTCAAAAGTAAC------------AAGAAAC
TT---AAAAAAGGAAAGTTGATTATTGACAAATGCATAGAGTATTGCAAAAATAGTTTGCTAAAGCATCGGCAAAAATAC
---ATTGATTGCTGCCAAGCAAGAAAAATTACAGTGACCGTC------------------------------AAGCAACC
CCCA---------------GGAGCAGATCTCCTTTTA-------------------------------------------
-----------------------------------------------------------------------TCAAAATTA
AATAAGACCTCTATTTTCCCAGATCTCCTT---ACACAAATACCCATTAGTTTAGGCGTAGATCAAATGGAAGATGAAAG
TGAGGCAACTCTTAGAAGCATTTTTGCAGATGAGCTCTACCCTGATTTAGTCAAGGAAATT------------------T
TG---------------------------------------------------------------GGGCAGGACTTACAC
--------------------------------------------------------------------------------
--------------------------------------------------------------------------------
-----------CCCTTAGAG---------------CCATTAATTGAAATTGAT---GGAGCTAAAATGGAAGATAATAAT
CTAATGGAGCAGAATAATAATCATAATTTGGAACAAGTT---------------------CCA------ACT--------
--------------------------------------------------------------------------------
--------------------------------------------------------------------------------
------------------------------CCAGAAGAG-----------------------------------------
--------------------------------------------------------------------------------
--------------------------------------------------------------------------CATAAT
AACAATATTAGTGCTCTAGCA------TCTATTTCCACT------------------TGCCGTGAAAATAATATAAATCA
A---CTTGAAGTAATGATGGACTTGCTGACCATATGGAGGAAAAATCCAGACTCCACA---ATTGACGCCAGTGACTACA
TTAATTCCTTTCCGGATCGTTTGAAAGCAGCCTTGGTATTTAGTCACTTACTAAGCCTGGTTCGAAATAAACTGATTACG
ATCTCCAAAAAACCAAATTCGAATGAAATGGACAAAATATCGTTGGGCAAGGAATCCATAAATCTAATT---GGAAACAT
AGCCAATGATGCTGTG------------------------------TTG
>C(2)M PRANK Full Dbip
------------------ATGGAGTTGTTTCGTTCGCGTAATTTAGAT---------------------TTGGAAAAGTA
TGATAGCGGCTTATTGGAGCCTTGCTGGAAATTTGGG------GGT------TTTAAA---------------------T
CA---AAAACCTCC------GAT---ATCCAT---------GGCGATGAGATCGTCGCAGTCGATATAGTGGCTTGTTGC
AAACAAATAAGTGATTTGATAGAGCAAGTCATTAAATGTCGAGAAGAAGAAGAAAACTTTCTG-----------------
-------------------------------------ACAAGGATCAGGATCCCTGTAGGCTTTAAAGACATTGTGCGTT
TGGCGTATGGAGCCGTGGGTATTTATAGGCGGCAGGTTAATATTCTCTTGGCTGATGCCAAATATTTGCTGGAACAAGTA
AAA------GGCACCAAATTGGTCTTTGAGTTT---------------------------TTA---TCTGAAAAATCTGT
TGTGGTTAGACAATCACATGCCTTAACCCAT------CGCCAACGGAAGAGAGTTATAACCCAGAAA-------------
-----TCGACTGTTACAGTTTCAAAGCGTCCTCGATTGTGTGAACAGGATTTACTAGGTAAATCTTCTCGAAGATATTAT
GCCAATTTGTTTTCGGAATGTCTGGATGTACCTCAAATCGAAAATTCTCAGGAGATA------ACACAGGAATTACAATT
GGAA---------------------------------------------GAGACGATTGAAACTCCTCGAATGTGTTCTA
TT---TCCACATCGTATCAAGCCATAACCATC------------------------------ACTGAAGAATTTGCATTC
GAAGAAGATCATACATTTATGTGTCCT---------------------------------------TCG---------GA
TGGTTTTGGTGAA------ACCAACCCG---GATTTGAGTATTTTCGAAGAA---CTATTCTCC------------AGAG
AC------------AGACCCTTGAAACGTCCATCAATATGCCTTAATTCCACTGAGATTTTACCCCAT------------
---AAAATCCCCAGATTGGAA------GAAAGT------------------GTAGAAAAAACAATAGATTCCAGT-----
-TCTGACAATGCTATTATAACCACAAATAGTTCCAATAGTGTTGATGCAGTC----------------------------
--------------------GAA------------GAAACTAATGCTATAGTCTGT------------------------
GAACCT------CTGATTCCAGTA---------CTG---------------------------ACG--------------
-------------------------TCACCCTTGTCCACTTGTTTTGATTTCAAAAAGGAC------------AAAAAAC
TT---AAAAAAGGAAAGTTAATTGTTGACAAATGTATACAGTATTCCAAAGAACGTTTGCTACAGCATCGCCATAAATAC
ATGATTGATTGT---AATGCGAGGAAAATTATAGTAACCGCC------------------------------AAGCCAAT
CCGC---------------AGTGCAGATGACCTTTTA-------------------------------------------
-----------------------------------------------------------------------TCAAAACTA
AATAAGAACTTCATTTTTCCAGATTTTCTT---TCACAAATACCCATTTGTTTAGATGAAGATCAAAAGGAAGATGACAG
TGAGACAACTCTACGAAGCATTTTTGCAGAGGATTTCTCCACTGCTTTAGCCAAGGACATT------------------T
TG---------------------------------------------------------------GGGATGGATTTAAAC
--------------------------------------------------------------------------------
--------------------------------------------------------------------------------
-----------CACTTGGAC---------------CCAATACCTCAAAGTGAT---CCGGTTAAGGTGGAAGAATTTAAT
CTAAATGAGCTGAATAATAATCATAATTTGGAACAAGCTCCATTGAATCCAAGTTCG---CCA------ACG--------
--------------------------------------------------------------------------------
--------------------------------------------------------------------------------
------------------------------CCAGAAGAG-----------------------------------------
--------------------------------------------------------------------------------
--------------------------------------------------------------------------CAAAAT
AACAATATTAGTGCCCTAGCA------TCTCTTTCT---------------------TGCCGAGACAATAATATAAGTGA
A---CTTGATGTAATGATGGACTTGTTGACCATTTGGAGGAAAAATCCGGAAACAAAAGAAATTGACGCCATGGATTATA
TTAAATTATTTCCTGATCGTTTTACAGTTTCCATGGTGTTTAGTCACTTATTAAGCCTGGTTAAGAAAAAACTTTTAACG
ATCTCGAAGAAACCAAATTCAATTGAAATGGACAAAATATCGTTGGGCAAGGAATCCATAAATCTAATT---GAAGACAT
TGCAGTCGATGCTGGG------------------------------CTA
>C(2)M PRANK Mel Group Dfic
---------------ATGGACTTGGATTTGAACGGTAACAACGTCCTAGATTCCTGCTGGAAAGTTGGCCGA------TT
CAAGAACCGTTCGTCGGCTTTCGCTCAATTCGATCGGAATGAGCTCAAAGCAGTAAATATTTCCTCTTGCTGCAAGCAAA
TAACTGATTTAATAGAGGTAAACGCAGAACGGTTA---------CGTGTATCAATACCCTTCGCAACAAGGAGTAAGCAA
AATGTGAGCTTTAAGGAAATTTCATGCTTGGTATACGGGGCCACCGAGATTTATAGGTTTCAGGTGGACATTCTTTTAGG
GGACACGAAATATTTGCTGGATCAAATGAAACACACAAACTTCGACTTTGTTCTGTCAACGAGCAATTCAGTAAAGGTCG
AGGAAGTAGAGGTCAAATTTAATCGGAAACGAAAGCGCGTCATTACTAAGAAATCAAAAGTAACCCTTGCCAAGCTTCCC
AGATTACAGGAGCCGGAACTCTTAAATGAATCCGTTCAGGTTTACTACAAAAACATGCTATCTGAGTGCCAGATGTGGGA
GTCGGAATGTACACAGCAA------GTGATAGACGAGTTCCACGAGTACATTGAAATTCCTCGCAACTGTACGCAAGCAA
GTTCATATCACGACATAACCTTAACCGAAGAAATAGAAATCATAGAGGATCGGAGCATCATCATGCCCTCCGAAGGTTTT
GGAGAAAGTGATGAATTGGACCTAACCATTTTTGAAGAACTTTATCCC------------AAAGGCGAGCAAAGGAAGTC
CTTTAAGCGAAGCCTAACAGCCCAGGATCCATCTGACATTTTACCAGAGAAAATGCCAAGATTGGATGAATCAAACATAT
TCCAAGCTGATAATGCTATTATGGCTCAAATCTTTCCCAATAACATTGATTCA---------------------------
---GTT------------------TGTGATCCAGCGTTGCCGTCA---------------------ATTTCACCCACTTC
G---------------------------------------CATATTAAGTATACTCGAAAGCAGTTGATGAAGCACAGAT
GCAAATATCTAAAGGAATATATGGATAGGGTTGTTGTACCACAGAAACCATCC---TTTGGAAAAACGCCAAATGAACTA
TTA------------------------------TATATAACTCAGCATTCGGTCTTGGATTTAAATGCAGAAGAGTTGGA
ATGCGAATCGGAAATCACACTGAGAGCTATATTCGGCTCCGAGTTTACAGAGAACCTAGCCAAGGAAATTTTT---TTTC
TAGAAAAGGTGTTAAGGAAGTCAAAAAATCAAAATGTATAC---------------------------------------
--------------------------------------------------------------------------------
-------AACAATCAAGCTGGGCCACTTGAATTGGAAGACATTTTACCAGTTCCGGTACCCAACGTTAGT---TTAGAGA
CAAAAAGCAATAATAATAATTTGTACAACAAAAGTGTTGATTGTGAGAACAAACATTTTGATACCCACAGTGTAATGATG
GATCTCTTAAACATTTGGCGCAGTTATCCCGAAATCAAGGGGATCGATGGAAATGATTTTATCAAATCGTATGCAGATCG
CATCAAGGCTTCGCTAGCCTTCGTTAATTTGTTGTATCTCGTGAGGGACAACTTTATTGAGATCTCAAAGCGGACTAACT
CCATTGAAATGCACCAAATAACTTTAGGCAAGGAGTCCGCTAAGCTCATAGAAAATGTAATGCAGGAAGAGCTT------
TCT
>C(2)M PRANK Mel Group Dele
ATGGCAATCAAATCT---------------TACGTATCAAACATCCTTGATACCTGCTGGAAAGTGGGCGGC------AG
CAAATCTAGGACTTCGACTTTTTCCCAATTAGATCGGAATGAGATCGCCGCAGTCAATATCGTCGCTTGTTGCAAGCAAA
TAAATGATTTAATAGAGGAAAACTCATCGAAAATT---------TGCGGATCGAGTGTTTTGGCAACAAGAAAGAAGCAG
AATCTCAGTTTCAAGGACATTACACGTTTGGCACACGGAGTCACCGACATTTACAGGTGTCAGGTGGACATCCTTTTAGG
AGATACCAAACATTTGCTGGATCAAATGAGACGTACCAACTTGGACTTTGTTGTCACGACCACAAAATCTGTAGTGGTCA
AGGAATCGGAGATCCGAGTCAATCGGAAACGAAAGCGTTTAGTCACCAAAAAATCGAAGGTGACCGTCTCCAAACGTCCC
AGATGCCAGGAGTCCGAACTTTTGAATAAAGCATCTCAGGAGTACTACAAAAAAATGCTATCTGAATGTCAGATTTGGCA
GTCTGAGTGCACACACCAG------TTGGTGGAGGAATTGCAA---TCTATTGAACTGCCGGGATGCTCTACGCAATCAA
GCTCATATCATGCCATTACCATCTTTGAGGGGAGACGAAGTCACGAGGATCACAGCACTATCATTCCATCTGAGGGTTTT
GGCGATAGCGATGAATTGGATTTAACTATATTTGAAGAGCTTTACCCA------------------------AAAAATTT
CAAACACAATCCT------------GACCCAACAAACATTTTACCAGATAAAATGCCGAGATTGGATGAATTAAACATTT
TTCAAGCTGACAATGCTATTATGACCCAAATTTTTCCAGATAACATTGAACCA---------------------------
---GCTGATACAACTGAGAAAAGTTGTGAACCATTGTTGGAGTCGTTTTATTATCCTCCTGTTGAAATTTCATATAGCCA
GCCGAAGAATCCTCGTAAAAGAAAGTTAATAATAGACAAGCAAATTAAATATTCACAAGAGCAACTGGTAAAGCATAGAC
AGAAGTATATGGATGATCATAACACTAGAGTTTTAATAGTACAAAATACATCTGCAACACGCAAAAAACCGTATGAACTT
TTATCTAAACTGAACAAGAATAACATTTTTCCACAT---ATTAATCACCCCGTCGTTAATTTAACAACTGAA---ATGGA
ATACGAAGCGGAAAATACCTTGAGAACCATATTCGGCAGCGAGTTCACGGAGAAACTAACTAAGGAGATTTTT---GTTC
CGGCAATCGAAATAAAGCAATCAGGAAACCAAGAGGTGTAT---------------------------------------
--------------------------------------------------------------------------------
-------ATTCATCAGCCCGTGCCGCTTGAACAGGAGGACATTGTACCGCCTATTTTGCATTCTGTGGAT---GTTATTA
AACAAAGCAACAATAACAATTTTTACAAACAAAGTACCCACTGTGAGAATAAT---TTTGATACCCACAGTGTAATGATG
GACCTCCTTGATCTTTGGCGTAATAATCCGAATATCAATGGAATCACTGCCAACGATTTTTTCAAATCGTTTAAAGATCG
CACCAAAGCTTCGCTTGCCTTTCTCCATTTGTTATATCTGGTTCGTGACAATTTTATAGAGATCTCAAAGCGAGCTAACT
CCATTGAAATGGATCAAATTACTTTGGGCAAAGAGTCCATAAAGCTTATAGAAAATCTAATGCAGAGTAAGACT------
TTC
>C(2)M PRANK Mel Group Drho
ATGGCGATACCTAAGCTGGACTTGGAGTTGTATGAGGGCAACATCTTAGATTTCTGTTGGAAAGCGGGCGGC--------
----ACTAGGACAACGGCTTTTGACCAATTCGATCGGAATGAGATCGCCGCAGTGAATATAGTCGCTTGTTGTAAGGAAA
TAACTGATTTAATAGAGGAAAACTCATCGACAATA---------CGCCGATCGAATGTTTTGGCAACAATAAGGAAGCAA
AATGTCACTTACAAGGACATTTCACGCTTGGCATACGGAGTCACCGATATCTACAGATGTCAGGTGAACATACTTTTAGG
AGATACCCAACATTTGCTGGATCAAATGAAACGTACCAACTTGGACTTTGTTCTCACAACCACCAAGTCTGTAGTGGTCA
AGGAATCGGCGATCCGAGTCAATCGCAAACGGAAGTGCTTGATTACCAACAACACCAAAGTGACCGTCTCTAAACGTCCC
AGATTGAAGGAGTCAGAACTTTTGAATAAAACTGTTCAGGAGTACTACGCAAATATGCTTTCTGAATGTCAGCTATGGCA
GTCAGAGTCCACACACCAG------GTGGTAAAGGAATTACAAGATTCTATTGAACTGCCTCGAAGCTCTACGCACTCAA
ATTCATATCATGCCTTCACTATCACCGAAGAGATACAAATTCACGAGGATCAGAGCGTTATCATTTCATCTGAAGGTTTT
GGCGATGGTGATGAGTTGGATTTAACCATTTTTGAAGAACTCTACCCCTACAAATCAACA------------AGGCAATT
CTTAAAGCGGCCCTCAACAACCCTGGATCCAACTGACATTTTACCAGATAAAATGCCAAGATTGGATGAATTGAATATTT
TTCAAGCTGACAATGCTAATATGACCCAAATCTATCTGAATAACGTTGAACCA---------------------------
---GTG------------------TGTACACCATCGTTGATGTCGTCTTTTTATCCTCCGGTTGATATTTCATTTAGACA
GCCAAAGAATCCTCGTAAAAGAAAACTAATAATAGACAAACATATCCAATATTCACAAGAGCAACTGATTCAGCACAGAA
GCAAGTATATAAATAAGCTTAAGAACAGAGTTGTTTTTGTGCAAAAGGCATCCGAACTACTCAAAACACCGAATGAAATT
TTGTGTAAACTAAATAAGAATATAATTGTTTCAAATATTATTAATCATACCGGCTTTAATTTATCAAATGAAGAAATGGA
ATGCGAATCTGAAATTACCTTGAAATCCATATTTGGCCACGAATTTACGGAAAACATAGCTAAGGAGATTTTT---GTTC
AGGCACGAAACATAGAACAATCAAGAAATCAGGATGTGTAT---------------------------------------
--------------------------------------------------------------------------------
-------GATGTCCACCCCGTGCCGCTTGACCTGCAAGACACTTTATCAACTCTTTTACTTCCTGAAGAC---GTTAATA
AACAAAGCAATAATAACATTTTCTTCAAAAAAAGTATTGACAGGGACAATAATAATTTTGATACCCACAGTGTAATGATG
GACCTCCTAAATCGTTGGCGTAATAATCCAAAGATCTTGGGAATCAATGCCCAAGATTTTATCAAATCGTTTGAAGATCG
CATCAAAGCTTCGCTAGCTTTCTGTTGTTTGTTATATCTAGTTCGGGATCATTTTATTGAGATCTCAAAACAGGCTAATT
CCATTGAAATGGATCAAATTACGCTGGGTAAAGAGTCAATTAAGCTTATAGAAAATTTAACCCAGAGCGAGACT------
TTC
>C(2)M PRANK Mel Group Dbia
ATGGCGGTGCCCAAGCTGGACTTGGATTTGTTTGAGGACAGCATCCTCGATTCGTGCTGGAAAGTGGGAGGACGAGTGCG
CAAGTCCCACTCTTGGGCATCTTTTCACCTCGATCGGAAAGAGATCGTCGCTGTGGATATAGTCGCTTGTTGCAAGCAAA
TCACCAGTTTAATAGAAGAAAACACATTTAGAGAT---------CTTCAATTAAATCAATTGGAGAGAAGGAACAAGCGA
AGCTTTATTTTTAGGGATATTGCTCGCTTGACCTTCGGCGTTGCCGACATTTATAGATGTCAGGTGGACATACTTTTGGG
GGATACTAAGCTTTTGTTGGATCAAATGAAACGGACCAACCTAGGCTTTGTTCTTACAACCACGAAATCTGTAGTGGTCA
AGGAAGCG------AAATTCGAAAACCAGCGCAAGCGGGTGACTACCAAGAAATCAAAGATCACCCTCTCCAAACGTCCC
AGACTTGAGGAGTCGGAACTTCTGAACCAATCCTCGCAGGAGTATTACGGAAAATTGCTATCCGAATGTCAGTTGTGGCA
AACAGAGTACACACAAAAG------GTGGAAGAGGACTTGGACGAGACCATTGAAGCACCCAGAAGTTGTACACAAGCGA
AGTCATACCACGCCATTACCATGACCGAAGAAATTAACGTTCACGAAGATCAGAGCCAAATCATGCCATCTGATGGTTTT
GGCGATGACGAGGAGTTGGATTTAACCATGTTTCAAGAACTTTTCCCC------------AAAAACCACCAAAGGACAGC
CTTAAAGCGGCTCTCAGTAACCGAGGACCCAATTGACATTTTACCAGATAAAATGCCGAGATTGGATGGAGTGGACATTT
TTCAAGCTGACAATGCTATCATGACCCAAATCTATCCGCATAATATTGAATCAGCT------------GACGTAACTCAA
ATATGC------------------TGCGAACCTGAAATCCCTTACATATTGGAGCATTCTAAAGAAATTACATGCAGCCA
GCCGAAGAATCCTCTCAAAAGAAAACTGATTGTGGACAAGCGTATAGAATTCACTCGGGAGCAACTGGTGAAACAACGGC
ACAAATACTTGGATGAATTGAACTGCAGAGCAGTAATGGTAAAAAACCCAAGCAAACGACGAGAAACACCGAATGAACTT
TTATGCAAACTCAATAACAAC---------------------------------------TCAAAAGGAGGTGAAATGCA
AGACGAGTCTGAAAATACATTGAGAACCATCTTTGGCAGCGAATTTACAGAGACTCTTTCCAAGGAAATCTTT---GCTC
CGCCAGCTCGCAAGAAAATTTCAAGAAATAAAAGGACATAT---------------------------------------
--------------------------------------------------------------------------------
-------TTAAATCACTCCGTTCCCCTTGAAATGGAAGAGATTCCAAGATCTCCTGAGCCACCTATCGAT---GCAATTG
TACCAATCTATAATAACAATTTTAATGAACATAGAACATTGTGTCAAGATAATCATTTTGATACCCACAGCGTAATGATG
GATCTCCTAAGCATTTGGCGTAATAACCCAGAAATTACTGGAATCGATGCCGTTGGATTTATCAAATCCTTTGTTGATCG
CATCAAGGCTGCACTAGCTTTTCTTCATTTGCTGTATCTAATTCGCGACAGTTTTATAGAGATCTCGAAGCGGGCTAACA
CCATTGAAATGGACCAAATTACTCTGGGAAAAGAATCCGCTAAGCTTATAGAAAATATTTCGCTTGGCGATATT------
TTC
>C(2)M PRANK Mel Group Dtak
ATGGCGATACCTAAGCTGGACTTGGATTTGTTTGAGGGCAACATCCTCGATTCGTGCTGGAGAGTGGGAGGCCGAGCCCG
CAAGTCCCACTCT------GCTTTTGCAATCGATCGGAATGAGATCGAAAGGGTTGATATAGTCGCTTGTTGCAATCAAA
TAATTGATTTAATAGAGGAACCTTGT---------------------------------TTGGAAGCCGGGAACAAGCGA
AATGTCAGTTTTAAGGACATTTCACGTTTGGCCTACGGCGCCACCGATATTTATAGATGTCAGGTGGACATACTTTTGGG
GGACACCAAACTTTTGATGGAGCAAATGAAACGAACCAACTTGGATTTCGTTCTCACTACCACCAAATCTGTAGTCGTCA
AGGAGTCGGAGAATCGAGTCCAACGCAAACGGAAGCGTGTGATCACCAAGAAATCCAAGATCACCGTCTCCAAACGTCCC
AGATTGGAGGATCCGGAACTTCTAAACCAATCTGCTCATAAGTATTTTAGAAAAATACTTTTTGAATGTCAGATGTGGCA
ATCGGAGTGCACACAACAGGTGCAGGTGGAGGAGAACTTAGACGAGTCGGTTGAACCTCTTAGAAGTTGTACGCAATCGA
ACTCCTATCAAGCATTTACCTTTACCGAAGAGATTCAAATTCAACAAGATCAGAGCAATATTATACCAACTGATGGTTTT
GGCGATGGCGAGAATTTGGATCTAACCATTTTTCACGAACTTTTCCCC------------AAAGACGCCGAAAGGGAGTC
CTTAAAGCGTCGCTCTGTAACCCAGGATCCAGCTGACATTTTACCCGATAAAATGCCGAGACTGGACGAATTGGACATTT
TCCAGGCTGACAATGCTATTATGACCCAAATCTTTCCAAATAACATTGAGCCAGCT------------GAAATAACTCAA
ATATGC------------------TGTGAACCTTTAATTTCATCATTGGTTGAGCCCATTACAGAAATAACTTTTAGTCG
ACCAAAGAATTCTCGTAAAAGAAAGCTGATAGTAGACAAGCGTATTGAATATACTCAAGAGGAACTTATAAAGCATAGGC
GCAAATATATGGATGATCATGTCTCGAAAGTGGTTCTAGTAAGAAAACCATCCGAACTACGAAAAACCCCAAATCAACTT
CTATGTAAACTGAATAACAATGTAATTTTTCCAGATTTTAAAAATTACACCGCCGTTAAATCAAGTGATGAAGAAATGCA
ATTCGAGGCTGAAAATACCTTGAGAACCATTTTTGGAAGTGAATTTACGGACACCCTCTCAAAGGAAATTTTT---GTTA
AGCCAGCTAACAAGAGAAATTCAAGAAATAAAGAGGTATATCCTTATCAGCCCGTTCCCCTTGACATGGAAGACATTTTA
ACATCTCCAGCGCCTCCTATCGATGTAAATGAACCAATCAATAATAACAATTTGTACGCACAAAGTATACACTTTGAAAA
TAATAATATTAATCAGCCCGTTCCCCTTGAAATGGAAGATATTTTAACACCTCCAGTGCCTCCCATCGAT---GTAAATG
AACCAATCAATAATAATAATGTGTACGGACATACTATACACTTTGAAAATAATAATTTCGATACCCACAGCGTAATGATG
GATCTCTTAAACATCTGGCGTAATAATCCAGAAATCACGGGAATCAACGCCAATGCTTTCATTAAATCCTTTCCAGATCG
CATCAAGGCTTCTCTAGCCTTTCTTCATTTGTTGTATCTAGTTCGGGACAACTTTATAGACATCTCAAAGCTAGACAACT
CCATTGAAATGGACGAAATTACTCTAGGAAAAGAATCGGCTAAGCTCATAGAAAATCTTCTGCAAAACGAGGCT------
AAC
>C(2)M PRANK Mel Group Dere
---------------ATGAACTTAAATTTGTATGAGGGCAACGTCCTAAATTCCTGCTGGAGAGCGGGATGT------CG
CAAAATGCAGAAATCGGCGTTTGCCCAACTCGATCGTAATGAGATCGCAGATGTGGATGTACTCGCCTGCTGCAAGCAAA
TCACCGAACTAATTGAGAAAAATACATTAAAAACA------------CAATCAGATGTTTTGGCTAAGAGAAACAGACAA
AATGTTATTTTTAAGGACATTTCCCGGTTGTTTTTCGGCGTTACGGATATTTTTAGATGCCAGGTGGATCTACTTTTGGG
GGATACGAAACTATTACTTGATCAATGTACACGAACCAACTTGGATTACGTTCTCACCACCACCAAATCGGTAGTGGTCA
ACAAATCTGAGACTCGAATCCAACGCAAACGAAAGCGGATAATCACCAAAAAATCTAAAATAACAGCTTCAAAACGTGCC
AGACTGCAGGAATCGGAACTGTTGGATGAAATCGCACAGGACTACTTCGAAAAGATGCTATCTGAATGCCAAATGTGGCA
AGTGGAGAGTACGCAACAG------GTGGTGGAGGACTTGGACGAGTCTATTGAACTGCCCCGAAACTGCACGCACTCGG
AATCGTATCATTCTATTACAATCACCGAAGAGATAGAACTTCTCGAGGATCATAGCGTTATTATGCCATCAAATGGTTTT
GGCGAAGCCGATGGAGCGGACTTAACCATTTTTCAAGAGCTTTACCCC------------AGCGACGCCACAAGAAACTC
CTTAAAGCGTCACTCAAAAACTCAAGATTCAACTGACATCTTACCAGATAAAATGCCCAGATTGGATGATTCGCAAATTT
TCCAAGCTGACAATGCTATCATGACCCAAATCTTTCCGTATAACATTGAACCAGCT------------GAAGTAACTCAA
ATAGTT------------------TGTGAACCGTCGTTGCCCTCAGTTTTGAACTCCTTTGTAGAAATAAAATTTAGCCA
GCCCATGAAT---CGGAAAAGAAAGCTAATAGTAGACAAACATATTGAATATACTCGGGAGCAGCTGGTGAAGCATAGAC
AGAAATATATGGAAGATTACATTTCAAGGGAAGTGAAAGTGCCCAAACTGTCGAATCTACCGAAACACCCAAATGAACTT
CTCTGTAAACTAAATAATAATGTAACTTTTTCAGCTCTTCATAACCACTCCGTCCCCAAGCTCAGTAAAGAAGAAATGGA
ATACGAGGCTGAAAACACACTGAGAACAATATTTGGCGGTGAATTTACTGAAAATCTTTACAAGGAGATATTT---GTAC
GACCATCTCAGGATAAAAAATGTGGGGATAAAGAGGCATAT---------------------------------------
--------------------------------------------------------------------------------
-------ATATATCAGCCAGGACCAGTTGGAGTGGAAGACATTTTGCAACCTCAACTGCAGCAGCCTGTT---AAAAATT
TCATAATTCATTCAAACCAAATGTATGAGCACGGCATATACTGTGAGAATAATCATGATGATGCCTACAGCGTAATGATG
ATCCTCTTAAACATTTGGCGTAATAATCCGAAAATCACGGGTATCGATGCCTGTGATTTTATAAAAACGTTCGAGGGTCG
CATTAAGGCCTCGTTAGCCTTTTTCCATTTGTTGTATCTCTTTCGAGACCGTTTTATAGAAATATCTAAGCGAGCTAATT
CTCTTGAAATGGACCAAATTACTCTTGGCAAAGAGTCCGCTAAGTTAATAGATAATCTGCCGCTAAATGAGACT------
TTC
>C(2)M PRANK Mel Group Dyak
---------------ATGAACTTAAATTTATATGAGGACAACATCCTAAATTACTGCTGGAAAGCGGGAAGT------CG
CAAAACGCGGAAATCGGCGCTTGCCCAACTCGATAGGAATGAGATCGCAGTTGTGGATTTGGTCGCCTGCTGCAAGAAAA
TCACTGAATTAATTGAGAAGAATACATTAAAAACA------------CGATCAAATGTTTTGGTTACGAAAAACAAACAA
AATGTTCTTTTTAAGGGCATTTCCCGCTTGTTTTTCGGCGTTACGGATATTTTTAGATGCAAGGTGGATCTACTTTTGGG
GGATACGAAACTATTACTTGATCAATGTACACGTACCAACTTGGATTACGTTCACACCACCACCAAATCTTCAGTGGTTA
CCAAATCTGAGATTCAAATCCAACGCAAAAAAAAGCAGGTAATCACCAAAAAATTTAAAGTAACAGAGTCGAAGCGTGCC
AGACTGCAAGAATCGGAGCTGTTGGATGAGTACGCTCATGACTACTTCGAAAAGATGCTATCGGAATGCCAGATGTGGCT
CTTGGATTGTAAACAACAC------GGGGAGGAGGAATCCAACGAGTCTTTTGAACTACACCAAAGCTGCACGAAGTCGA
AATCGTATCATTCCATTACAATCACCGAAAAAATTGAATTTCTCGAGGATCATAGCGTTATTATGCCATCAAATGGTTTT
GGGGAAACCGAAGGGGCTGATCTAACCATTTTTCAAGAGCTTTACCCC------------AAAGACGCCACAAGGAACTC
CTTAAAGCGTCACTCAACAACTGAGGATCCAACTGACATTTTACCAGATAAAATGCCTAAATTGGATGATGGGCAAATTT
TCCAAGCTGACAATGCTATAATGACCCAAATTTTCCAGCATAACATTGAACCAGCT------------AAAGTAACTCAA
ATAGTT------------------TGCGAACCGTTCTTGCCTGCAGTTTTGAGTTCTTTTGTAGAAATCAAATTTAGCAA
GCCAATGAAT---CGGAAAAGAAAGCTTATAGTAGACAAACGCATTGAATATACTCGGGAGCAGCTGGGGAAGCATAGAA
AGAAATATATGGATGAGTTCATTTTAAAATCAGTGAAATTGCCAAAACCGTTGGATTTACCGAAACCCCCCAGTGAACTT
TTCCGTAAAGTGAATAATAATGTAACTTTTTCACCTCTTCGCAACAACTTCGGCCCTAAGCTCAGTATAAAAGAAATGGA
ATACGAGGCTGAAAATACACTAAGAACCATATTTGGCGGCAAATTTACCGAGAACCTTTCCAAGGAGATATTT---GTAG
GACCTTTTCGGGCTAAGAAATGCAAGGATAAAAAAGCATGT---------------------------------------
--------------------------------------------------------------------------------
-------ATATATAAGCCTGAACCGGATGAATTG---GATTTTTTGCAACCTGAATTGCATCAGGCTGAT---GTCAATC
CCATAATTCATAATAACAAAATGAATAAGCATATGCCGTGCTGTGGGAATAATCACGCTCATACCTACAGCGTAATGATG
AGTCTCTTAAACATTTGGCGTAATAATCCGAATATTACGGGAATCGATGCCTTTGATTTTATAAAAACGTTTGCGAGTCG
CATCCAGGCTTCGTTAGCATTTCTCCATTTGTTGTATCTCGTTCGAGACCATTTTATAAAGATATCAAAGCGAGCTAACT
CGCTTGAAATGGACCAAATTACTCTTGGCAAAGAGTCCGCTAAGTTAATAGACAATCTTACGCTGAGTGAGATT------
TTC
>C(2)M PRANK Mel Group Dmau
---------------ATGAGTTTGAATTTATATGAGGGCAACATCCTAAATTCCTGCTGGAAAGCAGGAGGC------CG
CAAGCCGCGGAAATCGGCGTTTGCGCCACTCGATCGAAATGAGATCGCAGATGTGGATGTAGTCGCCTGCTGCAAGCAAA
TCACCGAATTAATTGAGGAAAATGCATTAAGAAAACGCCAGGAG---CGATCCAAAGTTGTGGACACAAGAAACAGGCAA
AATGTAATTTTCAAGGACATTTCCCGATTGGTTTTCGGAGTTACGGATATTTTTAGATGCCAAGTGGATCTACTTTTGGG
AGATACGAAAGTATTACTTGATCAATGTACACGTACCAACTTGGATTACGTTCTCACCACCACAAAATCAGTAGTGGTCA
ACAATTCTGAGATTCGAATCCAACGCAAACGAAAGCGGGTGATCACCAAGAAATCTAAAGTAACAGTATCAAAACGTCCC
AGACTGCAGGAATCGGAACTGTTGGATGAATTGTCACAGGAATACTACGAGCAGATGCTATCCGAATGCCAGATGTGGCA
ATCGGAGTGCACACAACAG------GTGGTGGAGGACCTGGACGAGTCTATTGAACTACCTCGGAGCTGCACGCAGTCAA
AGTCGTATCATTCCATTACAATCACCGAAGAGATTGAACTTCCCGAAGATCATAGCTTAATTATGCCATCAAATGGTTTT
GGCGAAGCCGAGGGTGCGGACTTAACCATTTTTCAAGAGCTTTACCCC------------AAAGACGGCACATGGAACTC
ACTAAAGCGACACTCAATAGCTCAGGATCCAACTGACATCTTACCGGATAAAATGCCCAGATTGGATGATTGGGATGTTT
TCCAAGCTGACAATGCTATCATGACCCAAATCTTTCCGCATAACATTGAACCAGCT------------GAAGTAACTCAA
ATAGTT------------------TGTGAGCCGTCGTTGCCCTCAGATTTAAATTCTTTTGAAGAAATAACATTTAGCAA
GCCGAAGAAT---AAGAAAAGAAAGCTTATAGTAGACAAACGAATTGAATACACCCGGAAGCAGCTGGTGAAGCATAGAC
AGAAATATATGGAAGAATACATTTCAAGGGAAGTGATAGTGCCAAAACCATCGGATTTACCGAAATCCCCCAAGAAACTT
CTGTGTAAACTGAATAGCAATGTAAGTTTTTCAGCTCTTCAGAACCACTCCGGCCCTAAGCTCAGTAATGAAGAAATGGA
ATTCGAGGCTGAAAACACACTGAGAACAATATTTGGCCGCGAGTTTACCGATAATCTTTCGAAGGAGATATTT---GTAC
GACCATCTCAGGCTACAAAATGTGGAAATAAAGAAGCACAT---------------------------------------
--------------------------------------------------------------------------------
-------ATCTATCAGCCCGAACCGCTTGAAGTGGAAGACTGTGTGCAACCTCAACTGCAGCAGCCTGATGAAGTAAATC
AAAATTATAATAATAACGAAATAAATGAGCACGGCATATACTGTGAGGATAATCATGCTGATACCTACAGCGTAATGATG
AGTCTCTTAAAAATTTGGCGTAATAATCCGAAAATCACTGGAATCGATGCCATTGATTTTATGAAAACGTTTGATGGTCG
CATCAAGGTTTCGTTAGCCTTTCTCCATTTGTTGTATCTTGTTCGAGACCGTTTTATAGAGATATCAAAGCGAGCTAATT
CGCTGGAAATGCACCAGATTACTCTTGGCAAAGAGTCCGCTAAGCTAATAGACAATCTTATGCTGAGTGAGACTGAATAT
TTT
>C(2)M PRANK Mel Group Dsec
---------------ATGAGCTTGAATTTATATGAGGGCAACATCCTAAATTCCTGCTGGAAAGCAGGAGTC------CG
CAAGCCGCGGAAATCGGCGTTTGCGCCACTCGATCGAAATGAGATCGCAGATTTGGATGTAGTCGCCTGCTGCAAGCAAA
TCACCGAATTAATTGAGGAAAATGCATTAAGAAATCGCCAGGAG---CGATCCAAAGTTTTGGACACAAGAAACAGGCAA
AATGTTATTTTCAAGGACATTTCCCGTTTGGTTTTCGGAGTTACGGATATTTTTAGATGCCAAGTGGATCTACTTTTGGG
GGATACGAAGGTATTACTTGATCAATGTACACGTACCAACTTGGACTACGTTCTCACCACCACAAAATCCGTAATGGTCA
ACAAATCTGAGATTCGAATCCAACGCAAACGAAAGCGGGTGATCACCAAGAAATCTAAAGTAACAGTATCAAAACGTCCC
AGACTGCAGGAATCGGAACTGTTGGATGAATTGTCACAGGAATACTACGAGCAGATGCTATCCGAATGCCAGATGTGGCA
ATCGGAGTGCACACAACAG------GTGGTGGAGGACATGGACGAGTCTATTGAACTACCTCGGAGTTGCACGCAGTCAA
AATCGTATCATTCCATTACAATCACCGAAGAGATTGAACTTCCCGAAGATCATAGCTTAATTATGCCATCAAATGGTTTT
GGCGAAGCCGAGGGTGCGGACTTAACCATTTTTCAAGAGCTTTACCCC------------AAAGACGGCACAAGGAACTC
ACTAAAGCGACACTCAATAGCTCAGGATCCAACTGACATCTTACCGGATAAAATGCCTAGATTGGATGATTGGGATGTTT
TCGAAGCTGACAATGCTATCATGACACAAATCTTTCCGCATAACATTGAACCAGCT------------GAAGTAACTCAA
ATAGTT------------------TGTGAACCGTCGTTGCCCTCAGTTATAAATTCTTTTGAAGAAATAACATTTAGCAA
GCCGAAGAAT---AAGAAAAGAAAGCTTATAGTAGACAAACGTATTGAATACACTCGAAAGCAGCTGGTGAAGCATAGAC
AGAAATATATGGAAGATTACATTTCAAGGGAAGTGATAGTGCCAAAACCATCGGATTTGCCGAAACCCCCCAAGGAACTT
CTGTGTAAACTGCATAGCAATGTAAGTTTTACAGCTCTTCATAGC---TCCGGCCCGAAGCTCAGTAATGAAGAAATGGA
ATTCGAGGCTGAAAACACACTGAGAACCATATTTGGCCGCGAGTTTACCGAGAATCTTTCGAAGGAGATATTT---GTAC
GACCATCTCAGGCTACAAAATGTGGAAATAAAGAGGCACAT---------------------------------------
--------------------------------------------------------------------------------
-------ATCTATCAGCCCGAACCACTTGAAGTGGAAGACTGTGTGCAACCTCAACTGCAGCCGCCTGATCATGTAAATC
AAAATTATAATAATAACGAAATAAATGAGCACGGCATATACTGTGAGGATAATCATGCATATACCTACAGCGTAATGATG
AGTCTCTTAAGCATTTGGCGTAATAATCCCAAAATCACGGGAATCGATGCCATTGATTTTATGAAAACGTTTGATGGTCG
CATCAAGGTTTCGTTAGCCTTTCTCCATTTGTTGTATCTTGTTCGAGACCGTTTTATAGAGATATCAAAGCGAGCTAATT
CGCTGGAAATGCACCAGATTACTCTTGGCAAAGAGTCCACTAAGCTAATAGACAATCTTATGCTGAGTGAGACT------
CTG
>C(2)M PRANK Mel Group Dsim
---------------ATGAGCTTGAGTTTATATGAGGGCAACATCCTAAATTCCTGCTGGAAAGCAGGAGTC------CG
CAAGCCGCGGAAATCGGCGTTTGCGCCACTCGATCAAAATGAGATCGCAGATGTGGATGTAGTCGCCTGCTGCAAGCAAA
TCACCGAATTAATTGAGGAAAATGCATTAAGAAATCGCCAGGAG---CGATCCAAAGTTTTGGACACAAGAAACAGGCAA
AATGTTATTTTCAAGGACATTTCCCGCTTGGTTTTCGGAGTTACGGATATTTTTAGATGCCAAGTGGATCTACTTTTGGG
AGATACGAAGGTATTACTTGATCAATGTACACGTACCAACTTGGATTACGTTCTCACCACCACAAAATCCGTAATGGTCA
ACAAATCTGAGATTCGAATCCAACGCAAACGAAAGCGGGTGATCACCAAGAAATCTAAAGTAACAGTATCAAAACGACCC
AGACTGCAGGAATCGGAACTGTTGGATGAAATCTCACAGGAATACTACGAGCAGATGCTATCCGAATGCCAGATGTGGCA
TTCGGAGTGCACACAACAG------GTGGTGGAGGACCTGGACGAGTCTATTGAACTACCTCGGAGCTGCACGCAGTCAA
AATCGTATCATTCCATTACAATCACCGAAGAGATTGAACTTCCCGAAGATCATAGCTTAATTATGCCATCAAATGGTTTT
GGCGAAGCCGAGGGTGCGGACTTAACCATTTTTCAAGAGCTTTACCCC------------AAAGACGGCACAAGGGACTC
ACTAAAGCGTCGTTCAATAGCTCAGGATCCAACTGACATCTTACCGGATAAAATGCCTAGATTGGATGATTGGGATGTTT
TCCAAGCTGACAATGCTATCATGACACAAATCTTTCCGCATAACATTGAACCAGCT------------GAAGTAACTCAA
ATAGTT------------------TGTGAACCGTCGTTGCCCTCAGTTATAAATTCTTTTGAAGAAATAACATTTAGCAA
GCCGAAGAAT---AAGAAAAGAAAGCTTATAGTAGACAAACGTATTGAATACACTCGAAAGCAGCTGGTGAAGCATAGAC
AGAAATATATGGAAGATTACATTTCAAGGGAAGTGATAGTGCCAAAACCATCGGATTTGCCGAAACCCCCCAAGGAACTT
CTGTGTAAACTGCATAGCAATGTAAGTTTTACAGCTCTTCATAGC---TCCGGCCCGAAGCTCAGTAATGAAGAAATGGA
ATTCGAGGCTGAAAACACACTGAGAACCATATTTGGCCGCGAGTTTACCGAGAATCTTTCGAAGGAGATATTT---GTAC
GACCACCTCAGGCTACAAAATGTGGAAATAAAGAGGCACAT---------------------------------------
--------------------------------------------------------------------------------
-------ATCTATCAGCCCGAACCACTTGAAGTGGAAGACTGTGTGCAACCTCAACTCCAGCAGCCTGATGATGTTAATC
AAAATTATTATAATAACGAAATAAATGAGCACGGCATATACTGTGAGGATAATCATGCATATACCTACAGCGTAATGATG
AGTCTTTTAAGCATTTGGCGTAATAATCCCAAAATCACGGGAATCGATGCCATTTATTTTATGAAAACGTTTGATGGTCG
CATCAAGGTTTCGTTAGCCTTTCTCCATTTGTTGTATCTTGTTCGAGACCGTTTTATAGAGATATCAAAGCGAGCTAATT
CGCTGGAAATGCACCAGATTACTCTTGGCAAAGAGTCCACTAAGCTAATTGACAATCTTATGCTGAGTGAGAAT------
CTG
>C(2)M PRANK Mel Group Dmel
---------------ATGAGCTTGAATTTATATGAGAGCAACATCCTTAATTCCTGCTGGAAAGCGGGAGGG------CG
CAAACCGAGGAAATCGGCATTTGGCCAACTTAATCGAAATGAGATCGCTGATGTGGATGTAGTCGCCTGCTGCAAGCAAA
TCACCGAATTAATTGAGGAAAATGCATTAAGAAAACGCCAGAAA---CGATCCAATGTTTTGGCCGCAAGAAACCGGCAA
AATGTTATTTTCAAGGACATTTCCCGCTTGGTTTTTGGAGTTGCGGATATTTTTAGATGCCAAGTGGATCTACTTTTGGG
GGACACGAAGGTATTACTTGACCAATGTACACGTACCAACTTGGATTACGTTCTCACCACAACAAAATCCGTAGTGGTCA
ACAAATCAGAGATTCGAATCCAACGCAAAGGAAAGCGGGTGATCACCAAGAAATCTAAAGTAACAGTATCAAAACGTCCC
AGACTGCAGGAATCGGATCTATTGGATGAATTCTCACATGAATACTACGAGAAGATGCTATCCGAATGCCAGATGTGGCA
AACGGAGTGCACACAACAG------GTGGTGGAGGACCTGAACGAGTCTATTGAACAACCCCGGAGTTGCACTCAGTCAA
AGTCGTATCATTCCATTACAATCACCGAAGAGATTGAACTTCCCGAAGATCATAGCTTAATTATGCCATCAAATGGTTTT
GGCGAAGCCGAGGGCGCGGACTTAACCATTTTTCAAGAGCTTTACCCC------------AAAGATGGCACACGGAACTC
ACTAAAGCGACACTCAATAGCTCAGGATCCAACTGACATCTTACCGGATAAAATGCCCAGATTGGATGATTGCGATGTTT
TCCAAGCTGACAATGCTATCATGACCCAAATCTTTCCGCATAACATTGAACCAGCT------------GAAGTAACTCAG
ATAGTT------------------TGTGAACCGTCGTTGCCATCCGTTTTAAATTCTTTTGGAGAAATAACATTTAGCCA
CCCGAAAAAT---CGGAAAAGAAAGCTAATAGTAGACAAACGAATTGAATACACCCGGGAGCAGCTGGTGAAGCATAGAC
AGAAATATATGGAAGAATACCTTTCAAGGAATGTGATAGTGCCAAAATCCTCGGATTTACGGAAACCCCCTAAGGAACTT
CTCTGTAAACTGTATAATAATGTAAGTTTTTTAGCTCTTCATAACCACTCCGGACCTAAGCTCAGTAATGAAGAAAAGGA
ATTCGAGGCAGAAAACACATTGAGAACCATATTTGGCTGCGAGTTTACCGAGAATCTTTCTAAAGAGATATTT---GTGC
GACCATCGCAGGCTACAAAATGTAGGGATAAAGCGGCACAT---------------------------------------
--------------------------------------------------------------------------------
-------ATCTATCAGCCCGAACCGCTTGAAGTGGAAGACTGTGTGCAACCTCAACTTCAGCCACGTGATGATGTAAATC
AGAATTATCATAAT---GAAATGAATGAGCACGGCATATACCGTGAGGATAATCATGATGATACCTACAGCGTAATGATG
AGTCTCTTAAGCATTTGGCGTAATAATCCGAAAATCACGGGAATCGATGCCATTGATTTTATAAAAACGTTTGATAGTCG
CATCAAGGCTTCGTTAGCCTTTCTCCATTTGTTGTATCTTGTTCGAGACCATTTTATAGAGATATCAAAGCGAGCTAATT
CGCTGGAAATGTACCAAATTACTCTTGGCAAAGAGTCCGCTAAGCTAATAGACAATCTTATGCTGAGTGAGACT------
CTG
>C(2)M PRANK Mel Group Deug
---------------ATGAAATTTGATTTGTGTGAGGGGAATAGTTTAGATTCCTGCTGGAAGATAGGAGGT------CG
CAAATCCCGG------------GCCCCATTCGATCGGAATGAGATCGAAGCCGTGAATATAGTGGCTTGCTGCAAGAAAA
TCACTGACTTAATAGACGAAAACACGTTGAGAATA---------CGTCATACGAAT---------ACAAGGAACAATAGA
AATGTAAATTTTAAACATATTTCACATCTGGCATACGGCGCTACTAATATTTATAGATGTCAGGTGGATATTCTTTTAGG
AGATACGAAACTTTTGCTGGATCAAATGAAAAGTAAGAATGTGGACTTTGTTCTTACAACCACAATATCTGTTTTGGACA
AAAAATCGGATATTAGAAATCAACATAAACGGAAGCGTGTGATCACTAAGAAAGCAAATATCACAATCTCAAAACGCCCC
AGATTTCAGGAGTCTGAATTTTTAAGTGAATTCTCTCAGAAGTACTACGAAAACGTACTATCTGAATGTCAAATGTGGAA
GTCAGAATGCACAGAACAG------ATGGTCGAGGATTTAAACCAGTCTATAGAACTACCACGAAGATGTAAGGAATCAA
TGTCATATCATGCCTTTACCATAACTGAAGAAATACAAGATAACGAAGACCAAAACATTATAATGTCATCTGATGGTTTT
GGTGATAACGATGAGTTAGATTTAACCATTTTTCAAGAACTTTACCCC------------AAAAACGGAAAAAAATCTGA
CTTAAAAAAGCGCTTAACCACCCAGGATGCAACCGGCATTTTACCAGAAAAAATGCCGAGATTGGATGAATTGGAAATTT
TCAAAGTTGACAATGCAATAATGGTCCAAATTATTCCTGACAACATTGATTCAGCTGGAGATAAATTAGAA---------
------------------------TGTAAACATTCGATGTCGCAATTTTCAAAGCCTTTTGAAGAAATAATATTCAGCAA
ACCGAAGAATTCTCGCAAAAGAAAACTCTTGGTAGATAACCATATTAAATACACTCGAGAACAACTCCAAAAGCATAGAC
GCAAATATATGGATGATTATATGTCTAGAACTGTAATAATACAAAAACCATCAGAAATACGGAAATTTCCTAATGAACTT
TTAAGCAAACTGAATAAAACTGCAATATTTTCATCTATTGAAAATTATCGAAGCTTTAGGTCAAATAAAGAAGAAATGCA
TCAAGAGACCGAAAACATCTTGAGAAATATATTTGGCAGCGATTTTTCGAAGACCCTTTTAAAGGATATTTTTTACGTA-
--------------AAAAAATTAAGTTATGAAGAGTCACAT---------------------------------------
--------------------------------------------------------------------------------
-------ATTCATCAGGTCGAATCCCATGAAATAAAGAACGTCTTTTCATCTTCATTACCCCACGTGGTT---AAAAAT-
--CCAGAAGGCAATAACAATTTCTTTCAACACACTTTACACTATGAGAATATTAATTTCGGTGTTCACAATGTGATGATG
AATCTACTAAACATTTGGCGTAAAAATTCCAAAATCACAGGAATCGATGCCCATGATTTTATAAAATCATTTGAAAGTCG
CTTCAACGTTTCGATAGCCTTTATTAATTTATTATATCTAGTTCGAGATAATTTCATACAAATCTCAAAGCGGGGTAACT
CCCTTGAAATGGACCAAATTACTCTAGGAAGAAAGGGTGTCAAGCTAATAGATAGT------------------------
TTC
>C(2)M PRANK Mel Subgroup Dyak
ATGAACTTAAATTTATATGAGGACAACATCCTAAATTACTGCTGGAAAGCGGGAAGTCGCAAAACGCGGAAATCGGCGCT
TGCCCAACTCGATAGGAATGAGATCGCAGTTGTGGATTTGGTCGCCTGCTGCAAGAAAATCACTGAATTAATTGAGAAGA
ATACATTAAAAACA---------CGATCAAATGTTTTGGTTACGAAAAACAAACAAAATGTTCTTTTTAAGGGCATTTCC
CGCTTGTTTTTCGGCGTTACGGATATTTTTAGATGCAAGGTGGATCTACTTTTGGGGGATACGAAACTATTACTTGATCA
ATGTACACGTACCAACTTGGATTACGTTCACACCACCACCAAATCTTCAGTGGTTACCAAATCTGAGATTCAAATCCAAC
GCAAAAAAAAGCAGGTAATCACCAAAAAATTTAAAGTAACAGAGTCGAAGCGTGCCAGACTGCAAGAATCGGAGCTGTTG
GATGAGTACGCTCATGACTACTTCGAAAAGATGCTATCGGAATGCCAGATGTGGCTCTTGGATTGTAAACAACACGGGGA
GGAGGAATCCAACGAGTCTTTTGAACTACACCAAAGCTGCACGAAGTCGAAATCGTATCATTCCATTACAATCACCGAAA
AAATTGAATTTCTCGAGGATCATAGCGTTATTATGCCATCAAATGGTTTTGGGGAAACCGAAGGGGCTGATCTAACCATT
TTTCAAGAGCTTTACCCCAAAGACGCCACAAGGAACTCCTTAAAGCGTCACTCAACAACTGAGGATCCAACTGACATTTT
ACCAGATAAAATGCCTAAATTGGATGATGGGCAAATTTTCCAAGCTGACAATGCTATAATGACCCAAATTTTCCAGCATA
ACATTGAACCAGCTAAAGTAACTCAAATAGTTTGCGAACCGTTCTTGCCTGCAGTTTTGAGTTCTTTTGTAGAAATCAAA
TTTAGCAAGCCAATGAATCGGAAAAGAAAGCTTATAGTAGACAAACGCATTGAATATACTCGGGAGCAGCTGGGGAAGCA
TAGAAAGAAATATATGGATGAGTTCATTTTAAAATCAGTGAAATTGCCAAAACCGTTGGATTTACCGAAACCCCCCAGTG
AACTTTTCCGTAAAGTGAATAATAATGTAACTTTTTCACCTCTTCGCAACAACTTCGGCCCTAAGCTCAGTATAAAAGAA
ATGGAATACGAGGCTGAAAATACACTAAGAACCATATTTGGCGGCAAATTTACCGAGAACCTTTCCAAGGAGATATTTGT
AGGACCTTTTCGGGCTAAGAAATGCAAGGATAAAAAAGCATGTATATATAAGCCTGAACCGGATGAATTG---GATTTTT
TGCAACCTGAATTGCATCAGGCTGAT---------GTCAATCCCATAATTCATAATAACAAAATGAATAAGCATATGCCG
TGCTGTGGGAATAATCACGCTCATACCTACAGCGTAATGATGAGTCTCTTAAACATTTGGCGTAATAATCCGAATATTAC
GGGAATCGATGCCTTTGATTTTATAAAAACGTTTGCGAGTCGCATCCAGGCTTCGTTAGCATTTCTCCATTTGTTGTATC
TCGTTCGAGACCATTTTATAAAGATATCAAAGCGAGCTAACTCGCTTGAAATGGACCAAATTACTCTTGGCAAAGAGTCC
GCTAAGTTAATAGACAATCTTACGCTGAGTGAGATT------TTC
>C(2)M PRANK Mel Subgroup Dsec
ATGAGCTTGAATTTATATGAGGGCAACATCCTAAATTCCTGCTGGAAAGCAGGAGTCCGCAAGCCGCGGAAATCGGCGTT
TGCGCCACTCGATCGAAATGAGATCGCAGATTTGGATGTAGTCGCCTGCTGCAAGCAAATCACCGAATTAATTGAGGAAA
ATGCATTAAGAAATCGCCAGGAGCGATCCAAAGTTTTGGACACAAGAAACAGGCAAAATGTTATTTTCAAGGACATTTCC
CGTTTGGTTTTCGGAGTTACGGATATTTTTAGATGCCAAGTGGATCTACTTTTGGGGGATACGAAGGTATTACTTGATCA
ATGTACACGTACCAACTTGGACTACGTTCTCACCACCACAAAATCCGTAATGGTCAACAAATCTGAGATTCGAATCCAAC
GCAAACGAAAGCGGGTGATCACCAAGAAATCTAAAGTAACAGTATCAAAACGTCCCAGACTGCAGGAATCGGAACTGTTG
GATGAATTGTCACAGGAATACTACGAGCAGATGCTATCCGAATGCCAGATGTGGCAATCGGAGTGCACACAACAGGTGGT
GGAGGACATGGACGAGTCTATTGAACTACCTCGGAGTTGCACGCAGTCAAAATCGTATCATTCCATTACAATCACCGAAG
AGATTGAACTTCCCGAAGATCATAGCTTAATTATGCCATCAAATGGTTTTGGCGAAGCCGAGGGTGCGGACTTAACCATT
TTTCAAGAGCTTTACCCCAAAGACGGCACAAGGAACTCACTAAAGCGACACTCAATAGCTCAGGATCCAACTGACATCTT
ACCGGATAAAATGCCTAGATTGGATGATTGGGATGTTTTCGAAGCTGACAATGCTATCATGACACAAATCTTTCCGCATA
ACATTGAACCAGCTGAAGTAACTCAAATAGTTTGTGAACCGTCGTTGCCCTCAGTTATAAATTCTTTTGAAGAAATAACA
TTTAGCAAGCCGAAGAATAAGAAAAGAAAGCTTATAGTAGACAAACGTATTGAATACACTCGAAAGCAGCTGGTGAAGCA
TAGACAGAAATATATGGAAGATTACATTTCAAGGGAAGTGATAGTGCCAAAACCATCGGATTTGCCGAAACCCCCCAAGG
AACTTCTGTGTAAACTGCATAGCAATGTAAGTTTTACAGCTCTTCATAGC---TCCGGCCCGAAGCTCAGTAATGAAGAA
ATGGAATTCGAGGCTGAAAACACACTGAGAACCATATTTGGCCGCGAGTTTACCGAGAATCTTTCGAAGGAGATATTTGT
ACGACCATCTCAGGCTACAAAATGTGGAAATAAAGAGGCACATATCTATCAGCCCGAACCACTTGAAGTGGAAGACTGTG
TGCAACCTCAACTGCAGCCGCCTGATCATGTAAATCAAAATTAT------AATAATAACGAAATAAATGAGCACGGCATA
TACTGTGAGGATAATCATGCATATACCTACAGCGTAATGATGAGTCTCTTAAGCATTTGGCGTAATAATCCCAAAATCAC
GGGAATCGATGCCATTGATTTTATGAAAACGTTTGATGGTCGCATCAAGGTTTCGTTAGCCTTTCTCCATTTGTTGTATC
TTGTTCGAGACCGTTTTATAGAGATATCAAAGCGAGCTAATTCGCTGGAAATGCACCAGATTACTCTTGGCAAAGAGTCC
ACTAAGCTAATAGACAATCTTATGCTGAGTGAGACT------CTG
>C(2)M PRANK Mel Subgroup Dsim
ATGAGCTTGAGTTTATATGAGGGCAACATCCTAAATTCCTGCTGGAAAGCAGGAGTCCGCAAGCCGCGGAAATCGGCGTT
TGCGCCACTCGATCAAAATGAGATCGCAGATGTGGATGTAGTCGCCTGCTGCAAGCAAATCACCGAATTAATTGAGGAAA
ATGCATTAAGAAATCGCCAGGAGCGATCCAAAGTTTTGGACACAAGAAACAGGCAAAATGTTATTTTCAAGGACATTTCC
CGCTTGGTTTTCGGAGTTACGGATATTTTTAGATGCCAAGTGGATCTACTTTTGGGAGATACGAAGGTATTACTTGATCA
ATGTACACGTACCAACTTGGATTACGTTCTCACCACCACAAAATCCGTAATGGTCAACAAATCTGAGATTCGAATCCAAC
GCAAACGAAAGCGGGTGATCACCAAGAAATCTAAAGTAACAGTATCAAAACGACCCAGACTGCAGGAATCGGAACTGTTG
GATGAAATCTCACAGGAATACTACGAGCAGATGCTATCCGAATGCCAGATGTGGCATTCGGAGTGCACACAACAGGTGGT
GGAGGACCTGGACGAGTCTATTGAACTACCTCGGAGCTGCACGCAGTCAAAATCGTATCATTCCATTACAATCACCGAAG
AGATTGAACTTCCCGAAGATCATAGCTTAATTATGCCATCAAATGGTTTTGGCGAAGCCGAGGGTGCGGACTTAACCATT
TTTCAAGAGCTTTACCCCAAAGACGGCACAAGGGACTCACTAAAGCGTCGTTCAATAGCTCAGGATCCAACTGACATCTT
ACCGGATAAAATGCCTAGATTGGATGATTGGGATGTTTTCCAAGCTGACAATGCTATCATGACACAAATCTTTCCGCATA
ACATTGAACCAGCTGAAGTAACTCAAATAGTTTGTGAACCGTCGTTGCCCTCAGTTATAAATTCTTTTGAAGAAATAACA
TTTAGCAAGCCGAAGAATAAGAAAAGAAAGCTTATAGTAGACAAACGTATTGAATACACTCGAAAGCAGCTGGTGAAGCA
TAGACAGAAATATATGGAAGATTACATTTCAAGGGAAGTGATAGTGCCAAAACCATCGGATTTGCCGAAACCCCCCAAGG
AACTTCTGTGTAAACTGCATAGCAATGTAAGTTTTACAGCTCTTCATAGC---TCCGGCCCGAAGCTCAGTAATGAAGAA
ATGGAATTCGAGGCTGAAAACACACTGAGAACCATATTTGGCCGCGAGTTTACCGAGAATCTTTCGAAGGAGATATTTGT
ACGACCACCTCAGGCTACAAAATGTGGAAATAAAGAGGCACATATCTATCAGCCCGAACCACTTGAAGTGGAAGACTGTG
TGCAACCTCAACTCCAGCAGCCTGATGATGTTAATCAAAATTAT------TATAATAACGAAATAAATGAGCACGGCATA
TACTGTGAGGATAATCATGCATATACCTACAGCGTAATGATGAGTCTTTTAAGCATTTGGCGTAATAATCCCAAAATCAC
GGGAATCGATGCCATTTATTTTATGAAAACGTTTGATGGTCGCATCAAGGTTTCGTTAGCCTTTCTCCATTTGTTGTATC
TTGTTCGAGACCGTTTTATAGAGATATCAAAGCGAGCTAATTCGCTGGAAATGCACCAGATTACTCTTGGCAAAGAGTCC
ACTAAGCTAATTGACAATCTTATGCTGAGTGAGAAT------CTG
>C(2)M PRANK Mel Subgroup Dmau
ATGAGTTTGAATTTATATGAGGGCAACATCCTAAATTCCTGCTGGAAAGCAGGAGGCCGCAAGCCGCGGAAATCGGCGTT
TGCGCCACTCGATCGAAATGAGATCGCAGATGTGGATGTAGTCGCCTGCTGCAAGCAAATCACCGAATTAATTGAGGAAA
ATGCATTAAGAAAACGCCAGGAGCGATCCAAAGTTGTGGACACAAGAAACAGGCAAAATGTAATTTTCAAGGACATTTCC
CGATTGGTTTTCGGAGTTACGGATATTTTTAGATGCCAAGTGGATCTACTTTTGGGAGATACGAAAGTATTACTTGATCA
ATGTACACGTACCAACTTGGATTACGTTCTCACCACCACAAAATCAGTAGTGGTCAACAATTCTGAGATTCGAATCCAAC
GCAAACGAAAGCGGGTGATCACCAAGAAATCTAAAGTAACAGTATCAAAACGTCCCAGACTGCAGGAATCGGAACTGTTG
GATGAATTGTCACAGGAATACTACGAGCAGATGCTATCCGAATGCCAGATGTGGCAATCGGAGTGCACACAACAGGTGGT
GGAGGACCTGGACGAGTCTATTGAACTACCTCGGAGCTGCACGCAGTCAAAGTCGTATCATTCCATTACAATCACCGAAG
AGATTGAACTTCCCGAAGATCATAGCTTAATTATGCCATCAAATGGTTTTGGCGAAGCCGAGGGTGCGGACTTAACCATT
TTTCAAGAGCTTTACCCCAAAGACGGCACATGGAACTCACTAAAGCGACACTCAATAGCTCAGGATCCAACTGACATCTT
ACCGGATAAAATGCCCAGATTGGATGATTGGGATGTTTTCCAAGCTGACAATGCTATCATGACCCAAATCTTTCCGCATA
ACATTGAACCAGCTGAAGTAACTCAAATAGTTTGTGAGCCGTCGTTGCCCTCAGATTTAAATTCTTTTGAAGAAATAACA
TTTAGCAAGCCGAAGAATAAGAAAAGAAAGCTTATAGTAGACAAACGAATTGAATACACCCGGAAGCAGCTGGTGAAGCA
TAGACAGAAATATATGGAAGAATACATTTCAAGGGAAGTGATAGTGCCAAAACCATCGGATTTACCGAAATCCCCCAAGA
AACTTCTGTGTAAACTGAATAGCAATGTAAGTTTTTCAGCTCTTCAGAACCACTCCGGCCCTAAGCTCAGTAATGAAGAA
ATGGAATTCGAGGCTGAAAACACACTGAGAACAATATTTGGCCGCGAGTTTACCGATAATCTTTCGAAGGAGATATTTGT
ACGACCATCTCAGGCTACAAAATGTGGAAATAAAGAAGCACATATCTATCAGCCCGAACCGCTTGAAGTGGAAGACTGTG
TGCAACCTCAACTGCAGCAGCCTGATGAAGTAAATCAAAATTAT------AATAATAACGAAATAAATGAGCACGGCATA
TACTGTGAGGATAATCATGCTGATACCTACAGCGTAATGATGAGTCTCTTAAAAATTTGGCGTAATAATCCGAAAATCAC
TGGAATCGATGCCATTGATTTTATGAAAACGTTTGATGGTCGCATCAAGGTTTCGTTAGCCTTTCTCCATTTGTTGTATC
TTGTTCGAGACCGTTTTATAGAGATATCAAAGCGAGCTAATTCGCTGGAAATGCACCAGATTACTCTTGGCAAAGAGTCC
GCTAAGCTAATAGACAATCTTATGCTGAGTGAGACTGAATATTTT
>C(2)M PRANK Mel Subgroup Dmel
ATGAGCTTGAATTTATATGAGAGCAACATCCTTAATTCCTGCTGGAAAGCGGGAGGGCGCAAACCGAGGAAATCGGCATT
TGGCCAACTTAATCGAAATGAGATCGCTGATGTGGATGTAGTCGCCTGCTGCAAGCAAATCACCGAATTAATTGAGGAAA
ATGCATTAAGAAAACGCCAGAAACGATCCAATGTTTTGGCCGCAAGAAACCGGCAAAATGTTATTTTCAAGGACATTTCC
CGCTTGGTTTTTGGAGTTGCGGATATTTTTAGATGCCAAGTGGATCTACTTTTGGGGGACACGAAGGTATTACTTGACCA
ATGTACACGTACCAACTTGGATTACGTTCTCACCACAACAAAATCCGTAGTGGTCAACAAATCAGAGATTCGAATCCAAC
GCAAAGGAAAGCGGGTGATCACCAAGAAATCTAAAGTAACAGTATCAAAACGTCCCAGACTGCAGGAATCGGATCTATTG
GATGAATTCTCACATGAATACTACGAGAAGATGCTATCCGAATGCCAGATGTGGCAAACGGAGTGCACACAACAGGTGGT
GGAGGACCTGAACGAGTCTATTGAACAACCCCGGAGTTGCACTCAGTCAAAGTCGTATCATTCCATTACAATCACCGAAG
AGATTGAACTTCCCGAAGATCATAGCTTAATTATGCCATCAAATGGTTTTGGCGAAGCCGAGGGCGCGGACTTAACCATT
TTTCAAGAGCTTTACCCCAAAGATGGCACACGGAACTCACTAAAGCGACACTCAATAGCTCAGGATCCAACTGACATCTT
ACCGGATAAAATGCCCAGATTGGATGATTGCGATGTTTTCCAAGCTGACAATGCTATCATGACCCAAATCTTTCCGCATA
ACATTGAACCAGCTGAAGTAACTCAGATAGTTTGTGAACCGTCGTTGCCATCCGTTTTAAATTCTTTTGGAGAAATAACA
TTTAGCCACCCGAAAAATCGGAAAAGAAAGCTAATAGTAGACAAACGAATTGAATACACCCGGGAGCAGCTGGTGAAGCA
TAGACAGAAATATATGGAAGAATACCTTTCAAGGAATGTGATAGTGCCAAAATCCTCGGATTTACGGAAACCCCCTAAGG
AACTTCTCTGTAAACTGTATAATAATGTAAGTTTTTTAGCTCTTCATAACCACTCCGGACCTAAGCTCAGTAATGAAGAA
AAGGAATTCGAGGCAGAAAACACATTGAGAACCATATTTGGCTGCGAGTTTACCGAGAATCTTTCTAAAGAGATATTTGT
GCGACCATCGCAGGCTACAAAATGTAGGGATAAAGCGGCACATATCTATCAGCCCGAACCGCTTGAAGTGGAAGACTGTG
TGCAACCTCAACTTCAGCCACGTGATGATGTAAATCAGAATTAT------CATAAT---GAAATGAATGAGCACGGCATA
TACCGTGAGGATAATCATGATGATACCTACAGCGTAATGATGAGTCTCTTAAGCATTTGGCGTAATAATCCGAAAATCAC
GGGAATCGATGCCATTGATTTTATAAAAACGTTTGATAGTCGCATCAAGGCTTCGTTAGCCTTTCTCCATTTGTTGTATC
TTGTTCGAGACCATTTTATAGAGATATCAAAGCGAGCTAATTCGCTGGAAATGTACCAAATTACTCTTGGCAAAGAGTCC
GCTAAGCTAATAGACAATCTTATGCTGAGTGAGACT------CTG
>C(2)M PRANK Mel Subgroup Dere
ATGAACTTAAATTTGTATGAGGGCAACGTCCTAAATTCCTGCTGGAGAGCGGGATGTCGCAAAATGCAGAAATCGGCGTT
TGCCCAACTCGATCGTAATGAGATCGCAGATGTGGATGTACTCGCCTGCTGCAAGCAAATCACCGAACTAATTGAGAAAA
ATACATTAAAAACA---------CAATCAGATGTTTTGGCTAAGAGAAACAGACAAAATGTTATTTTTAAGGACATTTCC
CGGTTGTTTTTCGGCGTTACGGATATTTTTAGATGCCAGGTGGATCTACTTTTGGGGGATACGAAACTATTACTTGATCA
ATGTACACGAACCAACTTGGATTACGTTCTCACCACCACCAAATCGGTAGTGGTCAACAAATCTGAGACTCGAATCCAAC
GCAAACGAAAGCGGATAATCACCAAAAAATCTAAAATAACAGCTTCAAAACGTGCCAGACTGCAGGAATCGGAACTGTTG
GATGAAATCGCACAGGACTACTTCGAAAAGATGCTATCTGAATGCCAAATGTGGCAAGTGGAGAGTACGCAACAGGTGGT
GGAGGACTTGGACGAGTCTATTGAACTGCCCCGAAACTGCACGCACTCGGAATCGTATCATTCTATTACAATCACCGAAG
AGATAGAACTTCTCGAGGATCATAGCGTTATTATGCCATCAAATGGTTTTGGCGAAGCCGATGGAGCGGACTTAACCATT
TTTCAAGAGCTTTACCCCAGCGACGCCACAAGAAACTCCTTAAAGCGTCACTCAAAAACTCAAGATTCAACTGACATCTT
ACCAGATAAAATGCCCAGATTGGATGATTCGCAAATTTTCCAAGCTGACAATGCTATCATGACCCAAATCTTTCCGTATA
ACATTGAACCAGCTGAAGTAACTCAAATAGTTTGTGAACCGTCGTTGCCCTCAGTTTTGAACTCCTTTGTAGAAATAAAA
TTTAGCCAGCCCATGAATCGGAAAAGAAAGCTAATAGTAGACAAACATATTGAATATACTCGGGAGCAGCTGGTGAAGCA
TAGACAGAAATATATGGAAGATTACATTTCAAGGGAAGTGAAAGTGCCCAAACTGTCGAATCTACCGAAACACCCAAATG
AACTTCTCTGTAAACTAAATAATAATGTAACTTTTTCAGCTCTTCATAACCACTCCGTCCCCAAGCTCAGTAAAGAAGAA
ATGGAATACGAGGCTGAAAACACACTGAGAACAATATTTGGCGGTGAATTTACTGAAAATCTTTACAAGGAGATATTTGT
ACGACCATCTCAGGATAAAAAATGTGGGGATAAAGAGGCATATATATATCAGCCAGGACCAGTTGGAGTGGAAGACATTT
TGCAACCTCAACTGCAGCAGCCTGTT---------AAAAATTTCATAATTCATTCAAACCAAATGTATGAGCACGGCATA
TACTGTGAGAATAATCATGATGATGCCTACAGCGTAATGATGATCCTCTTAAACATTTGGCGTAATAATCCGAAAATCAC
GGGTATCGATGCCTGTGATTTTATAAAAACGTTCGAGGGTCGCATTAAGGCCTCGTTAGCCTTTTTCCATTTGTTGTATC
TCTTTCGAGACCGTTTTATAGAAATATCTAAGCGAGCTAATTCTCTTGAAATGGACCAAATTACTCTTGGCAAAGAGTCC
GCTAAGTTAATAGATAATCTGCCGCTAAATGAGACT------TTC
>C(3)G MAFFT Full Dana
--------------------------------------------------------------------------------
-------------------------------------------------ACTATGAAGGAGCCCAAA-------------
--------------------------------------------------------------------------------
--------------------------------------------------------------------------------
--------------------------------------------------------------------------------
--------------------------------------------------------AAACCCACAAAGAGATCAGGA---
---------------TCTCCACTTCCATCATGGGATGTGCCCAAAAAGCGTTTAAAAAAT--------------------
----------------------------ATTGAAAGAGAGTTTGTAATGCCCCTCGAAGAAAAGAACGAAATACAGAGAA
GCCGTCGCCCAGACTTGCTGTGCCTTCCAGACAAACTCTCAGCAAGCATTAAAAAGTTTCTTAAATCCTTTGTAACAGTT
CATAACGCCTCTGTCGCTGACATTAAGAGATTTGGCAAGAAAGTGGCCCACAATGCTCAAAAGGAAACAATAGTCTCGTT
GCATAAAAACTTGCAAATAGATGAGCTGACAAAACAGCTAAACTCTATGTACAGCGAATCTGAGGAATATAAAAAGGATC
TGGCCAAGTTGCAAAGGGATTACGAAGAACTGCAGACAAATTTTAGCAAAGCTAACCAACAGCTTCTCGACGAAGAAAAT
CACTTCCATGATCAGTTTAACAAGTTAAAAAATCGTTTTGAGCAGCTTACTACCGATATT---------AGCTCTAAGAA
TGCTTTACACGAACGGGAG-------------------------------------------------------------
--------ATGAAAAACATGAAAGAGGCAAATCGCAAACTCACAAGTTCACTAAATAATGATAAGAAAACTTATGAGGCG
------------AAACTATCCGAAAATCAAGAGAGAATAAAACAACTTCTGAATCAAAACGACACCATATCTGCGGAGCT
CAAAAGTTCTGCATTAGAGATGCAAAATGTAATGCTCCAGAAAGAGAACTTGGAG-------------------------
--------------------------------AAGGAAATAAGGGAAATAAAGGCCGAACTTGATGCCAATGATAGAACT
TGTGCTGAGCTGAACATTTGCTTGGCAAGACTTGGTGACGAACACAATGAAGCTTTAGAGAAGCTTCACGTTGAGTTAAA
CAGTCACAAGTTACATTATGTAGAGTTAGAAATGATGGTTGATGAAAGAAACAAGCAGATGGAGCAAGTCCACAACGAAA
TTAATTGTTTAAAAACAGAAGCTGTAGAAAAAGATAGGGCCCAAATGTCGCTACAAGTCTATATTAATCAGCTCGAGGTG
CAGAGG---------------------GAGGAGCTAATCAAGAGCAATGAGAACGTGTCCCAGCAATTAGAAGAATCTAA
ATTGAAAGCCGTGAAGGAGATAAAAACTATCAAAGAAACAAATGAGAAAATTATTACGGAGCTGCGATCTGAAGTGGATA
GGCACAAAAAGGCTGCTGCAGATGTACTCGAGGCTAAAGAAAAAGTCGAAAAGGAGGGACTACTCCAGATTTCTCAAATT
CAAAGCCATCTGGACAAACTAGAAGTCGAGTGCAATGAACTAAGGGACATTAAGAAGTCACTGGAGAAGGAAATTGAAAT
AAAAACCAAAAACTGGCAAGACGAGGAAGCTTTACAGCAACAAAAGTTTACA---------------------GAACTTC
AAGATCAATACCAAATTAAA------GTAACTGAGTTGGATGCAGAACGACAA---------------CGTATCCAAGAG
CTAAGTGTGTCTCTAAAAGGAGTCGTTGAACAAAAGGATACATTAATCAATGATACCCTCAAAAAATTACGAAGTGTAAT
CACTGAGAAAAAAGCCCTGACAAAAGAAATAAATACTTTAAATGCCGAAAAGCAGCAGATCAGTGATAACTTTTCTGCCG
CCGAGAAAAGATTCACAGACGAATTAAAATTGAAAGATCAAAACCTTGAGAACAAAATTGCTGAATTGGAGACAGGGTTT
GAACAGAAAATCGCCGAATGGCATAAAAGAGAACAGGACAAAGATTCTGTTATAGCGGAGCTTACATTTAAAATTAATCG
AATTGGGAGCGTATGCGATCAATCGGTTGGAAAAGCGTCGATTCTC------------------AAACCAGTACTGAAAC
CAGTACATGTTCTTCAATTACCTCAACAAATAAAACCTACTCAAAAGCCT---CCAGGAGTGAAAAATGAAGCTATTGTT
CGTCCGAGCACTACC---AAAAGGCAACCTATTCGCCGCAAAGTTATTATCGAACAA---CATCTTTCCGACTTCGAAAG
CGAAAATGAGGAACCTACTACTTCAACAAATAGTAAGACAGTCGCCTTCAAACGTCCACGTGTAGCT------------G
CTAACGTTAACTTGGTAGAAGAG------GACCTATTCGATAGTTTAAAGCGAGCTAAC
>C(3)G MAFFT Full Dbip
ATATTAAAA---------------------------------AAA------------------------ACTGACAAGAA
AAAAGAAAAGACTCCAAAGACACAAAACCATTTTCAGGAACTTCCTGAAACTATGGAAGTTCCCAGA-------------
--------------------------------------------------------------------------------
--------------------------------------------------------------------------------
--------------------------------------------------------------------------------
--------------------------------------------------------AAAGCTACAAAGAGATCAGGA---
---------------TCCCCACTGCCATCATGGGATCAGTCAAAGAAGCGTATACAAAAT--------------------
----------------------------GTCCAAAAAGAGATCGTAATACCGCGACAACAAGAGGACGCCACACAGATAG
AGCAACGGCCACACGTGTTGTGCCTTCCAGACAAAATCTCGGTCAGCATTAAAAGGTTGCTTAAATCATTCGTCACGGTT
CATAACGCCTCTGTGGCAGATATTAAGAGATTTGGCAGAAAGGTGGCTCACAATGCACAAAAGGAAACGATAGTCTCTTT
GCATAAAGATGTGCAAATAAATGAGCTGACTAAACAGATGAATTCCATGTATATGGAATCGGAGGAATATAAAGATAATC
TTGCTAAGTTGCAAAAGGATTACGAAGAACTGGAGACAAACTTTAGTAAAGCTAACCAACAGCTCCTAGAAGCTGAAAAT
CACTTTCTTAACAAGCTTAAAAAATCAAAATCTCTTTATGATCAGCTCAACGCCGATCTA---------AGCACTCAGAA
TGCTTCACACGAACGAGAG-------------------------------------------------------------
--------ATGAACAATATGAAAGAGGCAAATCGAAAACTCTCCATTTCAATAAAAAATGATAAGAAAAATTACGAGGCT
------------AAACTTGCCGAAAATCGTGAGAAAATAAAGCAACTTAAGACTCTAAATAACAAAATATCTGAGGAACT
AAAAAGTTCTGCATTGGAGATGGAAAAAGTAATGCTACAGAAACAGGACTTAGAG-------------------------
--------------------------------AGCGAAATAAGGGAAATGAAATCCAAACTTGATGCCAATAATAAAACT
TGTGCTGAGCTAAACATTTCCTTGGAAAGACTCGGAAACGAACATAATGATGCTTTAGAGAAGCTTCACGTCGAGTTGAA
CAATCACAAATTACACTATGTAGAATTAGAAATGATGATTGACGAAAGAAACAAACAGTTGGAACAAGTCAATAATGAAA
TTAATTGTTTAAAAACAGAAGCTGTAGAAAAAGATACGGCCCAAATTTCGCTACAAGTCTATATTAATGAACTTGAGGTG
CAGAGG---------------------GAGGAGCTAATCAAGAGCAATGATAAATTGGCAGAGCAATTAGAAAAACTTAG
ATTAAAAGCAGCGGAGGAGATAAAAACTATGAAAGAAACCAATGAGGAAATTATTTGGGAGCTGCGATCTGATATTGATA
AGCACATAAAAGCTGCTGCCGAGGCCCTCGAGGATAAAGAAAAGGTCGAAAAAGAGGGATTACTGCAGATTTCACAAATT
CAAAGCAAGCTGGACAATCTAGAAAGCGAGTGCCATGAACTAAGGGATTTGAAGAAGTCCCTGGAGAACGAAATGGAGCT
GAAAACTAGGACCTGGCAAGATCAGGAAGCTTTGCAGCAACAACAGATTGCT---------------------GAGCTTC
ATGATCAATACAAACTTAAA------GTTACAGAATTAGAAGGCGAAATACAACTAACTGAGTATGAGAGAGAAGCTCAG
CTTAATATATCTCTGAAAGAAGTACTTGGTGAAAAAGATAAACTAATCAATGAAAACCATCATAAATTACAAGATTTGAT
TTCTGAGAAAGAAGCTCTAACAAATGATATAAAAACCATAAATGACGACAAGCAGAAAGTCATTGATAGTTTCTCGGCAG
CAGAGAAAAGATTCGCAAAGGAATTACAGACGCAAGAGAAAAACTATAAGAAAAAAATTGAGGAATTGGAGAAAGCATTT
GCACAGAAGAGCACCGACTGGGAGAAAAAAGAACAAGATAAAGATGCTGTAATAGCAGAGCTTACATTTAAAATTAATCG
TATTGGGAGCGTATGCGATCAATCTGTTGGAAAGGCGTCCATC------------------------------CTGAAAC
CAGTACATATTATTAAATCAACGCCACAACAGAAATCAGCTCCAAAGCTC---CAAGTTGTGAAAAATGAAGCTATTGTT
CGCCCGAGCACTTCG---AAAAGGCAGCCTATTCGGCGCAAAGTTATTATCGAACAA---CATCTTTCCGATTTCGAAAG
TGACAATGAGGAATCAAGTTCTCAAAAAAACAGAAATAATGTTACTTTCAAACGTCCACGTGTGGCTGCTAACGTGGTAG
CTAACGTTAACGTGGTAGAGGAA------GACCTGTTCGATAGCTTGAAGAGGTCAAAT
>C(3)G MAFFT Full Dbia
ATGGCGGGG---------------------------------GCAAAGAAAAGGGCTGGCTCGCAAATCGCCAGTGTGGT
TCGTGCCAAATCGGCAAGAAAAAGTACAGTCGCCGACCCTGTGAGTGCTCCCATCCCCAAAGAGAAGTACGCAGATCCTA
AAAAGGCTCCATTACCAAAAAAGGCCGCTCCACTTGAAAAGGAAAAGTATGGAGATGCTAAAAGACAGCAGTTGCCAGAG
AAGCCAGCTCCACTTGAAAACGCTTTAAAGAAAAGGGAGCTGCAAAAGGCTTCCCGCCCTGAG-----------------
----------ACACCAGGAAAGGGAGCTCCAAAACGTCCAAACCCCGAGGTA----------------------------
--------------------------------------------------------AAACCTTTGGAAAAACCA------
---------------------ACCATCCCCCAGAAGTCCCCAAAAAAGAAGATCAAGAAG--------------------
----------------------------TTGCCCAAAGCA---------CCTGAAATCTTGTGGAAAGACATCAAG----
--------------------------------AATCTGTCTCCCGGCACCGGGGCAATACTAGATTGCTTTATGAGGCAG
CACAACGATTCACTCTCAAATATAAAAAGGCGCGACTCGATTATTAGCAAGAAAATGCGCAAAATCACCATGGACGCTTT
GAAGAAAAATACGGAAAATGTTAGCCTTAACAAAAAGTTGGCCAACACCCAGCTGGAACTGACCCATTTGAAGAAGGATC
TTGCCGACCAGCAGGAAAAGAACACAGAATACATCAACAGATATCAGAATATCAATCAAAAGTTTACCGAGTGCGAGAAA
AACTACGATAATGAGCTCGGGATCATAAGAGCGTGCGTGGAGCAGAAAAACTCCGAGCTTAAGGCCGCCCAAACGCGAAT
TGGAGAACAGGATCGCGAG-------------------------------------------------------------
--------CTAAAGAATATGCAAGAAACCAATCGCGAACTGGCTGGTGCCATGAGCAACTATAAATTGGAAATGGAAAAG
------------GCCCAAGCGTATAGCTCTGAGACTCTGGCGCAC------------ATTTCTGAACTTACTCAGGCCTA
TGAGGCCCTCAAGCAGCAGTTTAATGATTTGAGTGCACAAAAGGAAGTCTGTGAG-------------------------
--------------------------------GCAAACATTGTACAACTGAGCAGCGAGTTGAACGCCAAAATGGTTACC
TGCGCCGAACTTGAGGATCGTATTGAGCAGTTTCCAATAGAAGCCAATAAGGCTTTGTCGAAACTGCAAAATGAGTTGGA
AGCCCACAAATTGCGCTGCCAGGAGCAGCAACGTTTAACCGATCAAGCCGAAAAGGAGCTTGAACTATCTCGAAACGAGA
TAAACACTTTGAAAACTCGTATGGAGGAAAGGGAAAGAGTCCACATCTCGCTTAATGGTGAACACCAAAAAATGACTGCC
AGAATG---------------------GTCGAGCTCGTTGATATCAACGAACATTTCTCCAAGGAACTGGCTGACACTAA
GTTAAACCACTCTCAAGATATGGAAGAACAAGCTACAAAGCACGAGCTGGCTCTTCGTAAGCTTAAAGGTCAATTGGCCA
AGGCGTCTCTTGATTTTACAAACCTAAGGAACAGCAGTGAGGCGTTGCAAAAGGAAAAACTGTTGCAGGTCTCCCAACTG
CAAGGAAAGATTAGTGAATTGGAGTTGCGCCGCAATAATCAGGAGGAGGTTATATCTGGCTTGGCCAATGAACTTGAAGT
CAAAACTCACAGCTTTGAGAATGATCTGAAGGCACAGCAGGAA------------------------------CAGCTTT
CCAATCAAATGCAGGCCATG------AAATCTGAATTCGAAACCGAATCTCAG---------------CGAGCTGCAGCG
AAAAATGAGAGACTCACTGCTGCACTCCAGCAAAAGGATGAAATGTTAAAGGCTCAGCAAGACGAGATGCAAAAACTTCT
GTCTGAACAAGACAAGCTAAAGGAGACTGTTGCCGATCTTGAGGCTAAAAATGAGAAAATGACCAATGAATTTTCCGCTT
CTAAGATTAAATTAAGTCAAGAGCTTAAGACCCAGAAAGATATCTTAATGAAAAAGGTTTCCGGCTTGGAGCTTGAAATT
CAAAATAAAGAAGCCAAAATGCTTGATTTGGAACAGAAGAAGAATAATGAAATGGCCGTACTTCAGTTCAAAATGAACCG
AATCAACAGTTTAATTGACCAACCAGTGACCACAATCTCTAAACTT------------------CCAGAACCCAAGGGAG
TGTCCAACACTCAGGGCACTCAGAATAAGGTGCAAAAAGGAAGCACTCCGAGTAGGGGGCAAAAGGAAGAATCCGATGGT
TTGTCAAGCTCTTCTTCGAAGAAGAGAACTATTTTTCGACATCGATTAACTACCATAGGGTTTTCGTCAGACTTTGAGAG
TGAAGACGATCAGCCCATTGTAAAGGAAAAC---------TTCAGTGGAAAACGGGCCAAATTGGCT------------G
CAGTTGTGAAACCACAGAAAGAA---CCTGATTTGTTTGACATGGTGAAGAGGTCAAAC
>C(3)G MAFFT Full Dtak
ATGCCGGGT---------------------------------TCGAGGAAGAGAGCTGCCTCGCAAATTTCGAGTGCGGT
TTGCGCAAAATCACCGAGAAAAAGTACAGTCGCAGATTCTCAGATTGCTGAGATCCCCATTTCTAAGGATCTAGCATCCC
CAAAGAAACCCAAAATGGCTGAATCTTTC---------------------------------------AAGACTCCCGAA
CCGCCTACACCTCTCAAAAAAGTTTGCAAGAAAGGGGTGCTCCCAAAGGCGCCTGAG-----------------------
----------ACACCGAAAAAAGATACTCCAAAACCCCCGATCCCCGAAGTA----------------------------
--------------------------------------------------------AAACCCCCGGAAAAACCCATT---
---------------CCCTCTGCAAACCCCGTGGCCCCACCGAAAAAAAAGATCAAAAGG--------------------
----------------------------CCTCACAAAAGT---------CCGGAAAAATTGTCGGTGGACATCCAG----
--------------------------------AATTTATCACCTGGAACCGGAAAATTACTAGATTGCTTCATCAAACAG
CACAGCCAATCACTCGAGAATTTCCGAAAGAGAGATTTGATCATGAGCAAGAAAATGCGATCCATTACCATGGAGTCCTT
GAAAAAAAATTCGGAAAATGAGTACCTGAAGAAAGAGTTCGCTAAAACCAAGCGGGAATTGACCCATTTGCAGAAGAATC
TTGCCGATCAGCAGGATAAAAACACCGAAACCATGAACCGATATGATCAGATTTACGAAAAGTTTGCCAAGTGCGAGAAG
AATTACGATGAGCAGCTGGGGATCATAAAAGCTTGCGTGGAGAAAAACAACAAGGAGCTCAAACTGGCTCAAATTCAAAT
TGTGGATAAGGATCGCGAG-------------------------------------------------------------
--------CTGAAAAATATGCAACAAACCAATCGCGAACTGGCTGCAGCCCTGAGCAACTATAAAACGGAAATGGAAAAA
------------TTAAAAGTGACTAATACTGAGACTCATGAGCGG------------CTCACTGGAATCACGCAGGCCTA
CGAAGACCTCAGGGTTCAATTTGATGTTTTGACGGGAGAAAAAGACGTTTGTGAG-------------------------
--------------------------------GCCAACATCCTCGAACTTAGCGCCGAGCTAAATGCAAAAATAATAATC
TGTGCCGAACTGGAAGGACGCATTGAGGAGCTCCCAATAGAGGCCAACAGGGCCATGTCGAAGGTCCAAAATGAGTTGGA
GAGCTACAAACTGCGTTGCGAGGAGCAGCAACGATTCACCGATCAAGCCGAAAAAGAGCTTGAATTAGCTCGCAACGAGA
TAAACACTTTAAAGACTCTTATGGAGGAAAGGGAGCAATGCCACATCTCCCTTGGTAATGAAAATCAAGAAATTAAGGCC
AGAATG---------------------GAAGAGCTCGTTGGTATCAACGAGAATTATTCTAAGGAACTTGCCGAAACTAA
GTTGAAGCACTCTCAGGAGATGAAAGAACAAGCTAATAAGCATGGGTTTGCCCTTCGTGAGCTCAAAGATAATTTGAAGA
AGTCGTCAAATGATTTTGCACAGCTGAAGAACAGCAGTGAGTCGCTAGAAAAGAAATCCCTTCAACAGATCTCCCAACTC
CAAGGCGAAATTAAGGAAATGCAGTTGCAGCGCAAGAATCAGACGGATCAAACAGCCACTTTGCGCAAGGAACTGCAAGA
GAAAACTCGCAATTTTGAGGCTAGACTAAAGGGACAGCAGGAA------------------------------CAGCTCT
CCAATCAAGTTAAGATCCTG------ACAACTGAATCTGAGAGCGAGGCTCAG---------------CGCAGCGCAGCT
GAAATTAAAACACTCAAAGCTGCCCTTGAGCAAAATGATAAAATGTACAAGGCTCAGCAGGAGAAGTTGCAAAGTCTGCA
GACCGAACGCGATAAGCTTAAGGATACTGTGGGAAAACTAGAGGCTAAAGAGCAAAAAATAGCCAGCGAATTTTCCGCAT
CGAAGATTAAATTCAGTCAGGAGCTAAAGACCCAGAAAGATGATTTAATGAAAAAGATTTTCGCTTTGGAGCGTGATATT
AAAAATAAGGAAACCAGAATGCTTGAATTGGAACGGGACAAGAATCATGAAATGGCCGTTCTTAAGTTCAAAATGAATCG
AATTAATAGCGTAATCGACCAGCCTATAAACACTCTGCCCGAACAA------------------CCTCCACTCAAGGAAG
TGTCGAAGACCCAGATCATCCCGAATAAGGTG------------ACTCCG---------------GAGAAAAGCGACGGT
CCGAGCACTTCTTCA---AAGAAG---------CGTCGACCCCGAATCACAACCACA---TATGATTCGGACCTTGCAAG
TGAGGATGACAAGCCAATTTCAAGGTCATAT---------TTGAGCGGCAAACGAACCAAATTGTCG------------G
CTGTTGTTAAGCCACAAACAGAAGATGAGGATTTGTTCGACAGATTGAAGAAAGCAAAT
>C(3)G MAFFT Full Deug
ATGTCTGAA---------------------------------ATTAGGAAACGGGCTGGCGGGCAACTTGCGAATTCAGT
TGCTGTAAAAGTTACAAAGAAAAGTACAGTCGTTGACCCGCGGAGTAGTGAAATCCCAATGGACGCCAAAACTCAACTGG
TTTCT------------------------------------------------------------------------AAA
AATGCATCCCAACTCCACAATGATTTTAAGAAGAAAACGATCCAGAATGTCTCCCCCTGCGAG-----------------
----------ACGCCAAAAATGTTCGCGCCAAAA---GTTATGCCCCTCGAA----------------------------
--------------------------------------------------------GAAGCCCCGAAAAAACCCACT---
---------------ACCCCCACCCACCCCTTGGACCAACCAAAAAGAAAGATCAAAAAA--------------------
----------------------------TTTCCCAACAAT---------CCGGAGAAATTATGGAAAGACGTCCAA----
--------------------------------AAGTTGTCTCCCGGTACTGGGAGATTATTAGATGACTTCATGAAGCAA
CATAACAACTCACTCTCAGATCTGAAAAGGAAAGACTTGATCTTAAGCAAGAAAATGCAAACTATCGCCATGGAATCTTT
GCAGAAAAATACGGAAAATATTAACCTTAAA-------------------------------------------------
--------------------------GAGAACATTAAAAAGTACATGGAAATCAGCAAAAAGTACACTCATTGTGAGAAA
AACTATGACAATGAGCTTGAAATCATTAAAGTGTGTGCGGAGAAGAAAAACACAGAGCTTAAAGCTGCCCAATCTCGAAT
TGCTCAACTGGATCGCGAG-------------------------------------------------------------
--------CTGAAGAATATGGAAGAAACCAATCGCGAACTATCTTCCGCACTCGGCAAATGTAATACGGAATTGGAGCAG
------------TCCCTAGTGACCAACAGTCAGATCTTGGAGCAT------------TGTACTGGAATCACGGGGTCATA
CGAATCCCTAAGGCTACAATTTGAAGATGTAACTGCACAAAAAGAATTATGCGAG-------------------------
--------------------------------GCAAACTTCCTACAGCTGAGCACCGAGCTTAATGCAAAAGTGCTTACC
TGCGCCGAACTTCAAGATCGCGTTAAACAGCTACCCATTGAAGCCAATAAGGTTTTGTCGGAAGTCCAAAATAAATTGGA
AAGCAAAGAATTACTCTATCAGGAGCAGCAACGATTGACGGATCAGGCTACAAAAGACCTCGAACTAGCCCGAAACGAGA
TAAATACTTATAAAACTCACATAGACCAAATGGAAGTAACCAATGCTTCCCTCAAAGACGAACTTACCAAAATGACGGCT
AAATTA---------------------AACGAGCTAGTTGATATCAACGAGAGTTATTATAAAGAATTAGCTGAAGCGAA
GTTTGCGCACTCTCAAGAAATGAACAAGCAAGCTGTGTCTCACGAGAACGCTCTCCGAGATCTAAAAGGTCTATTGAACA
AGGCTTCCCTTGACTATAAAAAGCTAAAGAACAGCAATGATGCACTACGAAAGGAAAACCTACAACAGGTCACTCAACTT
CAAGGCCAGCTTAAGGAATTAGAGTTGCAGTGCAACAATCAGAAGGAGATAATAAAAACTAAAGCCGATGAACTTCAGAA
GAAAACTGAACTTTTTGAAGAAGAATTGAAAGGACAGAAGGAA------------------------------CAGCTAT
ATCATCAAATTCAAGACAAG------ACAACTGAGTTTGAAAGTGAAGCTCAG---------------CGCAGCGCAGTT
GAAATTCAAACACTTAAAGCTGCCCTAGGGCAAAAGGATGAAATGCTGACAGCTCAGCAAGAGAAGTTTCAAGTTCTGAT
GAATGACCATGATAACCTACAGCATATCATAGTCGATCTTCAGGCCGATAAGGAAGAAATCGACAATGAATACTCCACTT
CAAAGTTAAGATTCACCCAAGAGTTAGAGTCACAAAAGGATAACCTAATGAAAAAGATATCTGAATTGGAGCTGGAAGTT
AACGTTAAAGCAACAAAATTGATTGAACTGGAACGCGAAAAGAACAATGAAATGGCTGTACTCCAATTCAAAATGAATCG
AATTAACAGTCTAATCGACCAACCAGTGAGCACAATATCTAAAATA------------------CAAGATTCCCATGGAC
CGTCCAATACTCAAGGCTCAATAAATAAGGTT------------CAACCG---------------AAAATGTTCGAAGGC
GTCGCGGGCCCTTCC---AAAAAGCGCACTGTGCGTCGACATCAAATTTCTTCAGTA---CATGGGTCGGACTTTGAAAC
CGAAGACGAAATGCCTATTGTAAATCAAAAT---------GTGAGCGCCAAACGGGCCAAAATGTCT------------G
CGGTTGTTAAGCCACAAAATGGG------GATGTGTTCGACATGTTAAAGAAAACTACT
>C(3)G MAFFT Full Dere
ATGACGGGC---------------------------------GCAAAGAAAAGGCCTGGATCACCGATAGCGGACGCGGT
TCATTCAAAAGCGCCAATATCAGGTACAGTCGCTCTAGAAAAGAGCAGTCAGATCCAAAATATGCGAGAAAATGACCATT
CG---------------GAAAAATCAAAC------------------------------------------------GAA
AAACCCTCA------------------ATAAAAAGCGCTCCGCAAGTGGCTTCTGAAGTTGAG-----------------
----------ACATCAAAAACTGAAGCGCAA------ATACCTCAGGCTACG----------------------------
--------------------------------------------------------GAAAAGACCCAGAAAGTCCAA---
---------------ACTTCCGCTGCCACCGAAGAGACTTCCAAAACAAATATCAAAAAG--------------------
----------------------------TCTCCCGAATAC---------GGCGAAGAATTATGGGCAGATATCCAG----
--------------------------------AAGCTGTCGCCCCATATGGGAATAATACTTCAAGGCTTTATAAAGCAG
TACAACGACTCGCTCATGAATATCAAGAAGAAAGACTTGGTTGTAAGCAAGAAAATGAGAGCCATCGTCATGGACTCGCT
GAAGAAAAAAGCGGAAAATATCACCCTTAAAGGACAGTTGTCACATATGGAGATGCAGCTGACCCAAGTGAAGAAAGATC
TTCTTAAGCAGCAGGAGAAGTACGCAGAGAACGCGCAGAAGTACATGGAAATCAACAAAAAGTATGTCCATTGCGAGAAA
TACTACGACACAGAGCTGGAAATCATTAAAGCGTGTATGGAGAAGAGAAATTCAGAGCTCAAAGACGCACAATCCCGAAT
TGCCCTACAGGGGCGAGAG-------------------------------------------------------------
--------CTGAATAATATGCAACAAACGAATCGCCAGTTAGCTGGGACATGCACTGCTTATAAGACGGATTTGGAACAG
------------GCAGAAGTGGCAAACTCTAAGATTCAACAGGAA------------CTTGCAGGATTCAAGCAGATGTA
CGAAGCCTTAACCGTGCAATTTGAAGATATTTCTGCACAAAAAGAAAATTGCGAG-------------------------
--------------------------------GCAAACATCTTACAATTAAGCACCGACTTAAATGCAAAGATTCTTGCC
TGCACCGAGCTTGCAGAGCGCATTGAGCAGATGCCAATAGAAGCCAACAAAGTTTTGTCGAAACTGCAAAGTGATTTAGA
AGCCAGTGAATTACGATTTGTGGAGCAGCAACGATTGACTGACCAAACCACGAAGGAACTTGAACTTCTTCGGAATCAAA
TAAACACGTCTAAAACTCTCATTGAGGAAAAGGAAAGTCGACATGTTTCCCTGAGTAATGAACTGACTCAAATGACGGAG
AGGTTG---------------------AACGAACTAGTCGATATAAACGAAAGTTATCTCAATGAACTGACTGAATCGAA
GCTAAAGCACTCTCAGGAAATTAAAGAGCAAGCTGAGGCCTACGAGATTGTTGTTCACGAGTTGAAAGGGCTGTTGGACA
AAGCGTCAGTGGATTTTACACAGCTTAAGAGCAACAGTGAGGAACAACACAATGAAGCCTTTCGACAGGTCTCCCAGCTC
CAGGAAAAACTTAGTGAAATGGTGTCCCACCGGAGCAATCAGGAGGAACTAATAAAGCGTCTTGGTAATGAACTTAATGA
AAAAACCCTCGGCTTCGAAAAAGAACTTAAAAGACAACAGGAG------------------------------CAGCTGG
CTAATCAAATGCAGATAAAG------GCAACTGAAGTTGAGCGCGAAAATATG---------------CGCAGTGCTGCT
GAAATAAAAAAACTCAAATCTGAACTCGAGGAAAGAAATATAGCTTTTAAGGCTCAGCAGGAGAAATTGGAAGATTTGAT
AAGAGATCATGATAGGCTAAACAACACTGTTACCAATCTTCAGGCTAAAAAGAAGGAAATGGCGAATGAATTATCCAGAG
CCAAAGTGCAATTTAGCCAGGAATTAACGTCCCAGAAAGATAACCTTATGAAAAAGGTATCCGAATTGGAGCTAGAAATT
CAAAGAAAGGAAACTGAAATTATTGAACTCGAGCGCGGAAAGAACAATGAAATGGCCGTGCTTCAATTTAAAATGAAACG
CATTAATAGCGTAATCGACCAACCAGTAACCATGATTAAGCAGCTC------------------ATGGATTCCCAAGGGC
AGACCAAAACTCAAAGCATCCAGAATAAGGTG------------CAACCG---------------AATGCAGCAGACGTA
TTGCCAAGCGCTGCC---AAAAAGCGTAATGCTCGCCGTCAAAAATTTACCACA------TATGCGTCAGACTTTGATAG
CGGAGATGACATGCCAATCTTAAGCGAACAT---------TTAAGCGGCAAACGTCTTAAATTATCT------------G
CGTCCGTCAAGCCACGAAATGGA---GTGGATGTGTTCGACAGGTTGAAGACTTCTAAA
>C(3)G MAFFT Full Dyak
ATGACGGGT---------------------------------GTTAAGAAAAGACCTGGATCACCGATAACTGAGGCAGT
TCATTCAAAAGCGCCAAAGGCAGGTACAGTTGCCCAAGAAAAGAGCAGTCAGATCCAAAATGTGAGGAAAAAGGACCATT
TGAAGGCTCCAATTTCGGAAAGATCAAAC------------------------------------------------GAA
AAACCCTCC------------------AAGAAAAGGGCTCCGCAAGTGGCTTCTAAGATGGAG-----------------
----------ACATCGAAAATTGAAGGGCAA------ATGTCTCAGGCTGCG----------------------------
--------------------------------------------------------GAAAAAACACAGAAGAGCCAA---
---------------TCTTCCGCTGCCACCGAAGATATTTCCAAAACAAATATCAAAAAA--------------------
----------------------------TCTCCCAACAAC---------GGCGAAGAATTATGGGTAGATATTCAG----
--------------------------------AAGCTGTCGCCACATACGGGAGCAATGCTTCAAAGCTTTATAAAACAA
TACAACGACTCGCTCTTAAATATCAAGAAGAAAGACTTGGTTGCGAGCAAGAAAATGAGAGCCATCGTCATGGACTCGTT
GAAGAAAGAGTCGGAAAATATCAGCCTTAAAGGAAAGTTGTCAAGTATGGAGCTGGAGCTGACCCAAGTGAAAAAGGAGC
TTCTGGAACAGCAAGAGAAGAGTGCGGAGATCACGAAGAAGTATATGGAAGTCAACAAAAAGTATGCCCACGGCGAAAAA
TACTACGACAAAGAGCTGGAAATCATTAAAGCGTGTATGGAGCAGAAAAATTTGGAGCTCAAAGACGCTAAATCTCGAAT
GGACCTACAGGGGCGAGAG-------------------------------------------------------------
--------CTGAAGAATGTGCAGCAAACGAATATCCAGTTAGCTGGGGCATGCACTGGTTTTAAGACGGATTTGAAACAT
------------GCAGAAGTGGCCTACTCCAAGATTCAACAAGAA------------CTCACAGGATTCAAGCAGATGTA
CGAAGCCCTAAGCCTGCAATTCCAAGATATGTCTGCACAAAAGAAAAAAAAAGAG-------------------------
--------------------------------GCAAACATCTTACAACTAAGCTCCGACTTAAATGCAAAGATGCAAGCC
TGCGACGAGCTTGCAGAGCGCAATGAGCAGGTGACAATAGAAGCCAACAACGCCCTGTCGAAACTGCAAAGTGATTTAGA
AGCCAGTGAATTACGGTTCGTGGAGCAGCAACGATTGACTGATCAAGCCACGAAGGAACTGGAACTTTATCGGAATCAGA
TAAACACGTTTAAAACTCTCATTGAGGAAAAAGAAACCAGACATGTTTCCCTTAGTGGTGAACTGACTCAAATGAAGGAG
AGGTTG---------------------GGGGAATTATTCAATATAAACGAAAGTTGTCTCAATGAATTGACTGAAACGAA
GTTAAAGCACTCTCAGGAAATTAAGGAGCAAGCTGATGCCTACGAGATTGTTGTGCAAGAGTTAAAAGGCCTAATGGACA
AGGCGTCAGTTGATTTTGCACAGCTTAAGAGCCACAGTGAGGAACAACAAAAAGAAGCCTCTCTACAGGTCTCCCAGCTT
CAGGAAAAACTTACTGAAATGGAATCCCATCGCAGCAATCAGGAGGAGCTAATAAAAAGTCTTGGCGATGAACTTCAAGA
AAAAACACACGTCTTTAAAGAAGAACTTACAAGACAACAGGAG------------------------------CAGCTAT
CAAATGAAATGCATATAAGG------GCAACTGAAGCCGAGCGCGAAAGTATG---------------CGCAGTGCTGAA
GAAATACAAAAACTCAAATCTGAACTGGAAGAAAGAAATAAAGCTTTTAAGGCTGTACAGGACAAATTGGAAAACATGAT
AAGTGATCATGGTAGACTAAGCAACACTGTTACCAATCTTCAGGCTAAAAATGAGGAAATCGCAATTGAATTATCGACGG
CCACAGTTAAATTTAGCCAGGAATTAAAGTCGCAGAAAGATAACCTTATGCAAAAGGTATCTGAATTGGAGCTTGTAATT
CAAAGAAAAGAAACTGAAATTATTGAACTTGAGCGTCAAAAGAACAATGAAATGGCCGTGCTGCAATTTAAAATGAATCG
AATTAATAGCGTGATTGACCAGCCAGTGAGCACCATTAAGCAGCTT------------------AAGGATTCCCAAGGCC
CGACCAAAACTCAAAGCATCCCAAATAAGGTG------------AAACCG---------------GAGGCAGCAGACAAA
TTGTCAAGAACTGCA---AAAAAGCGA---TTACGCTGTCTAACATCTATATCA------TACGCTTCAGACTTTGAAAG
CGAAGATGATAGGCCAATCTTAAGCGCACCT---------TCAAGCGGCAAACGTGTAAAAGTGTCT------------G
CGGCAGTAAAGCCACAAAATGAA---ATGGATTTGTTCGACATGGTTAAGAATACCAAA
>C(3)G MAFFT Full Dmau
ATGACGGGC---------------------------------GCCAAGAAAAGATCGGGAGCAGCGTTAGTGGATGCGGT
TCAATCGAAAGCGCCAAAATCAAGTACAGTTGCCCAAGAAAAAAACAGTCAAATTCCAATTGTATGGAAAAAGGATCATG
TAAAAACTCAAATTTTCGGA------AAT------------------------------------------------GAA
AAACCATCC------------------AAAAAAAGAACTCCGCTAGTGGCTCCTAGAGTTCAG-----------------
----------CAATCAAAAATTGAAGCGCAA------ACTTCTCAGGCTGTG----------------------------
--------------------------------------------------------GAAAAAACCAAGGAAGACCAA---
---------------ACTTTCGCTGCCACCGTGAAGATGTCAAAAACAAGTCTAAAAACT--------------------
----------------------------TCTCCCAAAAAC---------GACGGAGAATTATGGGCAGATATTCAG----
--------------------------------AAGTTGTCGCCCCATACGGGAATAATAATTCATAGCTTCATAAAGCAG
TACAACGACTCGCTCAAGAATCTCAAGAAGAAAGACTTGGTGGTCAGCAAGAAAATGAGAGCCATCGCCATGGACTCGTT
GAAGAAAAAATCGGAAAATATCAGCTTGAAGGAAAAGTTGACAAATATGGAACTGGAGCTGGCCCAACTGAAAACGGATC
TCCTCGAGCAGCAGGAGAAGAACGCAGAGAACATCCAGAAGTACACGGAAATCAACAAAAAGTACACCAACTGCGAGCAA
CACTACGATAAGGAGTTGGAAATCATTAAAGCCTGTGTTGAGATGAAAAATTCAGAGCTCCGAGATGCTCAATCCCGCAT
TTCCCTGCAGGCCCAAGAG-------------------------------------------------------------
--------CTGAATAATATGCAGCAAACGAATCGTGAGTTAGCTGGAGCCTGCAAGGGTTATAAAACGGATTTGGAACAG
------------GCAGAAATGGCCAAATCTAAGATCCTACAGGAA------------CTTACCGGTCTCAAAGAGATGCA
CGAAGATCTACAGCTTCAATTTGAAGAAGTGTCTGCACAAAGGGAAAACTGCGAG-------------------------
--------------------------------GCAAACATTTTACAATTAAGCAGCGACTTAAATGCCAAGATGCTTGCC
TGCGCCGAGCTTGAAGATCGCATTGAACAGCTGCCAATAGAGGCCAACAAAGCTTTGTCGAAACTGCAAAGTGATTTAGA
AGCCAGTGAATTGCAGTTCGTGGAGCAGCAACGATTGACTGATCAGGCCACAAAGGAACTCGAACTTGTTCGCAATGAGA
TAAATACGTTAAAGACGCTCATTGAGGAAAAGGAAAGAAGTCATGTTACCCTAAGTGATGAACTAACTCAAATGACGGAG
AGATTG---------------------AGCGAGCTGGCTGATATCAACGAAAGTTATCTCAATGAGTTGACTGAAACAAA
GTTGAAGCATACCCAGGAAATAAAAGAGCAAGCAGATACCTACGAGATTGTTGTTCAAGAGTTAAAAGAGAGCTTGAACA
AGGCTTCAGTTGATTTTACTCAGCTAAAATGCAACAGTGAGAAACTACACAAAGAAACCCTTCTGCAGGTCTCCCAACTT
CAGGAAAAACTTACTGAAATGGTGTCCCATCGCAGCAATCAGGAGGAGCTAGTGAAGCGTCTTGGTAATGAACTTCAAGA
AAAAACTCATAGTTTTGAAGAAGAACTCAAAAGACAACAGGTG------------------------------CAGCTAG
CTAATCAAATGCAGATGAAG------GCCACTGAAGTTGCGAGCGAAAATAAG---------------CGCAACGCTGTT
CAGATACAAAAACTCAAATCTGAACTCGAAGACAGGAATAAAGCTTTTAAGGCTCAACAAGACAAATTGGAATTTTTGAT
TAGTGATCTTGATAAGCTTAAGAACGCTATTATCAATCTGCAGGCTGACAAAATGGAAATCGAGAGTGAATTATCCACGG
CCAAAGTTAAATTTAGCGAGGAATTACAGTTCCAGAAAGATAGCTTAATGAAAAAGGTATCCGAATTGGAGCTCGAAATT
AAAAGAAAGGAAAACGAATTGACTGAACTTGAGCGCGAAAAGAACAATGAAATGGCCGTGCTGCAATTTAAAATGAATCG
AATTAACTGCGTGATCGACCAACCAGTGACCACAATTAAACAGCTA------------------AAAGATTCCAAAGGGC
CAACCAAAACTGAGAGCATTCCTACTAAGGTG------------CAACCG---------------GAAAATACGGACGGA
TTTTCAGGCACTGCC---AAAAAGCGTAATGCTCGTCGTCAAAAAATTACCACT------TATTCCTCCGACTTTGATAG
CGGTGATGATATGCCAATCTTGGGCAACTCT---------TTAAACGGCAAACGTGTCAAATTATGT------------A
CGCCCATCAAGCCACAAAATAAT---ATTGATTTGTTCGACATGTTGAAGAATTCTAAA
>C(3)G MAFFT Full Dsim
ATGACGGGC---------------------------------GCCAAGAAAAGATCGGGAGCAGCGTTAGTGGATGTGGT
TCAATCGAAAGCGCCAAAATCAAGTACAGTTGCCCAAGAAAAAAACAGTCAAATTCCAACTTTATGGAAAAAGGATCATG
TAAAAACTCAAATGTTCGGAAGATCAAAT------------------------------------------------GAA
AAACCATCC------------------AAAAAAAGAGCTCCGCTAGTGGCTCCTAGAGTTCAG-----------------
----------CAATCAAAAACTGAAGCGCAA------ACATCTCAGGCTGTG----------------------------
--------------------------------------------------------GAAAAAACCAAGGAAGACCAA---
---------------ACTTTCGCTGCCACCGTGAAGATGTCAAAAACAAGTCTAAAAACT--------------------
----------------------------TCTTCCAAAAAC---------GACGGAGAATTATCGGCAGATATTCAG----
--------------------------------AAGTTGTCGCCCCATACGGGAATAATAATTCATAGCTTCATAAAGCAG
TACAACGACTCGCTCAAGAATCTCAAGAAGAAAGACTTGGTGGTCAGCAAGAAAATGAGAGCCATCGCCATGGACTCGTT
GAAGAAAAAATCGGAAAATATCAGCTTGAAGGAAAAGTTGACAAATATGGAACTGGAACTGGACCAACTGAAAACGGATC
TCCTCGAGCAGCAGGAGAAGAACGCAGAGAACATCCAGAAGTACACTGAAATCAACAAAAAGTACACCAACTGCGAGCAA
CACTACGACAAGGAGCTAGAAATCATAAGAGCCTGTGTTGAGAAGAAAAATTCAGAGCTCCGAGATGCTCAATCCCGGAT
TTCCCTGCAGGCCCAAGAG-------------------------------------------------------------
--------CTGAATAATATGCAGCAAACGAATCGTGAGTTAGCTGGAGCCTGCAAGGGTTATAAAACGGATTTGGAAGAG
------------GCAGAAAAGGCCAAATCTATGATTCTACAGGAA------------CTTACCGGTCTCAAAGAGATGCA
CGAAGACCTACAGCTTCAATTTGAAGATGTGTCTGCACAAAAGGAAAATTGCGAG-------------------------
--------------------------------GCAAACATTTTACAATTAAGCAGCGACTTAAATGCAAAGATGCTTGCC
TGCGCCGAGCTTGAAGTTCGCATTGAGCAGCTGCCATTAGAGGCCAACAAAGCTTTGTCGAAACTGCAAAGTGATTTAGA
AGCCAGTGAATTGCAGTTCGTGGAGCAGCAACGATTGACTGATCAGGCCACAAAGGAACTCGAACTTGTTCGCAATGAGA
TAAATACGTTAAAGACGCTCATTGAGGAAAAGGAGAGAAGACATGTTACCCTAAGTGATGAACTAACTCGAATGACGGAG
AGATTG---------------------AGCGAGCTGGCTGATATCAACGAAAGTTATCTCAATGAGCTGACTGAAACAAA
GTTGAAGCACACCCAGGAAATAAAACAGCAAGCAGATACCTACGAGATTGTTGTTCAAGAGTTAAAAGAGAGCTTGAACA
AGGCTTCAGTGGATTTTACTCAGCTAAAAAGCAACAGTGAGAAACTACACAAAGAAACCCTTCTGCAGGTCTCCCAACTT
CAGGAAAAACTTACTGAAATGGTGTCCCATCGCAGCAATCAGGAGAAGCTAGTGAAGCGTCTTGGTAATGAACTTCAAGA
AAAAACGCACAGTTTTGAAGAAGAACTCAAAAGACAACAGGAG------------------------------CAGCTAG
CCAATCAAATGCAGATGAAG------GCCACTGAAGTAGAGAGCGAAAATAAG---------------CGCAACGCTGTT
CAGATACAAAAACTCAAATCTGAACTCGAAGACAGGAATAAAGCTTTTAAGGCTCAACAAGACAAATTGGAATTTTTGAT
TAGTGATCATGATAAGCTTAAGAACGCTACTATCAATCTTCAGGCTGAAAAGATGGAAATCGAGAGTGAATTATCCACGG
CCAAAGTTAAATTTAGCGAGGAATTACAGTTCCAAAAAGATAACCTAATGAAAAAGGTATCCGAATTGGAGCTTGAAATT
AAAAGAAAGGAAACCGAATTGACTGAACTTGAGCGTGAAAAGAACAATGAAATGGCCGTGCTGCAATTTAAAATGAATCG
AATTAACTGCGTGATCGACCAGCCAGTGACCACAATTAAACAGCTA------------------AAAGATTCCAAAGGGC
CAACCAAAACTGAGAGCATTCCTACTAAGGTG------------CAACCG---------------GAAAATACGGACGGA
TTTTCAGGCACTACC---AAAAAGCGTAATGCTCGTCGTCAAAAAATTACCACA------TATTCCTCCGACTTTGATAG
CGGTGATGATATGCCAATCGTGGGCAACTCT---------TTAAACGGCAAACGTGTCAAATTATGT------------A
CGCCCATCAAGCCACAAAATAAT---ATTGATTTGTTCGACATGTTGAAGAATTCTAAA
>C(3)G MAFFT Full Dsec
ATGACGGGC---------------------------------GCCAAGAAAAGATCCGGAGCAGCGTTAGTGGATGCGGT
TCAATCGAAAGCGCCAAAATCAAGTACAGTTGCCCAAGAAAAAAACAGTCAAATTCCAACTGTATGGAAAACGGATCAAG
TAAAAACTCAAATGTTCGGAAGATCAAAT------------------------------------------------GAA
AAGCCATCC------------------AAAAAAAGAACTCCGCTAGTGGCTCCTAGAGTTCAG-----------------
----------CAATCAAAAACTGAAGCGCAA------ACATCTCAGGCTATG----------------------------
--------------------------------------------------------GAAAAAACCCAGGAAGACCAA---
---------------ACTTTCGCTACCACCGTGAAGATTTCAAAAACAAGTCTAAAAACT--------------------
----------------------------TCTCCCAAAAAC---------GACGGAGAATTATCGGCAGATATTCAG----
--------------------------------AAGTTGTCGCCCCATACGGGAATAATAATTCATAGCTTTATAAAGCAG
TACAACGACTCGCTCAAGAATCTCAAGAAGAAAGACTTGGTGGTCAGCAAGAAAATGAGAGCCATCGCCATGGACTCGTT
GAAGAAAAAATCGGAAAATATCACATTGAAGGAAAAGTTGACAAATATGGAACTGGAGCTGGCCCAACTGAAAACGGATC
TCCTCGAGCAGCAGGAGAAGAACGCAGAGAACATCCAGAAGTACATGGAAATTAACAAAAAGTACACCAACTGCGAGCAA
CACTACGACAAGGAGTTGGAAATCATAAAAGCCTGTGTTGAGAAGAAAAATTCAGAGCTCCGAGATGCTCAATCCCGCAT
TTCCTTGCAGGCCCAAGAG-------------------------------------------------------------
--------CTGAATAATATGAAACAAACGAATCGTGAGTTAGCTGGAGCATTCAAGGGTTATAAAACGGATTTGGAAGAG
------------GCAGAAAAGGCCAAAACTATGATTATACAGGAA------------CTTACCGGTCTCAAAGAGATGCA
CGAAGACCTACAGCTTCAATTTGAAAATGTGTCTGCACAAAAGGAAAATTGCGAG-------------------------
--------------------------------GCAAGCATTTTACAATTAAGCAGCGACTTAAATGCAAAGTTGCTTACC
TGCGCCGAGCTTGAAGACCGCATTGAGCAGCTACCAATAGAGGCCAACAAAGCTTTGTCAAAACTGCAAAGTGATTTAGA
AGCCAGTGAATTGCAGTTCGTGGAGCAGCAACGATTGACTGATCAGGCAACGAAGGAACTCGAACTTGTTCGCAATGAGA
TAAATACGTTAAAGACGCTCATTGAGGAAAAGGAAAGAAGACATGTTGCCCTAAGTGATGAACTAACTCAAATGACGGAG
AGATTG---------------------AGCGAGCTGGCTGATATCAACGAAAGTTATCTCAATGAGCTGACTGAAACAAA
GTTGAAGCACACCCAGGAAATAAAAGAGCAAGCAGATACCTACGAGATTGTTGTTCAAGAGTTAAAAGAGAGCTTGAACA
AAGCTTCAGTTGATTTTACTCAGCTAAAATGCAACAGTGAGAAACTACACACAGAAACCCTTCTGCAGGTCTCCCAACTT
CAGGAAAAACTTACAGAAATGGTGTCCCATCGCAGCAATCAGGAGGAGCTAGTGAAGCGTCTTGATAATGAACTTCAAGA
AAAAACTCACAGTTTTGAAGAAGAACTCAAAAGACAACAGGAG------------------------------CAGCTAG
CTAATCAAATGCAGATGAAG------GCCACTGAAGTTGAGAGCGAAAATAAG---------------CGCAACGCTGTT
CAAATACAAAAACTCAAATCTGAACTCGAAGAAAGGAATAAAGCTTTTAAGGCTCAACAAGACAAATTGGAATTTTTGAT
TAGTGATCTTGATAAGCTTAAGAACGCTATTATCAATCTTCAGGCTGAAAAGATGGAAATCGAGAGTGAATTATCCACGG
CCAAAGTTAAATTTAGCGAGGAATTACAGTCCCAGAAAGATAGCTTAATGAAAAAGGTATCCGAATTGGAGCTTGAAATT
AAAAGAAAGGAAACCGAATTGATTGAACTTGAGCGTGAAAAGAACAATGAAATGGCCGTGCTGCAATTTAAAATGAATCG
AATTAACTGCGTGATCGACCAACCAGTGACCACAATTAAACAGCTA------------------AAAGATTCCAAAGGGC
CAACCAAAACTGAGAGCATTCCTACTAAGGTG------------CAACCG---------------GAAAGTACAGACGGA
TTTTCAGGCACTGCC---AAGAAGCGTAATGCTCGTCGTCAAAAAATTACCACA------TATTCCTCCGACTTTGATAG
CGGTGATGATATGCCAATCGTGGGCAACTCT---------TTAAACGGCAAACGTGTCAAATTATGT------------A
CGCCCATCAAGCCACAAAATAAT---ATTGATTTGTTCGACATGTTGAAGAATTCTAAA
>C(3)G MAFFT Full Dmel
ATGACGGGC---------------------------------GCCAAGAAAAGATCGGGAGCACCGTTAGTGGATGCAGC
TCACTCGAAAGCCCCAAAACCAGGTACAGTTGCCCAAGAAAAAAACAGCCAAATTCCAACTGTTTGGAAAAAGGATCATG
TAAAAACTCAACTTTTCGAAAGATCAAAC------------------------------------------------GAA
AAGCCATCC------------------AAAAAAAGAACTCCGCTAGTGGCTCCTAGAGTTCAG-----------------
----------CAATCAAAAATTGAAGCGCAA------ACTTCTCAGGCTGTG----------------------------
--------------------------------------------------------GAAAAAACACAGGAAGACCAA---
---------------ACTTTTGCAGCCACCATAGACAGTTCAACAAAAAGTCTAAAAAAG--------------------
----------------------------TCTCCCAAAAAC---------GAGGGAGAATTATGGGCAGATATTCAG----
--------------------------------AAGCTGTCGCCCCACACGGGAATAATAATTCATAGCTTCATAAAGCAG
TACAACGAATCGCTAAATAATCTCAAGAAGAAAGACTTGGTGGTCAGCAAGAAAATGAGAGCCATCGCCATGGACTCGCT
GAAGAAAAAATCGGAAAATATCAGCTTGAAGGAAAAGTTGACAAATATGGAACTGGAGCTGACCCAACTGAAAACTGATC
TTATCGAGCAGCAGGAGAAGAACGCAGAGAACATCCAGAAGTACACGGAAATCAACAAAAAGTACACCCACTGCGAGCAA
CATTACGACAAGGAGCTGGAAATCATTAAAGTATGTGTTGAGAAGAAAAATTCAGAGCTCCGAGATGCTCAATCCCGGAT
GGCCCTGCAGGCGCAAGAG-------------------------------------------------------------
--------CTGAATAATATGCAGCAAACGAATCGTGAGTTAGCTGGAGCCTGCGAGAATTATAAAAAGGATTTGGAAGAA
------------GCAGAAGTGGCCAAATCTATGATTCTACATGAA------------CTTACCGATCTCAAAGAGCTCCA
CGAAGACCTACAGCTTCAATTTGAAGATGTGTCTGCACAAAAGGAAAAGTTTGAG-------------------------
--------------------------------GCAAACATTTTACAATTAAGCAGCGACTTAAATGCAAAGATGCTTGAC
TGCGCCCAGCTTGAAGATCGCATTGAGCAGCTGCCAATAGAGGCCAACAAAGCTTTGTCGAAACTGCAACGTGATTTAGA
AGCCAGTGAATTGCAGTTCGTGGATCAGCAACGATTGACTGATCAGGCAACGAGGGAACTCGAACTTGTTCGCAATGAGA
TAAATACGTTTAAGACTCTTATTGAGGAAAAGGAAAGAAGACATGTTTCCCTAAGTGATGAACTAACTCAAATGACGGAG
AGATTG---------------------AGCGAGCTCGCTGATATCAACGAAAGTTATATCAATGAGTTGACTGAAACAAA
ATTGAAGCACTCCCAGGAAATAAAAGATCAAGCAGATGCCTACGAGATTGTTGTTCAAGAGTTAAAAGAGAGCTTGAACA
AGGCTTCAGTTGATTTTACTCAGCTAAAAAGCAACAGTGAGAAGCTACACAAAGAAACCCTTCTGCAGGTCTCCGAACTG
CAGGAAAAACTTATAGAAATGGTGTCCCATCGCAGCAATCAGGAAGAGCTAATAAAGCGTCTTGGTAATGAAATTCAAGA
AAAAACTCATAATTTTGAAGAAGAACTCAAAAGGCAACAGGAG------------------------------CAGCTTG
CTAATCAAATGCAGATGAAG------GCCACTGAAGTTGAGAGCGAAAATAAG---------------CGAAACGCTGTT
GAAATACAAAAACTTAAATCTGAACTCGAAGAAAGGAATAAAGCTTTTAAGGCTCAACAGGATAAATTGGAATATTTGAT
TAGTGATCATGATACGCTAAAGAGCGCTATTATCAATCTTCAGGCTGAAAAGAAGGAAATCGAGAGTGAATTATCCACGG
CCAAAGTTAAATTTAGCGAGGAATTACAGTCTCAGAAAGATAACCTAATGAAAAAGGTATCCGAATTGGAGCTTGAAATT
AAAAGAAAAGAAACCGAATTGATTGAACTTGAGCGTGAAAAGAACAATGAAATGGCTGTGCTACAATTTAAAATGAATCG
AATTAACTGCCTGATCGACCAACCAGTGACCACAATTAAACAGCTA------------------AAAGATTCCAAAGGGC
CAACCAGAACTGAGAGCATTCCTACTAAGGTG------------CAACCG---------------GAAAATACAGACGAA
TTTTCAAGCACTGCC---AGAAAGCGTAATGCTCGTCGTCAAAAAATTACCACA------TATTCCTCCGACTTTGATAG
CGGCGATGATATACCAATCGTGGGCAACTCT---------TTAAGCGGCAAACGTGCCAAATTATGT------------G
CGCCCATCAAGCCACAAAATAAT---ATTGATATGTTCGACATGTTGAAGAATTCTAAA
>C(3)G MAFFT Full Dele
ATGGTGGGG---------------------------------GCAAAAAAACGAGCTGGCGGGCAGCTTGAGGGCTCAGT
TCAAGCAAAAGCGCCAAAGCAAAGTACAGTTGACGAAAATCAGAAGAGTCAAATCCCTATCGAAAAAGTGGAAGGGGCTA
CAAAATTCAAAATTCCG------------------------------------------------------------GGA
AATCCTGCGCCACACGTAAAGGTTGCTAAAATCGGGGCGCCAAACAAACACCAACCCTCTGAGCCTCCAAAAAATAAAAC
GTCAAATGGGGCTCCGAAACCTCCGCCCCCC-------------------------------------------------
--------------------------------------------------------TCCTCCGCGGAGAAACCCAAAGGC
AACTCGGGAAAAACAACGCCCCCCGTCTCCGTGGAGGCAACGAAAAAGAAGATGAAAAAA--------------------
----------------------------TCGCCCAAAAGC---------CCGGAAAAATTGTGGAAAGCTATTCAG----
--------------------------------AATTTGTCGCCCGGTACCGGAATAATACTTGATAGCTTCATGAAGGAA
CACAACGATTTGCTCAAAAAGCTTAAAAAGAACGACATGATCATTGCTAAAAAAATGCGAGCCCATGCGGTTGAATCTTT
AAACAAAAAATCCGAAAATATAAACCTAACGAAAATGTTGGGCAAAGCGGAGCAGGATTTGACCTTTTTGAAGAGGGAAC
TTGTCGAGCAGCAAGAAAAGAATGCAGAGAATTTTAATAAGTATAAAAAAGTCAACAAAGAGTATATAAATTGCGAGAAA
AACTACGAAAAGGAACTGAAGATCATTAAAGCGTGTGTGGAGAAGCAAAATGCCGAGCTTAAAGCCTATCAAACTCAAGT
TGCTGCACAGGATTGCGAG-------------------------------------------------------------
--------CTGAAGAATTTACAGCAAACCAATCGCGAACTGGCTGCTGTCGTCGGCGAAAATCAGATTGAACTGGAACAT
------------GTCCAAGCGGCTAACACTGAGATGGTGGAGTAC------------AATAATGAAGTAACAAGGGAGTT
CGAAGGCCTTCAGCTAAAATGTGAAGCTATGACTGAACAAATAGAACTTTGCGAG-------------------------
--------------------------------GCAACGATTTCACAGCTGGCGACCGAGATCAATGAAAAGAATATGACC
TGCGTCGAACTTGAAGAGCGCATTAGACAGCTCCCAATAGAAAACAATAAGGTTTTATCAAAACTCCAAAATGATTTAGA
AATCAGCAAAATAAGCTGCCTGGAGCACCAACGGTTGACTGATCAAGCCTCAAAAGAGCTTGAACTAGCCCAAAATGAGA
TAAACACTTTCAAAACCCTTTTGGAGGAAAGGGATAGAAGCATTGTCACTCTCCAGGACGAACTTAAAGAAATAAAGGCA
AAACTG---------------------GGCGAGCAGGTTGATATCAACGAAAATTGTGATCAAGAATTATTTGAATTGAA
GTTGAAACACTCACAAGAACTAGATAAACAAGCGAGTGCTCACGAGATCGCTCTTTCGGAGCTGAAAGGCTTATTGGACA
AGGGGACACTTGAATTTACGCAGCTGAAGAACAATTTTGAAGAAGTACAAAAAGAAAATCTTCTTAAGGTCTCCGAACTT
CAAGGAAAGCTTAATGAAATGGAGTTGCAGCGTACCAAGCATGAGGAGATGATCGAAAGTCTTTCCAAAGAGCTTCAAAT
GAAAACTAGTAGCTATGAGGAAGAACTGAAGAAACAGCACCAA------------------------------CAACTAA
CTAATCAAATCGAGGTTATG------ACATCTCAATTTAAGGTAGAAAGTCTC---------------CGCAATGCAGAT
GAAATTCAAACACTTAAAGCTGCGCTCGTTCAAAATGATTCATTGCTGAAAGCTGAGCAAAAGAACTTGCAAAAATTGTT
GGCTGATCATGACAGCCTTGGGATTTTATTTGCCAAGCTAAAGGATGAAAAGGAGAAAGTCACCAATGAATTATCGGCAG
CTAAGTTAAAATTCACCCAAGAGCTGAAGTCCCAGGAGGATAACCTAATGGAAAAGGTATCCGAAATGCAGATGGAAATA
AATAACAAAGAAACCGAAATGTTTGAATTGGAACGCCAGAAAAAC-----------------------------------
-------------------------------------------------------------------GAAACCCCAGGAA
CATCCAAAACACAAAGCACACAAAAAAAGGTG------------CAGCCA---------------GAAGTTTCCGATGAC
TTGACGAGCTCTACA---AAATATCGTTATGGTCGTCATCAACGGATTAACAGAATACATTTGTCATCTGACTTTGAAAG
CGAGGATGAGCTGCCGGTT---------------------CTAAGCTACAAACAACACAAGCTGTCT------------G
CTGTGAAC------------------ATTACGTTACGTCACGTTAAAAAGACTACGAAA
>C(3)G MAFFT Full Drho
ATGGCGGGG---------------------------------GCAAAGAAAAGAGCAGCCGATCCGTTGGCGGGTTCAGT
TCCAGCAAAAGCACCCAAGAAAAGTACAGTTTCCGATAAAAAGAATATTCAAATCCCCACCGCAATGGCAGCAGAGTTTC
CAAAATCCCCAACTCCT------------------------------------------------------------GAA
AATCCTGCGCTACTTAAAAAGTTTTCTAAACTAAAGGCGCCAAATAAGCATCACCGCACCGAGCCTTCAACAAATGAGGC
GTCAAATAGGACGCCTCGCTTCGGTGCACCAATAATTGACGCAGCCAAAACA----------------------------
--------------------------------------------------------AAGTCCGTGGAGAAACCCAAAGTA
AACCCGGGAAAAATTACGCCACCAGTATCCACGGAGGCACCGAAAAAAATGTTGAAGAGG--------------------
----------------------------TCGTCTAAAAGC---------CCGACAAAATTGTGGAAAGATATCCAA----
--------------------------------AAATTGTCGCCCGGTACTGGAATAATACTGGATAGCTTTATGGAGAAG
CACAACGATTCGCTCATAAATCTTAAAAGGGAGGGCTTTATCATGGCCAGTAAAATGCAGGCCAACATGTTGGACTCATC
GAAGAAAAATTCTGAAAATCTTAACCTAAAGAAAAAGTTGGCTAACACGGAGCGGGAGTTGTCTGGCTTGAAAAAAGATC
TTTTGGAGCAGCAAGAGAAGAACGCAGAGAACATCAAAAAGTATACGAAAATCAACCAAGAGTATACCAGCTGTGAGAAA
AAATACGATAAGGAGCTGGGGATCATTAAAGCGTGTGTAACAAAGCAAAATACAGACCTTAAAGCCGCTCAGTCTCGAAT
TGCTACACGGGATCTCGAC-------------------------------------------------------------
--------CTGAAGAATTTGCAACAAACCAATCGTGAACTGGCTGGCGTTATCAACAACTTTAAGATTGAACTGGAAAGG
------------TCAAAAGTCATAAACACTGAGTTGATGAAGTAC------------AATAATGAAATCACAGAGGAGTT
TGAAGGTCTTAAGATAACATTTGAAGCTATGACTGCAGAAAAAGAACTTTGTGAG-------------------------
--------------------------------GCTAACATTTCACAGCTGTCGACCGAGCTAAATGAAAAGAATATTGCC
GGCGTGGAAGCTGAAGAGCGCATTAAACAGCTCTCTTCTGAAAACAAAAAGGTTTTGTCTAAACTCGTAAGTGAGTTAGA
ATGCAGCGAAAATAACTGTCTGGAGCAGCAGCGATTGACTGATCAAGCCGTAAAAGATCTTGAACTAGCTTTAAATGAGA
TAAATATATTAAAAACTATTGTGGATGAAAGGGAAAGAAACAATGTGTCCCTTAATGACGAACTTAAGAAAACGACGGAA
AGACTG---------------------AGCGAGCTGGTTAATATCAACGAATCTTATTATAATGAATTGTGTGAAACTAA
ATTAAAACACTCACAAGACATAAAGGATCACACGAATGCTCACGAGACTGCTCTTCTGGAGCTAAAAGCTCTATTGGCTA
AGGGGTCACTTGACTTTACACAGCTTAAGAACAGCAGTGACGAACTACAAAAGGAAAACCATCTGAAGGTCGCCGAACTT
CAAGGAAAGCTTAATGAAATGGAGTTGCAGCGTAAAAAGCAGGAGGAG------------CTTTGCAATGAACTGCAAAT
GAAAACTAATAGCTATGAAAAAGAAATAGAACGACAGCAGCAA------------------------------CAGCTAA
GTAATCAAATCGAGATCATG------ACATCTAAATTTGAGGCAGAAAGTCTG---------------CGCAATGCTGAT
GAAACTCAAGCACTTAAAGCTGCACTCGTTCAAAGTGATGGAATGTTGAAAGCTGAGCAAACGAACATGCAACGTTTGGC
GATTGATCATGAAAAGCTTGAAATTTTATTTGCAAAGGTACAGGATGAGAAGGAGAAAATCACCACTGAATTATCGGCAG
CTAAGTTGAAATTCACACAAGAGCTGAATTCCCAGGAGATTCGCCTTCAGAAAAAGTTATCTGAAATGCAGATGGAAATT
AAAAATAAAGAATCCGAAATGCTTGAATTGGAACGCGAACAGAACAATGAAATGGCCGTACTTAAATTCAAAATGAATCG
AATTAACAGTTTAATCGACCAACCAGTTCACAAAGTG---------------------------GATGATGCCATGGAAA
CCTCCAAAACACAAAGCACTCCAAAAAAAGTG------------CAACCG---------------GATTCAAACGATGAT
TTGCCGAGCTCTTCA---AAAACTATGTTCGGTCATCAGCGACAAATTGGTGCAATA---CATTTGTCAGACTTTGAAAG
CGAGGATGACCAGCCTGTT---------------------TTAAGCTATAAAAACCATAAACTGTCT------------G
CTGTGGTTAAACCGCAACAGGAA------GATCTGTTCGACATTTTGAAGAAATCTAAT
>C(3)G MAFFT Full Dfic
ATGGCGGTG---------------------------------GCACGGCGCAGGGCTGTGTGTCAAATTGCCGATGAGGT
TCGCGCAAAAGTGCCTAAAAAGAGTACAGTTGCTGACGATCGGCGAAGTCCTATCCCTACGGCAAAGGCTCCAGAAAATC
CAAAGCTTCGAGTTCATGAA------------------------------------------------------------
------TCCCCATTCGAATACGTTCGCAAGAAAAAGTCCCACAAAAAAACTCTAGACGGCCAA-----------------
----------GCACCAAAAAATGATGATACCAATCCTCCGATTCCGGTAAAG----------------------------
--------------------------------------------------------AGTCCTAAAAGAAACACCGAG---
---------------AAGAGGTCTTCTTCTGTTGATACACCAAAAAAAAAGTTG--------------------------
-------------------------------TTCAAAAGT---------CCGGAAAATATTTGGGAGGAGATAAAG----
--------------------------------AAGATATCGCCATGTACAGGGACAATTTTGGATTGCTCTGTTCAAAAA
CAAAACGACTCGCTTTCAAGTCTTCAACGTAATAATTTAATAGGGGCCAAAAAATTAAGAGCCCTCGTTTTGGATGCTTC
AAAAAAACAATCGGAAATTGTTTACCTAAAGGAAAAATTGACTTACATTGATCAGGAGTTATCCAGTGTGAAAAAGGATC
TTGTTGAAGAGCAAGGGAAGAATATCGAAAACATCAATAGGTACAAAACAGTAAACCAAAAGTTTATAGAGTGTGAGAAG
AACTATGACAATGAGCTGGCGATCATAAAAGCTAGTGTGGAGAAAAAAAGCGAAGAGCTCAAAGCAGCACAGTCTCGAAT
TGCTGAACAGGATCTTGGG-------------------------------------------------------------
--------CTTATTGATTTGCAACAAACCAATCGTGAACTGGGAAAAGCCCTTAGTAACTTAAGAACTCAATTGGATGAA
------------GTTCAGGTTACTAACTCAGAAATTTTGGAAAAA------------AATGCGCAAATCACACAGGATTG
CCAAGCCATTAGGGTAGAATTTGAAAATATGACTGCCCAAAAAGAAAATTGTGAG-------------------------
--------------------------------GCTAACAATTTGCAGCTAATGATCGAGTTAGATAAAAAGATAAATACC
TGCGCCGAACTTGAAGAGCGCAATAAACAGCTTACTATAGAATCCCAAAAAGTTTTATCCAAGGTCCAAAGCGAGTTGAA
AAGAAGCGATCTGCGCTGCGTGGAACAACAACGGTTGACCGATCAAGCTGCAAAGGATCTCGAACTAGCTCGAAATGAAA
TCAACACATTTAAAACTCTTATTGAGGAAAAGGACAGAAACTATGCTTCCCTTGAAAACGAACTAAAGGAACTGACATCT
AAATTG---------------------GGTGAGCTGATTGATATCAACGAAAATTATGATAAAGAATTATCTGAAGCCAA
ATTAAAGCACTTAAAAGACATGGAAGAGCAGGCTAATGCTCACGAGATCGCTATTTTGAAATTAAAAGGCCAGTTAAATG
AGGCATCACTTGAATTTAAAAAGGTCAAAGATAGCAGTGGGCAGATAGAAAAGAAAAATCTTCTTCAGGTCTCCGAACTC
CAAGACAAGATAAACGAAATGGAATTGGAGCATTACAAGCAGGAGCAGATTAAAAAAAGTATGGCACATGAACTTCAAAT
AAAAACTCAGAGTTTTGAGGAAGAGCTGAGGGTACAGAAGGAC------------------------------AAGCTAT
CCAATCAAATTCAA------------------GACATGAAAAACGAAAGTCTG---------------CGTACTGCAGTT
GAAATTCAAACAATCAAAGATTCACTAATGCAAAAGGATGTAATGTACGAGAGTCAATTAGAGAAGTTTCAAAGTCTTTC
GGCTGATCACGACAAGCTCAAGTCTTCCTTTGCCAATCTTCAGGAAGAAAAGGAGAAACTAGTTTATGAACTTTCCGATG
CTAAGTTAAAATTCATCCAAGACCTTAAGGCTCAGGAAGACACACTTAACCAAAAGGTAAAGGAGATGGAGTTGGAAATA
AAAAAGAAAGAAAACGAGATAATAGAAATGGAGCGCCAAAAAGATAATGAAATGGCCGTGCTCCAATTTAAAATGAATCG
AATTAACAGTGTAATCGACCAACCAGTCCAAAATGTGCCTACCATTTTATCGGGCTCCAAGCCCCAAGATTCTCAGGGAT
CAGTCAAAATCAAAGTTTTCCAGAAAAAGCGG------------CAATTA---------------AGAGTAACTGATGGC
TTCATGGGCTCTTCA---AATAAATGTAATACCCGACAGCAACGGTTGGCCAGTGCT---TATTTATCTGACTTTGAAAG
CGACGAGAGCCAACCCCTCGCAAGTGATAAT---------TTGACTGCAAAAAAGGCCAAAATATCT------------G
CTTTCGTTAAGCCACAACAGGAT------GATTTGTTCGACAGTCTTAAAAAATCTACT
>C(3)G MAFFT Full Dmir
--------------------------------------------------------------------------------
--------------------------------------------------------------------------------
--------------------------------------------------------------------------------
--------------------------------------------------------------------------------
--------------------------------------------------------------------------------
--------------------------------------------------------------------------------
---------------------------------------------------ATGCCGAATAAAAACAATTTTAATGGAAG
AAATCAAGGCCCCGAACAAGGTTTCCTCAAGCAATCCACA---------ACTTGTTTTGATGACGATTCTGACGAT----
--------------------------------GCGAATACACCACAACCCTCCCGTTTGCTCCAGTCCTTCCTGAGTGGA
CATTGTAAAGCGGTTGAAAACATTAAACGTAATAACATGGAGATTGCAAAGAAAATGCATAAGAAAACGAAAGCTTATAT
GGAAACGAAAGCTGAAAATGATCATCTAAAAGTACAATTGAGTAACGCGGAACAGGAGCTGAAGGAACTAACGAAAGCGC
TAGAAGGGCTGAAAGGGAATTACAAGCAACTCAATGAAAAATACATAACTGTACTTCAGAAGTACACCCACTGCGAGACA
CACTATGACGAAGAGCAAACCAAGATCAAAGCTACAATCAATCAGCTAAAAGCAGAAATTACTTTGAAGCAGTCGCGAAA
TGATGAATTGGAGTCCGAG-------------------------------------------------------------
--------GTCAAGACCGTGCAGGATAACTACCTCGATATTAGTGCCCAGGTCGATGCTATGGCCCAAACTAATGAGCAG
CTAACGGCCGATTTGCAAAAGATGCAGTCACAGCTTTTAGAGCAC------------GTTAAGGAAAAGGCGGAGTCTTA
TAACGCTATGCAGAATATGGAGGAACAGTTCGCTGCCCAAAATACGCTCAACGAG-------------------------
--------------------------------ATTAGGATTTCAGAGCTGGAAACAGAGATCCAAAACCAGACTCTAGCA
CAGGCCGATCTGGTCAATCGCAGCGAGTTGCAGGTAAAAGAGTACAACCTGAATATATCGCACATTCAGGGCCAGCTGAT
GGAAAAGGAAGAGCTCTGTCGCGGTCTTCAGCAGTGCAATGACACACTCAAAAATCAACTCGAGCTTCAACGAAACCAAA
TCTCAGCAGCTAAAGCAGAGAACGAGGAAAATCACCGAAACCTTACCACTTTGAAAGACTACCTAAGCCAAGTGGAGGCT
GCAAGGGACCAATTAAATGTTTCCAATAATGATTTGATACAGCAAAACGACCAAACCGCAGTAGCGTTTGCCATTGAAAA
GACTAAACTTGCCAAGGAATTAAAGCAACAAAAGGATGAGCTCGAGGCCACTGTCTCACGACTAAAATATGAACTGGAGC
AGCAGAATCTGGCCTGCGGCGAGCTATCCAAGCGGAACGAACAAGAAGTAAATGACATACACGTCAGGCTCTCCGATCTC
CAAGGCAGGCTCAATGAGAGCGAGGTGCTTTGTCAGAAGCAGGAACTCGGCAATAAACAACTGGCCAGCGAACATCAAAA
GAAAACTCAGAGTTTGCAAGACGAATTAAACGATGCGGTGGCAAAGTTAAAC---------------------GAACTAA
CTAAACAAAACCAGGCCTTG------GCATCGCAGCTCCAGGATGATGAGCAG---------------AACTACAAAGAG
AACATCAACACACTTCAAGCTAAACTGGAGCAACTTCAGGGTCAAATTGATGGGCTTCAGCAGCATATCACCAGTTTGGA
GGCTGAGAGAGACGCACTGAGTAATAACGTACATCAGCTACTCGGCGAACATGAAGAAATGGCCAATGAATTAGCGACAG
CTAAGTCCAACTTTGAACTGGAACTACGGTCGCAAACGGGCATCCTACAGACAAAGCTGGCCAGTCTGCAAATGGAGCTA
AACAGCAAGGAAAACGAAAACACCGAATTGGAACGCAAAAAGGATGCCATCATAGCTGAGCTGAAATTCAAGATGAACCG
AATTGGCAGTGTGTTTGAGCAGTCTGTTAACAGTGTGAGAGTTGTA------------------AGACCGGAACCAAACC
CATCCATCACTGAATCGCAG---------------------------------------------CTGGTTATTGAAGCT
CCACCTGCTCCTTCA---AGAAAACGTTTTGCACTAAACCGACGTATTGAAGCCATATCCGATTCCTCGGACTTTCTCAG
CGATAGCGAGCTACCCCCT------------------------------------CCAAAGGTG----------------
-----------------------------------------------------------
>C(3)G MAFFT Full Dper
--------------------------------------------------------------------------------
-------------------CCGCGTTCGTTGCTCCGCAAATTGTCACCGCAGCCGCCGATGGAAGCTAAA----------
--------------------------------------------------------------------------------
---------------AAACCGGCAAAGGGGACTAAGAAGCAGAAGAAGGCTTTGCTGAAGACACAGCTGGTGTCG---CC
AGTAAAAAGCTCCGATGAGGAGAACCACAACAAGTCGGCAGTCGTCAACCGCATCAAAACCAATGCTGGCTACGTGACTG
TTACCATGGACGATGCTCCAGAGCCGCTCATCGAGCTGGTT------------------AAGACACGCTCGGGCATT---
---------------ATGCGCGTGGAGCCAGCCACGCCCAAGCAGAAGAAAATGCCGAATAAAAACAATTTTAATGGAAG
AAATCAAGGCCCCGAACAAGATTTCCTCAAGCAATCCACA---------ACTTGTTTCGATGACGATTCTGACGAT----
--------------------------------GCGAATACACCACAACCCTCCCGTTTGGTCCAGTCCTTCCTGAAAGGA
CATTGTAAAGCGGTTGAAAACATTAAACGTAATAACATGGAGATTGCAAAGAAAATGCATAAGAAAACGAAAGCTTATAT
GGAAACGAAAGCTGAAAATGATCATCTAAAAGTACAATTGAGTAACGCGGAACAGGAGCTGAAGGAACTAACGAAAGCGC
TAGAAGGGCTGAAAGGGAATTACAAGCAACTCAATGAAAAATACATAACTGTACTTCAGAAGTACACCCACTGCGAGACA
CACTATGACGAAGAGCAAACCAAGATCAAAGCTACAATCAATCAGCTAAAAGCAGAAATTACTTTGAAGCAGTCGCGAAA
TGATGAATTGGAGTCCAAG-------------------------------------------------------------
--------GTCAAGACCATGCAGGATAACTACCTCGATATTAGTGCCCAAGTCGATGCTATGACCCAAACTAATGAGCAG
CTAACGGCCGATTTGCAAAAGATGCAGTCACAGCTTTTAGAGCAC------------GTTAAGGAAAAGACGGAGTCTCA
TAACGCTATGCAGAATATGGAGGAACAGTTCGCTGCCCAAAATACGCTCCACGAGGTACATTTATTTGTGTCCGACAGTG
TGGGTGTCTTTAATATTGATTCTCTCTTACAGATTAGGATTTCAGAGCTGGAAACAGAGATCCAAAACCAGACTCTAGCA
CAGGCCGATCTGGTCAATCGCAGCGAGTTGCAGGTAAAAGAGTACAACCTGAATATATCGCACATTCAGGGCCAGCTGAT
GGAAAAGGAAGAGCTCTGTCGTGGTCTTCAGCAGTGCAATGACACACTCAAAAATCAACTCGAGCTTCAACGAATCCAAA
TCTCAGCAGCTAAAGCAGAGAACGAGGAAAATCACCGAAACCTTACCACTTTGAAAGACTACCTAAGCCAAGTGGAGGCT
GCAAGGGACCAATTAAAGGTTTCCAATAACGATTTGATACAGCAAAACGACCAAGCCGCAGTAGAGTTTGCCATTGAAAA
GACTAAACTTGCCGAGGAATTAAAGCAACAAAAGGATGAGCTCGAGGCCACTGTCTCACGACTAAAATATGAACTGGAGC
AGCAGAATCTGGCCTGCGGCGAGCTATCCAAGCGGAACGAACAAGAAGTAAATGACATACACGTCAGGCTCTCCGATCTC
CAAGGCAGGCTCAATGAGAGCGAGGTGCTTTGTCAGAAGCAGGAACTCGGCAATAAACAACTGGCCAGCGAACATCAAAA
GAAAACTCAGAGTTTGCAAGACGAATTAAACGATGCGGTGGCAAAGTTAAAC---------------------GAACTAA
CTAAACAAAACCAGGCCTTG------GCATCGCAGCTCCAGGATGATGAGCGG---------------AACTACAAAGAG
AACATCAACACACTTCAAGCTAAACTGGAGCAACTTCAGGGTCAAATTGATAGGCTTCAGCAGCATATCACCAGTTTGGA
GGCTGAGAGAGACGCACTGAGTAATAACGTACATCAGCTACTTGGCGAACATGAAGAAATGGTCAATGAATTAGCGACAG
CTAAGTCCAACTTTGAACTGGAACTACGGTCGCAAACGGGCATCCTACAGACAAAACTGGCCAGTCTGCAAATGGAGCTA
AACAGCAAGGAAAACGAAAACACCGAATTGGAACGCAAAAAGGATGCCATCATAGCTGAGCTGAAATTCAAGATGAACCG
AATTGGCAGTGTGTTTGAGCAGTCTGTCAGCAGTGTGAGAGTTGTA------------------AGACCGGAACCAAACC
CATCCATCACTGAATCGCAG---------------------------------------------CTGGTTATTGAAGCT
CCACCTGCTCCTTCA---AGAAAACGTTTTGCACTAAACCGACGTATTGAAGCCATATCCGATTCCTCGGACTTTCTCAG
CGATAACGAGCTACCCCTT------------------------------------CCAAAGGTGGATCTGTTCTGGGAAA
GTCTTATTTTTCTCTTGAATAGG------ACTCTTCCAGAGCAGGTCATCAAGGAAATG
>C(3)G MAFFT Full Dpse
ATGGAAGAGGACATGCCTCCCACAGAGTCGCCTGACATACCCAAAGAGGAGTCCCCTAAGAAGCAGGAAGAACAGTCGGA
GGGGCTGCAACAACCCAAAGATCAAGAGATGGATGAGAAGATGCCATCGACAAAGGACACACCAAAAGAGGACCCAGAAC
CGGATCCATCGAAGAAGGAAGCAGAGAACACTCCGACTTTTGGAAAGTGGTCGAAGAATACTGACCACTACTTGGACGTT
TGTGCCTCGATCCTACAGAGAGCCAACGAGGCCAAGCTGGAACAAAAGAAACTGGTAAGGCTGCATTTTCTTTCATTTCC
ACTGAAACTTACTCCTTCTTTTCCACATCCTCAACAGCATGTTGCAGCGGGCAGGAAACATAAC----------------
--------------AAACCAAAACCAACTGTTTCGGAGGTTGTTTTTAAATCGGTCGACTCGACTGACACAGACATT---
---------------CGTGAGGCCACCAAAGCTCTGCCGCTCAAGAAGGAATTGAAGCGT--------------------
----------------------------CTGCAGGCAACC---------CGTAACGCCGTCAGTCACGCCGTTAAC----
--------------------------------TTGTTGGCGCCGCAGCCAGTGGCCATCAAAGAGTCCTTCCTGAAAGGA
CATTGTAAGGCGGTTGAAAACATTAAACGTAATAACATGGAGATTGCAAAGAAAATGCATAAGAAAACGAAAGCTTTTAT
GGAAACGAAAGCTGAAAATGATCATCTAAAAGTACAATTGAGTAACGCGGAACAGGAGCTGAAGGAACTAACGAAAGCGC
TAGAAGGGCTGAAAGGGAATTACAAGCAACTCAATGAAAAATACATAACTGTACTTCAGAAGTACACCCACTGCGAGACA
CACTATGACGAAGAGCAAACCAAGATCAAAGCTACAATCAATCAGCTAAAAGCAGAAATTACTTTGAAGCAGTCGCGAAA
TGATGAATTGGAGTCCGAGGTAGAGGAACCCAATTATATAGTCCAATTATCCCGTCTAAACATCGATCCTCTATCGATCT
GCTTTCAGGTCAAGACCGTGCAGGATAACTACCTCGATATTAGTGCCCAAGTCGATGCTATGGCCCAAACTAATGAGCAG
CTAACGGCCGATTTGGAAAAGATGCAGTCACAGCTTTTAGAGCAC------------GTTAAGGAAAAGACGGAGTCTCA
TAACGCTATGCAGAATATGGAGGAACAGTTCGCTGCCCAAAATACGCTCCACGAGGTACATTTATTTGTGTCCGACAGTG
TGGGTGTCTTTAATATTGATTGTCTCTTACAGATTAGGATTTCAGAGCTGGAAACAGAGATCCAAAACCAGACTATAGCA
CAGGCCGATCTGGTCAATCGCAGCGAGTTGCAGGTAAAAGAGTACAACCTGAATATATCGCACATTCAGGGTCAGCTGAT
GGAAAAGGAAGAGCTCTGTCGCGATCTTCAGCAGTGCAATGACACACTCAAAAATCAACTCGAGCTTCAACGAAACCAAA
TCTCAGCAGCTAAAGCAGAGAACGAGGAAAATCATCGAAACCTTACCACTTTGAAAGACTACCTAAGCCAAGTGGAGGCT
GCAAGGGACCAATTAAATGCTTCCAATAACGATTTGATACAGCAAAACGACCAAGCCGCAGTAGAGTTTGCCATTGAAAA
GACTAAACTTGTCAAGGAATTAAAGCAACAAAAGGATGAGCTCGAGGCCACTGTCTCACGACTAAAATATGAACTGGAGC
AGCAGAATCTGGCCTGCGGCGAGCTATCCAAGCGGAACGAACAAGAAGTAAATGACATACACGTCAGGCTCTCCGATCTC
CAAGGCAGGCTCAATGAGAGCGAGGTGCTTTGTCAGAAGCAGGAACTCGGCAATAAACAACTGGCCAGCGAACATCAAAA
GAAAACTCAGAGTTTGCAAGACGAATTAAACGATGCGGTGGCAAATGGGAATCGGACGGAGGGGGTGCGGTGCCGGTGTT
CCCAGCCTAATTCCGCTGTCTTCTGCGGATCCCAGCAGCAGCAGCAGAAACAG---------------CAGCACAAGTCT
TCCATTTGTTATACA-----------------------------------------------------------------
--------------------------------------------------------------------------------
--------------------------------------------------------------------------------
--------------------------------------------------------------------------------
--------------------------------------------------------------------------------
--------------------------------------------------------------------------------
--------------------------------------------------------------------------------
--------------------------------------------------------------------------------
-----------------------------------------------------------
>C(3)G MAFFT Mel Group Dbia
ATGGCGGGGGCAAAGAAAAGGGCTGGCTCGCAAATCGCCAGTGTGGTTCGTGCCAAATCGGCAAGAAAAAGTACAGTCGC
CGACCCTGTGAGTGCTCCCATCCCCAAAGAGAAGTACGCAGATCCTAAAAAGGCTCCATTACCAAAAAAGGCCGCTCCAC
TTGAAAAGGAAAAGTATGGAGATGCTAAAAGACAGCAGTTGCCAGAGAAGCCAGCTCCACTTGAAAACGCTTTAAAGAAA
AGGGAGCTGCAAAAGGCTTCCCGCCCTGAGACACCAGGAAAGGGA------------GCTCCAAAACGTCCAAACCCC--
-------------GAGGTAAAACCTTTGGAAAAACCAACC---------------------------ATCCCCCAGAAGT
CCCCAAAAAAGAAGATCAAGAAGTTGCCCAAAGCACCTGAAATCTTGTGGAAAGACATCAAGAATCTGTCTCCCGGCACC
GGGGCAATACTAGATTGCTTTATGAGGCAGCACAACGATTCACTCTCAAATATAAAAAGGCGCGACTCGATTATTAGCAA
GAAAATGCGCAAAATCACCATGGACGCTTTGAAGAAAAATACGGAAAATGTTAGCCTTAACAAAAAGTTGGCCAACACCC
AGCTGGAACTGACCCATTTGAAGAAGGATCTTGCCGACCAGCAGGAAAAGAACACAGAATACATCAACAGATATCAGAAT
ATCAATCAAAAGTTTACCGAGTGCGAGAAAAACTACGATAATGAGCTCGGGATCATAAGAGCGTGCGTGGAGCAGAAAAA
CTCCGAGCTTAAGGCCGCCCAAACGCGAATTGGAGAACAGGATCGCGAGCTAAAGAATATGCAAGAAACCAATCGCGAAC
TGGCTGGTGCCATGAGCAACTATAAATTGGAAATGGAAAAGGCCCAAGCGTATAGCTCTGAGACTCTGGCGCACATTTCT
GAACTTACTCAGGCCTATGAGGCCCTCAAGCAGCAGTTTAATGATTTGAGTGCACAAAAGGAAGTCTGTGAGGCAAACAT
TGTACAACTGAGCAGCGAGTTGAACGCCAAAATGGTTACCTGCGCCGAACTTGAGGATCGTATTGAGCAGTTTCCAATAG
AAGCCAATAAGGCTTTGTCGAAACTGCAAAATGAGTTGGAAGCCCACAAATTGCGCTGCCAGGAGCAGCAACGTTTAACC
GATCAAGCCGAAAAGGAGCTTGAACTATCTCGAAACGAGATAAACACTTTGAAAACTCGTATGGAGGAAAGGGAAAGAGT
CCACATCTCGCTTAATGGTGAACACCAAAAAATGACTGCCAGAATGGTCGAGCTCGTTGATATCAACGAACATTTCTCCA
AGGAACTGGCTGACACTAAGTTAAACCACTCTCAAGATATGGAAGAACAAGCTACAAAGCACGAGCTGGCTCTTCGTAAG
CTTAAAGGTCAATTGGCCAAGGCGTCTCTTGATTTTACAAACCTAAGGAACAGCAGTGAGGCGTTGCAAAAGGAAAAACT
GTTGCAGGTCTCCCAACTGCAAGGAAAGATTAGTGAATTGGAGTTGCGCCGCAATAATCAGGAGGAGGTTATATCTGGCT
TGGCCAATGAACTTGAAGTCAAAACTCACAGCTTTGAGAATGATCTGAAGGCACAGCAGGAACAGCTTTCCAATCAAATG
CAGGCCATGAAATCTGAATTCGAAACCGAATCTCAGCGAGCTGCAGCGAAAAATGAGAGACTCACTGCTGCACTCCAGCA
AAAGGATGAAATGTTAAAGGCTCAGCAAGACGAGATGCAAAAACTTCTGTCTGAACAAGACAAGCTAAAGGAGACTGTTG
CCGATCTTGAGGCTAAAAATGAGAAAATGACCAATGAATTTTCCGCTTCTAAGATTAAATTAAGTCAAGAGCTTAAGACC
CAGAAAGATATCTTAATGAAAAAGGTTTCCGGCTTGGAGCTTGAAATTCAAAATAAAGAAGCCAAAATGCTTGATTTGGA
ACAGAAGAAGAATAATGAAATGGCCGTACTTCAGTTCAAAATGAACCGAATCAACAGTTTAATTGACCAACCAGTGACCA
CAATCTCTAAACTT------------------CCAGAACCCAAGGGAGTGTCCAACACTCAGGGCACTCAGAATAAGGTG
CAAAAAGGAAGCACTCCGAGTAGGGGGCAAAAGGAAGAATCCGATGGTTTGTCAAGCTCTTCTTCGAAGAAGAGAACTAT
TTTTCGACATCGATTAACTACCATAGGGTTTTCGTCAGACTTTGAGAGTGAAGACGATCAGCCCATTGTAAAGGAAAACT
TCAGTGGAAAACGGGCCAAATTGGCTGCAGTTGTGAAACCACAGAAAGAA---CCTGATTTGTTTGACATGGTGAAGAGG
TCAAAC
>C(3)G MAFFT Mel Group Dtak
ATGCCGGGTTCGAGGAAGAGAGCTGCCTCGCAAATTTCGAGTGCGGTTTGCGCAAAATCACCGAGAAAAAGTACAGTCGC
AGATTCTCAGATTGCTGAGATCCCCATTTCTAAGGATCTAGCATCCCCAAAGAAACCCAAAATG----------------
-----------------------GCTGAATCTTTCAAGACTCCCGAACCGCCTACACCTCTCAAAAAAGTTTGCAAGAAA
GGGGTGCTCCCAAAGGCG------CCTGAGACACCGAAAAAAGAT------------ACTCCAAAACCCCCGATCCCC--
-------------GAAGTAAAACCCCCGGAAAAACCCATT------------------CCCTCTGCAAACCCCGTGGCCC
CACCGAAAAAAAAGATCAAAAGGCCTCACAAAAGTCCGGAAAAATTGTCGGTGGACATCCAGAATTTATCACCTGGAACC
GGAAAATTACTAGATTGCTTCATCAAACAGCACAGCCAATCACTCGAGAATTTCCGAAAGAGAGATTTGATCATGAGCAA
GAAAATGCGATCCATTACCATGGAGTCCTTGAAAAAAAATTCGGAAAATGAGTACCTGAAGAAAGAGTTCGCTAAAACCA
AGCGGGAATTGACCCATTTGCAGAAGAATCTTGCCGATCAGCAGGATAAAAACACCGAAACCATGAACCGATATGATCAG
ATTTACGAAAAGTTTGCCAAGTGCGAGAAGAATTACGATGAGCAGCTGGGGATCATAAAAGCTTGCGTGGAGAAAAACAA
CAAGGAGCTCAAACTGGCTCAAATTCAAATTGTGGATAAGGATCGCGAGCTGAAAAATATGCAACAAACCAATCGCGAAC
TGGCTGCAGCCCTGAGCAACTATAAAACGGAAATGGAAAAATTAAAAGTGACTAATACTGAGACTCATGAGCGGCTCACT
GGAATCACGCAGGCCTACGAAGACCTCAGGGTTCAATTTGATGTTTTGACGGGAGAAAAAGACGTTTGTGAGGCCAACAT
CCTCGAACTTAGCGCCGAGCTAAATGCAAAAATAATAATCTGTGCCGAACTGGAAGGACGCATTGAGGAGCTCCCAATAG
AGGCCAACAGGGCCATGTCGAAGGTCCAAAATGAGTTGGAGAGCTACAAACTGCGTTGCGAGGAGCAGCAACGATTCACC
GATCAAGCCGAAAAAGAGCTTGAATTAGCTCGCAACGAGATAAACACTTTAAAGACTCTTATGGAGGAAAGGGAGCAATG
CCACATCTCCCTTGGTAATGAAAATCAAGAAATTAAGGCCAGAATGGAAGAGCTCGTTGGTATCAACGAGAATTATTCTA
AGGAACTTGCCGAAACTAAGTTGAAGCACTCTCAGGAGATGAAAGAACAAGCTAATAAGCATGGGTTTGCCCTTCGTGAG
CTCAAAGATAATTTGAAGAAGTCGTCAAATGATTTTGCACAGCTGAAGAACAGCAGTGAGTCGCTAGAAAAGAAATCCCT
TCAACAGATCTCCCAACTCCAAGGCGAAATTAAGGAAATGCAGTTGCAGCGCAAGAATCAGACGGATCAAACAGCCACTT
TGCGCAAGGAACTGCAAGAGAAAACTCGCAATTTTGAGGCTAGACTAAAGGGACAGCAGGAACAGCTCTCCAATCAAGTT
AAGATCCTGACAACTGAATCTGAGAGCGAGGCTCAGCGCAGCGCAGCTGAAATTAAAACACTCAAAGCTGCCCTTGAGCA
AAATGATAAAATGTACAAGGCTCAGCAGGAGAAGTTGCAAAGTCTGCAGACCGAACGCGATAAGCTTAAGGATACTGTGG
GAAAACTAGAGGCTAAAGAGCAAAAAATAGCCAGCGAATTTTCCGCATCGAAGATTAAATTCAGTCAGGAGCTAAAGACC
CAGAAAGATGATTTAATGAAAAAGATTTTCGCTTTGGAGCGTGATATTAAAAATAAGGAAACCAGAATGCTTGAATTGGA
ACGGGACAAGAATCATGAAATGGCCGTTCTTAAGTTCAAAATGAATCGAATTAATAGCGTAATCGACCAGCCTATAAACA
CTCTGCCCGAACAA------------------CCTCCACTCAAGGAAGTGTCGAAGACCCAGATCATCCCGAATAAGGTG
---------------------------ACTCCGGAGAAAAGCGACGGTCCGAGCACTTCTTCA---AAGAAG--------
-CGTCGACCCCGAATCACAACCACA---TATGATTCGGACCTTGCAAGTGAGGATGACAAGCCAATTTCAAGGTCATATT
TGAGCGGCAAACGAACCAAATTGTCGGCTGTTGTTAAGCCACAAACAGAAGATGAGGATTTGTTCGACAGATTGAAGAAA
GCAAAT
>C(3)G MAFFT Mel Group Deug
ATGTCTGAAATTAGGAAACGGGCTGGCGGGCAACTTGCGAATTCAGTTGCTGTAAAAGTTACAAAGAAAAGTACAGTCGT
TGACCCGCGGAGTAGTGAAATCCCAATGGACGCCAAAACTCAACTGGTTTCT----------------------------
--------------------------------------------AAAAATGCATCCCAACTCCACAATGATTTTAAGAAG
AAAACGATCCAGAATGTCTCCCCCTGCGAGACGCCAAAAATGTTC------------GCGCCAAAAGTTATGCCC-----
-------------CTCGAAGAAGCCCCGAAAAAACCCACT------------------ACCCCCACCCACCCCTTGGACC
AACCAAAAAGAAAGATCAAAAAATTTCCCAACAATCCGGAGAAATTATGGAAAGACGTCCAAAAGTTGTCTCCCGGTACT
GGGAGATTATTAGATGACTTCATGAAGCAACATAACAACTCACTCTCAGATCTGAAAAGGAAAGACTTGATCTTAAGCAA
GAAAATGCAAACTATCGCCATGGAATCTTTGCAGAAAAATACGGAAAATATTAACCTTAAA-------------------
--------------------------------------------------------GAGAACATTAAAAAGTACATGGAA
ATCAGCAAAAAGTACACTCATTGTGAGAAAAACTATGACAATGAGCTTGAAATCATTAAAGTGTGTGCGGAGAAGAAAAA
CACAGAGCTTAAAGCTGCCCAATCTCGAATTGCTCAACTGGATCGCGAGCTGAAGAATATGGAAGAAACCAATCGCGAAC
TATCTTCCGCACTCGGCAAATGTAATACGGAATTGGAGCAGTCCCTAGTGACCAACAGTCAGATCTTGGAGCATTGTACT
GGAATCACGGGGTCATACGAATCCCTAAGGCTACAATTTGAAGATGTAACTGCACAAAAAGAATTATGCGAGGCAAACTT
CCTACAGCTGAGCACCGAGCTTAATGCAAAAGTGCTTACCTGCGCCGAACTTCAAGATCGCGTTAAACAGCTACCCATTG
AAGCCAATAAGGTTTTGTCGGAAGTCCAAAATAAATTGGAAAGCAAAGAATTACTCTATCAGGAGCAGCAACGATTGACG
GATCAGGCTACAAAAGACCTCGAACTAGCCCGAAACGAGATAAATACTTATAAAACTCACATAGACCAAATGGAAGTAAC
CAATGCTTCCCTCAAAGACGAACTTACCAAAATGACGGCTAAATTAAACGAGCTAGTTGATATCAACGAGAGTTATTATA
AAGAATTAGCTGAAGCGAAGTTTGCGCACTCTCAAGAAATGAACAAGCAAGCTGTGTCTCACGAGAACGCTCTCCGAGAT
CTAAAAGGTCTATTGAACAAGGCTTCCCTTGACTATAAAAAGCTAAAGAACAGCAATGATGCACTACGAAAGGAAAACCT
ACAACAGGTCACTCAACTTCAAGGCCAGCTTAAGGAATTAGAGTTGCAGTGCAACAATCAGAAGGAGATAATAAAAACTA
AAGCCGATGAACTTCAGAAGAAAACTGAACTTTTTGAAGAAGAATTGAAAGGACAGAAGGAACAGCTATATCATCAAATT
CAAGACAAGACAACTGAGTTTGAAAGTGAAGCTCAGCGCAGCGCAGTTGAAATTCAAACACTTAAAGCTGCCCTAGGGCA
AAAGGATGAAATGCTGACAGCTCAGCAAGAGAAGTTTCAAGTTCTGATGAATGACCATGATAACCTACAGCATATCATAG
TCGATCTTCAGGCCGATAAGGAAGAAATCGACAATGAATACTCCACTTCAAAGTTAAGATTCACCCAAGAGTTAGAGTCA
CAAAAGGATAACCTAATGAAAAAGATATCTGAATTGGAGCTGGAAGTTAACGTTAAAGCAACAAAATTGATTGAACTGGA
ACGCGAAAAGAACAATGAAATGGCTGTACTCCAATTCAAAATGAATCGAATTAACAGTCTAATCGACCAACCAGTGAGCA
CAATATCTAAAATA------------------CAAGATTCCCATGGACCGTCCAATACTCAAGGCTCAATAAATAAGGTT
---------------------------CAACCGAAAATGTTCGAAGGCGTCGCGGGCCCTTCC---AAAAAGCGCACTGT
GCGTCGACATCAAATTTCTTCAGTA---CATGGGTCGGACTTTGAAACCGAAGACGAAATGCCTATTGTAAATCAAAATG
TGAGCGCCAAACGGGCCAAAATGTCTGCGGTTGTTAAGCCACAAAATGGG------GATGTGTTCGACATGTTAAAGAAA
ACTACT
>C(3)G MAFFT Mel Group Dere
ATGACGGGCGCAAAGAAAAGGCCTGGATCACCGATAGCGGACGCGGTTCATTCAAAAGCGCCAATATCAGGTACAGTCGC
TCTAGAAAAGAGCAGTCAGATCCAAAATATGCGAGAAAATGACCATTCG-------------------------------
--------------------------------------------------GAAAAATCAAACGAAAAACCCTCAATAAAA
AGCGCTCCGCAAGTGGCTTCTGAAGTTGAGACATCAAAAACTGAA------------GCGCAAATACCTCAG--------
-------------GCTACGGAAAAGACCCAGAAAGTCCAA------------------ACTTCCGCTGCCACCGAAGAGA
CTTCCAAAACAAATATCAAAAAGTCTCCCGAATACGGCGAAGAATTATGGGCAGATATCCAGAAGCTGTCGCCCCATATG
GGAATAATACTTCAAGGCTTTATAAAGCAGTACAACGACTCGCTCATGAATATCAAGAAGAAAGACTTGGTTGTAAGCAA
GAAAATGAGAGCCATCGTCATGGACTCGCTGAAGAAAAAAGCGGAAAATATCACCCTTAAAGGACAGTTGTCACATATGG
AGATGCAGCTGACCCAAGTGAAGAAAGATCTTCTTAAGCAGCAGGAGAAGTACGCAGAGAACGCGCAGAAGTACATGGAA
ATCAACAAAAAGTATGTCCATTGCGAGAAATACTACGACACAGAGCTGGAAATCATTAAAGCGTGTATGGAGAAGAGAAA
TTCAGAGCTCAAAGACGCACAATCCCGAATTGCCCTACAGGGGCGAGAGCTGAATAATATGCAACAAACGAATCGCCAGT
TAGCTGGGACATGCACTGCTTATAAGACGGATTTGGAACAGGCAGAAGTGGCAAACTCTAAGATTCAACAGGAACTTGCA
GGATTCAAGCAGATGTACGAAGCCTTAACCGTGCAATTTGAAGATATTTCTGCACAAAAAGAAAATTGCGAGGCAAACAT
CTTACAATTAAGCACCGACTTAAATGCAAAGATTCTTGCCTGCACCGAGCTTGCAGAGCGCATTGAGCAGATGCCAATAG
AAGCCAACAAAGTTTTGTCGAAACTGCAAAGTGATTTAGAAGCCAGTGAATTACGATTTGTGGAGCAGCAACGATTGACT
GACCAAACCACGAAGGAACTTGAACTTCTTCGGAATCAAATAAACACGTCTAAAACTCTCATTGAGGAAAAGGAAAGTCG
ACATGTTTCCCTGAGTAATGAACTGACTCAAATGACGGAGAGGTTGAACGAACTAGTCGATATAAACGAAAGTTATCTCA
ATGAACTGACTGAATCGAAGCTAAAGCACTCTCAGGAAATTAAAGAGCAAGCTGAGGCCTACGAGATTGTTGTTCACGAG
TTGAAAGGGCTGTTGGACAAAGCGTCAGTGGATTTTACACAGCTTAAGAGCAACAGTGAGGAACAACACAATGAAGCCTT
TCGACAGGTCTCCCAGCTCCAGGAAAAACTTAGTGAAATGGTGTCCCACCGGAGCAATCAGGAGGAACTAATAAAGCGTC
TTGGTAATGAACTTAATGAAAAAACCCTCGGCTTCGAAAAAGAACTTAAAAGACAACAGGAGCAGCTGGCTAATCAAATG
CAGATAAAGGCAACTGAAGTTGAGCGCGAAAATATGCGCAGTGCTGCTGAAATAAAAAAACTCAAATCTGAACTCGAGGA
AAGAAATATAGCTTTTAAGGCTCAGCAGGAGAAATTGGAAGATTTGATAAGAGATCATGATAGGCTAAACAACACTGTTA
CCAATCTTCAGGCTAAAAAGAAGGAAATGGCGAATGAATTATCCAGAGCCAAAGTGCAATTTAGCCAGGAATTAACGTCC
CAGAAAGATAACCTTATGAAAAAGGTATCCGAATTGGAGCTAGAAATTCAAAGAAAGGAAACTGAAATTATTGAACTCGA
GCGCGGAAAGAACAATGAAATGGCCGTGCTTCAATTTAAAATGAAACGCATTAATAGCGTAATCGACCAACCAGTAACCA
TGATTAAGCAGCTC------------------ATGGATTCCCAAGGGCAGACCAAAACTCAAAGCATCCAGAATAAGGTG
---------------------------CAACCGAATGCAGCAGACGTATTGCCAAGCGCTGCC---AAAAAGCGTAATGC
TCGCCGTCAAAAATTTACCACA------TATGCGTCAGACTTTGATAGCGGAGATGACATGCCAATCTTAAGCGAACATT
TAAGCGGCAAACGTCTTAAATTATCTGCGTCCGTCAAGCCACGAAATGGA---GTGGATGTGTTCGACAGGTTGAAGACT
TCTAAA
>C(3)G MAFFT Mel Group Dyak
ATGACGGGTGTTAAGAAAAGACCTGGATCACCGATAACTGAGGCAGTTCATTCAAAAGCGCCAAAGGCAGGTACAGTTGC
CCAAGAAAAGAGCAGTCAGATCCAAAATGTGAGGAAAAAGGACCATTTGAAGGCTCCAATTTCG----------------
--------------------------------------------------GAAAGATCAAACGAAAAACCCTCCAAGAAA
AGGGCTCCGCAAGTGGCTTCTAAGATGGAGACATCGAAAATTGAA------------GGGCAAATGTCTCAG--------
-------------GCTGCGGAAAAAACACAGAAGAGCCAA------------------TCTTCCGCTGCCACCGAAGATA
TTTCCAAAACAAATATCAAAAAATCTCCCAACAACGGCGAAGAATTATGGGTAGATATTCAGAAGCTGTCGCCACATACG
GGAGCAATGCTTCAAAGCTTTATAAAACAATACAACGACTCGCTCTTAAATATCAAGAAGAAAGACTTGGTTGCGAGCAA
GAAAATGAGAGCCATCGTCATGGACTCGTTGAAGAAAGAGTCGGAAAATATCAGCCTTAAAGGAAAGTTGTCAAGTATGG
AGCTGGAGCTGACCCAAGTGAAAAAGGAGCTTCTGGAACAGCAAGAGAAGAGTGCGGAGATCACGAAGAAGTATATGGAA
GTCAACAAAAAGTATGCCCACGGCGAAAAATACTACGACAAAGAGCTGGAAATCATTAAAGCGTGTATGGAGCAGAAAAA
TTTGGAGCTCAAAGACGCTAAATCTCGAATGGACCTACAGGGGCGAGAGCTGAAGAATGTGCAGCAAACGAATATCCAGT
TAGCTGGGGCATGCACTGGTTTTAAGACGGATTTGAAACATGCAGAAGTGGCCTACTCCAAGATTCAACAAGAACTCACA
GGATTCAAGCAGATGTACGAAGCCCTAAGCCTGCAATTCCAAGATATGTCTGCACAAAAGAAAAAAAAAGAGGCAAACAT
CTTACAACTAAGCTCCGACTTAAATGCAAAGATGCAAGCCTGCGACGAGCTTGCAGAGCGCAATGAGCAGGTGACAATAG
AAGCCAACAACGCCCTGTCGAAACTGCAAAGTGATTTAGAAGCCAGTGAATTACGGTTCGTGGAGCAGCAACGATTGACT
GATCAAGCCACGAAGGAACTGGAACTTTATCGGAATCAGATAAACACGTTTAAAACTCTCATTGAGGAAAAAGAAACCAG
ACATGTTTCCCTTAGTGGTGAACTGACTCAAATGAAGGAGAGGTTGGGGGAATTATTCAATATAAACGAAAGTTGTCTCA
ATGAATTGACTGAAACGAAGTTAAAGCACTCTCAGGAAATTAAGGAGCAAGCTGATGCCTACGAGATTGTTGTGCAAGAG
TTAAAAGGCCTAATGGACAAGGCGTCAGTTGATTTTGCACAGCTTAAGAGCCACAGTGAGGAACAACAAAAAGAAGCCTC
TCTACAGGTCTCCCAGCTTCAGGAAAAACTTACTGAAATGGAATCCCATCGCAGCAATCAGGAGGAGCTAATAAAAAGTC
TTGGCGATGAACTTCAAGAAAAAACACACGTCTTTAAAGAAGAACTTACAAGACAACAGGAGCAGCTATCAAATGAAATG
CATATAAGGGCAACTGAAGCCGAGCGCGAAAGTATGCGCAGTGCTGAAGAAATACAAAAACTCAAATCTGAACTGGAAGA
AAGAAATAAAGCTTTTAAGGCTGTACAGGACAAATTGGAAAACATGATAAGTGATCATGGTAGACTAAGCAACACTGTTA
CCAATCTTCAGGCTAAAAATGAGGAAATCGCAATTGAATTATCGACGGCCACAGTTAAATTTAGCCAGGAATTAAAGTCG
CAGAAAGATAACCTTATGCAAAAGGTATCTGAATTGGAGCTTGTAATTCAAAGAAAAGAAACTGAAATTATTGAACTTGA
GCGTCAAAAGAACAATGAAATGGCCGTGCTGCAATTTAAAATGAATCGAATTAATAGCGTGATTGACCAGCCAGTGAGCA
CCATTAAGCAGCTT------------------AAGGATTCCCAAGGCCCGACCAAAACTCAAAGCATCCCAAATAAGGTG
---------------------------AAACCGGAGGCAGCAGACAAATTGTCAAGAACTGCA---AAAAAGCGA---TT
ACGCTGTCTAACATCTATATCA------TACGCTTCAGACTTTGAAAGCGAAGATGATAGGCCAATCTTAAGCGCACCTT
CAAGCGGCAAACGTGTAAAAGTGTCTGCGGCAGTAAAGCCACAAAATGAA---ATGGATTTGTTCGACATGGTTAAGAAT
ACCAAA
>C(3)G MAFFT Mel Group Dmau
ATGACGGGCGCCAAGAAAAGATCGGGAGCAGCGTTAGTGGATGCGGTTCAATCGAAAGCGCCAAAATCAAGTACAGTTGC
CCAAGAAAAAAACAGTCAAATTCCAATTGTATGGAAAAAGGATCATGTAAAAACTCAAATTTTC----------------
--------------------------------------------------GGA------AATGAAAAACCATCCAAAAAA
AGAACTCCGCTAGTGGCTCCTAGAGTTCAGCAATCAAAAATTGAA------------GCGCAAACTTCTCAG--------
-------------GCTGTGGAAAAAACCAAGGAAGACCAA------------------ACTTTCGCTGCCACCGTGAAGA
TGTCAAAAACAAGTCTAAAAACTTCTCCCAAAAACGACGGAGAATTATGGGCAGATATTCAGAAGTTGTCGCCCCATACG
GGAATAATAATTCATAGCTTCATAAAGCAGTACAACGACTCGCTCAAGAATCTCAAGAAGAAAGACTTGGTGGTCAGCAA
GAAAATGAGAGCCATCGCCATGGACTCGTTGAAGAAAAAATCGGAAAATATCAGCTTGAAGGAAAAGTTGACAAATATGG
AACTGGAGCTGGCCCAACTGAAAACGGATCTCCTCGAGCAGCAGGAGAAGAACGCAGAGAACATCCAGAAGTACACGGAA
ATCAACAAAAAGTACACCAACTGCGAGCAACACTACGATAAGGAGTTGGAAATCATTAAAGCCTGTGTTGAGATGAAAAA
TTCAGAGCTCCGAGATGCTCAATCCCGCATTTCCCTGCAGGCCCAAGAGCTGAATAATATGCAGCAAACGAATCGTGAGT
TAGCTGGAGCCTGCAAGGGTTATAAAACGGATTTGGAACAGGCAGAAATGGCCAAATCTAAGATCCTACAGGAACTTACC
GGTCTCAAAGAGATGCACGAAGATCTACAGCTTCAATTTGAAGAAGTGTCTGCACAAAGGGAAAACTGCGAGGCAAACAT
TTTACAATTAAGCAGCGACTTAAATGCCAAGATGCTTGCCTGCGCCGAGCTTGAAGATCGCATTGAACAGCTGCCAATAG
AGGCCAACAAAGCTTTGTCGAAACTGCAAAGTGATTTAGAAGCCAGTGAATTGCAGTTCGTGGAGCAGCAACGATTGACT
GATCAGGCCACAAAGGAACTCGAACTTGTTCGCAATGAGATAAATACGTTAAAGACGCTCATTGAGGAAAAGGAAAGAAG
TCATGTTACCCTAAGTGATGAACTAACTCAAATGACGGAGAGATTGAGCGAGCTGGCTGATATCAACGAAAGTTATCTCA
ATGAGTTGACTGAAACAAAGTTGAAGCATACCCAGGAAATAAAAGAGCAAGCAGATACCTACGAGATTGTTGTTCAAGAG
TTAAAAGAGAGCTTGAACAAGGCTTCAGTTGATTTTACTCAGCTAAAATGCAACAGTGAGAAACTACACAAAGAAACCCT
TCTGCAGGTCTCCCAACTTCAGGAAAAACTTACTGAAATGGTGTCCCATCGCAGCAATCAGGAGGAGCTAGTGAAGCGTC
TTGGTAATGAACTTCAAGAAAAAACTCATAGTTTTGAAGAAGAACTCAAAAGACAACAGGTGCAGCTAGCTAATCAAATG
CAGATGAAGGCCACTGAAGTTGCGAGCGAAAATAAGCGCAACGCTGTTCAGATACAAAAACTCAAATCTGAACTCGAAGA
CAGGAATAAAGCTTTTAAGGCTCAACAAGACAAATTGGAATTTTTGATTAGTGATCTTGATAAGCTTAAGAACGCTATTA
TCAATCTGCAGGCTGACAAAATGGAAATCGAGAGTGAATTATCCACGGCCAAAGTTAAATTTAGCGAGGAATTACAGTTC
CAGAAAGATAGCTTAATGAAAAAGGTATCCGAATTGGAGCTCGAAATTAAAAGAAAGGAAAACGAATTGACTGAACTTGA
GCGCGAAAAGAACAATGAAATGGCCGTGCTGCAATTTAAAATGAATCGAATTAACTGCGTGATCGACCAACCAGTGACCA
CAATTAAACAGCTA------------------AAAGATTCCAAAGGGCCAACCAAAACTGAGAGCATTCCTACTAAGGTG
---------------------------CAACCGGAAAATACGGACGGATTTTCAGGCACTGCC---AAAAAGCGTAATGC
TCGTCGTCAAAAAATTACCACT------TATTCCTCCGACTTTGATAGCGGTGATGATATGCCAATCTTGGGCAACTCTT
TAAACGGCAAACGTGTCAAATTATGTACGCCCATCAAGCCACAAAATAAT---ATTGATTTGTTCGACATGTTGAAGAAT
TCTAAA
>C(3)G MAFFT Mel Group Dsim
ATGACGGGCGCCAAGAAAAGATCGGGAGCAGCGTTAGTGGATGTGGTTCAATCGAAAGCGCCAAAATCAAGTACAGTTGC
CCAAGAAAAAAACAGTCAAATTCCAACTTTATGGAAAAAGGATCATGTAAAAACTCAAATGTTC----------------
--------------------------------------------------GGAAGATCAAATGAAAAACCATCCAAAAAA
AGAGCTCCGCTAGTGGCTCCTAGAGTTCAGCAATCAAAAACTGAA------------GCGCAAACATCTCAG--------
-------------GCTGTGGAAAAAACCAAGGAAGACCAA------------------ACTTTCGCTGCCACCGTGAAGA
TGTCAAAAACAAGTCTAAAAACTTCTTCCAAAAACGACGGAGAATTATCGGCAGATATTCAGAAGTTGTCGCCCCATACG
GGAATAATAATTCATAGCTTCATAAAGCAGTACAACGACTCGCTCAAGAATCTCAAGAAGAAAGACTTGGTGGTCAGCAA
GAAAATGAGAGCCATCGCCATGGACTCGTTGAAGAAAAAATCGGAAAATATCAGCTTGAAGGAAAAGTTGACAAATATGG
AACTGGAACTGGACCAACTGAAAACGGATCTCCTCGAGCAGCAGGAGAAGAACGCAGAGAACATCCAGAAGTACACTGAA
ATCAACAAAAAGTACACCAACTGCGAGCAACACTACGACAAGGAGCTAGAAATCATAAGAGCCTGTGTTGAGAAGAAAAA
TTCAGAGCTCCGAGATGCTCAATCCCGGATTTCCCTGCAGGCCCAAGAGCTGAATAATATGCAGCAAACGAATCGTGAGT
TAGCTGGAGCCTGCAAGGGTTATAAAACGGATTTGGAAGAGGCAGAAAAGGCCAAATCTATGATTCTACAGGAACTTACC
GGTCTCAAAGAGATGCACGAAGACCTACAGCTTCAATTTGAAGATGTGTCTGCACAAAAGGAAAATTGCGAGGCAAACAT
TTTACAATTAAGCAGCGACTTAAATGCAAAGATGCTTGCCTGCGCCGAGCTTGAAGTTCGCATTGAGCAGCTGCCATTAG
AGGCCAACAAAGCTTTGTCGAAACTGCAAAGTGATTTAGAAGCCAGTGAATTGCAGTTCGTGGAGCAGCAACGATTGACT
GATCAGGCCACAAAGGAACTCGAACTTGTTCGCAATGAGATAAATACGTTAAAGACGCTCATTGAGGAAAAGGAGAGAAG
ACATGTTACCCTAAGTGATGAACTAACTCGAATGACGGAGAGATTGAGCGAGCTGGCTGATATCAACGAAAGTTATCTCA
ATGAGCTGACTGAAACAAAGTTGAAGCACACCCAGGAAATAAAACAGCAAGCAGATACCTACGAGATTGTTGTTCAAGAG
TTAAAAGAGAGCTTGAACAAGGCTTCAGTGGATTTTACTCAGCTAAAAAGCAACAGTGAGAAACTACACAAAGAAACCCT
TCTGCAGGTCTCCCAACTTCAGGAAAAACTTACTGAAATGGTGTCCCATCGCAGCAATCAGGAGAAGCTAGTGAAGCGTC
TTGGTAATGAACTTCAAGAAAAAACGCACAGTTTTGAAGAAGAACTCAAAAGACAACAGGAGCAGCTAGCCAATCAAATG
CAGATGAAGGCCACTGAAGTAGAGAGCGAAAATAAGCGCAACGCTGTTCAGATACAAAAACTCAAATCTGAACTCGAAGA
CAGGAATAAAGCTTTTAAGGCTCAACAAGACAAATTGGAATTTTTGATTAGTGATCATGATAAGCTTAAGAACGCTACTA
TCAATCTTCAGGCTGAAAAGATGGAAATCGAGAGTGAATTATCCACGGCCAAAGTTAAATTTAGCGAGGAATTACAGTTC
CAAAAAGATAACCTAATGAAAAAGGTATCCGAATTGGAGCTTGAAATTAAAAGAAAGGAAACCGAATTGACTGAACTTGA
GCGTGAAAAGAACAATGAAATGGCCGTGCTGCAATTTAAAATGAATCGAATTAACTGCGTGATCGACCAGCCAGTGACCA
CAATTAAACAGCTA------------------AAAGATTCCAAAGGGCCAACCAAAACTGAGAGCATTCCTACTAAGGTG
---------------------------CAACCGGAAAATACGGACGGATTTTCAGGCACTACC---AAAAAGCGTAATGC
TCGTCGTCAAAAAATTACCACA------TATTCCTCCGACTTTGATAGCGGTGATGATATGCCAATCGTGGGCAACTCTT
TAAACGGCAAACGTGTCAAATTATGTACGCCCATCAAGCCACAAAATAAT---ATTGATTTGTTCGACATGTTGAAGAAT
TCTAAA
>C(3)G MAFFT Mel Group Dsec
ATGACGGGCGCCAAGAAAAGATCCGGAGCAGCGTTAGTGGATGCGGTTCAATCGAAAGCGCCAAAATCAAGTACAGTTGC
CCAAGAAAAAAACAGTCAAATTCCAACTGTATGGAAAACGGATCAAGTAAAAACTCAAATGTTC----------------
--------------------------------------------------GGAAGATCAAATGAAAAGCCATCCAAAAAA
AGAACTCCGCTAGTGGCTCCTAGAGTTCAGCAATCAAAAACTGAA------------GCGCAAACATCTCAG--------
-------------GCTATGGAAAAAACCCAGGAAGACCAA------------------ACTTTCGCTACCACCGTGAAGA
TTTCAAAAACAAGTCTAAAAACTTCTCCCAAAAACGACGGAGAATTATCGGCAGATATTCAGAAGTTGTCGCCCCATACG
GGAATAATAATTCATAGCTTTATAAAGCAGTACAACGACTCGCTCAAGAATCTCAAGAAGAAAGACTTGGTGGTCAGCAA
GAAAATGAGAGCCATCGCCATGGACTCGTTGAAGAAAAAATCGGAAAATATCACATTGAAGGAAAAGTTGACAAATATGG
AACTGGAGCTGGCCCAACTGAAAACGGATCTCCTCGAGCAGCAGGAGAAGAACGCAGAGAACATCCAGAAGTACATGGAA
ATTAACAAAAAGTACACCAACTGCGAGCAACACTACGACAAGGAGTTGGAAATCATAAAAGCCTGTGTTGAGAAGAAAAA
TTCAGAGCTCCGAGATGCTCAATCCCGCATTTCCTTGCAGGCCCAAGAGCTGAATAATATGAAACAAACGAATCGTGAGT
TAGCTGGAGCATTCAAGGGTTATAAAACGGATTTGGAAGAGGCAGAAAAGGCCAAAACTATGATTATACAGGAACTTACC
GGTCTCAAAGAGATGCACGAAGACCTACAGCTTCAATTTGAAAATGTGTCTGCACAAAAGGAAAATTGCGAGGCAAGCAT
TTTACAATTAAGCAGCGACTTAAATGCAAAGTTGCTTACCTGCGCCGAGCTTGAAGACCGCATTGAGCAGCTACCAATAG
AGGCCAACAAAGCTTTGTCAAAACTGCAAAGTGATTTAGAAGCCAGTGAATTGCAGTTCGTGGAGCAGCAACGATTGACT
GATCAGGCAACGAAGGAACTCGAACTTGTTCGCAATGAGATAAATACGTTAAAGACGCTCATTGAGGAAAAGGAAAGAAG
ACATGTTGCCCTAAGTGATGAACTAACTCAAATGACGGAGAGATTGAGCGAGCTGGCTGATATCAACGAAAGTTATCTCA
ATGAGCTGACTGAAACAAAGTTGAAGCACACCCAGGAAATAAAAGAGCAAGCAGATACCTACGAGATTGTTGTTCAAGAG
TTAAAAGAGAGCTTGAACAAAGCTTCAGTTGATTTTACTCAGCTAAAATGCAACAGTGAGAAACTACACACAGAAACCCT
TCTGCAGGTCTCCCAACTTCAGGAAAAACTTACAGAAATGGTGTCCCATCGCAGCAATCAGGAGGAGCTAGTGAAGCGTC
TTGATAATGAACTTCAAGAAAAAACTCACAGTTTTGAAGAAGAACTCAAAAGACAACAGGAGCAGCTAGCTAATCAAATG
CAGATGAAGGCCACTGAAGTTGAGAGCGAAAATAAGCGCAACGCTGTTCAAATACAAAAACTCAAATCTGAACTCGAAGA
AAGGAATAAAGCTTTTAAGGCTCAACAAGACAAATTGGAATTTTTGATTAGTGATCTTGATAAGCTTAAGAACGCTATTA
TCAATCTTCAGGCTGAAAAGATGGAAATCGAGAGTGAATTATCCACGGCCAAAGTTAAATTTAGCGAGGAATTACAGTCC
CAGAAAGATAGCTTAATGAAAAAGGTATCCGAATTGGAGCTTGAAATTAAAAGAAAGGAAACCGAATTGATTGAACTTGA
GCGTGAAAAGAACAATGAAATGGCCGTGCTGCAATTTAAAATGAATCGAATTAACTGCGTGATCGACCAACCAGTGACCA
CAATTAAACAGCTA------------------AAAGATTCCAAAGGGCCAACCAAAACTGAGAGCATTCCTACTAAGGTG
---------------------------CAACCGGAAAGTACAGACGGATTTTCAGGCACTGCC---AAGAAGCGTAATGC
TCGTCGTCAAAAAATTACCACA------TATTCCTCCGACTTTGATAGCGGTGATGATATGCCAATCGTGGGCAACTCTT
TAAACGGCAAACGTGTCAAATTATGTACGCCCATCAAGCCACAAAATAAT---ATTGATTTGTTCGACATGTTGAAGAAT
TCTAAA
>C(3)G MAFFT Mel Group Dmel
ATGACGGGCGCCAAGAAAAGATCGGGAGCACCGTTAGTGGATGCAGCTCACTCGAAAGCCCCAAAACCAGGTACAGTTGC
CCAAGAAAAAAACAGCCAAATTCCAACTGTTTGGAAAAAGGATCATGTAAAAACTCAACTTTTC----------------
--------------------------------------------------GAAAGATCAAACGAAAAGCCATCCAAAAAA
AGAACTCCGCTAGTGGCTCCTAGAGTTCAGCAATCAAAAATTGAA------------GCGCAAACTTCTCAG--------
-------------GCTGTGGAAAAAACACAGGAAGACCAA------------------ACTTTTGCAGCCACCATAGACA
GTTCAACAAAAAGTCTAAAAAAGTCTCCCAAAAACGAGGGAGAATTATGGGCAGATATTCAGAAGCTGTCGCCCCACACG
GGAATAATAATTCATAGCTTCATAAAGCAGTACAACGAATCGCTAAATAATCTCAAGAAGAAAGACTTGGTGGTCAGCAA
GAAAATGAGAGCCATCGCCATGGACTCGCTGAAGAAAAAATCGGAAAATATCAGCTTGAAGGAAAAGTTGACAAATATGG
AACTGGAGCTGACCCAACTGAAAACTGATCTTATCGAGCAGCAGGAGAAGAACGCAGAGAACATCCAGAAGTACACGGAA
ATCAACAAAAAGTACACCCACTGCGAGCAACATTACGACAAGGAGCTGGAAATCATTAAAGTATGTGTTGAGAAGAAAAA
TTCAGAGCTCCGAGATGCTCAATCCCGGATGGCCCTGCAGGCGCAAGAGCTGAATAATATGCAGCAAACGAATCGTGAGT
TAGCTGGAGCCTGCGAGAATTATAAAAAGGATTTGGAAGAAGCAGAAGTGGCCAAATCTATGATTCTACATGAACTTACC
GATCTCAAAGAGCTCCACGAAGACCTACAGCTTCAATTTGAAGATGTGTCTGCACAAAAGGAAAAGTTTGAGGCAAACAT
TTTACAATTAAGCAGCGACTTAAATGCAAAGATGCTTGACTGCGCCCAGCTTGAAGATCGCATTGAGCAGCTGCCAATAG
AGGCCAACAAAGCTTTGTCGAAACTGCAACGTGATTTAGAAGCCAGTGAATTGCAGTTCGTGGATCAGCAACGATTGACT
GATCAGGCAACGAGGGAACTCGAACTTGTTCGCAATGAGATAAATACGTTTAAGACTCTTATTGAGGAAAAGGAAAGAAG
ACATGTTTCCCTAAGTGATGAACTAACTCAAATGACGGAGAGATTGAGCGAGCTCGCTGATATCAACGAAAGTTATATCA
ATGAGTTGACTGAAACAAAATTGAAGCACTCCCAGGAAATAAAAGATCAAGCAGATGCCTACGAGATTGTTGTTCAAGAG
TTAAAAGAGAGCTTGAACAAGGCTTCAGTTGATTTTACTCAGCTAAAAAGCAACAGTGAGAAGCTACACAAAGAAACCCT
TCTGCAGGTCTCCGAACTGCAGGAAAAACTTATAGAAATGGTGTCCCATCGCAGCAATCAGGAAGAGCTAATAAAGCGTC
TTGGTAATGAAATTCAAGAAAAAACTCATAATTTTGAAGAAGAACTCAAAAGGCAACAGGAGCAGCTTGCTAATCAAATG
CAGATGAAGGCCACTGAAGTTGAGAGCGAAAATAAGCGAAACGCTGTTGAAATACAAAAACTTAAATCTGAACTCGAAGA
AAGGAATAAAGCTTTTAAGGCTCAACAGGATAAATTGGAATATTTGATTAGTGATCATGATACGCTAAAGAGCGCTATTA
TCAATCTTCAGGCTGAAAAGAAGGAAATCGAGAGTGAATTATCCACGGCCAAAGTTAAATTTAGCGAGGAATTACAGTCT
CAGAAAGATAACCTAATGAAAAAGGTATCCGAATTGGAGCTTGAAATTAAAAGAAAAGAAACCGAATTGATTGAACTTGA
GCGTGAAAAGAACAATGAAATGGCTGTGCTACAATTTAAAATGAATCGAATTAACTGCCTGATCGACCAACCAGTGACCA
CAATTAAACAGCTA------------------AAAGATTCCAAAGGGCCAACCAGAACTGAGAGCATTCCTACTAAGGTG
---------------------------CAACCGGAAAATACAGACGAATTTTCAAGCACTGCC---AGAAAGCGTAATGC
TCGTCGTCAAAAAATTACCACA------TATTCCTCCGACTTTGATAGCGGCGATGATATACCAATCGTGGGCAACTCTT
TAAGCGGCAAACGTGCCAAATTATGTGCGCCCATCAAGCCACAAAATAAT---ATTGATATGTTCGACATGTTGAAGAAT
TCTAAA
>C(3)G MAFFT Mel Group Dele
ATGGTGGGGGCAAAAAAACGAGCTGGCGGGCAGCTTGAGGGCTCAGTTCAAGCAAAAGCGCCAAAGCAAAGTACAGTTGA
CGAAAATCAGAAGAGTCAAATCCCTATCGAAAAAGTGGAAGGGGCTACAAAATTCAAAATTCCG----------------
--------------------------------------------GGAAATCCTGCGCCACACGTAAAGGTTGCTAAAATC
GGGGCGCCAAACAAACACCAACCCTCTGAGCCTCCAAAAAATAAAACGTCAAATGGGGCTCCGAAACCTCCGCCCCCC--
-------------------TCCTCCGCGGAGAAACCCAAAGGCAACTCGGGAAAAACAACGCCCCCCGTCTCCGTGGAGG
CAACGAAAAAGAAGATGAAAAAATCGCCCAAAAGCCCGGAAAAATTGTGGAAAGCTATTCAGAATTTGTCGCCCGGTACC
GGAATAATACTTGATAGCTTCATGAAGGAACACAACGATTTGCTCAAAAAGCTTAAAAAGAACGACATGATCATTGCTAA
AAAAATGCGAGCCCATGCGGTTGAATCTTTAAACAAAAAATCCGAAAATATAAACCTAACGAAAATGTTGGGCAAAGCGG
AGCAGGATTTGACCTTTTTGAAGAGGGAACTTGTCGAGCAGCAAGAAAAGAATGCAGAGAATTTTAATAAGTATAAAAAA
GTCAACAAAGAGTATATAAATTGCGAGAAAAACTACGAAAAGGAACTGAAGATCATTAAAGCGTGTGTGGAGAAGCAAAA
TGCCGAGCTTAAAGCCTATCAAACTCAAGTTGCTGCACAGGATTGCGAGCTGAAGAATTTACAGCAAACCAATCGCGAAC
TGGCTGCTGTCGTCGGCGAAAATCAGATTGAACTGGAACATGTCCAAGCGGCTAACACTGAGATGGTGGAGTACAATAAT
GAAGTAACAAGGGAGTTCGAAGGCCTTCAGCTAAAATGTGAAGCTATGACTGAACAAATAGAACTTTGCGAGGCAACGAT
TTCACAGCTGGCGACCGAGATCAATGAAAAGAATATGACCTGCGTCGAACTTGAAGAGCGCATTAGACAGCTCCCAATAG
AAAACAATAAGGTTTTATCAAAACTCCAAAATGATTTAGAAATCAGCAAAATAAGCTGCCTGGAGCACCAACGGTTGACT
GATCAAGCCTCAAAAGAGCTTGAACTAGCCCAAAATGAGATAAACACTTTCAAAACCCTTTTGGAGGAAAGGGATAGAAG
CATTGTCACTCTCCAGGACGAACTTAAAGAAATAAAGGCAAAACTGGGCGAGCAGGTTGATATCAACGAAAATTGTGATC
AAGAATTATTTGAATTGAAGTTGAAACACTCACAAGAACTAGATAAACAAGCGAGTGCTCACGAGATCGCTCTTTCGGAG
CTGAAAGGCTTATTGGACAAGGGGACACTTGAATTTACGCAGCTGAAGAACAATTTTGAAGAAGTACAAAAAGAAAATCT
TCTTAAGGTCTCCGAACTTCAAGGAAAGCTTAATGAAATGGAGTTGCAGCGTACCAAGCATGAGGAGATGATCGAAAGTC
TTTCCAAAGAGCTTCAAATGAAAACTAGTAGCTATGAGGAAGAACTGAAGAAACAGCACCAACAACTAACTAATCAAATC
GAGGTTATGACATCTCAATTTAAGGTAGAAAGTCTCCGCAATGCAGATGAAATTCAAACACTTAAAGCTGCGCTCGTTCA
AAATGATTCATTGCTGAAAGCTGAGCAAAAGAACTTGCAAAAATTGTTGGCTGATCATGACAGCCTTGGGATTTTATTTG
CCAAGCTAAAGGATGAAAAGGAGAAAGTCACCAATGAATTATCGGCAGCTAAGTTAAAATTCACCCAAGAGCTGAAGTCC
CAGGAGGATAACCTAATGGAAAAGGTATCCGAAATGCAGATGGAAATAAATAACAAAGAAACCGAAATGTTTGAATTGGA
ACGCCAGAAAAAC-------------------------------------------------------------------
-----------------------------------GAAACCCCAGGAACATCCAAAACACAAAGCACACAAAAAAAGGTG
---------------------------CAGCCAGAAGTTTCCGATGACTTGACGAGCTCTACA---AAATATCGTTATGG
TCGTCATCAACGGATTAACAGAATACATTTGTCATCTGACTTTGAAAGCGAGGATGAGCTGCCGGTT------------C
TAAGCTACAAACAACACAAGCTGTCTGCTGTGAAC------------------ATTACGTTACGTCACGTTAAAAAGACT
ACGAAA
>C(3)G MAFFT Mel Group Drho
ATGGCGGGGGCAAAGAAAAGAGCAGCCGATCCGTTGGCGGGTTCAGTTCCAGCAAAAGCACCCAAGAAAAGTACAGTTTC
CGATAAAAAGAATATTCAAATCCCCACCGCAATGGCAGCAGAGTTTCCAAAATCCCCAACTCCT----------------
--------------------------------------------GAAAATCCTGCGCTACTTAAAAAGTTTTCTAAACTA
AAGGCGCCAAATAAGCATCACCGCACCGAGCCTTCAACAAATGAGGCGTCAAATAGGACGCCTCGCTTCGGTGCACCAAT
AATTGACGCAGCCAAAACAAAGTCCGTGGAGAAACCCAAAGTAAACCCGGGAAAAATTACGCCACCAGTATCCACGGAGG
CACCGAAAAAAATGTTGAAGAGGTCGTCTAAAAGCCCGACAAAATTGTGGAAAGATATCCAAAAATTGTCGCCCGGTACT
GGAATAATACTGGATAGCTTTATGGAGAAGCACAACGATTCGCTCATAAATCTTAAAAGGGAGGGCTTTATCATGGCCAG
TAAAATGCAGGCCAACATGTTGGACTCATCGAAGAAAAATTCTGAAAATCTTAACCTAAAGAAAAAGTTGGCTAACACGG
AGCGGGAGTTGTCTGGCTTGAAAAAAGATCTTTTGGAGCAGCAAGAGAAGAACGCAGAGAACATCAAAAAGTATACGAAA
ATCAACCAAGAGTATACCAGCTGTGAGAAAAAATACGATAAGGAGCTGGGGATCATTAAAGCGTGTGTAACAAAGCAAAA
TACAGACCTTAAAGCCGCTCAGTCTCGAATTGCTACACGGGATCTCGACCTGAAGAATTTGCAACAAACCAATCGTGAAC
TGGCTGGCGTTATCAACAACTTTAAGATTGAACTGGAAAGGTCAAAAGTCATAAACACTGAGTTGATGAAGTACAATAAT
GAAATCACAGAGGAGTTTGAAGGTCTTAAGATAACATTTGAAGCTATGACTGCAGAAAAAGAACTTTGTGAGGCTAACAT
TTCACAGCTGTCGACCGAGCTAAATGAAAAGAATATTGCCGGCGTGGAAGCTGAAGAGCGCATTAAACAGCTCTCTTCTG
AAAACAAAAAGGTTTTGTCTAAACTCGTAAGTGAGTTAGAATGCAGCGAAAATAACTGTCTGGAGCAGCAGCGATTGACT
GATCAAGCCGTAAAAGATCTTGAACTAGCTTTAAATGAGATAAATATATTAAAAACTATTGTGGATGAAAGGGAAAGAAA
CAATGTGTCCCTTAATGACGAACTTAAGAAAACGACGGAAAGACTGAGCGAGCTGGTTAATATCAACGAATCTTATTATA
ATGAATTGTGTGAAACTAAATTAAAACACTCACAAGACATAAAGGATCACACGAATGCTCACGAGACTGCTCTTCTGGAG
CTAAAAGCTCTATTGGCTAAGGGGTCACTTGACTTTACACAGCTTAAGAACAGCAGTGACGAACTACAAAAGGAAAACCA
TCTGAAGGTCGCCGAACTTCAAGGAAAGCTTAATGAAATGGAGTTGCAGCGTAAAAAGCAGGAGGAG------------C
TTTGCAATGAACTGCAAATGAAAACTAATAGCTATGAAAAAGAAATAGAACGACAGCAGCAACAGCTAAGTAATCAAATC
GAGATCATGACATCTAAATTTGAGGCAGAAAGTCTGCGCAATGCTGATGAAACTCAAGCACTTAAAGCTGCACTCGTTCA
AAGTGATGGAATGTTGAAAGCTGAGCAAACGAACATGCAACGTTTGGCGATTGATCATGAAAAGCTTGAAATTTTATTTG
CAAAGGTACAGGATGAGAAGGAGAAAATCACCACTGAATTATCGGCAGCTAAGTTGAAATTCACACAAGAGCTGAATTCC
CAGGAGATTCGCCTTCAGAAAAAGTTATCTGAAATGCAGATGGAAATTAAAAATAAAGAATCCGAAATGCTTGAATTGGA
ACGCGAACAGAACAATGAAATGGCCGTACTTAAATTCAAAATGAATCGAATTAACAGTTTAATCGACCAACCAGTTCACA
AAGTG---------------------------GATGATGCCATGGAAACCTCCAAAACACAAAGCACTCCAAAAAAAGTG
---------------------------CAACCGGATTCAAACGATGATTTGCCGAGCTCTTCA---AAAACTATGTTCGG
TCATCAGCGACAAATTGGTGCAATA---CATTTGTCAGACTTTGAAAGCGAGGATGACCAGCCTGTT------------T
TAAGCTATAAAAACCATAAACTGTCTGCTGTGGTTAAACCGCAACAGGAA------GATCTGTTCGACATTTTGAAGAAA
TCTAAT
>C(3)G MAFFT Mel Group Dfic
ATGGCGGTGGCACGGCGCAGGGCTGTGTGTCAAATTGCCGATGAGGTTCGCGCAAAAGTGCCTAAAAAGAGTACAGTTGC
TGACGATCGGCGAAGTCCTATCCCTACGGCAAAGGCTCCAGAAAATCCAAAGCTTCGAGTTCAT----------------
--------------------------------------------------GAATCCCCATTCGAATACGTTCGCAAGAAA
AAGTCCCACAAAAAAACTCTAGACGGCCAAGCACCAAAAAATGAT------------GATACCAATCCTCCGATTCCG--
-------------GTAAAGAGTCCTAAAAGAAACACCGAG------------------AAGAGGTCTTCTTCTGTTGATA
CACCAAAAAAAAAGTTG---------TTCAAAAGTCCGGAAAATATTTGGGAGGAGATAAAGAAGATATCGCCATGTACA
GGGACAATTTTGGATTGCTCTGTTCAAAAACAAAACGACTCGCTTTCAAGTCTTCAACGTAATAATTTAATAGGGGCCAA
AAAATTAAGAGCCCTCGTTTTGGATGCTTCAAAAAAACAATCGGAAATTGTTTACCTAAAGGAAAAATTGACTTACATTG
ATCAGGAGTTATCCAGTGTGAAAAAGGATCTTGTTGAAGAGCAAGGGAAGAATATCGAAAACATCAATAGGTACAAAACA
GTAAACCAAAAGTTTATAGAGTGTGAGAAGAACTATGACAATGAGCTGGCGATCATAAAAGCTAGTGTGGAGAAAAAAAG
CGAAGAGCTCAAAGCAGCACAGTCTCGAATTGCTGAACAGGATCTTGGGCTTATTGATTTGCAACAAACCAATCGTGAAC
TGGGAAAAGCCCTTAGTAACTTAAGAACTCAATTGGATGAAGTTCAGGTTACTAACTCAGAAATTTTGGAAAAAAATGCG
CAAATCACACAGGATTGCCAAGCCATTAGGGTAGAATTTGAAAATATGACTGCCCAAAAAGAAAATTGTGAGGCTAACAA
TTTGCAGCTAATGATCGAGTTAGATAAAAAGATAAATACCTGCGCCGAACTTGAAGAGCGCAATAAACAGCTTACTATAG
AATCCCAAAAAGTTTTATCCAAGGTCCAAAGCGAGTTGAAAAGAAGCGATCTGCGCTGCGTGGAACAACAACGGTTGACC
GATCAAGCTGCAAAGGATCTCGAACTAGCTCGAAATGAAATCAACACATTTAAAACTCTTATTGAGGAAAAGGACAGAAA
CTATGCTTCCCTTGAAAACGAACTAAAGGAACTGACATCTAAATTGGGTGAGCTGATTGATATCAACGAAAATTATGATA
AAGAATTATCTGAAGCCAAATTAAAGCACTTAAAAGACATGGAAGAGCAGGCTAATGCTCACGAGATCGCTATTTTGAAA
TTAAAAGGCCAGTTAAATGAGGCATCACTTGAATTTAAAAAGGTCAAAGATAGCAGTGGGCAGATAGAAAAGAAAAATCT
TCTTCAGGTCTCCGAACTCCAAGACAAGATAAACGAAATGGAATTGGAGCATTACAAGCAGGAGCAGATTAAAAAAAGTA
TGGCACATGAACTTCAAATAAAAACTCAGAGTTTTGAGGAAGAGCTGAGGGTACAGAAGGACAAGCTATCCAATCAAATT
CAA------------GACATGAAAAACGAAAGTCTGCGTACTGCAGTTGAAATTCAAACAATCAAAGATTCACTAATGCA
AAAGGATGTAATGTACGAGAGTCAATTAGAGAAGTTTCAAAGTCTTTCGGCTGATCACGACAAGCTCAAGTCTTCCTTTG
CCAATCTTCAGGAAGAAAAGGAGAAACTAGTTTATGAACTTTCCGATGCTAAGTTAAAATTCATCCAAGACCTTAAGGCT
CAGGAAGACACACTTAACCAAAAGGTAAAGGAGATGGAGTTGGAAATAAAAAAGAAAGAAAACGAGATAATAGAAATGGA
GCGCCAAAAAGATAATGAAATGGCCGTGCTCCAATTTAAAATGAATCGAATTAACAGTGTAATCGACCAACCAGTCCAAA
ATGTGCCTACCATTTTATCGGGCTCCAAGCCCCAAGATTCTCAGGGATCAGTCAAAATCAAAGTTTTCCAGAAAAAGCGG
---------------------------CAATTAAGAGTAACTGATGGCTTCATGGGCTCTTCA---AATAAATGTAATAC
CCGACAGCAACGGTTGGCCAGTGCT---TATTTATCTGACTTTGAAAGCGACGAGAGCCAACCCCTCGCAAGTGATAATT
TGACTGCAAAAAAGGCCAAAATATCTGCTTTCGTTAAGCCACAACAGGAT------GATTTGTTCGACAGTCTTAAAAAA
TCTACT
>C(3)G MAFFT Mel Subgroup Dsec
ATGACGGGCGCCAAGAAAAGATCCGGAGCAGCGTTAGTGGATGCGGTTCAATCGAAAGCGCCAAAATCAAGTACAGTTGC
CCAAGAAAAAAACAGTCAAATTCCAACTGTATGGAAAACGGATCAAGTAAAAACTCAAATGTTCGGAAGATCAAATGAAA
AGCCATCCAAAAAAAGAACTCCGCTAGTGGCTCCTAGAGTTCAGCAATCAAAAACTGAAGCGCAAACATCTCAGGCTATG
GAAAAAACCCAGGAAGACCAAACTTTCGCTACCACCGTGAAGATTTCAAAAACAAGTCTAAAAACTTCTCCCAAAAACGA
CGGAGAATTATCGGCAGATATTCAGAAGTTGTCGCCCCATACGGGAATAATAATTCATAGCTTTATAAAGCAGTACAACG
ACTCGCTCAAGAATCTCAAGAAGAAAGACTTGGTGGTCAGCAAGAAAATGAGAGCCATCGCCATGGACTCGTTGAAGAAA
AAATCGGAAAATATCACATTGAAGGAAAAGTTGACAAATATGGAACTGGAGCTGGCCCAACTGAAAACGGATCTCCTCGA
GCAGCAGGAGAAGAACGCAGAGAACATCCAGAAGTACATGGAAATTAACAAAAAGTACACCAACTGCGAGCAACACTACG
ACAAGGAGTTGGAAATCATAAAAGCCTGTGTTGAGAAGAAAAATTCAGAGCTCCGAGATGCTCAATCCCGCATTTCCTTG
CAGGCCCAAGAGCTGAATAATATGAAACAAACGAATCGTGAGTTAGCTGGAGCATTCAAGGGTTATAAAACGGATTTGGA
AGAGGCAGAAAAGGCCAAAACTATGATTATACAGGAACTTACCGGTCTCAAAGAGATGCACGAAGACCTACAGCTTCAAT
TTGAAAATGTGTCTGCACAAAAGGAAAATTGCGAGGCAAGCATTTTACAATTAAGCAGCGACTTAAATGCAAAGTTGCTT
ACCTGCGCCGAGCTTGAAGACCGCATTGAGCAGCTACCAATAGAGGCCAACAAAGCTTTGTCAAAACTGCAAAGTGATTT
AGAAGCCAGTGAATTGCAGTTCGTGGAGCAGCAACGATTGACTGATCAGGCAACGAAGGAACTCGAACTTGTTCGCAATG
AGATAAATACGTTAAAGACGCTCATTGAGGAAAAGGAAAGAAGACATGTTGCCCTAAGTGATGAACTAACTCAAATGACG
GAGAGATTGAGCGAGCTGGCTGATATCAACGAAAGTTATCTCAATGAGCTGACTGAAACAAAGTTGAAGCACACCCAGGA
AATAAAAGAGCAAGCAGATACCTACGAGATTGTTGTTCAAGAGTTAAAAGAGAGCTTGAACAAAGCTTCAGTTGATTTTA
CTCAGCTAAAATGCAACAGTGAGAAACTACACACAGAAACCCTTCTGCAGGTCTCCCAACTTCAGGAAAAACTTACAGAA
ATGGTGTCCCATCGCAGCAATCAGGAGGAGCTAGTGAAGCGTCTTGATAATGAACTTCAAGAAAAAACTCACAGTTTTGA
AGAAGAACTCAAAAGACAACAGGAGCAGCTAGCTAATCAAATGCAGATGAAGGCCACTGAAGTTGAGAGCGAAAATAAGC
GCAACGCTGTTCAAATACAAAAACTCAAATCTGAACTCGAAGAAAGGAATAAAGCTTTTAAGGCTCAACAAGACAAATTG
GAATTTTTGATTAGTGATCTTGATAAGCTTAAGAACGCTATTATCAATCTTCAGGCTGAAAAGATGGAAATCGAGAGTGA
ATTATCCACGGCCAAAGTTAAATTTAGCGAGGAATTACAGTCCCAGAAAGATAGCTTAATGAAAAAGGTATCCGAATTGG
AGCTTGAAATTAAAAGAAAGGAAACCGAATTGATTGAACTTGAGCGTGAAAAGAACAATGAAATGGCCGTGCTGCAATTT
AAAATGAATCGAATTAACTGCGTGATCGACCAACCAGTGACCACAATTAAACAGCTAAAAGATTCCAAAGGGCCAACCAA
AACTGAGAGCATTCCTACTAAGGTGCAACCGGAAAGTACAGACGGATTTTCAGGCACTGCCAAGAAGCGTAATGCTCGTC
GTCAAAAAATTACCACATATTCCTCCGACTTTGATAGCGGTGATGATATGCCAATCGTGGGCAACTCTTTAAACGGCAAA
CGTGTCAAATTATGTACGCCCATCAAGCCACAAAATAATATTGATTTGTTCGACATGTTGAAGAATTCTAAA
>C(3)G MAFFT Mel Subgroup Dsim
ATGACGGGCGCCAAGAAAAGATCGGGAGCAGCGTTAGTGGATGTGGTTCAATCGAAAGCGCCAAAATCAAGTACAGTTGC
CCAAGAAAAAAACAGTCAAATTCCAACTTTATGGAAAAAGGATCATGTAAAAACTCAAATGTTCGGAAGATCAAATGAAA
AACCATCCAAAAAAAGAGCTCCGCTAGTGGCTCCTAGAGTTCAGCAATCAAAAACTGAAGCGCAAACATCTCAGGCTGTG
GAAAAAACCAAGGAAGACCAAACTTTCGCTGCCACCGTGAAGATGTCAAAAACAAGTCTAAAAACTTCTTCCAAAAACGA
CGGAGAATTATCGGCAGATATTCAGAAGTTGTCGCCCCATACGGGAATAATAATTCATAGCTTCATAAAGCAGTACAACG
ACTCGCTCAAGAATCTCAAGAAGAAAGACTTGGTGGTCAGCAAGAAAATGAGAGCCATCGCCATGGACTCGTTGAAGAAA
AAATCGGAAAATATCAGCTTGAAGGAAAAGTTGACAAATATGGAACTGGAACTGGACCAACTGAAAACGGATCTCCTCGA
GCAGCAGGAGAAGAACGCAGAGAACATCCAGAAGTACACTGAAATCAACAAAAAGTACACCAACTGCGAGCAACACTACG
ACAAGGAGCTAGAAATCATAAGAGCCTGTGTTGAGAAGAAAAATTCAGAGCTCCGAGATGCTCAATCCCGGATTTCCCTG
CAGGCCCAAGAGCTGAATAATATGCAGCAAACGAATCGTGAGTTAGCTGGAGCCTGCAAGGGTTATAAAACGGATTTGGA
AGAGGCAGAAAAGGCCAAATCTATGATTCTACAGGAACTTACCGGTCTCAAAGAGATGCACGAAGACCTACAGCTTCAAT
TTGAAGATGTGTCTGCACAAAAGGAAAATTGCGAGGCAAACATTTTACAATTAAGCAGCGACTTAAATGCAAAGATGCTT
GCCTGCGCCGAGCTTGAAGTTCGCATTGAGCAGCTGCCATTAGAGGCCAACAAAGCTTTGTCGAAACTGCAAAGTGATTT
AGAAGCCAGTGAATTGCAGTTCGTGGAGCAGCAACGATTGACTGATCAGGCCACAAAGGAACTCGAACTTGTTCGCAATG
AGATAAATACGTTAAAGACGCTCATTGAGGAAAAGGAGAGAAGACATGTTACCCTAAGTGATGAACTAACTCGAATGACG
GAGAGATTGAGCGAGCTGGCTGATATCAACGAAAGTTATCTCAATGAGCTGACTGAAACAAAGTTGAAGCACACCCAGGA
AATAAAACAGCAAGCAGATACCTACGAGATTGTTGTTCAAGAGTTAAAAGAGAGCTTGAACAAGGCTTCAGTGGATTTTA
CTCAGCTAAAAAGCAACAGTGAGAAACTACACAAAGAAACCCTTCTGCAGGTCTCCCAACTTCAGGAAAAACTTACTGAA
ATGGTGTCCCATCGCAGCAATCAGGAGAAGCTAGTGAAGCGTCTTGGTAATGAACTTCAAGAAAAAACGCACAGTTTTGA
AGAAGAACTCAAAAGACAACAGGAGCAGCTAGCCAATCAAATGCAGATGAAGGCCACTGAAGTAGAGAGCGAAAATAAGC
GCAACGCTGTTCAGATACAAAAACTCAAATCTGAACTCGAAGACAGGAATAAAGCTTTTAAGGCTCAACAAGACAAATTG
GAATTTTTGATTAGTGATCATGATAAGCTTAAGAACGCTACTATCAATCTTCAGGCTGAAAAGATGGAAATCGAGAGTGA
ATTATCCACGGCCAAAGTTAAATTTAGCGAGGAATTACAGTTCCAAAAAGATAACCTAATGAAAAAGGTATCCGAATTGG
AGCTTGAAATTAAAAGAAAGGAAACCGAATTGACTGAACTTGAGCGTGAAAAGAACAATGAAATGGCCGTGCTGCAATTT
AAAATGAATCGAATTAACTGCGTGATCGACCAGCCAGTGACCACAATTAAACAGCTAAAAGATTCCAAAGGGCCAACCAA
AACTGAGAGCATTCCTACTAAGGTGCAACCGGAAAATACGGACGGATTTTCAGGCACTACCAAAAAGCGTAATGCTCGTC
GTCAAAAAATTACCACATATTCCTCCGACTTTGATAGCGGTGATGATATGCCAATCGTGGGCAACTCTTTAAACGGCAAA
CGTGTCAAATTATGTACGCCCATCAAGCCACAAAATAATATTGATTTGTTCGACATGTTGAAGAATTCTAAA
>C(3)G MAFFT Mel Subgroup Dmau
ATGACGGGCGCCAAGAAAAGATCGGGAGCAGCGTTAGTGGATGCGGTTCAATCGAAAGCGCCAAAATCAAGTACAGTTGC
CCAAGAAAAAAACAGTCAAATTCCAATTGTATGGAAAAAGGATCATGTAAAAACTCAAATTTTCGGA------AATGAAA
AACCATCCAAAAAAAGAACTCCGCTAGTGGCTCCTAGAGTTCAGCAATCAAAAATTGAAGCGCAAACTTCTCAGGCTGTG
GAAAAAACCAAGGAAGACCAAACTTTCGCTGCCACCGTGAAGATGTCAAAAACAAGTCTAAAAACTTCTCCCAAAAACGA
CGGAGAATTATGGGCAGATATTCAGAAGTTGTCGCCCCATACGGGAATAATAATTCATAGCTTCATAAAGCAGTACAACG
ACTCGCTCAAGAATCTCAAGAAGAAAGACTTGGTGGTCAGCAAGAAAATGAGAGCCATCGCCATGGACTCGTTGAAGAAA
AAATCGGAAAATATCAGCTTGAAGGAAAAGTTGACAAATATGGAACTGGAGCTGGCCCAACTGAAAACGGATCTCCTCGA
GCAGCAGGAGAAGAACGCAGAGAACATCCAGAAGTACACGGAAATCAACAAAAAGTACACCAACTGCGAGCAACACTACG
ATAAGGAGTTGGAAATCATTAAAGCCTGTGTTGAGATGAAAAATTCAGAGCTCCGAGATGCTCAATCCCGCATTTCCCTG
CAGGCCCAAGAGCTGAATAATATGCAGCAAACGAATCGTGAGTTAGCTGGAGCCTGCAAGGGTTATAAAACGGATTTGGA
ACAGGCAGAAATGGCCAAATCTAAGATCCTACAGGAACTTACCGGTCTCAAAGAGATGCACGAAGATCTACAGCTTCAAT
TTGAAGAAGTGTCTGCACAAAGGGAAAACTGCGAGGCAAACATTTTACAATTAAGCAGCGACTTAAATGCCAAGATGCTT
GCCTGCGCCGAGCTTGAAGATCGCATTGAACAGCTGCCAATAGAGGCCAACAAAGCTTTGTCGAAACTGCAAAGTGATTT
AGAAGCCAGTGAATTGCAGTTCGTGGAGCAGCAACGATTGACTGATCAGGCCACAAAGGAACTCGAACTTGTTCGCAATG
AGATAAATACGTTAAAGACGCTCATTGAGGAAAAGGAAAGAAGTCATGTTACCCTAAGTGATGAACTAACTCAAATGACG
GAGAGATTGAGCGAGCTGGCTGATATCAACGAAAGTTATCTCAATGAGTTGACTGAAACAAAGTTGAAGCATACCCAGGA
AATAAAAGAGCAAGCAGATACCTACGAGATTGTTGTTCAAGAGTTAAAAGAGAGCTTGAACAAGGCTTCAGTTGATTTTA
CTCAGCTAAAATGCAACAGTGAGAAACTACACAAAGAAACCCTTCTGCAGGTCTCCCAACTTCAGGAAAAACTTACTGAA
ATGGTGTCCCATCGCAGCAATCAGGAGGAGCTAGTGAAGCGTCTTGGTAATGAACTTCAAGAAAAAACTCATAGTTTTGA
AGAAGAACTCAAAAGACAACAGGTGCAGCTAGCTAATCAAATGCAGATGAAGGCCACTGAAGTTGCGAGCGAAAATAAGC
GCAACGCTGTTCAGATACAAAAACTCAAATCTGAACTCGAAGACAGGAATAAAGCTTTTAAGGCTCAACAAGACAAATTG
GAATTTTTGATTAGTGATCTTGATAAGCTTAAGAACGCTATTATCAATCTGCAGGCTGACAAAATGGAAATCGAGAGTGA
ATTATCCACGGCCAAAGTTAAATTTAGCGAGGAATTACAGTTCCAGAAAGATAGCTTAATGAAAAAGGTATCCGAATTGG
AGCTCGAAATTAAAAGAAAGGAAAACGAATTGACTGAACTTGAGCGCGAAAAGAACAATGAAATGGCCGTGCTGCAATTT
AAAATGAATCGAATTAACTGCGTGATCGACCAACCAGTGACCACAATTAAACAGCTAAAAGATTCCAAAGGGCCAACCAA
AACTGAGAGCATTCCTACTAAGGTGCAACCGGAAAATACGGACGGATTTTCAGGCACTGCCAAAAAGCGTAATGCTCGTC
GTCAAAAAATTACCACTTATTCCTCCGACTTTGATAGCGGTGATGATATGCCAATCTTGGGCAACTCTTTAAACGGCAAA
CGTGTCAAATTATGTACGCCCATCAAGCCACAAAATAATATTGATTTGTTCGACATGTTGAAGAATTCTAAA
>C(3)G MAFFT Mel Subgroup Dmel
ATGACGGGCGCCAAGAAAAGATCGGGAGCACCGTTAGTGGATGCAGCTCACTCGAAAGCCCCAAAACCAGGTACAGTTGC
CCAAGAAAAAAACAGCCAAATTCCAACTGTTTGGAAAAAGGATCATGTAAAAACTCAACTTTTCGAAAGATCAAACGAAA
AGCCATCCAAAAAAAGAACTCCGCTAGTGGCTCCTAGAGTTCAGCAATCAAAAATTGAAGCGCAAACTTCTCAGGCTGTG
GAAAAAACACAGGAAGACCAAACTTTTGCAGCCACCATAGACAGTTCAACAAAAAGTCTAAAAAAGTCTCCCAAAAACGA
GGGAGAATTATGGGCAGATATTCAGAAGCTGTCGCCCCACACGGGAATAATAATTCATAGCTTCATAAAGCAGTACAACG
AATCGCTAAATAATCTCAAGAAGAAAGACTTGGTGGTCAGCAAGAAAATGAGAGCCATCGCCATGGACTCGCTGAAGAAA
AAATCGGAAAATATCAGCTTGAAGGAAAAGTTGACAAATATGGAACTGGAGCTGACCCAACTGAAAACTGATCTTATCGA
GCAGCAGGAGAAGAACGCAGAGAACATCCAGAAGTACACGGAAATCAACAAAAAGTACACCCACTGCGAGCAACATTACG
ACAAGGAGCTGGAAATCATTAAAGTATGTGTTGAGAAGAAAAATTCAGAGCTCCGAGATGCTCAATCCCGGATGGCCCTG
CAGGCGCAAGAGCTGAATAATATGCAGCAAACGAATCGTGAGTTAGCTGGAGCCTGCGAGAATTATAAAAAGGATTTGGA
AGAAGCAGAAGTGGCCAAATCTATGATTCTACATGAACTTACCGATCTCAAAGAGCTCCACGAAGACCTACAGCTTCAAT
TTGAAGATGTGTCTGCACAAAAGGAAAAGTTTGAGGCAAACATTTTACAATTAAGCAGCGACTTAAATGCAAAGATGCTT
GACTGCGCCCAGCTTGAAGATCGCATTGAGCAGCTGCCAATAGAGGCCAACAAAGCTTTGTCGAAACTGCAACGTGATTT
AGAAGCCAGTGAATTGCAGTTCGTGGATCAGCAACGATTGACTGATCAGGCAACGAGGGAACTCGAACTTGTTCGCAATG
AGATAAATACGTTTAAGACTCTTATTGAGGAAAAGGAAAGAAGACATGTTTCCCTAAGTGATGAACTAACTCAAATGACG
GAGAGATTGAGCGAGCTCGCTGATATCAACGAAAGTTATATCAATGAGTTGACTGAAACAAAATTGAAGCACTCCCAGGA
AATAAAAGATCAAGCAGATGCCTACGAGATTGTTGTTCAAGAGTTAAAAGAGAGCTTGAACAAGGCTTCAGTTGATTTTA
CTCAGCTAAAAAGCAACAGTGAGAAGCTACACAAAGAAACCCTTCTGCAGGTCTCCGAACTGCAGGAAAAACTTATAGAA
ATGGTGTCCCATCGCAGCAATCAGGAAGAGCTAATAAAGCGTCTTGGTAATGAAATTCAAGAAAAAACTCATAATTTTGA
AGAAGAACTCAAAAGGCAACAGGAGCAGCTTGCTAATCAAATGCAGATGAAGGCCACTGAAGTTGAGAGCGAAAATAAGC
GAAACGCTGTTGAAATACAAAAACTTAAATCTGAACTCGAAGAAAGGAATAAAGCTTTTAAGGCTCAACAGGATAAATTG
GAATATTTGATTAGTGATCATGATACGCTAAAGAGCGCTATTATCAATCTTCAGGCTGAAAAGAAGGAAATCGAGAGTGA
ATTATCCACGGCCAAAGTTAAATTTAGCGAGGAATTACAGTCTCAGAAAGATAACCTAATGAAAAAGGTATCCGAATTGG
AGCTTGAAATTAAAAGAAAAGAAACCGAATTGATTGAACTTGAGCGTGAAAAGAACAATGAAATGGCTGTGCTACAATTT
AAAATGAATCGAATTAACTGCCTGATCGACCAACCAGTGACCACAATTAAACAGCTAAAAGATTCCAAAGGGCCAACCAG
AACTGAGAGCATTCCTACTAAGGTGCAACCGGAAAATACAGACGAATTTTCAAGCACTGCCAGAAAGCGTAATGCTCGTC
GTCAAAAAATTACCACATATTCCTCCGACTTTGATAGCGGCGATGATATACCAATCGTGGGCAACTCTTTAAGCGGCAAA
CGTGCCAAATTATGTGCGCCCATCAAGCCACAAAATAATATTGATATGTTCGACATGTTGAAGAATTCTAAA
>C(3)G MAFFT Mel Subgroup Dyak
ATGACGGGTGTTAAGAAAAGACCTGGATCACCGATAACTGAGGCAGTTCATTCAAAAGCGCCAAAGGCAGGTACAGTTGC
CCAAGAAAAGAGCAGTCAGATCCAAAATGTGAGGAAAAAGGACCATTTGAAGGCTCCAATTTCGGAAAGATCAAACGAAA
AACCCTCCAAGAAAAGGGCTCCGCAAGTGGCTTCTAAGATGGAGACATCGAAAATTGAAGGGCAAATGTCTCAGGCTGCG
GAAAAAACACAGAAGAGCCAATCTTCCGCTGCCACCGAAGATATTTCCAAAACAAATATCAAAAAATCTCCCAACAACGG
CGAAGAATTATGGGTAGATATTCAGAAGCTGTCGCCACATACGGGAGCAATGCTTCAAAGCTTTATAAAACAATACAACG
ACTCGCTCTTAAATATCAAGAAGAAAGACTTGGTTGCGAGCAAGAAAATGAGAGCCATCGTCATGGACTCGTTGAAGAAA
GAGTCGGAAAATATCAGCCTTAAAGGAAAGTTGTCAAGTATGGAGCTGGAGCTGACCCAAGTGAAAAAGGAGCTTCTGGA
ACAGCAAGAGAAGAGTGCGGAGATCACGAAGAAGTATATGGAAGTCAACAAAAAGTATGCCCACGGCGAAAAATACTACG
ACAAAGAGCTGGAAATCATTAAAGCGTGTATGGAGCAGAAAAATTTGGAGCTCAAAGACGCTAAATCTCGAATGGACCTA
CAGGGGCGAGAGCTGAAGAATGTGCAGCAAACGAATATCCAGTTAGCTGGGGCATGCACTGGTTTTAAGACGGATTTGAA
ACATGCAGAAGTGGCCTACTCCAAGATTCAACAAGAACTCACAGGATTCAAGCAGATGTACGAAGCCCTAAGCCTGCAAT
TCCAAGATATGTCTGCACAAAAGAAAAAAAAAGAGGCAAACATCTTACAACTAAGCTCCGACTTAAATGCAAAGATGCAA
GCCTGCGACGAGCTTGCAGAGCGCAATGAGCAGGTGACAATAGAAGCCAACAACGCCCTGTCGAAACTGCAAAGTGATTT
AGAAGCCAGTGAATTACGGTTCGTGGAGCAGCAACGATTGACTGATCAAGCCACGAAGGAACTGGAACTTTATCGGAATC
AGATAAACACGTTTAAAACTCTCATTGAGGAAAAAGAAACCAGACATGTTTCCCTTAGTGGTGAACTGACTCAAATGAAG
GAGAGGTTGGGGGAATTATTCAATATAAACGAAAGTTGTCTCAATGAATTGACTGAAACGAAGTTAAAGCACTCTCAGGA
AATTAAGGAGCAAGCTGATGCCTACGAGATTGTTGTGCAAGAGTTAAAAGGCCTAATGGACAAGGCGTCAGTTGATTTTG
CACAGCTTAAGAGCCACAGTGAGGAACAACAAAAAGAAGCCTCTCTACAGGTCTCCCAGCTTCAGGAAAAACTTACTGAA
ATGGAATCCCATCGCAGCAATCAGGAGGAGCTAATAAAAAGTCTTGGCGATGAACTTCAAGAAAAAACACACGTCTTTAA
AGAAGAACTTACAAGACAACAGGAGCAGCTATCAAATGAAATGCATATAAGGGCAACTGAAGCCGAGCGCGAAAGTATGC
GCAGTGCTGAAGAAATACAAAAACTCAAATCTGAACTGGAAGAAAGAAATAAAGCTTTTAAGGCTGTACAGGACAAATTG
GAAAACATGATAAGTGATCATGGTAGACTAAGCAACACTGTTACCAATCTTCAGGCTAAAAATGAGGAAATCGCAATTGA
ATTATCGACGGCCACAGTTAAATTTAGCCAGGAATTAAAGTCGCAGAAAGATAACCTTATGCAAAAGGTATCTGAATTGG
AGCTTGTAATTCAAAGAAAAGAAACTGAAATTATTGAACTTGAGCGTCAAAAGAACAATGAAATGGCCGTGCTGCAATTT
AAAATGAATCGAATTAATAGCGTGATTGACCAGCCAGTGAGCACCATTAAGCAGCTTAAGGATTCCCAAGGCCCGACCAA
AACTCAAAGCATCCCAAATAAGGTGAAACCGGAGGCAGCAGACAAATTGTCAAGAACTGCAAAAAAGCGA---TTACGCT
GTCTAACATCTATATCATACGCTTCAGACTTTGAAAGCGAAGATGATAGGCCAATCTTAAGCGCACCTTCAAGCGGCAAA
CGTGTAAAAGTGTCTGCGGCAGTAAAGCCACAAAATGAAATGGATTTGTTCGACATGGTTAAGAATACCAAA
>C(3)G MAFFT Mel Subgroup Dere
ATGACGGGCGCAAAGAAAAGGCCTGGATCACCGATAGCGGACGCGGTTCATTCAAAAGCGCCAATATCAGGTACAGTCGC
TCTAGAAAAGAGCAGTCAGATCCAAAATATGCGAGAAAATGACCAT---------------TCGGAAAAATCAAACGAAA
AACCCTCAATAAAAAGCGCTCCGCAAGTGGCTTCTGAAGTTGAGACATCAAAAACTGAAGCGCAAATACCTCAGGCTACG
GAAAAGACCCAGAAAGTCCAAACTTCCGCTGCCACCGAAGAGACTTCCAAAACAAATATCAAAAAGTCTCCCGAATACGG
CGAAGAATTATGGGCAGATATCCAGAAGCTGTCGCCCCATATGGGAATAATACTTCAAGGCTTTATAAAGCAGTACAACG
ACTCGCTCATGAATATCAAGAAGAAAGACTTGGTTGTAAGCAAGAAAATGAGAGCCATCGTCATGGACTCGCTGAAGAAA
AAAGCGGAAAATATCACCCTTAAAGGACAGTTGTCACATATGGAGATGCAGCTGACCCAAGTGAAGAAAGATCTTCTTAA
GCAGCAGGAGAAGTACGCAGAGAACGCGCAGAAGTACATGGAAATCAACAAAAAGTATGTCCATTGCGAGAAATACTACG
ACACAGAGCTGGAAATCATTAAAGCGTGTATGGAGAAGAGAAATTCAGAGCTCAAAGACGCACAATCCCGAATTGCCCTA
CAGGGGCGAGAGCTGAATAATATGCAACAAACGAATCGCCAGTTAGCTGGGACATGCACTGCTTATAAGACGGATTTGGA
ACAGGCAGAAGTGGCAAACTCTAAGATTCAACAGGAACTTGCAGGATTCAAGCAGATGTACGAAGCCTTAACCGTGCAAT
TTGAAGATATTTCTGCACAAAAAGAAAATTGCGAGGCAAACATCTTACAATTAAGCACCGACTTAAATGCAAAGATTCTT
GCCTGCACCGAGCTTGCAGAGCGCATTGAGCAGATGCCAATAGAAGCCAACAAAGTTTTGTCGAAACTGCAAAGTGATTT
AGAAGCCAGTGAATTACGATTTGTGGAGCAGCAACGATTGACTGACCAAACCACGAAGGAACTTGAACTTCTTCGGAATC
AAATAAACACGTCTAAAACTCTCATTGAGGAAAAGGAAAGTCGACATGTTTCCCTGAGTAATGAACTGACTCAAATGACG
GAGAGGTTGAACGAACTAGTCGATATAAACGAAAGTTATCTCAATGAACTGACTGAATCGAAGCTAAAGCACTCTCAGGA
AATTAAAGAGCAAGCTGAGGCCTACGAGATTGTTGTTCACGAGTTGAAAGGGCTGTTGGACAAAGCGTCAGTGGATTTTA
CACAGCTTAAGAGCAACAGTGAGGAACAACACAATGAAGCCTTTCGACAGGTCTCCCAGCTCCAGGAAAAACTTAGTGAA
ATGGTGTCCCACCGGAGCAATCAGGAGGAACTAATAAAGCGTCTTGGTAATGAACTTAATGAAAAAACCCTCGGCTTCGA
AAAAGAACTTAAAAGACAACAGGAGCAGCTGGCTAATCAAATGCAGATAAAGGCAACTGAAGTTGAGCGCGAAAATATGC
GCAGTGCTGCTGAAATAAAAAAACTCAAATCTGAACTCGAGGAAAGAAATATAGCTTTTAAGGCTCAGCAGGAGAAATTG
GAAGATTTGATAAGAGATCATGATAGGCTAAACAACACTGTTACCAATCTTCAGGCTAAAAAGAAGGAAATGGCGAATGA
ATTATCCAGAGCCAAAGTGCAATTTAGCCAGGAATTAACGTCCCAGAAAGATAACCTTATGAAAAAGGTATCCGAATTGG
AGCTAGAAATTCAAAGAAAGGAAACTGAAATTATTGAACTCGAGCGCGGAAAGAACAATGAAATGGCCGTGCTTCAATTT
AAAATGAAACGCATTAATAGCGTAATCGACCAACCAGTAACCATGATTAAGCAGCTCATGGATTCCCAAGGGCAGACCAA
AACTCAAAGCATCCAGAATAAGGTGCAACCGAATGCAGCAGACGTATTGCCAAGCGCTGCCAAAAAGCGTAATGCTCGCC
GTCAAAAATTTACCACATATGCGTCAGACTTTGATAGCGGAGATGACATGCCAATCTTAAGCGAACATTTAAGCGGCAAA
CGTCTTAAATTATCTGCGTCCGTCAAGCCACGAAATGGAGTGGATGTGTTCGACAGGTTGAAGACTTCTAAA
>C(3)G MUSCLE Full Dana
--------------------------------------------------------------------------------
-ACTATGAAGGAGCCCAAAAAA---------CCCACAAAGAGA-------------------------------------
--------------------------------------------------TCAGGATCTCCACTTCCATCATGGGATGTG
CCCAAAAAGCGTTTAAAA--------------------------------------------------------------
----AATATTGAAAGAGAGTTTGTAATGCCCCTCGAAGAA----------------------------------------
-----------------------------------------------------------AAGAACGAAATACAGAGAAGC
CGTCGCCCAGACTTGCTGTGCCTTCCAGAC------------------------------AAACTCTCAGCAAGCATTAA
AAAGTTTCTTAAATCCTTTGTAACAGTTCATAACGCCTCTGTCGCTGACATTAAGAGATTTGGCAAGAAAGTGGCCCACA
ATGCTCAAAAGGAAACAATAGTCTCGTTGCATAAAAACTTGCAAATAGATGAGCTGACAAAACAGCTAAACTCTATGTAC
AGCGAATCTGAGGAATATAAAAAGGATCTGGCCAAGTTGCAAAGGGATTACGAAGAACTGCAGACAAATTTTAGCAAAGC
TAACCAACAGCTTCTCGACGAAGAAAATCACTTCCATGATCAGTTTAACAAGTTAAAAAATCGTTTTGAGCAGCTTACTA
CCGATATT---------AGCTCTAAGAATGCTTTACACGAACGGGAG---------------------------------
------------------------------------ATGAAAAACATGAAAGAGGCAAATCGCAAACTCACAAGTTCACT
AAATAATGATAAGAAAACTTATGAGGCGAAACTATCCGAAAATCAAGAGAGAATAAAACAACTTCTGAATCAAAACGACA
CCATATCTGCGGAGCTCAAAAGTTCTGCATTAGAGATGCAAAATGTAATGCTCCAGAAAGAGAACTTGGAG---------
------------------------------------------------AAGGAAATAAGGGAAATAAAGGCCGAACTTGA
TGCCAATGATAGAACTTGTGCTGAGCTGAACATTTGCTTGGCAAGACTTGGTGACGAACACAATGAAGCTTTAGAGAAGC
TTCACGTTGAGTTAAACAGTCACAAGTTACATTATGTAGAGTTAGAAATGATGGTTGATGAAAGAAACAAGCAGATGGAG
CAAGTCCACAACGAAATTAATTGTTTAAAAACAGAAGCTGTAGAAAAAGATAGGGCCCAAATGTCGCTACAAGTCTATAT
TAAT---------------------CAGCTCGAGGTGCAGAGGGAGGAGCTAATCAAGAGCAATGAGAACGTGTCCCAGC
AATTAGAAGAATCTAAATTGAAAGCCGTGAAGGAGATAAAAACTATCAAAGAAACAAATGAGAAAATTATTACGGAGCTG
CGATCTGAAGTGGATAGGCACAAAAAGGCTGCTGCAGATGTACTCGAGGCTAAAGAAAAAGTCGAAAAGGAGGGACTACT
CCAGATTTCTCAAATTCAAAGCCATCTGGACAAACTAGAAGTCGAGTGCAATGAACTAAGGGACATTAAGAAGTCACTGG
AGAAGGAAATTGAAATAAAAACCAAAAACTGGCAAGACGAGGAAGCTTTACAGCAACAAAAGTTTACAGAACTTCAAGAT
CAATACCAAATTAAAGTAACTGAGTTGGAT---------------GCAGAACGACAACGTATCCAAGAGCTAAGTGTGTC
TCTAAAAGGAGTCGTTGAACAAAAGGATACATTAATCAATGATACCCTCAAAAAATTACGAAGTGTAATCACTGAGAAAA
AAGCCCTGACAAAAGAAATAAATACTTTAAATGCCGAAAAGCAGCAGATCAGTGATAACTTTTCTGCCGCCGAGAAAAGA
TTCACAGACGAATTAAAATTGAAAGATCAAAACCTTGAGAACAAAATTGCTGAATTGGAGACAGGGTTTGAACAGAAAAT
CGCCGAATGGCATAAAAGAGAACAGGACAAAGATTCTGTTATAGCGGAGCTTACATTTAAAATTAATCGAATTGGGAGCG
TATGCGATCAATCGGTTGGAAAAGCGTCGATTCTC------------------AAACCAGTACTG------AAACCAGTA
CATGTTCTTCAATTACCTCAACAAATAAAACCTACTCAAAAGCCTCCA---------GGAGTGAAAAATGAAGCTATTGT
TCGTCCGAGCACTACCAAAAGGCAACCTATTCGCCGCAAAGTTATTATCGAACAACATCTTTCCGACTTCGAAAGCGAAA
ATGAGGAACCTACTACTTCAACAAATAGTAAGACAGTCGCCTTCAAACGTCCACGTGTAGCTGCTAACGTTAACTTGGTA
GAAGAG------------GACCTATTCGATAGTTTAAAGCGAGCTAAC
>C(3)G MUSCLE Full Dbip
ATATTAAAAAAAACTGACAAGAAAAAA---------------------------------GAAAAGACTCCAAAGACACA
AAACCATTTTCAGGAACTTCCTGAAACTATGGAAGTTCCCAGA-------------------------------------
-----------------------------------AAAGCTACAAAGAGATCAGGATCCCCACTGCCATCATGGGATCAG
TCAAAGAAGCGTATACAA--------------------------------------------------------------
----AATGTCCAAAAAGAGATCGTAATACCGCGACAACAA----------------------------------------
-----------------------------------------------------------GAGGACGCCACACAGATAGAG
CAACGGCCACACGTGTTGTGCCTTCCAGAC------------------------------AAAATCTCGGTCAGCATTAA
AAGGTTGCTTAAATCATTCGTCACGGTTCATAACGCCTCTGTGGCAGATATTAAGAGATTTGGCAGAAAGGTGGCTCACA
ATGCACAAAAGGAAACGATAGTCTCTTTGCATAAAGATGTGCAAATAAATGAGCTGACTAAACAGATGAATTCCATGTAT
ATGGAATCGGAGGAATATAAAGATAATCTTGCTAAGTTGCAAAAGGATTACGAAGAACTGGAGACAAACTTTAGTAAAGC
TAACCAACAGCTCCTAGAAGCTGAAAATCACTTTCTTAACAAGCTTAAAAAATCAAAATCTCTTTATGATCAGCTCAACG
CCGATCTA---------AGCACTCAGAATGCTTCACACGAACGAGAG---------------------------------
------------------------------------ATGAACAATATGAAAGAGGCAAATCGAAAACTCTCCATTTCAAT
AAAAAATGATAAGAAAAATTACGAGGCTAAACTTGCCGAAAATCGTGAGAAAATAAAGCAACTTAAGACTCTAAATAACA
AAATATCTGAGGAACTAAAAAGTTCTGCATTGGAGATGGAAAAAGTAATGCTACAGAAACAGGACTTAGAG---------
------------------------------------------------AGCGAAATAAGGGAAATGAAATCCAAACTTGA
TGCCAATAATAAAACTTGTGCTGAGCTAAACATTTCCTTGGAAAGACTCGGAAACGAACATAATGATGCTTTAGAGAAGC
TTCACGTCGAGTTGAACAATCACAAATTACACTATGTAGAATTAGAAATGATGATTGACGAAAGAAACAAACAGTTGGAA
CAAGTCAATAATGAAATTAATTGTTTAAAAACAGAAGCTGTAGAAAAAGATACGGCCCAAATTTCGCTACAAGTCTATAT
TAAT---------------------GAACTTGAGGTGCAGAGGGAGGAGCTAATCAAGAGCAATGATAAATTGGCAGAGC
AATTAGAAAAACTTAGATTAAAAGCAGCGGAGGAGATAAAAACTATGAAAGAAACCAATGAGGAAATTATTTGGGAGCTG
CGATCTGATATTGATAAGCACATAAAAGCTGCTGCCGAGGCCCTCGAGGATAAAGAAAAGGTCGAAAAAGAGGGATTACT
GCAGATTTCACAAATTCAAAGCAAGCTGGACAATCTAGAAAGCGAGTGCCATGAACTAAGGGATTTGAAGAAGTCCCTGG
AGAACGAAATGGAGCTGAAAACTAGGACCTGGCAAGATCAGGAAGCTTTGCAGCAACAACAGATTGCTGAGCTTCATGAT
CAATACAAACTTAAAGTTACAGAATTAGAAGGCGAAATACAACTAACTGAGTATGAGAGAGAAGCTCAGCTTAATATATC
TCTGAAAGAAGTACTTGGTGAAAAAGATAAACTAATCAATGAAAACCATCATAAATTACAAGATTTGATTTCTGAGAAAG
AAGCTCTAACAAATGATATAAAAACCATAAATGACGACAAGCAGAAAGTCATTGATAGTTTCTCGGCAGCAGAGAAAAGA
TTCGCAAAGGAATTACAGACGCAAGAGAAAAACTATAAGAAAAAAATTGAGGAATTGGAGAAAGCATTTGCACAGAAGAG
CACCGACTGGGAGAAAAAAGAACAAGATAAAGATGCTGTAATAGCAGAGCTTACATTTAAAATTAATCGTATTGGGAGCG
TATGCGATCAATCTGTTGGAAAGGCGTCCATCCTG------------------AAACCAGTACATATTATTAAATCAACG
CCACAACAGAAATCAGCTCCAAAGCTC------------CAAGTT---------------GTGAAAAATGAAGCTATTGT
TCGCCCGAGCACTTCGAAAAGGCAGCCTATTCGGCGCAAAGTTATTATCGAACAACATCTTTCCGATTTCGAAAGTGACA
ATGAGGAATCAAGTTCTCAAAAAAACAGAAATAATGTTACTTTCAAACGTCCACGTGTGGCTGCTAACGTGGTAGCTAAC
GTTAACGTGGTAGAGGAAGACCTGTTCGATAGCTTGAAGAGGTCAAAT
>C(3)G MUSCLE Full Dpse
ATGGAAGAGGACATGCCTCCCACAGAGTCGCCTGACATACCCAAAGAGGAGTCCCCTAAGAAGCAGGAAGAACAGTCGGA
GGGGCTGCAACAACCCAAAGATCAAGAGATGGATGAGAAGATGCCATCGACAAAGGACACACCAAAAGAGGACCCAGAAC
CGGATCCATCGAAGAAGGAAGCAGAGAACACTCCGACTTTTGGAAAGTGGTCGAAGAATACTGACCACTACTTGGACGTT
TGTGCCTCGATCCTACAGAGAGCCAACGAGGCCAAGCTGGAACAAAAGAAACTGGTAAGGCTGCATTTTCTTTCATTTCC
ACTGAAACTTACTCCTTCTTTTCCACATCCTCAACAGCATGTTGCAGCGGGCAGGAAACATAACAAACCAAAACCAACTG
TTTCGGAGGTTGTTTTTAAATCGGTCGACTCGACTGACACAGAC---------ATTCGTGAGGCCACCAAAGCTCTGCCG
CTCAAGAAGGAATTGAAGCGTCTGCAGGCAACCCGTAACGCCGTCAGTCACGCCGTTAACTTGTTGGCGCCGCAGCCAGT
GGCCATCAAAGAGTCCTTCCTGAAAGGACATTGTAAGGCGGTTGAAAACATTAAACGTAATAACATGGAGATTGCAAAGA
AAATGCATAAGAAAACGAAAGCTTTTATGGAAACGAAAGCTGAAAATGATCATCTAAAAGTACAATTGAGTAACGCGGAA
CAGGAGCTGAAGGAACTAACGAAAGCGCTAGAAGGGCTGAAAGGGAATTACAAGCAACTCAATGAAAAATACATAACTGT
ACTTCAGAAGTACACCCACTGCGAGACACACTATGACGAAGAGCAAACCAAGATCAAAGCTACAATCAATCAGCTAAAAG
CAGAAATTACTTTGAAGCAGTCGCGAAATGATGAATTGGAGTCCGAGGTAGAGGAACCCAATTATATAGTCCAATTATCC
CGTCTAAACATCGATCCTCTATCGATCTGCTTTCAGGTCAAGACCGTGCAGGATAACTACCTCGATATTAGTGCCCAAGT
CGATGCTATGGCCCAAACTAATGAGCAGCTAACGGCCGATTTGGAAAAGATGCAGTCACAGCTTTTAGAGCACGTTAAGG
AAAAGACGGAGTCTCATAACGCTATGCAGAATATGGAGGAACAGTTCGCTGCCCAAAATACGCTCCACGAGGTACATTTA
TTTGTGTCCGACAGTGTGGGTGTCTTTAATATTGATTGTCTCTTACAGATTAGGATTTCAGAGCTGGAAACAGAGATCCA
AAACCAGACTATAGCACAGGCCGATCTGGTCAATCGCAGCGAGTTGCAGGTAAAAGAGTACAACCTGAATATATCGCACA
TTCAGGGTCAGCTGATGGAAAAGGAAGAGCTCTGTCGCGATCTTCAGCAGTGCAATGACACACTCAAAAATCAACTCGAG
CTTCAACGAAACCAAATCTCAGCAGCTAAAGCAGAGAACGAGGAAAATCATCGAAACCTTACCACTTTGAAAGACTACCT
AAGCCAAGTGGAGGCTGCAAGGGACCAATTAAATGCTTCCAATAACGATTTGATACAGCAAAACGACCAAGCCGCAGTAG
AGTTTGCCATTGAAAAGACTAAACTTGTCAAGGAATTAAAGCAACAAAAGGATGAGCTCGAGGCCACTGTCTCACGACTA
AAATATGAACTGGAGCAGCAGAATCTGGCCTGCGGCGAGCTATCCAAGCGGAACGAACAAGAAGTAAATGACATACACGT
CAGGCTCTCCGATCTCCAAGGCAGGCTCAATGAGAGCGAGGTGCTTTGTCAGAAGCAGGAACTCGGCAATAAACAACTGG
CCAGCGAACATCAAAAGAAAACTCAGAGTTTGCAAGACGAATTAAACGATGCGGTGGCAAAT------------------
--------------------------------------------------------------------------------
--------------------------------------------------------------------------------
--------------------------------------------------------------------------------
--------------------------------------------------------------------------------
--------------------------------------------------------------------------------
-----------------------------------------------------------------------GGG---AAT
CGGACGGAGGGGGTGCGGTGCCGGTGT---------TCCCAGCCT------------------AATTCCGCTGTCTTCTG
CGGATCC------CAGCAGCAGCAGCAGAAACAGCAGCACAAGTCTTCCATTTGTTATACA-------------------
--------------------------------------------------------------------------------
------------------------------------------------
>C(3)G MUSCLE Full Dmir
---------ATG--------------------------------------------------------------------
-------------------------------CCGAATAAAAAC-------------------------------------
--------------------------------------------------------------------------------
--------------------------------------------------------------------------------
----AATTTTAATGGAAGAAATCAAGGCCCCGAACAAGGT----------------------------------------
--------------------------------------------------------------------------------
---------TTCCTCAAGCAATCCACAACTTGTTTTGATGACGATTCTGACGATGCGAATACA------CCACAACCCTC
CCGTTTGCTCCAGTCCTTCCTGAGTGGACATTGTAAAGCGGTTGAAAACATTAAACGTAATAACATGGAGATTGCAAAGA
AAATGCATAAGAAAACGAAAGCTTATATGGAAACGAAAGCTGAAAATGATCATCTAAAAGTACAATTGAGTAACGCGGAA
CAGGAGCTGAAGGAACTAACGAAAGCGCTAGAAGGGCTGAAAGGGAATTACAAGCAACTCAATGAAAAATACATAACTGT
ACTTCAGAAGTACACCCACTGCGAGACACACTATGACGAAGAGCAAACCAAGATCAAAGCTACAATCAATCAGCTAAAAG
CAGAAATTACTTTGAAGCAGTCGCGAAATGATGAATTGGAGTCCGAG---------------------------------
------------------------------------GTCAAGACCGTGCAGGATAACTACCTCGATATTAGTGCCCAGGT
CGATGCTATGGCCCAAACTAATGAGCAGCTAACGGCCGATTTGCAAAAGATGCAGTCACAGCTTTTAGAGCACGTTAAGG
AAAAGGCGGAGTCTTATAACGCTATGCAGAATATGGAGGAACAGTTCGCTGCCCAAAATACGCTCAACGAG---------
------------------------------------------------ATTAGGATTTCAGAGCTGGAAACAGAGATCCA
AAACCAGACTCTAGCACAGGCCGATCTGGTCAATCGCAGCGAGTTGCAGGTAAAAGAGTACAACCTGAATATATCGCACA
TTCAGGGCCAGCTGATGGAAAAGGAAGAGCTCTGTCGCGGTCTTCAGCAGTGCAATGACACACTCAAAAATCAACTCGAG
CTTCAACGAAACCAAATCTCAGCAGCTAAAGCAGAGAACGAGGAAAATCACCGAAACCTTACCACTTTGAAAGACTACCT
AAGCCAAGTGGAGGCTGCAAGGGACCAATTAAATGTTTCCAATAATGATTTGATACAGCAAAACGACCAAACCGCAGTAG
CGTTTGCCATTGAAAAGACTAAACTTGCCAAGGAATTAAAGCAACAAAAGGATGAGCTCGAGGCCACTGTCTCACGACTA
AAATATGAACTGGAGCAGCAGAATCTGGCCTGCGGCGAGCTATCCAAGCGGAACGAACAAGAAGTAAATGACATACACGT
CAGGCTCTCCGATCTCCAAGGCAGGCTCAATGAGAGCGAGGTGCTTTGTCAGAAGCAGGAACTCGGCAATAAACAACTGG
CCAGCGAACATCAAAAGAAAACTCAGAGTTTGCAAGACGAATTAAACGATGCGGTGGCAAAGTTAAACGAACTAACTAAA
CAAAACCAGGCCTTGGCATCGCAGCTCCAG---------------GATGATGAGCAGAACTACAAAGAGAACATCAACAC
ACTTCAAGCTAAACTGGAGCAACTTCAGGGTCAAATTGATGGGCTTCAGCAGCATATCACCAGTTTGGAGGCTGAGAGAG
ACGCACTGAGTAATAACGTACATCAGCTACTCGGCGAACATGAAGAAATGGCCAATGAATTAGCGACAGCTAAGTCCAAC
TTTGAACTGGAACTACGGTCGCAAACGGGCATCCTACAGACAAAGCTGGCCAGTCTGCAAATGGAGCTAAACAGCAAGGA
AAACGAAAACACCGAATTGGAACGCAAAAAGGATGCCATCATAGCTGAGCTGAAATTCAAGATGAACCGAATTGGCAGTG
TGTTTGAGCAGTCTGTTAACAGTGTGAGAGTTGTA------------------AGACCGGAACCA------AACCCATCC
ATCACTGAATCGCAG---------------------------------------------CTGGTTATTGAAGCTCCACC
TGCTCCTTCA---AGAAAACGTTTTGCACTAAACCGACGTATTGAAGCCATATCCGATTCCTCGGACTTTCTCAGCGATA
GCGAGCTACCC---------------------------------------------------------------CCTCCA
AAGGTG------------------------------------------
>C(3)G MUSCLE Full Dper
---CCGCGTTCGTTGCTCCGCAAATTGTCACCGCAGCCGCCGATGGAAGCTAAAAAACCGGCAAAGGGGACTAAGAAGCA
GAAGAAGGCTTTGCTGAAGACACAGCTGGTGTCGCCAGTAAAA------AGCTCCGATGAGGAGAACCACAACAAGTCGG
CAGTCGTCAACCGCATCAAAACCAATGCTGGCTACGTGACTGTTACCATGGACGATGCTCCAGAGCCGCTCATCGAGCTG
GTTAAGACACGCTCGGGC--------------------------------------------------------------
----ATTATGCGCGTGGAGCCAGCCACGCCCAAGCAGAAG----------------------------------------
--------------------------AAAATGCCGAATAAAAAC---------AATTTTAATGGAAGAAATCAAGGCCCC
GAACAAGATTTCCTCAAGCAATCCACAACTTGTTTCGATGACGATTCTGACGATGCGAATACA------CCACAACCCTC
CCGTTTGGTCCAGTCCTTCCTGAAAGGACATTGTAAAGCGGTTGAAAACATTAAACGTAATAACATGGAGATTGCAAAGA
AAATGCATAAGAAAACGAAAGCTTATATGGAAACGAAAGCTGAAAATGATCATCTAAAAGTACAATTGAGTAACGCGGAA
CAGGAGCTGAAGGAACTAACGAAAGCGCTAGAAGGGCTGAAAGGGAATTACAAGCAACTCAATGAAAAATACATAACTGT
ACTTCAGAAGTACACCCACTGCGAGACACACTATGACGAAGAGCAAACCAAGATCAAAGCTACAATCAATCAGCTAAAAG
CAGAAATTACTTTGAAGCAGTCGCGAAATGATGAATTGGAGTCCAAG---------------------------------
------------------------------------GTCAAGACCATGCAGGATAACTACCTCGATATTAGTGCCCAAGT
CGATGCTATGACCCAAACTAATGAGCAGCTAACGGCCGATTTGCAAAAGATGCAGTCACAGCTTTTAGAGCACGTTAAGG
AAAAGACGGAGTCTCATAACGCTATGCAGAATATGGAGGAACAGTTCGCTGCCCAAAATACGCTCCACGAGGTACATTTA
TTTGTGTCCGACAGTGTGGGTGTCTTTAATATTGATTCTCTCTTACAGATTAGGATTTCAGAGCTGGAAACAGAGATCCA
AAACCAGACTCTAGCACAGGCCGATCTGGTCAATCGCAGCGAGTTGCAGGTAAAAGAGTACAACCTGAATATATCGCACA
TTCAGGGCCAGCTGATGGAAAAGGAAGAGCTCTGTCGTGGTCTTCAGCAGTGCAATGACACACTCAAAAATCAACTCGAG
CTTCAACGAATCCAAATCTCAGCAGCTAAAGCAGAGAACGAGGAAAATCACCGAAACCTTACCACTTTGAAAGACTACCT
AAGCCAAGTGGAGGCTGCAAGGGACCAATTAAAGGTTTCCAATAACGATTTGATACAGCAAAACGACCAAGCCGCAGTAG
AGTTTGCCATTGAAAAGACTAAACTTGCCGAGGAATTAAAGCAACAAAAGGATGAGCTCGAGGCCACTGTCTCACGACTA
AAATATGAACTGGAGCAGCAGAATCTGGCCTGCGGCGAGCTATCCAAGCGGAACGAACAAGAAGTAAATGACATACACGT
CAGGCTCTCCGATCTCCAAGGCAGGCTCAATGAGAGCGAGGTGCTTTGTCAGAAGCAGGAACTCGGCAATAAACAACTGG
CCAGCGAACATCAAAAGAAAACTCAGAGTTTGCAAGACGAATTAAACGATGCGGTGGCAAAGTTAAACGAACTAACTAAA
CAAAACCAGGCCTTGGCATCGCAGCTCCAG---------------GATGATGAGCGGAACTACAAAGAGAACATCAACAC
ACTTCAAGCTAAACTGGAGCAACTTCAGGGTCAAATTGATAGGCTTCAGCAGCATATCACCAGTTTGGAGGCTGAGAGAG
ACGCACTGAGTAATAACGTACATCAGCTACTTGGCGAACATGAAGAAATGGTCAATGAATTAGCGACAGCTAAGTCCAAC
TTTGAACTGGAACTACGGTCGCAAACGGGCATCCTACAGACAAAACTGGCCAGTCTGCAAATGGAGCTAAACAGCAAGGA
AAACGAAAACACCGAATTGGAACGCAAAAAGGATGCCATCATAGCTGAGCTGAAATTCAAGATGAACCGAATTGGCAGTG
TGTTTGAGCAGTCTGTCAGCAGTGTGAGAGTTGTA------------------AGACCGGAACCA------AACCCATCC
ATCACTGAATCGCAG---------------------------------------------CTGGTTATTGAAGCTCCACC
TGCTCCTTCA---AGAAAACGTTTTGCACTAAACCGACGTATTGAAGCCATATCCGATTCCTCGGACTTTCTCAGCGATA
ACGAGCTACCCCTTCCA---------AAGGTGGATCTGTTCTGGGAA---------------AGTCTTATTTTTCTCTTG
AATAGG------------ACTCTTCCAGAGCAGGTCATCAAGGAAATG
>C(3)G MUSCLE Full Dfic
---------ATGGCGGTGGCACGGCGCAGGGCTGTGTGTCAAATTGCCGATGAGGTTCGCGCAAAAGTGCCTAAAAAGAG
TACAGTTGCTGACGATCGGCGAAGTCCTATCCCTACGGCAAAG-------------------------------------
-----------------------GCTCCAGAAAATCCAAAGCTTCGAGTTCATGAATCCCCATTCGAATACGTTCGC---
---AAGAAAAAGTCCCAC--------------------------------------------------------------
----AAAAAAACTCTAGACGGCCAAGCACCAAAAAATGAT---------------GATACCAATCCTCCGATTCCG----
-----------------------GTAAAGAGTCCTAAAAGAAACACC------GAGAAGAGGTCTTCTTCTGTTGATACA
CCAAAAAAAAAGTTGTTCAAAAGTCCGGAAAAT---------ATTTGGGAGGAGATAAAGAAGATATCGCCATGTACAGG
GACAATTTTGGATTGCTCTGTTCAAAAACAAAACGACTCGCTTTCAAGTCTTCAACGTAATAATTTAATAGGGGCCAAAA
AATTAAGAGCCCTCGTTTTGGATGCTTCAAAAAAACAATCGGAAATTGTTTACCTAAAGGAAAAATTGACTTACATTGAT
CAGGAGTTATCCAGTGTGAAAAAGGATCTTGTTGAAGAGCAAGGGAAGAATATCGAAAACATCAATAGGTACAAAACAGT
AAACCAAAAGTTTATAGAGTGTGAGAAGAACTATGACAATGAGCTGGCGATCATAAAAGCTAGTGTGGAGAAAAAAAGCG
AAGAGCTCAAAGCAGCACAGTCTCGAATTGCTGAACAGGATCTTGGG---------------------------------
------------------------------------CTTATTGATTTGCAACAAACCAATCGTGAACTGGGAAAAGCCCT
TAGTAAC------------TTAAGAACTCAATTGGATGAAGTTCAGGTTACTAACTCAGAAATTTTGGAAAAAAATGCGC
AAATCACACAGGATTGCCAAGCCATTAGGGTAGAATTTGAAAATATGACTGCCCAAAAAGAAAATTGTGAG---------
------------------------------------------------GCTAACAATTTGCAGCTAATGATCGAGTTAGA
TAAAAAGATAAATACCTGCGCCGAACTTGAAGAGCGCAATAAACAGCTTACTATAGAATCCCAAAAAGTTTTATCCAAGG
TCCAAAGCGAGTTGAAAAGAAGCGATCTGCGCTGCGTGGAACAACAACGGTTGACCGATCAAGCTGCAAAGGATCTCGAA
CTAGCTCGAAATGAAATCAACACATTTAAAACTCTTATTGAGGAAAAGGACAGAAACTATGCTTCCCTTGAAAACGAACT
AAAG---------------------GAACTGACATCTAAATTGGGTGAGCTGATTGATATCAACGAAAATTATGATAAAG
AATTATCTGAAGCCAAATTAAAGCACTTAAAAGACATGGAAGAGCAGGCTAATGCTCACGAGATCGCTATTTTGAAATTA
AAAGGCCAGTTAAATGAGGCATCACTTGAATTTAAAAAGGTCAAAGATAGCAGTGGGCAGATAGAAAAGAAAAATCTTCT
TCAGGTCTCCGAACTCCAAGACAAGATAAACGAAATGGAATTGGAGCATTACAAGCAGGAGCAGATTAAAAAAAGTATGG
CACATGAACTTCAAATAAAAACTCAGAGTTTTGAGGAAGAGCTGAGGGTACAGAAGGACAAG---------CTATCCAAT
CAAATTCAA------------GACATGAAA---------------AACGAAAGTCTGCGTACTGCAGTTGAAATTCAAAC
AATCAAAGATTCACTAATGCAAAAGGATGTAATGTACGAGAGTCAATTAGAGAAGTTTCAAAGTCTTTCGGCTGATCACG
ACAAGCTCAAGTCTTCCTTTGCCAATCTTCAGGAAGAAAAGGAGAAACTAGTTTATGAACTTTCCGATGCTAAGTTAAAA
TTCATCCAAGACCTTAAGGCTCAGGAAGACACACTTAACCAAAAGGTAAAGGAGATGGAGTTGGAAATAAAAAAGAAAGA
AAACGAGATAATAGAAATGGAGCGCCAAAAAGATAATGAAATGGCCGTGCTCCAATTTAAAATGAATCGAATTAACAGTG
TAATCGACCAACCAGTCCAAAATGTGCCTACCATTTTATCGGGCTCCAAGCCCCAAGATTCTCAG------GGATCAGTC
AAAATCAAAGTTTTCCAGAAAAAGCGG------------CAATTA---------------AGAGTAACTGATGGCTTCAT
GGGCTCTTCA---AATAAATGTAATACCCGACAGCAACGGTTGGCCAGTGCT---TATTTATCTGACTTTGAAAGCGACG
AGAGCCAACCCCTCGCA---------AGTGATAATTTGACTGCAAAAAAGGCCAAAATATCTGCTTTCGTTAAGCCACAA
CAGGAT------------GATTTGTTCGACAGTCTTAAAAAATCTACT
>C(3)G MUSCLE Full Dele
---------ATGGTGGGGGCAAAAAAACGAGCTGGCGGGCAGCTTGAGGGCTCAGTTCAAGCAAAAGCGCCAAAGCAAAG
TACAGTTGACGAAAATCAGAAGAGTCAAATCCCTATCGAAAAA-------------------------------------
-----------------------GTGGAAGGGGCTACAAAATTCAAAATTCCGGGAAATCCTGCGCCACACGTAAAGGTT
GCTAAAATCGGGGCGCCA--------------------------------------------------------------
----AACAAACACCAACCCTCTGAGCCTCCAAAAAATAAAACGTCAAATGGG---GCTCCGAAACCTCCGCCCCCC----
-----------------TCCTCCGCGGAGAAACCCAAAGGCAACTCGGGAAAAACAACGCCCCCCGTCTCCGTGGAGGCA
ACGAAAAAGAAGATGAAAAAATCGCCCAAAAGCCCGGAAAAATTGTGGAAAGCTATTCAGAATTTGTCGCCCGGTACCGG
AATAATACTTGATAGCTTCATGAAGGAACACAACGATTTGCTCAAAAAGCTTAAAAAGAACGACATGATCATTGCTAAAA
AAATGCGAGCCCATGCGGTTGAATCTTTAAACAAAAAATCCGAAAATATAAACCTAACGAAAATGTTGGGCAAAGCGGAG
CAGGATTTGACCTTTTTGAAGAGGGAACTTGTCGAGCAGCAAGAAAAGAATGCAGAGAATTTTAATAAGTATAAAAAAGT
CAACAAAGAGTATATAAATTGCGAGAAAAACTACGAAAAGGAACTGAAGATCATTAAAGCGTGTGTGGAGAAGCAAAATG
CCGAGCTTAAAGCCTATCAAACTCAAGTTGCTGCACAGGATTGCGAG---------------------------------
------------------------------------CTGAAGAATTTACAGCAAACCAATCGCGAACTGGCTGCTGTCGT
CGGCGAA------------AATCAGATTGAACTGGAACATGTCCAAGCGGCTAACACTGAGATGGTGGAGTACAATAATG
AAGTAACAAGGGAGTTCGAAGGCCTTCAGCTAAAATGTGAAGCTATGACTGAACAAATAGAACTTTGCGAG---------
------------------------------------------------GCAACGATTTCACAGCTGGCGACCGAGATCAA
TGAAAAGAATATGACCTGCGTCGAACTTGAAGAGCGCATTAGACAGCTCCCAATAGAAAACAATAAGGTTTTATCAAAAC
TCCAAAATGATTTAGAAATCAGCAAAATAAGCTGCCTGGAGCACCAACGGTTGACTGATCAAGCCTCAAAAGAGCTTGAA
CTAGCCCAAAATGAGATAAACACTTTCAAAACCCTTTTGGAGGAAAGGGATAGAAGCATTGTCACTCTCCAGGACGAACT
TAAA---------------------GAAATAAAGGCAAAACTGGGCGAGCAGGTTGATATCAACGAAAATTGTGATCAAG
AATTATTTGAATTGAAGTTGAAACACTCACAAGAACTAGATAAACAAGCGAGTGCTCACGAGATCGCTCTTTCGGAGCTG
AAAGGCTTATTGGACAAGGGGACACTTGAATTTACGCAGCTGAAGAACAATTTTGAAGAAGTACAAAAAGAAAATCTTCT
TAAGGTCTCCGAACTTCAAGGAAAGCTTAATGAAATGGAGTTGCAGCGTACCAAGCATGAGGAGATGATCGAAAGTCTTT
CCAAAGAGCTTCAAATGAAAACTAGTAGCTATGAGGAAGAACTGAAGAAACAGCACCAACAA---------CTAACTAAT
CAAATCGAGGTTATGACATCTCAATTTAAG---------------GTAGAAAGTCTCCGCAATGCAGATGAAATTCAAAC
ACTTAAAGCTGCGCTCGTTCAAAATGATTCATTGCTGAAAGCTGAGCAAAAGAACTTGCAAAAATTGTTGGCTGATCATG
ACAGCCTTGGGATTTTATTTGCCAAGCTAAAGGATGAAAAGGAGAAAGTCACCAATGAATTATCGGCAGCTAAGTTAAAA
TTCACCCAAGAGCTGAAGTCCCAGGAGGATAACCTAATGGAAAAGGTATCCGAAATGCAGATGGAAATAAATAACAAAGA
AACCGAAATGTTTGAATTGGAACGCCAGAAAAAC----------------------------------------------
--------------------------------------------------------GAAACCCCA------GGAACATCC
AAAACACAAAGCACACAAAAAAAGGTG------------CAGCCA---------------GAAGTTTCCGATGACTTGAC
GAGCTCTACA---AAATATCGTTATGGTCGTCATCAACGGATTAACAGAATACATTTGTCATCTGACTTTGAAAGCGAGG
ATGAGCTGCCGGTT---------------------CTAAGCTACAAACAACACAAGCTGTCTGCTGTG------------
AACATT------------ACGTTACGTCACGTTAAAAAGACTACGAAA
>C(3)G MUSCLE Full Drho
---------ATGGCGGGGGCAAAGAAAAGAGCAGCCGATCCGTTGGCGGGTTCAGTTCCAGCAAAAGCACCCAAGAAAAG
TACAGTTTCCGATAAAAAGAATATTCAAATCCCCACCGCAATG-------------------------------------
-----------------------GCAGCAGAGTTTCCAAAATCCCCAACTCCTGAAAATCCTGCGCTACTTAAAAAGTTT
TCTAAACTAAAGGCGCCA--------------------------------------------------------------
----AATAAGCATCACCGCACCGAGCCTTCAACAAATGAGGCGTCAAATAGG---ACGCCTCGCTTCGGTGCACCAATAA
TTGACGCAGCCAAAACAAAGTCCGTGGAGAAACCCAAAGTAAACCCGGGAAAAATTACGCCACCAGTATCCACGGAGGCA
CCGAAAAAAATGTTGAAGAGGTCGTCTAAAAGCCCGACAAAATTGTGGAAAGATATCCAAAAATTGTCGCCCGGTACTGG
AATAATACTGGATAGCTTTATGGAGAAGCACAACGATTCGCTCATAAATCTTAAAAGGGAGGGCTTTATCATGGCCAGTA
AAATGCAGGCCAACATGTTGGACTCATCGAAGAAAAATTCTGAAAATCTTAACCTAAAGAAAAAGTTGGCTAACACGGAG
CGGGAGTTGTCTGGCTTGAAAAAAGATCTTTTGGAGCAGCAAGAGAAGAACGCAGAGAACATCAAAAAGTATACGAAAAT
CAACCAAGAGTATACCAGCTGTGAGAAAAAATACGATAAGGAGCTGGGGATCATTAAAGCGTGTGTAACAAAGCAAAATA
CAGACCTTAAAGCCGCTCAGTCTCGAATTGCTACACGGGATCTCGAC---------------------------------
------------------------------------CTGAAGAATTTGCAACAAACCAATCGTGAACTGGCTGGCGTTAT
CAACAAC------------TTTAAGATTGAACTGGAAAGGTCAAAAGTCATAAACACTGAGTTGATGAAGTACAATAATG
AAATCACAGAGGAGTTTGAAGGTCTTAAGATAACATTTGAAGCTATGACTGCAGAAAAAGAACTTTGTGAG---------
------------------------------------------------GCTAACATTTCACAGCTGTCGACCGAGCTAAA
TGAAAAGAATATTGCCGGCGTGGAAGCTGAAGAGCGCATTAAACAGCTCTCTTCTGAAAACAAAAAGGTTTTGTCTAAAC
TCGTAAGTGAGTTAGAATGCAGCGAAAATAACTGTCTGGAGCAGCAGCGATTGACTGATCAAGCCGTAAAAGATCTTGAA
CTAGCTTTAAATGAGATAAATATATTAAAAACTATTGTGGATGAAAGGGAAAGAAACAATGTGTCCCTTAATGACGAACT
TAAG---------------------AAAACGACGGAAAGACTGAGCGAGCTGGTTAATATCAACGAATCTTATTATAATG
AATTGTGTGAAACTAAATTAAAACACTCACAAGACATAAAGGATCACACGAATGCTCACGAGACTGCTCTTCTGGAGCTA
AAAGCTCTATTGGCTAAGGGGTCACTTGACTTTACACAGCTTAAGAACAGCAGTGACGAACTACAAAAGGAAAACCATCT
GAAGGTCGCCGAACTTCAAGGAAAGCTTAATGAAATGGAGTTGCAGCGTAAAAAGCAGGAGGAG------------CTTT
GCAATGAACTGCAAATGAAAACTAATAGCTATGAAAAAGAAATAGAACGACAGCAGCAACAG---------CTAAGTAAT
CAAATCGAGATCATGACATCTAAATTTGAG---------------GCAGAAAGTCTGCGCAATGCTGATGAAACTCAAGC
ACTTAAAGCTGCACTCGTTCAAAGTGATGGAATGTTGAAAGCTGAGCAAACGAACATGCAACGTTTGGCGATTGATCATG
AAAAGCTTGAAATTTTATTTGCAAAGGTACAGGATGAGAAGGAGAAAATCACCACTGAATTATCGGCAGCTAAGTTGAAA
TTCACACAAGAGCTGAATTCCCAGGAGATTCGCCTTCAGAAAAAGTTATCTGAAATGCAGATGGAAATTAAAAATAAAGA
ATCCGAAATGCTTGAATTGGAACGCGAACAGAACAATGAAATGGCCGTACTTAAATTCAAAATGAATCGAATTAACAGTT
TAATCGACCAACCAGTTCACAAAGTG---------------------------GATGATGCCATG------GAAACCTCC
AAAACACAAAGCACTCCAAAAAAAGTG------------CAACCG---------------GATTCAAACGATGATTTGCC
GAGCTCTTCA---AAAACTATGTTCGGTCATCAGCGACAAATTGGTGCAATA---CATTTGTCAGACTTTGAAAGCGAGG
ATGACCAGCCTGTTTTA---------------------AGCTATAAAAACCATAAACTGTCTGCTGTGGTTAAACCGCAA
CAGGAA------------GATCTGTTCGACATTTTGAAGAAATCTAAT
>C(3)G MUSCLE Full Dmel
---------ATGACGGGCGCCAAGAAAAGATCGGGAGCACCGTTAGTGGATGCAGCTCACTCGAAAGCCCCAAAACCAGG
TACAGTTGCCCAAGAAAAAAACAGCCAAATTCCAACTGTTTGG-------------------------------------
-----------AAAAAGGATCATGTAAAAACTCAACTTTTCGAAAGATCAAACGAAAAGCCATCC---------------
---AAAAAAAGAACTCCG--------------------------------------------------------------
----CTAGTGGCTCCTAGAGTTCAGCAATCAAAAATTGAA---------------GCGCAA------ACTTCTCAG----
--------------------GCTGTGGAAAAAACACAGGAAGAC---------CAAACTTTTGCAGCCACCATAGACAGT
TCAACAAAAAGTCTAAAAAAGTCTCCCAAAAACGAGGGAGAATTATGGGCAGATATTCAGAAGCTGTCGCCCCACACGGG
AATAATAATTCATAGCTTCATAAAGCAGTACAACGAATCGCTAAATAATCTCAAGAAGAAAGACTTGGTGGTCAGCAAGA
AAATGAGAGCCATCGCCATGGACTCGCTGAAGAAAAAATCGGAAAATATCAGCTTGAAGGAAAAGTTGACAAATATGGAA
CTGGAGCTGACCCAACTGAAAACTGATCTTATCGAGCAGCAGGAGAAGAACGCAGAGAACATCCAGAAGTACACGGAAAT
CAACAAAAAGTACACCCACTGCGAGCAACATTACGACAAGGAGCTGGAAATCATTAAAGTATGTGTTGAGAAGAAAAATT
CAGAGCTCCGAGATGCTCAATCCCGGATGGCCCTGCAGGCGCAAGAG---------------------------------
------------------------------------CTGAATAATATGCAGCAAACGAATCGTGAGTTAGCTGGAGCCTG
CGAGAAT------------TATAAAAAGGATTTGGAAGAAGCAGAAGTGGCCAAATCTATGATTCTACATGAACTTACCG
ATCTCAAAGAGCTCCACGAAGACCTACAGCTTCAATTTGAAGATGTGTCTGCACAAAAGGAAAAGTTTGAG---------
------------------------------------------------GCAAACATTTTACAATTAAGCAGCGACTTAAA
TGCAAAGATGCTTGACTGCGCCCAGCTTGAAGATCGCATTGAGCAGCTGCCAATAGAGGCCAACAAAGCTTTGTCGAAAC
TGCAACGTGATTTAGAAGCCAGTGAATTGCAGTTCGTGGATCAGCAACGATTGACTGATCAGGCAACGAGGGAACTCGAA
CTTGTTCGCAATGAGATAAATACGTTTAAGACTCTTATTGAGGAAAAGGAAAGAAGACATGTTTCCCTAAGTGATGAACT
AACT---------------------CAAATGACGGAGAGATTGAGCGAGCTCGCTGATATCAACGAAAGTTATATCAATG
AGTTGACTGAAACAAAATTGAAGCACTCCCAGGAAATAAAAGATCAAGCAGATGCCTACGAGATTGTTGTTCAAGAGTTA
AAAGAGAGCTTGAACAAGGCTTCAGTTGATTTTACTCAGCTAAAAAGCAACAGTGAGAAGCTACACAAAGAAACCCTTCT
GCAGGTCTCCGAACTGCAGGAAAAACTTATAGAAATGGTGTCCCATCGCAGCAATCAGGAAGAGCTAATAAAGCGTCTTG
GTAATGAAATTCAAGAAAAAACTCATAATTTTGAAGAAGAACTCAAAAGGCAACAGGAGCAG---------CTTGCTAAT
CAAATGCAGATGAAGGCCACTGAAGTTGAG---------------AGCGAAAATAAGCGAAACGCTGTTGAAATACAAAA
ACTTAAATCTGAACTCGAAGAAAGGAATAAAGCTTTTAAGGCTCAACAGGATAAATTGGAATATTTGATTAGTGATCATG
ATACGCTAAAGAGCGCTATTATCAATCTTCAGGCTGAAAAGAAGGAAATCGAGAGTGAATTATCCACGGCCAAAGTTAAA
TTTAGCGAGGAATTACAGTCTCAGAAAGATAACCTAATGAAAAAGGTATCCGAATTGGAGCTTGAAATTAAAAGAAAAGA
AACCGAATTGATTGAACTTGAGCGTGAAAAGAACAATGAAATGGCTGTGCTACAATTTAAAATGAATCGAATTAACTGCC
TGATCGACCAACCAGTGACCACAATTAAACAGCTA------------------AAAGATTCCAAA------GGGCCAACC
AGAACTGAGAGCATTCCTACTAAGGTG------------CAACCG---------------GAAAATACAGACGAATTTTC
AAGCACTGCC---AGAAAGCGTAATGCTCGTCGTCAAAAAATTACCACA------TATTCCTCCGACTTTGATAGCGGCG
ATGATATACCAATCGTG---------GGCAACTCTTTAAGCGGCAAACGTGCCAAATTATGTGCGCCCATCAAGCCACAA
AATAAT---------ATTGATATGTTCGACATGTTGAAGAATTCTAAA
>C(3)G MUSCLE Full Dsec
---------ATGACGGGCGCCAAGAAAAGATCCGGAGCAGCGTTAGTGGATGCGGTTCAATCGAAAGCGCCAAAATCAAG
TACAGTTGCCCAAGAAAAAAACAGTCAAATTCCAACTGTATGG-------------------------------------
-----------AAAACGGATCAAGTAAAAACTCAAATGTTCGGAAGATCAAATGAAAAGCCATCC---------------
---AAAAAAAGAACTCCG--------------------------------------------------------------
----CTAGTGGCTCCTAGAGTTCAGCAATCAAAAACTGAA---------------GCGCAA------ACATCTCAG----
--------------------GCTATGGAAAAAACCCAGGAAGAC---------CAAACTTTCGCTACCACCGTGAAGATT
TCAAAAACAAGTCTAAAAACTTCTCCCAAAAACGACGGAGAATTATCGGCAGATATTCAGAAGTTGTCGCCCCATACGGG
AATAATAATTCATAGCTTTATAAAGCAGTACAACGACTCGCTCAAGAATCTCAAGAAGAAAGACTTGGTGGTCAGCAAGA
AAATGAGAGCCATCGCCATGGACTCGTTGAAGAAAAAATCGGAAAATATCACATTGAAGGAAAAGTTGACAAATATGGAA
CTGGAGCTGGCCCAACTGAAAACGGATCTCCTCGAGCAGCAGGAGAAGAACGCAGAGAACATCCAGAAGTACATGGAAAT
TAACAAAAAGTACACCAACTGCGAGCAACACTACGACAAGGAGTTGGAAATCATAAAAGCCTGTGTTGAGAAGAAAAATT
CAGAGCTCCGAGATGCTCAATCCCGCATTTCCTTGCAGGCCCAAGAG---------------------------------
------------------------------------CTGAATAATATGAAACAAACGAATCGTGAGTTAGCTGGAGCATT
CAAGGGT------------TATAAAACGGATTTGGAAGAGGCAGAAAAGGCCAAAACTATGATTATACAGGAACTTACCG
GTCTCAAAGAGATGCACGAAGACCTACAGCTTCAATTTGAAAATGTGTCTGCACAAAAGGAAAATTGCGAG---------
------------------------------------------------GCAAGCATTTTACAATTAAGCAGCGACTTAAA
TGCAAAGTTGCTTACCTGCGCCGAGCTTGAAGACCGCATTGAGCAGCTACCAATAGAGGCCAACAAAGCTTTGTCAAAAC
TGCAAAGTGATTTAGAAGCCAGTGAATTGCAGTTCGTGGAGCAGCAACGATTGACTGATCAGGCAACGAAGGAACTCGAA
CTTGTTCGCAATGAGATAAATACGTTAAAGACGCTCATTGAGGAAAAGGAAAGAAGACATGTTGCCCTAAGTGATGAACT
AACT---------------------CAAATGACGGAGAGATTGAGCGAGCTGGCTGATATCAACGAAAGTTATCTCAATG
AGCTGACTGAAACAAAGTTGAAGCACACCCAGGAAATAAAAGAGCAAGCAGATACCTACGAGATTGTTGTTCAAGAGTTA
AAAGAGAGCTTGAACAAAGCTTCAGTTGATTTTACTCAGCTAAAATGCAACAGTGAGAAACTACACACAGAAACCCTTCT
GCAGGTCTCCCAACTTCAGGAAAAACTTACAGAAATGGTGTCCCATCGCAGCAATCAGGAGGAGCTAGTGAAGCGTCTTG
ATAATGAACTTCAAGAAAAAACTCACAGTTTTGAAGAAGAACTCAAAAGACAACAGGAGCAG---------CTAGCTAAT
CAAATGCAGATGAAGGCCACTGAAGTTGAG---------------AGCGAAAATAAGCGCAACGCTGTTCAAATACAAAA
ACTCAAATCTGAACTCGAAGAAAGGAATAAAGCTTTTAAGGCTCAACAAGACAAATTGGAATTTTTGATTAGTGATCTTG
ATAAGCTTAAGAACGCTATTATCAATCTTCAGGCTGAAAAGATGGAAATCGAGAGTGAATTATCCACGGCCAAAGTTAAA
TTTAGCGAGGAATTACAGTCCCAGAAAGATAGCTTAATGAAAAAGGTATCCGAATTGGAGCTTGAAATTAAAAGAAAGGA
AACCGAATTGATTGAACTTGAGCGTGAAAAGAACAATGAAATGGCCGTGCTGCAATTTAAAATGAATCGAATTAACTGCG
TGATCGACCAACCAGTGACCACAATTAAACAGCTA------------------AAAGATTCCAAA------GGGCCAACC
AAAACTGAGAGCATTCCTACTAAGGTG------------CAACCG---------------GAAAGTACAGACGGATTTTC
AGGCACTGCC---AAGAAGCGTAATGCTCGTCGTCAAAAAATTACCACA------TATTCCTCCGACTTTGATAGCGGTG
ATGATATGCCAATCGTG---------GGCAACTCTTTAAACGGCAAACGTGTCAAATTATGTACGCCCATCAAGCCACAA
AATAAT---------ATTGATTTGTTCGACATGTTGAAGAATTCTAAA
>C(3)G MUSCLE Full Dmau
---------ATGACGGGCGCCAAGAAAAGATCGGGAGCAGCGTTAGTGGATGCGGTTCAATCGAAAGCGCCAAAATCAAG
TACAGTTGCCCAAGAAAAAAACAGTCAAATTCCAATTGTATGG-------------------------------------
-----------AAAAAGGATCATGTAAAAACTCAAATTTTCGGA------AATGAAAAACCATCC---------------
---AAAAAAAGAACTCCG--------------------------------------------------------------
----CTAGTGGCTCCTAGAGTTCAGCAATCAAAAATTGAA---------------GCGCAA------ACTTCTCAG----
--------------------GCTGTGGAAAAAACCAAGGAAGAC---------CAAACTTTCGCTGCCACCGTGAAGATG
TCAAAAACAAGTCTAAAAACTTCTCCCAAAAACGACGGAGAATTATGGGCAGATATTCAGAAGTTGTCGCCCCATACGGG
AATAATAATTCATAGCTTCATAAAGCAGTACAACGACTCGCTCAAGAATCTCAAGAAGAAAGACTTGGTGGTCAGCAAGA
AAATGAGAGCCATCGCCATGGACTCGTTGAAGAAAAAATCGGAAAATATCAGCTTGAAGGAAAAGTTGACAAATATGGAA
CTGGAGCTGGCCCAACTGAAAACGGATCTCCTCGAGCAGCAGGAGAAGAACGCAGAGAACATCCAGAAGTACACGGAAAT
CAACAAAAAGTACACCAACTGCGAGCAACACTACGATAAGGAGTTGGAAATCATTAAAGCCTGTGTTGAGATGAAAAATT
CAGAGCTCCGAGATGCTCAATCCCGCATTTCCCTGCAGGCCCAAGAG---------------------------------
------------------------------------CTGAATAATATGCAGCAAACGAATCGTGAGTTAGCTGGAGCCTG
CAAGGGT------------TATAAAACGGATTTGGAACAGGCAGAAATGGCCAAATCTAAGATCCTACAGGAACTTACCG
GTCTCAAAGAGATGCACGAAGATCTACAGCTTCAATTTGAAGAAGTGTCTGCACAAAGGGAAAACTGCGAG---------
------------------------------------------------GCAAACATTTTACAATTAAGCAGCGACTTAAA
TGCCAAGATGCTTGCCTGCGCCGAGCTTGAAGATCGCATTGAACAGCTGCCAATAGAGGCCAACAAAGCTTTGTCGAAAC
TGCAAAGTGATTTAGAAGCCAGTGAATTGCAGTTCGTGGAGCAGCAACGATTGACTGATCAGGCCACAAAGGAACTCGAA
CTTGTTCGCAATGAGATAAATACGTTAAAGACGCTCATTGAGGAAAAGGAAAGAAGTCATGTTACCCTAAGTGATGAACT
AACT---------------------CAAATGACGGAGAGATTGAGCGAGCTGGCTGATATCAACGAAAGTTATCTCAATG
AGTTGACTGAAACAAAGTTGAAGCATACCCAGGAAATAAAAGAGCAAGCAGATACCTACGAGATTGTTGTTCAAGAGTTA
AAAGAGAGCTTGAACAAGGCTTCAGTTGATTTTACTCAGCTAAAATGCAACAGTGAGAAACTACACAAAGAAACCCTTCT
GCAGGTCTCCCAACTTCAGGAAAAACTTACTGAAATGGTGTCCCATCGCAGCAATCAGGAGGAGCTAGTGAAGCGTCTTG
GTAATGAACTTCAAGAAAAAACTCATAGTTTTGAAGAAGAACTCAAAAGACAACAGGTGCAG---------CTAGCTAAT
CAAATGCAGATGAAGGCCACTGAAGTTGCG---------------AGCGAAAATAAGCGCAACGCTGTTCAGATACAAAA
ACTCAAATCTGAACTCGAAGACAGGAATAAAGCTTTTAAGGCTCAACAAGACAAATTGGAATTTTTGATTAGTGATCTTG
ATAAGCTTAAGAACGCTATTATCAATCTGCAGGCTGACAAAATGGAAATCGAGAGTGAATTATCCACGGCCAAAGTTAAA
TTTAGCGAGGAATTACAGTTCCAGAAAGATAGCTTAATGAAAAAGGTATCCGAATTGGAGCTCGAAATTAAAAGAAAGGA
AAACGAATTGACTGAACTTGAGCGCGAAAAGAACAATGAAATGGCCGTGCTGCAATTTAAAATGAATCGAATTAACTGCG
TGATCGACCAACCAGTGACCACAATTAAACAGCTA------------------AAAGATTCCAAA------GGGCCAACC
AAAACTGAGAGCATTCCTACTAAGGTG------------CAACCG---------------GAAAATACGGACGGATTTTC
AGGCACTGCC---AAAAAGCGTAATGCTCGTCGTCAAAAAATTACCACT------TATTCCTCCGACTTTGATAGCGGTG
ATGATATGCCAATCTTG---------GGCAACTCTTTAAACGGCAAACGTGTCAAATTATGTACGCCCATCAAGCCACAA
AATAAT---------ATTGATTTGTTCGACATGTTGAAGAATTCTAAA
>C(3)G MUSCLE Full Dsim
---------ATGACGGGCGCCAAGAAAAGATCGGGAGCAGCGTTAGTGGATGTGGTTCAATCGAAAGCGCCAAAATCAAG
TACAGTTGCCCAAGAAAAAAACAGTCAAATTCCAACTTTATGG-------------------------------------
-----------AAAAAGGATCATGTAAAAACTCAAATGTTCGGAAGATCAAATGAAAAACCATCC---------------
---AAAAAAAGAGCTCCG--------------------------------------------------------------
----CTAGTGGCTCCTAGAGTTCAGCAATCAAAAACTGAA---------------GCGCAA------ACATCTCAG----
--------------------GCTGTGGAAAAAACCAAGGAAGAC---------CAAACTTTCGCTGCCACCGTGAAGATG
TCAAAAACAAGTCTAAAAACTTCTTCCAAAAACGACGGAGAATTATCGGCAGATATTCAGAAGTTGTCGCCCCATACGGG
AATAATAATTCATAGCTTCATAAAGCAGTACAACGACTCGCTCAAGAATCTCAAGAAGAAAGACTTGGTGGTCAGCAAGA
AAATGAGAGCCATCGCCATGGACTCGTTGAAGAAAAAATCGGAAAATATCAGCTTGAAGGAAAAGTTGACAAATATGGAA
CTGGAACTGGACCAACTGAAAACGGATCTCCTCGAGCAGCAGGAGAAGAACGCAGAGAACATCCAGAAGTACACTGAAAT
CAACAAAAAGTACACCAACTGCGAGCAACACTACGACAAGGAGCTAGAAATCATAAGAGCCTGTGTTGAGAAGAAAAATT
CAGAGCTCCGAGATGCTCAATCCCGGATTTCCCTGCAGGCCCAAGAG---------------------------------
------------------------------------CTGAATAATATGCAGCAAACGAATCGTGAGTTAGCTGGAGCCTG
CAAGGGT------------TATAAAACGGATTTGGAAGAGGCAGAAAAGGCCAAATCTATGATTCTACAGGAACTTACCG
GTCTCAAAGAGATGCACGAAGACCTACAGCTTCAATTTGAAGATGTGTCTGCACAAAAGGAAAATTGCGAG---------
------------------------------------------------GCAAACATTTTACAATTAAGCAGCGACTTAAA
TGCAAAGATGCTTGCCTGCGCCGAGCTTGAAGTTCGCATTGAGCAGCTGCCATTAGAGGCCAACAAAGCTTTGTCGAAAC
TGCAAAGTGATTTAGAAGCCAGTGAATTGCAGTTCGTGGAGCAGCAACGATTGACTGATCAGGCCACAAAGGAACTCGAA
CTTGTTCGCAATGAGATAAATACGTTAAAGACGCTCATTGAGGAAAAGGAGAGAAGACATGTTACCCTAAGTGATGAACT
AACT---------------------CGAATGACGGAGAGATTGAGCGAGCTGGCTGATATCAACGAAAGTTATCTCAATG
AGCTGACTGAAACAAAGTTGAAGCACACCCAGGAAATAAAACAGCAAGCAGATACCTACGAGATTGTTGTTCAAGAGTTA
AAAGAGAGCTTGAACAAGGCTTCAGTGGATTTTACTCAGCTAAAAAGCAACAGTGAGAAACTACACAAAGAAACCCTTCT
GCAGGTCTCCCAACTTCAGGAAAAACTTACTGAAATGGTGTCCCATCGCAGCAATCAGGAGAAGCTAGTGAAGCGTCTTG
GTAATGAACTTCAAGAAAAAACGCACAGTTTTGAAGAAGAACTCAAAAGACAACAGGAGCAG---------CTAGCCAAT
CAAATGCAGATGAAGGCCACTGAAGTAGAG---------------AGCGAAAATAAGCGCAACGCTGTTCAGATACAAAA
ACTCAAATCTGAACTCGAAGACAGGAATAAAGCTTTTAAGGCTCAACAAGACAAATTGGAATTTTTGATTAGTGATCATG
ATAAGCTTAAGAACGCTACTATCAATCTTCAGGCTGAAAAGATGGAAATCGAGAGTGAATTATCCACGGCCAAAGTTAAA
TTTAGCGAGGAATTACAGTTCCAAAAAGATAACCTAATGAAAAAGGTATCCGAATTGGAGCTTGAAATTAAAAGAAAGGA
AACCGAATTGACTGAACTTGAGCGTGAAAAGAACAATGAAATGGCCGTGCTGCAATTTAAAATGAATCGAATTAACTGCG
TGATCGACCAGCCAGTGACCACAATTAAACAGCTA------------------AAAGATTCCAAA------GGGCCAACC
AAAACTGAGAGCATTCCTACTAAGGTG------------CAACCG---------------GAAAATACGGACGGATTTTC
AGGCACTACC---AAAAAGCGTAATGCTCGTCGTCAAAAAATTACCACA------TATTCCTCCGACTTTGATAGCGGTG
ATGATATGCCAATCGTG---------GGCAACTCTTTAAACGGCAAACGTGTCAAATTATGTACGCCCATCAAGCCACAA
AATAAT---------ATTGATTTGTTCGACATGTTGAAGAATTCTAAA
>C(3)G MUSCLE Full Dyak
---------ATGACGGGTGTTAAGAAAAGACCTGGATCACCGATAACTGAGGCAGTTCATTCAAAAGCGCCAAAGGCAGG
TACAGTTGCCCAAGAAAAGAGCAGTCAGATCCAAAATGTGAGG-------------------------------------
-----------AAAAAGGACCATTTGAAGGCTCCAATTTCGGAAAGATCAAACGAAAAACCCTCC---------------
---AAGAAAAGGGCTCCG--------------------------------------------------------------
----CAAGTGGCTTCTAAGATGGAGACATCGAAAATTGAA---------------GGGCAA------ATGTCTCAG----
--------------------GCTGCGGAAAAAACACAGAAGAGC---------CAATCTTCCGCTGCCACCGAAGATATT
TCCAAAACAAATATCAAAAAATCTCCCAACAACGGCGAAGAATTATGGGTAGATATTCAGAAGCTGTCGCCACATACGGG
AGCAATGCTTCAAAGCTTTATAAAACAATACAACGACTCGCTCTTAAATATCAAGAAGAAAGACTTGGTTGCGAGCAAGA
AAATGAGAGCCATCGTCATGGACTCGTTGAAGAAAGAGTCGGAAAATATCAGCCTTAAAGGAAAGTTGTCAAGTATGGAG
CTGGAGCTGACCCAAGTGAAAAAGGAGCTTCTGGAACAGCAAGAGAAGAGTGCGGAGATCACGAAGAAGTATATGGAAGT
CAACAAAAAGTATGCCCACGGCGAAAAATACTACGACAAAGAGCTGGAAATCATTAAAGCGTGTATGGAGCAGAAAAATT
TGGAGCTCAAAGACGCTAAATCTCGAATGGACCTACAGGGGCGAGAG---------------------------------
------------------------------------CTGAAGAATGTGCAGCAAACGAATATCCAGTTAGCTGGGGCATG
CACTGGT------------TTTAAGACGGATTTGAAACATGCAGAAGTGGCCTACTCCAAGATTCAACAAGAACTCACAG
GATTCAAGCAGATGTACGAAGCCCTAAGCCTGCAATTCCAAGATATGTCTGCACAAAAGAAAAAAAAAGAG---------
------------------------------------------------GCAAACATCTTACAACTAAGCTCCGACTTAAA
TGCAAAGATGCAAGCCTGCGACGAGCTTGCAGAGCGCAATGAGCAGGTGACAATAGAAGCCAACAACGCCCTGTCGAAAC
TGCAAAGTGATTTAGAAGCCAGTGAATTACGGTTCGTGGAGCAGCAACGATTGACTGATCAAGCCACGAAGGAACTGGAA
CTTTATCGGAATCAGATAAACACGTTTAAAACTCTCATTGAGGAAAAAGAAACCAGACATGTTTCCCTTAGTGGTGAACT
GACT---------------------CAAATGAAGGAGAGGTTGGGGGAATTATTCAATATAAACGAAAGTTGTCTCAATG
AATTGACTGAAACGAAGTTAAAGCACTCTCAGGAAATTAAGGAGCAAGCTGATGCCTACGAGATTGTTGTGCAAGAGTTA
AAAGGCCTAATGGACAAGGCGTCAGTTGATTTTGCACAGCTTAAGAGCCACAGTGAGGAACAACAAAAAGAAGCCTCTCT
ACAGGTCTCCCAGCTTCAGGAAAAACTTACTGAAATGGAATCCCATCGCAGCAATCAGGAGGAGCTAATAAAAAGTCTTG
GCGATGAACTTCAAGAAAAAACACACGTCTTTAAAGAAGAACTTACAAGACAACAGGAGCAG---------CTATCAAAT
GAAATGCATATAAGGGCAACTGAAGCCGAG---------------CGCGAAAGTATGCGCAGTGCTGAAGAAATACAAAA
ACTCAAATCTGAACTGGAAGAAAGAAATAAAGCTTTTAAGGCTGTACAGGACAAATTGGAAAACATGATAAGTGATCATG
GTAGACTAAGCAACACTGTTACCAATCTTCAGGCTAAAAATGAGGAAATCGCAATTGAATTATCGACGGCCACAGTTAAA
TTTAGCCAGGAATTAAAGTCGCAGAAAGATAACCTTATGCAAAAGGTATCTGAATTGGAGCTTGTAATTCAAAGAAAAGA
AACTGAAATTATTGAACTTGAGCGTCAAAAGAACAATGAAATGGCCGTGCTGCAATTTAAAATGAATCGAATTAATAGCG
TGATTGACCAGCCAGTGAGCACCATTAAGCAGCTT------------------AAGGATTCCCAA------GGCCCGACC
AAAACTCAAAGCATCCCAAATAAGGTG------------AAACCG---------------GAGGCAGCAGACAAATTGTC
AAGAACTGCA---AAAAAGCGATTA---------CGCTGTCTAACATCTATATCATACGCTTCAGACTTTGAAAGCGAAG
ATGATAGGCCAATCTTA---------AGCGCACCTTCAAGCGGCAAACGTGTAAAAGTGTCTGCGGCAGTAAAGCCACAA
AATGAA---------ATGGATTTGTTCGACATGGTTAAGAATACCAAA
>C(3)G MUSCLE Full Dere
---------ATGACGGGCGCAAAGAAAAGGCCTGGATCACCGATAGCGGACGCGGTTCATTCAAAAGCGCCAATATCAGG
TACAGTCGCTCTAGAAAAGAGCAGTCAGATCCAAAATATGCGA-------------------------------------
-----------GAAAATGACCAT---------------TCGGAAAAATCAAACGAAAAACCCTCA---------------
---ATAAAAAGCGCTCCG--------------------------------------------------------------
----CAAGTGGCTTCTGAAGTTGAGACATCAAAAACTGAA---------------GCGCAA------ATACCTCAG----
--------------------GCTACGGAAAAGACCCAGAAAGTC---------CAAACTTCCGCTGCCACCGAAGAGACT
TCCAAAACAAATATCAAAAAGTCTCCCGAATACGGCGAAGAATTATGGGCAGATATCCAGAAGCTGTCGCCCCATATGGG
AATAATACTTCAAGGCTTTATAAAGCAGTACAACGACTCGCTCATGAATATCAAGAAGAAAGACTTGGTTGTAAGCAAGA
AAATGAGAGCCATCGTCATGGACTCGCTGAAGAAAAAAGCGGAAAATATCACCCTTAAAGGACAGTTGTCACATATGGAG
ATGCAGCTGACCCAAGTGAAGAAAGATCTTCTTAAGCAGCAGGAGAAGTACGCAGAGAACGCGCAGAAGTACATGGAAAT
CAACAAAAAGTATGTCCATTGCGAGAAATACTACGACACAGAGCTGGAAATCATTAAAGCGTGTATGGAGAAGAGAAATT
CAGAGCTCAAAGACGCACAATCCCGAATTGCCCTACAGGGGCGAGAG---------------------------------
------------------------------------CTGAATAATATGCAACAAACGAATCGCCAGTTAGCTGGGACATG
CACTGCT------------TATAAGACGGATTTGGAACAGGCAGAAGTGGCAAACTCTAAGATTCAACAGGAACTTGCAG
GATTCAAGCAGATGTACGAAGCCTTAACCGTGCAATTTGAAGATATTTCTGCACAAAAAGAAAATTGCGAG---------
------------------------------------------------GCAAACATCTTACAATTAAGCACCGACTTAAA
TGCAAAGATTCTTGCCTGCACCGAGCTTGCAGAGCGCATTGAGCAGATGCCAATAGAAGCCAACAAAGTTTTGTCGAAAC
TGCAAAGTGATTTAGAAGCCAGTGAATTACGATTTGTGGAGCAGCAACGATTGACTGACCAAACCACGAAGGAACTTGAA
CTTCTTCGGAATCAAATAAACACGTCTAAAACTCTCATTGAGGAAAAGGAAAGTCGACATGTTTCCCTGAGTAATGAACT
GACT---------------------CAAATGACGGAGAGGTTGAACGAACTAGTCGATATAAACGAAAGTTATCTCAATG
AACTGACTGAATCGAAGCTAAAGCACTCTCAGGAAATTAAAGAGCAAGCTGAGGCCTACGAGATTGTTGTTCACGAGTTG
AAAGGGCTGTTGGACAAAGCGTCAGTGGATTTTACACAGCTTAAGAGCAACAGTGAGGAACAACACAATGAAGCCTTTCG
ACAGGTCTCCCAGCTCCAGGAAAAACTTAGTGAAATGGTGTCCCACCGGAGCAATCAGGAGGAACTAATAAAGCGTCTTG
GTAATGAACTTAATGAAAAAACCCTCGGCTTCGAAAAAGAACTTAAAAGACAACAGGAGCAG---------CTGGCTAAT
CAAATGCAGATAAAGGCAACTGAAGTTGAG---------------CGCGAAAATATGCGCAGTGCTGCTGAAATAAAAAA
ACTCAAATCTGAACTCGAGGAAAGAAATATAGCTTTTAAGGCTCAGCAGGAGAAATTGGAAGATTTGATAAGAGATCATG
ATAGGCTAAACAACACTGTTACCAATCTTCAGGCTAAAAAGAAGGAAATGGCGAATGAATTATCCAGAGCCAAAGTGCAA
TTTAGCCAGGAATTAACGTCCCAGAAAGATAACCTTATGAAAAAGGTATCCGAATTGGAGCTAGAAATTCAAAGAAAGGA
AACTGAAATTATTGAACTCGAGCGCGGAAAGAACAATGAAATGGCCGTGCTTCAATTTAAAATGAAACGCATTAATAGCG
TAATCGACCAACCAGTAACCATGATTAAGCAGCTC------------------ATGGATTCCCAA------GGGCAGACC
AAAACTCAAAGCATCCAGAATAAGGTG------------CAACCG---------------AATGCAGCAGACGTATTGCC
AAGCGCTGCC---AAAAAGCGTAATGCTCGCCGTCAAAAATTTACCACA------TATGCGTCAGACTTTGATAGCGGAG
ATGACATGCCAATCTTA---------AGCGAACATTTAAGCGGCAAACGTCTTAAATTATCTGCGTCCGTCAAGCCACGA
AATGGA---------GTGGATGTGTTCGACAGGTTGAAGACTTCTAAA
>C(3)G MUSCLE Full Deug
---------ATGTCTGAAATTAGGAAACGGGCTGGCGGGCAACTTGCGAATTCAGTTGCTGTAAAAGTTACAAAGAAAAG
TACAGTCGTTGACCCGCGGAGTAGTGAAATCCCAATGGACGCC-------------------------------------
-----------------------------------AAAACTCAACTGGTTTCTAAAAATGCATCCCAACTCCACAATGAT
TTTAAGAAGAAAACGATC--------------------------------------------------------------
----CAGAATGTCTCCCCCTGCGAGACGCCAAAAATGTTC---------------GCGCCAAAA---GTTATGCCC----
--------------------CTCGAAGAAGCCCCGAAAAAACCC---------ACTACCCCCACCCACCCCTTGGACCAA
CCAAAAAGAAAGATCAAAAAATTTCCCAACAATCCGGAGAAATTATGGAAAGACGTCCAAAAGTTGTCTCCCGGTACTGG
GAGATTATTAGATGACTTCATGAAGCAACATAACAACTCACTCTCAGATCTGAAAAGGAAAGACTTGATCTTAAGCAAGA
AAATGCAAACTATCGCCATGGAATCTTTGCAGAAAAATACGGAAAATATTAACCTTAAA---------------------
------------------------------------------------------GAGAACATTAAAAAGTACATGGAAAT
CAGCAAAAAGTACACTCATTGTGAGAAAAACTATGACAATGAGCTTGAAATCATTAAAGTGTGTGCGGAGAAGAAAAACA
CAGAGCTTAAAGCTGCCCAATCTCGAATTGCTCAACTGGATCGCGAG---------------------------------
------------------------------------CTGAAGAATATGGAAGAAACCAATCGCGAACTATCTTCCGCACT
CGGCAAA------------TGTAATACGGAATTGGAGCAGTCCCTAGTGACCAACAGTCAGATCTTGGAGCATTGTACTG
GAATCACGGGGTCATACGAATCCCTAAGGCTACAATTTGAAGATGTAACTGCACAAAAAGAATTATGCGAG---------
------------------------------------------------GCAAACTTCCTACAGCTGAGCACCGAGCTTAA
TGCAAAAGTGCTTACCTGCGCCGAACTTCAAGATCGCGTTAAACAGCTACCCATTGAAGCCAATAAGGTTTTGTCGGAAG
[truncated: 743,480 more chars]
