# Supplementary material for: Holding it together: rapid evolution and positive selection in the synaptonemal complex of Drosophila
Source: BMC Evol Biol. 2016 May 5;16:91. doi: 10.1186/s12862-016-0670-8 (PMC4857336; doi:10.1186/s12862-016-0670-8)
Supplement: Additional file 3: — Aligned D. melanogaster population sequences from the Drosophila Population Genomics Project (DPGP). Sequences were aligned to D. simulans and D. yakuba. Sequences that did not align or were missing data were removed prior to the MK tests. (TXT 676 kb) [file 12862_2016_670_MOESM3_ESM.txt]

>KN73-1-3#chr2L C(2)M DPGP African Populations
ATGAGCTTGAATTTATATGAGAGCAACATCCTTAATTCCTGCTGGAAAGCGGGAGGGCGCAAACCGAGGAAATCGGCATT
TGGCCAACTTAATCGAAATGAGATCGCTGATGTGGATGTAGTCGCCTGCTGCAAGCAAATCACCGAATTAATTGAGGAAA
ATGCATTAAGAAAACGATCCAATGTTTTGGCCGCAAGAAACCGGCAAAATGTTATTTTCAAGGACATTTCCCGCTTGGTT
TTTGGAGTTGCGGATATTTTTAGATGCCAAGTGGATCTACTTTTGGGGGACACGAAGGTATTACTTGACCAATGTACACG
TACCAACTTGGATTACGTTCTCACCACAACAAAATCCGTAGTGGTCAACAAATCAGAGATTCGAATCCAACGCAAAGGAA
AGCGGGTGATCACCAAGAAATCTAAAGTAACAGTATCAAAACGTCCCAGACTGCAGGAATCGGATCTATTGGATGAATTC
TCACATGAATACTACGAGAAGATGCTATCCGAATGCCAGATGTGGCAAACGGAGTGCACACAACAGGTGGTGGAGGACCT
GAACGAGTCTATTGAACAACCCCGGAGTTGCACTCAGTCAAAGTCGTATCATTCCATTACAATCACCGAAGAGATTGAAC
TTCCCGAAGATCATAGCTTAATTATGCCATCAAATGGTTTTGGCGAAGCCGAGGGCGCGGACTTAACCATTTTTCAAGAG
CTTTACCCCAAAGATGGCACACGGAACTCACTAAAGCGACACTCAATAGCTCAGGATCCAACTGACATCTTACCGGATAA
AATGCCCAGATTGGATGATTGCGATGTTTTCCAAGCTGACAATGCTATCATGACCCAAATCTTTCCGCATAACATTGAAC
CAGCTGAAGTAACTCAGATAGTTTGTGAACCGTCGTTGCCATCCGTTTTAAATTCTTTTGGAGAAATAACATTTAGCCAC
CCGAAAAATCGGAAAAGAAAGCTAATAGTAGACAAACGAATTGAATACACCCGGGAGCAGCTGGTGAAGCATAGACAGAA
ATATATGGAAGAATACCTTTCAAGGAATGTGATAGTGCCAAAATCCTCGGATTTACGGAAACCCCCTAAGGAACTTCTCT
GTAAACTGTATAATAATGTAAGTTTTTTAGCTCTTCATAACTCCGGACCTAAGCTCAGTAATGAAGAAAAGGAATTCGAG
GCAGAAAACACATTGAGAACCATATTTGGCTGCGAGTTTACCGAGAATCTTTCTAAAGAGATATTTGTGCGACCATCGCA
GGCTACAAAATGTAGGGATAAAGCGGCACATATCTATCAGCCCGAACCGCTTGAAGTGGACTGTGTGCAACCTCAACTTC
AGCCACGTGATGTAAATCAGAATTATCATAATGAAATGAATGAGCACGGCATATACCGTGAGGATAATCATGATGATACC
TACAGCGTAATGATGAGTCTCTTAAGCATTTGGCGTAATAATCCGAAAATCACGGGAATCGATGCCATTGATTTTATAAA
AACGTTTGATAGTCGCATCAAGGCTTCGTTAGCCTTTCTCCATTTGTTGTATCTTGTTCGAGACCATTTTATAGAGATAT
CAAAGCGAGCTAATTCGCTGGAAATGTACCAAATTACTCTTGGCAAAGAGTCCGCTAAGCTAATATACAATCTTATGCTG
AGTGAGACT
>GA130#chr2L C(2)M DPGP African Populations
ATGAGCTTGAATTTATATGAGAGCAACATCCTTAATTCCTGCTGGAAAGCGGGAGGGCGCAAACCGAGGAAATCGGCATT
TGGCCAACTTAATCGAAATGAGATCGCTGATGTGGATGTAGTCGCCTGCTGCAAGCAAATCACCGAATTAATTGAGGAAA
ATGCATTAAGAAAACGATCCAATGTTTTGGCCGCAAGAAACCGGCAAAATGTTATTTTCAAGGACATTTCCCGCTTGGTT
TTTGGAGTTGCGGATATTTTTAGATGCCAAGTGGATCTACTTTTGGGGGACACGAAGGTATTACTTGACCAATGTACACG
TACCAACTTGGATTACGTTCTCACCACAACAAAATCCGTAGTGGTCAACAAATCAGAGATTCGAATCCAACGCAAAGGAA
AGCGGGTGATCACCAAGAAATCTAAAGTAACAGTATCAAAACGTCCCAGACTGCAGGAATCGGATCTATTGGATGAATTC
TCACATGAATACTACGAGAAGATGCTATCCGAATGCCAGATGTGGCAAACGGAGTGCACACAACAGGTGGTGGAGGACCT
GAACGAGTCTATTGAACAACCCCGGAGTTGCACTCAGTCAAAGTCGTATCATTCCATTACAATCACCGAAGAGATTGAAC
TTCCCGAAGATCATAGCTTAATTATGCCATCAAATGGTTTTGGCGAAGCCGAGGGCGCGGACTTAACCATTTTTCAAGAG
CTTTACCCCAAAGATGGCACACGGAACTCACTAAAGCGACACTCAATAGCTCAGGATCCAACTGACATCTTACCGGATAA
AATGCCCAGATTGGATGATTGCGATGTTTTCCAAGCTGACAATGCTATCATGACCCAAATCTTTCCGCATAACATTGAAC
CAGCTGAAGTAACTCAGATAGTTTGTGAACCGTCGTTGCCATCCGTTTTAAATTCTTTTGGAGAAATAACATTTAGCCAC
CCGAAAAATCGGAAAAGAAAGCTAATAGTAGACAAACGAATTGAATACACCCGGGAGCAGCTGGTGAAGCATAGACAGAA
ATATATGGAAGAATACCTTTCAAGGAATGTGATAGTGCCAAAATCCTCGGATTTACGGAAACCCCCTAAGGAACTTCTCT
GTAAACTGTATAATAATGTAAGTTTTTTAGCTCTTCATAACTCCGGACCTAAGCTCAGTAATGAAGAAAAGGAATTCGAG
GCAGAAAACACATTGAGAACCATATTTGGCTGCGAGTTTACCGAGAATCTTTCTAAAGAGATATTTGTGCGACCATCGCA
GGCTACAAAATGTAGGGATAAAGCGGCACATATCTATCAGCCCGAACCGCTTGAAGTGGACTGTGTGCAACCTCAACTTC
AGCCACGTGATGTAAATCAGAATTATCATAATGAAATGAATGAGCACGGCATATACCGTGAGGATAATCATGATGATACC
TACAGCGTAATGATGAGTCTCTTAAGCATTTGGCGTAATAATCCGAAAATCACGGGAATCGATGCCATTGATTTTATAAA
AACGTTTGATAGTCGCATCAAGGCTTCGTTAGCCTTTCTCCATTTGTTGTATCTTGTTCGAGACCATTTTATAGAGATAT
CAAAGCGAGCTAATTCGCTGGAAATGTACCAAATTACTCTTGGCAAAGAGTCCGCTAAGCTAATATACAATCTTATGCTG
AGTGAGACT
>FR361#chr2L C(2)M DPGP African Populations
ATGAGCTTGAATTTATATGAGAGCAACATCCTTAATTCCTGCTGGAAAGCGGGAGGGCGCAAACCGAGGAAATCGGCATT
TGGCCAACTTAATCGAAATGAGATCGCTGATGTGGATGTAGTCGCCTGCTGCAAGCAAATCACCGAATTAATTGAGGAAA
ATGCATTAAGAAAACGATCCAATGTTTTGGCCGCAAGAAACCGGCAAAATGTTATTTTCAAGGACATTTCCCGCTTGGTT
TTTGGAGTTGCGGATATTTTTAGATGCCAAGTGGATCTACTTTTGGGGGACACGAAGGTATTACTTGACCAATGTACACG
TACCAACTTGGATTACGTTCTCACCACAACAAAATCCGTAGTGGTCAACAAATCAGAGATTCGAATCCAACGCAAAGGAA
AGCGGGTGATCACCAAGAAATCTAAAGTAACAGTATCAAAACGTCCCAGACTGCAGGAATCGGATCTATTGGATGAATTC
TCACATGAATACTACGAGAAGATGCTATCCGAATGCCAGATGTGGCAAACGGAGTGCACACAACAGGTGGTGGAGGACCT
GAACGAGTCTATTGAACAACCCCGGAGTTGCACTCAGTCAAAGTCGTATCATTCCATTACAATCACCGAAGAGATTGAAC
TTCCCGAAGATCATAGCTTAATTATGCCATCAAATGGTTTTGGCGAAGCCGAGGGCGCGGACTTAACCATTTTTCAAGAG
CTTTACCCCAAAGATGGCACACGGAACTCACTAAAGCGACACTCAATAGCTCAGGATCCAACTGACATCTTACCGGATAA
AATGCCCAGATTGGATGATTGCGATGTTTTCCAAGCTGACAATGCTATCATGACCCAAATCTTTCCGCATAACATTGAAC
CAGCTGAAGTAACTCAGATAGTTTGTGAACCGTCGTTGCCATCCGTTTTAAATTCTTTTGGAGAAATAACATTTAGCCAC
CCGAAAAATCGGAAAAGAAAGCTAATAGTAGACAAACGAATTGAATACACCCGGGAGCAGCTGGTGAAGCATAGACAGAA
ATATATGGAAGAATACCTTTCAAGGAATGTGATAGTGCCAAAATCCTCGGATTTACGGAAACCCCCTAAGGAACTTCTCT
GTAAACTGTATAATAATGTAAGTTTTTTAGCTCTTCATAACTCCGGACCTAAGCTCAGTAATGAAGAAAAGGAATTCGAG
GCAGAAAACACATTGAGAACCATATTTGGCTGCGAGTTTACCGAGAATCTTTCTAAAGAGATATTTGTGCGACCATCGCA
GGCTAAAAAATGTAGGGATAAAGCGGCACATATCTATCAGCCCGAACCGCTTGAAGTGGACTGTGTGCAACCTCAACTTC
AGCCACGTGATGTAAATCAGAATTATCATAATGAAATGAATGAGCACGGCATATACCGTGAGGATAATCATGATGATACC
TACAGCGTAATGATGAGTCTCTTAAGCATTTGGCGTAATAATCCGAAAATCACGGGAATCGATGCCATTGATTTTATAAA
AACGTTTGATAGTCGCATCAAGGCTTCGTTAGCCTTTCTCCATTTGTTGTATCTTGTTCGAGACCATTTTATAGAGATAT
CAAAGCGAGCTAATTCGCTGGAAATGTACCAAATTACTCTTGGCAAAGAGTCCGCTAAGCTAATAGACAATCTTATGCTG
AGTGAGACT
>FR207#chr2L C(2)M DPGP African Populations
ATGAGCTTGAATTTATATGAGAGCAACATCCTTAATTCCTGCTGGAAAGCGGGAGGGCGCAAACCGAGGAAATCGGCATT
TGGCCAACTTAATCGAAATGAGATCGCTGATGTGGATGTAGTCGCCTGCTGCAAGCAAATCACCGAATTAATTGAGGAAA
ATGCATTAAGAAAACGATCCAATGTTTTGGCCGCAAGAAACCGGCAAAATGTTATTTTCAAGGACATTTCCCGCTTGGTT
TTTGGAGTTGCGGATATTTTTAGATGCCAAGTGGATCTACTTTTGGGGGACACGAAGGTATTACTTGACCAATGTACACG
TACCAACTTGGATTACGTTCTCACCACAACAAAATCCGTAGTGGTCAACAAATCAGAGATTCGAATCCAACGCAAAGGAA
AGCGGGTGATCACCAAGAAATCTAAAGTAACAGTATCAAAACGTCCCAGACTGCAGGAATCGGATCTATTGGATGAATTC
TCACATGAATACTACGAGAAGATGCTATCCGAATGCCAGATGTGGCAAACGGAGTGCACACAACAGGTGGTGGAGGACCT
GAACGAGTCTATTGAACAACCCCGGAGTTGCACTCAGTCAAAGTCGTATCATTCCATTACAATCACCGAAGAGATTGAAC
TTCCCGAAGATCATAGCTTAATTATGCCATCAAATGGTTTTGGCGAAGCCGAGGGCGCGGACTTAACCATTTTTCAAGAG
CTTTACCCCAAAGATGGCACACGGAACTCACTAAAGCGACACTCAATAGCTCAGGATCCAACTGACATCTTACCGGATAA
AATGCCCAGATTGGATGATTGCGATGTTTTCCAAGCTGACAATGCTATCATGACCCAAATCTTTCCGCATAACATTGAAC
CAGCTGAAGTAACTCAGATAGTTTGTGAACCGTCGTTGCCATCCGTTTTAAATTCTTTTGGAGAAATAACATTTAGCCAC
CCGAAAAATCGGAAAAGAAAGCTAATAGTAGACAAACGAATTGAATACACCCGGGAGCAGCTGGTGAAGCATAGACAGAA
ATATATGGAAGAATACCTTTCAAGGAATGTGATAGTGCCAAAATCCTCGGATTTACGGAAACCCCCTAAGGAACTTCTCT
GTAAACTGTATAATAATGTAAGTTTTTTAGCTCTTCATAACTCCGGACCTAAGCTCAGTAATGAAGAAAAGGAATTCGAG
GCAGAAAACACATTGAGAACCATATTTGGCTGCGAGTTTACCGAGAATCTTTCTAAAGAGATATTTGTGCGACCATCGCA
GGCTACAAAATGTAGGGATAAAGCGGCACATATCTATCAGCCCGAACCGCTTGAAGTGGACTGTGTGCAACCTCAACTTC
AGCCACGTGATGTAAATCAGAATTATCATAATGAAATGAATGAGCACGGCATATACCGTGAGGATAATCATGATGATACC
TACAGCGTAATGATGAGTCTCTTAAGCATTTGGCGTAATAATCCGAAAATCACGGGAATCGATGCCATTGATTTTATAAA
AACGTTTGATAGTCGCATCAAGGCTTCGTTAGCCTTTCTCCATTTGTTGTATCTTGTTCGAGACCATTTTATAGAGATAT
CAAAGCGAGCTAATTCGCTGGAAATGTACCAAATTACTCTTGGCAAAGAGTCCGCTAAGCTAATAGACAATCTTATGCTG
AGTGAGACT
>FR310#chr2L C(2)M DPGP African Populations
ATGAGCTTGAATTTATATGAGAGCAACATCCTTAATTCCTGCTGGAAAGCGGGAGGGCGCAAACCGAGGAAATCGGCATT
TGGCCAACTTAATCGAAATGAGATCGCTGATGTGGATGTAGTCGCCTGCTGCAAGCAAATCACCGAATTAATTGAGGAAA
ATGCATTAAGAAAACGATCCAATGTTTTGGCCGCAAGAAACCGGCAAAATGTTATTTTCAAGGACATTTCCCGCTTGGTT
TTTGGAGTTGCGGATATTTTTAGATGCCAAGTGGATCTACTTTTGGGGGACACGAAGGTATTACTTGACCAATGTACACG
TACCAACTTGGATTACGTTCTCACCACAACAAAATCCGTAGTGGTCAACAAATCAGAGATTCGAATCCAACGCAAAGGAA
AGCGGGTGATCACCAAGAAATCTAAAGTAACAGTATCAAAACGTCCCAGACTGCAGGAATCGGATCTATTGGATGAATTC
TCACATGAATACTACGAGAAGATGCTATCCGAATGCCAGATGTGGCAAACGGAGTGCACACAACAGGTGGTGGAGGACCT
GAACGAGTCTATTGAACAACCCCGGAGTTGCACTCAGTCAAAGTCGTATCATTCCATTACAATCACCGAAGAGATTGAAC
TTCCCGAAGATCATAGCTTAATTATGCCATCAAATGGTTTTGGCGAAGCCGAGGGCGCGGACTTAACCATTTTTCAAGAG
CTTTACCCCAAAGATGGCACACGGAACTCACTAAAGCGACACTCAATAGCTCAGGATCCAACTGACATCTTACCGGATAA
AATGCCCAGATTGGATGATTGCGATGTTTTCCAAGCTGACAATGCTATCATGACCCAAATCTTTCCGCATAACATTGAAC
CAGCTGAAGTAACTCAGATAGTTTGTGAACCGTCGTTGCCATCCGTTTTAAATTCTTTTGGAGAAATAACATTTAGCCAC
CCGAAAAATCGGAAAAGAAAGCTAATAGTAGACAAACGAATTGAATACACCCGGGAGCAGCTGGTGAAGCATAGACAGAA
ATATATGGAAGAATACCTTTCAAGGAATGTGATAGTGCCAAAATCCTCGGATTTACGGAAACCCCCTAAGGAACTTCTCT
GTAAACTGTATAATAATGTAAGTTTTTTAGCTCTTCATAACTCCGGACCTAAGCTCAGTAATGAAGAAAAGGAATTCGAG
GCAGAAAACACATTGAGAACCATATTTGGCTGCGAGTTTACCGAGAATCTTTCTAAAGAGATATTTGTGCGACCATCGCA
GGCTACAAAATGTAGGGATAAAGCGGCACATATCTATCAGCCCGAACCGCTTGAAGTGGACTGTGTGCAACCTCAACTTC
AGCCACGTGATGTAAATCAGAATTATCATAATGAAATGAATGAGCACGGCATATACCGTGAGGATAATCATGATGATACC
TACAGCGTAATGATGAGTCTCTTAAGCATTTGGCGTAATAATCCGAAAATCACGGGAATCGATGCCATTGATTTTATAAA
AACGTTTGATAGTCGCATCAAGGCTTCGTTAGCCTTTCTCCATTTGTTGTATCTTGTTCGAGACCATTTTATAGAGATAT
CAAAGCGAGCTAATTCGCTGGAAATGTACCAAATTACTCTTGGCAAAGAGTCCGCTAAGCTAATAGACAATCTTATGCTG
AGTGAGACT
>RG11N#chr2L C(2)M DPGP African Populations
ATGAGCTTGAATTTATATGAGAGCAACATCCTTAATTCCTGCTGGAAAGCGGGAGGGCGCAAACCGAGGAAATCGGCATT
TGGCCAACTTAATCGAAATGAGATCGCTGATGTGGATGTAGTCGCCTGCTGCAAGCAAATCACCGAATTAATTGAGGAAA
ATGCATTAAGAAAACGATCCAATGTTTTGGCCGCAAGAAACCGGCAAAATGTTATTTTCAAGGACATTTCCCGCTTGGTT
TTTGGAGTTGCGGATATTTTTAGATGCCAAGTGGATCTACTTTTGGGGGACACGAAGGTATTACTTGACCAATGTACACG
TACCAACTTGGATTACGTTCTCACCACAACAAAATCCGTAGTGGTCAACAAATCAGAGATTCGAATCCAACGCAAAGGAA
AGCGGGTGATCACCAAGAAATCTAAAGTAACAGTATCAAAACGTCCCAGACTGCAGGAATCGGATCTATTGGATGAATTC
TCACATGAATACTACGAGAAGATGCTATCCGAATGCCAGATGTGGCAAACGGAGTGCACACAACAGGTGGTGGAGGACCT
GAACGAGTCTATTGAACAACCCCGGAGTTGCACTCAGTCAAAGTCGTATCATTCCATTACAATCACCGAAGAGATTGAAC
TTCCCGAAGATCATAGCTTAATTATGCCATCAAATGGTTTTGGCGAAGCCGAGGGCGCGGACTTAACCATTTTTCAAGAG
CTTTACCCCAAAGATGGCACACGGAACTCACTAAAGCGACACTCAATAGCTCAGGATCCAACTGACATCTTACCGGATAA
AATGCCCAGATTGGATGATTGCGATGTTTTCCAAGCTGACAATGCTATCATGACCCAAATCTTTCCGCATAACATTGAAC
CAGCTGAAGTAACTCAGATAGTTTGTGAACCGTCGTTGCCATCCGTTTTAAATTCTTTTGGAGAAATAACATTTAGCCAC
CCGAAAAATCGGAAAAGAAAGCTAATAGTAGACAAACGAATTGAATACACCCGGGAGCAGCTGGTGAAGCATAGACAGAA
ATATATGGAAGAATACCTTTCAAGGAATGTGATAGTGCCAAAATCCTCGGATTTACGGAAACCCCCTAAGGAACTTCTCT
GTAAACTGTATAATAATGTAAGTTTTTTAGCTCTTCATAACTCCGGACCTAAGCTCAGTAATGAAGAAAAGGAATTCGAG
GCAGAAAACACATTGAGAACCATATTTGGCTGCGAGTTTACCGAGAATCTTTCTAAAGAGATATTTGTGCGACCATCGCA
GGCTACAAAATGTAGGGATAAAGCGGCACATATCTATCAGCCCGAACCGCTTGAAGTGGACTGTGTGCAACCTCAACTTC
AGCCACGTGATGTAAATCAGAATTATCATAATGAAATGAATGAGCACGGCATATACCGTGAGGATAATCATGATGATACC
TACAGCGTAATGATGAGTCTCTTAAGCATTTGGCGTAATAATCCGAAAATCACGGGAATCGATGCCATTGATTTTATAAA
AACGTTTGATAGTCGCATCAAGGCTTCGTTAGCCTTTCTCCATTTGTTGTATCTTGTTCGAGACCATTTTATAGAGATAT
CAAAGCGAGCTAATTCGCTGGAAATGTACCAAATTACTCTTGGCAAAGAGTCCGCTAAGCTAATAGACAATCTTATGCTG
AGTGAGACT
>RG15#chr2L C(2)M DPGP African Populations
ATGAGCTTGAATTTATATGAGAGCAACATCCTTAATTCCTGCTGGAAAGCGGGAGGGCGCAAACCGAGGAAATCGGCATT
TGGCCAACTTAATCGAAATGAGATCGCTGATGTGGATGTAGTCGCCTGCTGCAAGCAAATCACCGAATTAATTGAGGAAA
ATGCATTAAGAAAACGATCCAATGTTTTGGCCGCAAGAAACCGGCAAAATGTTATTTTCAAGGACATTTCCCGCTTGGTT
TTTGGAGTTGCGGATATTTTTAGATGCCAAGTGGATCTACTTTTGGGGGACACGAAGGTATTACTTGACCAATGTACACG
TACCAACTTGGATTACGTTCTCACCACAACAAAATCCGTAGTGGTCAACAAATCAGAGATTCGAATCCAACGCAAAGGAA
AGCGGGTGATCACCAAGAAATCTAAAGTAACAGTATCAAAACGTCCCAGACTGCAGGAATCGGATCTATTGGATGAATTC
TCACATGAATACTACGAGAAGATGCTATCCGAATGCCAGATGTGGCAAACGGAGTGCACACAACAGGTGGTGGAGGACCT
GAACGAGTCTATTGAACAACCCCGGAGTTGCACTCAGTCAAAGTCGTATCATTCCATTACAATCACCGAAGAGATTGAAC
TTCCCGAAGATCATAGCTTAATTATGCCATCAAATGGTTTTGGCGAAGCCGAGGGCGCGGACTTAACCATTTTTCAAGAG
CTTTACCCCAAAGATGGCACACGGAACTCACTAAAGCGACACTCAATAGCTCAGGATCCAACTGACATCTTACCGGATAA
AATGCCCAGATTGGATGATTGCGATGTTTTCCAAGCTGACAATGCTATCATGACCCAAATCTTTCCGCATAACATTGAAC
CAGCTGAAGTAACTCAGATAGTTTGTGAACCGTCGTTGCCATCCGTTTTAAATTCTTTTGGAGAAATAACATTTAGCCAC
CCGAAAAATCGGAAAAGAAAGCTAATAGTAGACAAACGAATTGAATACACCCGGGAGCAGCTGGTGAAGCATAGACAGAA
ATATATGGAAGAATACCTTTCAAGGAATGTGATAGTGCCAAAATCCTCGGATTTACGGAAACCCCCTAAGGAACTTCTCT
GTAAACTGTATAATAATGTAAGTTTTTTAGCTCTTCATAACTCCGGACCTAAGCTCAGTAATGAAGAAAAGGAATTCGAG
GCAGAAAACACATTGAGAACCATATTTGGCTGCGAGTTTACCGAGAATCTTTCTAAAGAGATATTTGTGCGACCATCGCA
GGCTACAAAATGTAGGGATAAAGCGGCACATATCTATCAGCCCGAACCGCTTGAAGTGGACTGTGTGCAACCTCAACTTC
AGCCACGTGATGTAAATCAGAATTATCATAATGAAATGAATGAGCACGGCATATACCGTGAGGATAATCATGATGATACC
TACAGCGTAATGATGAGTCTCTTAAGCATTTGGCGTAATAATCCGAAAATCACGGGAATCGATGCCATTGATTTTATAAA
AACGTTTGATAGTCGCATCAAGGCTTCGTTAGCCTTTCTCCATTTGTTGTATCTTGTTCGAGACCATTTTATAGAGATAT
CAAAGCGAGCTAATTCGCTGGAAATGTACCAAATTACTCTTGGCAAAGAGTCCGCTAAGCTAATAGACAATCTTATGCTG
AGTGAGACT
>FR70#chr2L C(2)M DPGP African Populations
ATGAGCTTGAATTTATATGAGAGCAACATCCTTAATTCCTGCTGGAAAGCGGGAGGGCGCAAACCGAGGAAATCGGCATT
TGGCCAACTTAATCGAAATGAGATCGCTGATGTGGATGTAGTCGCCTGCTGCAAGCAAATCACCGAATTAATTGAGGAAA
ATGCATTAAGAAAACGATCCAATGTTTTGGCCGCAAGAAACCGGCAAAATGTTATTTTCAAGGACATTTCCCGCTTGGTT
TTTGGAGTTGCGGATATTTTTAGATGCCAAGTGGATCTACTTTTGGGGGACACGAAGGTATTACTTGACCAATGTACACG
TACCAACTTGGATTACGTTCTCACCACAACAAAATCCGTAGTGGTCAACAAATCAGAGATTCGAATCCAACGCAAAGGAA
AGCGGGTGATCACCAAGAAATCTAAAGTAACAGTATCAAAACGTCCCAGACTGCAGGAATCGGATCTATTGGATGAATTC
TCACATGAATACTACGAGAAGATGCTATCCGAATGCCAGATGTGGCAAACGGAGTGCACACAACAGGTGGTGGAGGACCT
GAACGAGTCTATTGAACAACCCCGGAGTTGCACTCAGTCAAAGTCGTATCATTCCATTACAATCACCGAAGAGATTGAAC
TTCCCGAAGATCATAGCTTAATTATGCCATCAAATGGTTTTGGCGAAGCCGAGGGCGCGGACTTAACCATTTTTCAAGAG
CTTTACCCCAAAGATGGCACACGGAACTCACTAAAGCGACACTCAATAGCTCAGGATCCAACTGACATCTTACCGGATAA
AATGCCCAGATTGGATGATTGCGATGTTTTCCAAGCTGACAATGCTATCATGACCCAAATCTTTCCGCATAACATTGAAC
CAGCTGAAGTAACTCAGATAGTTTGTGAACCGTCGTTGCCATCCGTTTTAAATTCTTTTGGAGAAATAACATTTAGCCAC
CCGAAAAATCGGAAAAGAAAGCTAATAGTAGACAAACGAATTGAATACACCCGGGAGCAGCTGGTGAAGCATAGACAGAA
ATATATGGAAGAATACCTTTCAAGGAATGTGATAGTGCCAAAATCCTCGGATTTACGGAAACCCCCTAAGGAACTTCTCT
GTAAACTGTATAATAATGTAAGTTTTTTAGCTCTTCATAACTCCGGACCTAAGCTCAGTAATGAAGAAAAGGAATTCGAG
GCAGAAAACACATTGAGAACCATATTTGGCTGCGAGTTTACCGAGAATCTTTCTAAAGAGATATTTGTGCGACCATCGCA
GGCTACAAAATGTAGGGATAAAGCGGCACATATCTATCAGCCCGAACCGCTTGAAGTGGACTGTGTGCAACCTCAACTTC
AGCCACGTGATGTAAATCAGAATTATCATAATGAAATGAATGAGCACGGCATATACCGTGAGGATAATCATGATGATACC
TACAGCGTAATGATGAGTCTCTTAAGCATTTGGCGTAATAATCCGAAAATCACGGGAATCGATGCCATTGATTTTATAAA
AACGTTTGATAGTCGCATCAAGGCTTCGTTAGCCTTTCTCCATTTGTTGTATCTTGTTCGAGACCATTTTATAGAGATAT
CAAAGCGAGCTAATTCGCTGGAAATGTACCAAATTACTCTTGGCAAAGAGTCCGCTAAGCTAATAGACAATCTTATGCTG
AGTGAGACT
>FR229#chr2L C(2)M DPGP African Populations
ATGAGCTTGAATTTATATGAGAGCAACATCCTTAATTCCTGCTGGAAAGCGGGAGGCCGCAAACCGCGGAAATCGGCATT
TGGCCAACTTAATCGAAATGAGATCGCTGATGTGGATGTAGTCGCCTGCTGCAAGCAAATCACCGAATTAATTGAGGAAA
ATGCATTAAGAAAACGATCCAATGTTTTGGCCGCAAGAAACCGGCAAAATGTTATTTTCAAGGACATTTCCCGCTTGGTT
TTTGGAGTTGCGGATATTTTTAGATGCCAAGTGGATCTACTTTTGGGGGATACGAAGGTATTACTTGATCAATGTACACG
TACCAACTTGGATTACGTTCTCACCACAACAAAATCCGTAGTGGTCAACAAATCAGAGATTCGAATCCAACGCAAAGGAA
AGCGGGTGATCACCAAGAAATCTAAAGTAACAGTATCAAAACGTCCCAGACTGCAGGAATCGGATCTATTGGATGAATTC
TCACATGAATACTACGAGAAGATGCTATCCGAATGCCAGATGTGGCAAACGGAGTGCACACAACAGGTGGTGGAGGACCT
GAACGAGTCTATTGAACAACCCCGGAGTTGCACTCAGTCAAAGTCGTATCATTCCATTACAATCACCGAAGAGATTGAAC
TTCCCGAAGATCATAGCTTAATTATGCCATCAAATGGTTTTGGCGAAGCCGAGGGCGCGGACTTAACCATTTTTCAAGAG
CTTTACCCCAAAGATGGCACACGGAACTCACTAAAGCGACACTCAATAGCTCAGGATCCAACTGACATCTTACCGGATAA
AATGCCCAGATTGGATGATTGCGATGTTTTCCAAGCTGACAATGCTATCATGACCCAAATCTTTCCGCATAACATTGAAC
CAGCTGAAGTAACTCAGATAGTTTGTGAACCGTCGTTGCCATCCGTTTTAAATTCTTTTGGAGAAATAACATTTAGCCAC
CCGAAAAATCGGAAAAGAAAGCTAATAGTAGACAAACGAATTGAATACACCCGGGAGCAGCTGGTGAAGCATAGACAGAA
ATATATGGAAGAATACCTTTCAAGGAATGTGATAGTGCCAAAATCCTCGGATTTACGGAAACCCCCTAAGGAACTTCTCT
GTAAACTGTATAATAATGTAAGTTTTTTAGCTCTTCATAACTCCGGACCTAAGCTCAGTAATGAAGAAAAGGAATTCGAG
GCAGAAAACACATTGAGAACCATATTTGGCTGCGAGTTTACCGAGAATCTTTCTAAAGAGATATTTGTGCGACCATCGCA
GGCTACAAAATGTAGGGATAAAGCGGCACATATCTATCAGCCCGAACCGCTTGAAGTGGACTGTGTGCAACCTCAACTTC
AGCCACGTGATGTAAATCAGAATTATCATAATGAAATGAATGAGCACGGCATATACCGTGAGGATAATCATGATGATACC
TACAGCGTAATGATGAGTCTCTTAAGCATTTGGCGTAATAATCCGAAAATCACGGGAATCGATGCCATTGATTTTATAAA
AACGTTTGATAGTCGCATCAAGGCTTCGTTAGCCTTTCTCCATTTGTTGTATCTTGTTCGAGACCATTTTATAGAGATAT
CAAAGCGAGCTAATTCGCTGGAAATGTACCAAATTACTCTTGGCAAAGAGTCCGCTAAGCTAATAGACAATCTTATGCTG
AGTGAGACT
>UG5N#chr2L C(2)M DPGP African Populations
ATGAGCTTGAATTTATATGAGAGCAACATCCTTAATTCCTGCTGGAAAGCGGGAGGGCGCAAACCGAGGAAATCGGCATT
TGGCCAACTTAATCGAAATGAGATCGCTGATGTGGATGTAGTCGCCTGCTGCAAGCAAATCACCGAATTAATTGAGGAAA
ATGCATTAAGAAAACGATCCAATGTTTTGGCCGCAAGAAACCGGCAAAATGTTATTTTCAAGGACATTTCCCGCTTGGTT
TTTGGAGTTGCGGATATTTTTAGATGCCAAGTGGATCTACTTTTGGGGGATACGAAGGTATTACTTGATCAATGTACACG
TACCAACTTGGATTACGTTCTCACCACAACAAAATCTGTAGTGGTCAACAAATCAGAGATTCGAATCCAACGCAAAGGAA
AGCGGATGATCACCAAGAAATCTAAAGTAACAGTATCAAAACGTCCCAGACTGCAGGAATCGGATCTGTTGGATGAATTC
TCACATGAATACTACGAGAAGATGCTATCCGAATGCCAGATGTGGCAAACGGAGTGCACACAACAGGTGGTGGAGGACCT
GAACGAGTCTATTGAACAACCCCGGAGTTGCACTCAGTCAAAGTCGTATCATTCCATTACAATCACCGAAGAGATTGAAC
TTCCCGAAGATCATAGCTTAATTATGCCATCAAATGGTTTTGGCGAAGCCGAGGGCGCGGACTTAACCATTTTTCAAGAG
CTTTACCCCAAAGATGGCACACGGAACTCACTAAAGCGACACTCAATAGCTCAGGATCCAACTGACATCTTACCGGATAA
AATGCCCAGATTGGATGATTGCGATGTTTTCCAAGCTGACAATGCTATCATGACCCAAATCTTTCCGCATAACATTGAAC
CAGCTGAAGTAACTCAGATAGTTTGTGAACCGTCGTTGCCATCCGTTTTAAATTCTTTTGGAGAAATAACATTTAGCCAC
CCGAAAAATCGGAAAAGAAAGCTAATAGTAGACAAACGAATTGAATACACCCGGGAGCAGCTGGTGAAGCATAGACAGAA
ATATATGGAAGAATACCTTTCAAGGAATGTGATAGTGCCAAAATCCTCGGATTTACGGAAACCCCCTAAGGAACTTCTCT
GTAAACTGTATAATAATGTAAGTTTTTTAGCTCTTCATAACTCCGGACCTAAGCTCAGTAATGAAGAAAAGGAATTCGAG
GCAGAAAACACATTGAGAACCATATTTGGCTGCGAGTTTACCGAGAATCTTTCTAAAGAGATATTTGTGCGACCATCGCA
GGCTACAAAATGTAGGGATAAAGCGGCACATATCTATCAGCCCGAACCGCTTGAAGTGGACTGTGTGCAACCTCAACTTC
AGCCACGTGATGTAAATCAGAATTATCATAATGAAATGAATGAGCACGGCATATACCGTGAGGATAATCATGATGATACC
TACAGCGTAATGATGAGTCTCTTAAGCATTTGGCGTAATAATCCGAAAATCACGGGAATCGATGCCATTGATTTTATAAA
AACGTTTGATAGTCGCATCAAGGCTTCGTTAGCCTTTCTCCATTTGTTGTATCTTGTTCGAGACCATTTTATAGAGATAT
CAAAGCGAGCTAATTCGCTGGAAATGTACCAAATTACTCTTGGCAAAGAGTCCGCTAAGCTAATAGACAATCTTATGCTG
AGTGAGACT
>RG35#chr2L C(2)M DPGP African Populations
ATGAGCTTGAATTTATATGAGAGCAACATCCTTAATTCGTGCTGGAAAGCGGGAGGCCGCAAACCGCGGAAATCGGCATT
TGGCCAACTTAATCGAAATGAGATCGCTGATGTGGATGTAGTCGCCTGCTGCAAGCAAATCACCGAATTAATTGAGGAAA
ATGCATTAAGAAAACGATCCAATGTTTTGGCCGCAAGAAACCGGCAAAATGTTATTTTCAAGGACATTTCCCGCTTGGTT
TTTGGAGTTGCGGATATTTTTAGATGCCAAGTGGATCTACTTTTGGGGGATACGAAGGTATTACTTGATCAATGTACACG
TACCAACTTGGATTACGTTCTCACCACAACAAAATCTGTAGTGGTCAACAAATCAGAGATTCGAATCCAACGCAAAGGAA
AGCGGATGATCACCAAGAAATCTAAAGTAACAGTATCAAAACGTCCCAGACTGCAGGAATCGGATCTGTTGGATGAATTC
TCACATGAATACTACGAGAAGATGCTATCCGAATGCCAGATGTGGCAAACGGAGTGCACACAACAGGTGGTGGAGGACCT
GAACGAGTCTATTGAACAACCCCGGAGTTGCACTCAGTCAAAGTCGTATCATTCCATTACAATCACCGAAGAGATTGAAC
TTCCCGAAGATCATAGCTTAATTATGCCATCAAATGGTTTTGGCGAAGCCGAGGGCGCGGACTTAACCATTTTTCAAGAG
CTTTACCCCAAAGATGGCACACGGAACTCACTAAAGCGACACTCAATAGCTCAGGATCCAACTGACATCTTACCGGATAA
AATGCCCAGATTGGATGATTGCGATGTTTTCCAAGCTGACAATGCTATCATGACCCAAATCTTTCCGCATAACATTGAAC
CAGCTGAAGTAACTCAGATAGTTTGTGAACCGTCGTTGCCATCCGTTTTAAATTCTTTTGGAGAAATAACATTTAGCCAC
CCGAAAAATCGGAAAAGAAAGCTAATAGTAGACAAACGAATTGAATACACCCGGGAGCAGCTGGTGAAGCATAGACAGAA
ATATATGGAAGAATACCTTTCAAGGAATGTGATAGTGCCAAAATCCTCGGATTTACGGAAACCCCCTAAGGAACTTCTCT
GTAAACTGTATAATAATGTAAGTTTTTTAGCTCTTCATAACTCCGGACCTAAGCTCAGTAATGAAGAAAAGGAATTCGAG
GCAGAAAACACATTGAGAACCATATTTGGCTGCGAGTTTACCGAGAATCTTTCTAAAGAGATATTTGTGCGACCATCGCA
GGCTACAAAATGTAGGGATAAAGCGGCACATATCTATCAGCCCGAACCGCTTGAAGTGGACTGTGTGCAACCTCAACTTC
AGCCACGTGATGTAAATCAGAATTATCATAATGAAATGAATGAGCACGGCATATACCGTGAGGATAATCATGATGATACC
TACAGCGTAATGATGAGTCTCTTAAGCATTTGGCGTAATAATCCGAAAATCACGGGAATCGATGCCATTGATTTTATAAA
AACGTTTGATAGTCGCATCAAGGCTTCGTTAGCCTTTCTCCATTTGTTGTATCTTGTTCGAGACCATTTTATAGAGATAT
CAAAGCGAGCTAATTCGCTGGAAATGTACCAAATTACTCTTGGCAAAGAGTCCGCTAAGCTAATAGACAATCTTATGCTG
AGTGAGACT
>UG19#chr2L C(2)M DPGP African Populations
ATGAGCTTGAATTTATATGAGAGCAACATCCTTAATTCGTGCTGGAAAGCGGGAGGCCGCAAACCGCGGAAATCGGCATT
TGGCCAACTTAATCGAAATGAGATCGCTGATGTGGATGTAGTCGCCTGCTGCAAGCAAATCACCGAATTAATTGAGGAAA
ATGCATTAAGAAAACGATCCAATGTTTTGGCCGCAAGAAACCGGCAAAATGTTATTTTCAAGGACATTTCCCGCTTGGTT
TTTGGAGTTGCGGATATTTTTAGATGCCAAGTGGATCTACTTTTGGGGGATACGAAGGTATTACTTGATCAATGTACACG
TACCAACTTGGATTACGTTCTCACCACAACAAAATCTGTAGTGGTCAACAAATCAGAGATTCGAATCCAACGCAAAGGAA
AGCGGATGATCACCAAGAAATCTAAAGTAACAGTATCAAAACGTCCCAGACTGCAGGAATCGGATCTGTTGGATGAATTC
TCACATGAATACTACGAGAAGATGCTATCCGAATGCCAGATGTGGCAAACGGAGTGCACACAACAGGTGGTGGAGGACCT
GAACGAGTCTATTGAACAACCCCGGAGTTGCACTCAGTCAAAGTCGTATCATTCCATTACAATCACCGAAGAGATTGAAC
TTCCCGAAGATCATAGCTTAATTATGCCATCAAATGGTTTTGGCGAAGCCGAGGGCGCGGACTTAACCATTTTTCAAGAG
CTTTACCCCAAAGATGGCACACGGAACTCACTAAAGCGACACTCAATAGCTCAGGATCCAACTGACATCTTACCGGATAA
AATGCCCAGATTGGATGATTGCGATGTTTTCCAAGCTGACAATGCTATCATGACCCAAATCTTTCCGCATAACATTGAAC
CAGCTGAAGTAACTCAGATAGTTTGTGAACCGTCGTTGCCATCCGTTTTAAATTCTTTTGGAGAAATAACATTTAGCCAC
CCGAAAAATCGGAAAAGAAAGCTAATAGTAGACAAACGAATTGAATACACCCGGGAGCAGCTGGTGAAGCATAGACAGAA
ATATATGGAAGAATACCTTTCAAGGAATGTGATAGTGCCAAAATCCTCGGATTTACGGAAACCCCCTAAGGAACTTCTCT
GTAAACTGTATAATAATGTAAGTTTTTTAGCTCTTCATAACTCCGGACCTAAGCTCAGTAATGAAGAAAAGGAATTCGAG
GCAGAAAACACATTGAGAACCATATTTGGCTGCGAGTTTACCGAGAATCTTTCTAAAGAGATATTTGTGCGACCATCGCA
GGCTACAAAATGTAGGGATAAAGCGGCACATATCTATCAGCCCGAACCGCTTGAAGTGGACTGTGTGCAACCTCAACTTC
AGCCACGTGATGTAAATCAGAATTATCATAATGAAATGAATGAGCACGGCATATACCGTGAGGATAATCATGATGATACC
TACAGCGTAATGATGAGTCTCTTAAGCATTTGGCGTAATAATCCGAAAATCACGGGAATCGATGCCATTGATTTTATAAA
AACGTTTGATAGTCGCATCAAGGCTTCGTTAGCCTTTCTCCATTTGTTGTATCTTGTTCGAGACCATTTTATAGAGATAT
CAAAGCGAGCTAATTCGCTGGAAATGTACCAAATTACTCTTGGCAAAGAGTCCGCTAAGCTAATAGACAATCTTATGCTG
AGTGAGACT
>KT1#chr2L C(2)M DPGP African Populations
ATGAGCTTGAATTTATATGAGAGCAACATCCTTAATTCGTGCTGGAAAGCGGGAGGCCGCAAACCGCGGAAATCGGCATT
TGGCCAACTTAATCGAAATGAGATCGCTGATGTGGATGTAGTCGCCTGCTGCAAGCAAATCACCGAATTAATTGAGGAAA
ATGCATTAAGAAAACGATCCAATGTTTTGGCCGCAAGAAACCGGCAAAATGTTATTTTCAAGGACATTTCCCGCTTGGTT
TTTGGAGTTGCGGATATTTTTAGATGCCAAGTGGATCTACTTTTGGGGGATACGAAGGTATTACTTGATCAATGTACACG
TACCAACTTGGATTACGTTCTCACCACAACAAAATCTGTAGTGGTCAACAAATCAGAGATTCGAATCCAACGCAAAGGAA
AGCGGATGATCACCAAGAAATCTAAAGTAACAGTATCAAAACGTCCCAGACTGCAGGAATCGGATCTGTTGGATGAATTC
TCACATGAATACTACGAGAAGATGCTATCCGAATGCCAGATGTGGCAAACGGAGTGCACACAACAGGTGGTGGAGGACCT
GAACGAGTCTATTGAACAACCCCGGAGTTGCACTCAGTCAAAGTCGTATCATTCCATTACAATCACCGAAGAGATTGAAC
TTCCCGAAGATCATAGCTTAATTATGCCATCAAATGGTTTTGGCGAAGCCGAGGGCGCGGACTTAACCATTTTTCAAGAG
CTTTACCCCAAAGATGGCACACGGAACTCACTAAAGCGACACTCAATAGCTCAGGATCCAACTGACATCTTACCGGATAA
AATGCCCAGATTGGATGATTGCGATGTTTTCCAAGCTGACAATGCTATCATGACCCAAATCTTTCCGCATAACATTGAAC
CAGCTGAAGTAACTCAGATAGTTTGTGAACCGTCGTTGCCATCCGTTTTAAATTCTTTTGGAGAAATAACATTTAGCCAC
CCGAAAAATCGGAAAAGAAAGCTAATAGTAGACAAACGAATTGAATACACCCGGGAGCAGCTGGTGAAGCATAGACAGAA
ATATATGGAAGAATACCTTTCAAGGAATGTGATAGTGCCAAAATCCTCGGATTTACGGAAACCCCCTAAGGAACTTCTCT
GTAAACTGTATAATAATGTAAGTTTTTTAGCTCTTCATAACTCCGGACCTAAGCTCAGTAATGAAGAAAAGGAATTCGAG
GCAGAAAACACATTGAGAACCATATTTGGCTGCGAGTTTACCGAGAATCTTTCTAAAGAGATATTTGTGCGACCATCGCA
GGCTACAAAATGTAGGGATAAAGCGGCACATATCTATCAGCCCGAACCGCTTGAAGTGGACTGTGTGCAACCTCAACTTC
AGCCACGTGATGTAAATCAGAATTATCATAATGAAATGAATGAGCACGGCATATACCGTGAGGATAATCATGATGATACC
TACAGCGTAATGATGAGTCTCTTAAGCATTTGGCGTAATAATCCGAAAATCACGGGAATCGATGCCATTGATTTTATAAA
AACGTTTGATAGTCGCATCAAGGCTTCGTTAGCCTTTCTCCATTTGTTGTATCTTGTTCGAGACCATTTTATAGAGATAT
CAAAGCGAGCTAATTCGCTGGAAATGTACCAAATTACTCTTGGCAAAGAGTCCGCTAAGCTAATAGACAATCTTATGCTG
AGTGAGACT
>RG8#chr2L C(2)M DPGP African Populations
ATGAGCTTGAATTTATATGAGAGCAACATCCTTAATTCCTGCTGGAAAGCGGGAGGGCGCAAACCGAGGAAATCGGCATT
TGGCCAACTTAATCGAAATGAGATCGCTGATGTGGATGTAGTCGCCTGCTGCAAGCAAATCACCGAATTAATTGAGGAAA
ATGCATTAAGAAAACGATCCAATGTTTTGGCCGCAAGAAACCGGCAAAATGTTATTTTCAAGGACATTTCCCGCTTGGTT
TTTGGAGTTGCGGATATTTTTAGATGCCAAGTGGATCTACTTTTGGGGGATACGAAGGTATTACTTGATCAATGTACACG
TACCAACTTGGATTACGTTCTCACCACAACAAAATCTGTAGTGGTCAACAAATCAGAGATTCGAATCCAACGCAAAGGAA
AGCGGATGATCACCAAGAAATCTAAAGTAACAGTATCAAAACGTCCCAGACTGCAGGAATCGGATCTGTTGGATGAATTC
TCACATGAATACTACGAGAAGATGCTATCCGAATGCCAGATGTGGCAAACGGAGTGCACACAACAGGTGGTGGAGGACCT
GAACGAGTCTATTGAACAACCCCGGAGTTGCACTCAGTCAAAGTCGTATCATTCCATTACAATCACCGAAGAGATTGAAC
TTCCCGAAGATCATAGCTTAATTATGCCATCAAATGGTTTTGGCGAAGCCGAGGGCGCGGACTTAACCATTTTTCAAGAG
CTTTACCCCAAAGATGGCACACGGAACTCACTAAAGCGACACTCAATAGCTCAGGATCCAACTGACATCTTACCGGATAA
AATGCCCAGATTGGATGATTGCGATGTTTTCCAAGCTGACAATGCTATCATGACCCAAATCTTTCCGCATAACATTGAAC
CAGCTGAAGTAACTCAGATAGTTTGTGAACCGTCGTTGCCATCCGTTTTAAATTCTTTTGGAGAAATAACATTTAGCCAC
CCGAAAAATCGGAAAAGAAAGCTAATAGTAGACAAACGAATTGAATACACCCGGGAGCAGCTGGTGAAGCATAGACAGAA
ATATATGGAAGAATACCTTTCAAGGAATGTGATAGTGCCAAAATCCTCGGATTTACGGAAACCCCCTAAGGAACTTCTCT
GTAAACTGTATAATAATGTAAGTTTTTTAGCTCTTCATAACTCCGGACCTAAGCTCAGTAATGAAGAAAAGGAATTCGAG
GCAGAAAACACATTGAGAACCATATTTGGCTGCGAGTTTACCGAGAATCTTTCTAAAGAGATATTTGTGCGACCATCGCA
GGCTACAAAATGTAGGGATAAAGCGGCACATATCTATCAGCCCGAACCGCTTGAAGTGGACTGTGTGCAACCTCAACTTC
AGCCACGTGATGTAAATCAGAATTATCATAATGAAATGAATGAGCACGGCATATACCGTGAGGATAATCATGATGATACC
TACAGCGTAATGATGAGTCTCTTAAGCATTTGGCGTAATGATCCGAAAATCACGGGAATCGATGCCATTGATTTTATAAA
AACGTTTGATAGTCGCATCAAGGCTTCGTTAGCCTTTCTCCATTTGTTGTATCTTGTTCGAGACCATTTTATAGAGATAT
CAAAGCGAGCTAATTCGCTGGAAATGTACCAAATTACTCTTGGCAAAGAGTCCGCTAAGCTAATAGACAATCTTATGCTG
AGTGAGACT
>GU9#chr2L C(2)M DPGP African Populations
ATGAGCTTGAATTTATATGAGAGCAACATCCTTAATTCCTGCTGGAAAGCGGGAGGGCGCAAACCGAGGAAATCGGCATT
TGGCCAACTTAATCGAAATGAGATCGCTGATGTGGATGTAGTCGCCTGCTGCAAGCAAATCACCGAATTAATTGAGGAAA
ATGCATTAAGAAAACGATCCAATGTTTTGGCCGCAAGAAACCGGCAAAATGTTATTTTCAAGGACATTTCCCGCTTGGTT
TTTGGAGTTGCGGATATTTTTAGATGCCAAGTGGATCTACTTTTGGGGGATACGAAGGTATTACTTGATCAATGTACACG
TACCAACTTGGATTACGTTCTCACCACAACAAAATCTGTAGTGGTCAACAAATCAGAGATTCGAATCCAACGCAAAGGAA
AGCGGATGATCACCAAGAAATCTAAAGTAACAGTATCAAAACGTCCCAGACTGCAGGAATCGGATCTGTTGGATGAATTC
TCACATGAATACTACGAGAAGATGCTATCCGAATGCCAGATGTGGCAAACGGAGTGCACACAACAGGTGGTGGAGGACCT
GAACGAGTCTATTGAACAACCCCGGAGTTGCACTCAGTCAAAGTCGTATCATTCCATTACAATCACCGAAGAGATTGAAC
TTCCCGAAGATCATAGCTTAATTATGCCATCAAATGGTTTTGGCGAAGCCGAGGGCGCGGACTTAACCATTTTTCAAGAG
CTTTACCCCAAAGATGGCACACGGAACTCACTAAAGCGACACTCAATAGCTCAGGATCCAACTGACATCTTACCGGATAA
AATGCCCAGATTGGATGATTGCGATGTTTTCCAAGCTGACAATGCTATCATGACCCAAATCTTTCCGCATAACATTGAAC
CAGCTGAAGTAACTCAGATAGTTTGTGAACCGTCGTTGCCATCCGTTTTAAATTCTTTTGGAGAAATAACATTTAGCCAC
CCGAAAAATCGGAAAAGAAAGCTAATAGTAGACAAACGAATTGAATACACCCGGGAGCAGCTGGTGAAGCATAGACAGAA
ATATATGGAAGAATACCTTTCAAGGAATGTGATAGTGCCAAAATCCTCGGATTTACGGAAACCCCCTAAGGAACTTCTCT
GTAAACTGTATAATAATGTAAGTTTTTTAGCTCTTCATAACTCCGGACCTAAGCTCAGTAATGAAGAAAAGGAATTCGAG
GCAGAAAACACATTGAGAACCATATTTGGCTGCGAGTTTACCGAGAATCTTTCTAAAGAGATATTTGTGCGACCATCGCA
GGCTACAAAATGTAGGGATAAAGCGGCACATATCTATCAGCCCGAACCGCTTGAAGTGGACTGTGTGCAACCTCAACTTC
AGCCACGTGATGTAAATCAGAATTATCATAATGAAATGAATGAGCACGGCATATACCGTGAGGATAATCATGATGATACC
TACAGCGTAATGATGAGTCTCTTAAGCATTTGGCGTAATGATCCGAAAATCACGGGAATCGATGCCATTGATTTTATAAA
AACGTTTGATAGTCGCATCAAGGCTTCGTTAGCCTTTCTCCATTTGTTGTATCTTGTTCGAGACCATTTTATAGAGATAT
CAAAGCGAGCTAATTCGCTGGAAATGTACCAAATTACTCTTGGCAAAGAGTCCGCTAAGCTAATAGACAATCTTATGCTG
AGTGAGACT
>SP221#chr2L C(2)M DPGP African Populations
ATGAGCTTGAATTTATATGAGAGCAACATCCTTAATTCCTGCTGGAAAGCGGGAGGGCGCAAACCGAGGAAATCGGCATT
TGGCCAACTTAATCGAAATGAGATCGCTGATGTGGATGTAGTCGCCTGCTGCAAGCAAATCACCGAATTAATTGAGGAAA
ATGCATTAAGAAAACGATCCAATGTTTTGGCCGCAAGAAACCGGCAAAATGTTATTTTCAAGGACATTTCCCGCTTGGTT
TTTGGAGTTGCGGATATTTTTAGATGCCAAGTGGATCTACTTTTGGGGGACACGAAGGTATTACTTGACCAATGTACACG
TACCAACTTGGATTACGTTCTCACCACAACAAAATCTGTAGTGGTCAACAAATCAGAGATTCGAATCCAACGCAAAGGAA
AGCGGATGATCACCAAGAAATCTAAAGTAACAGTATCAAAACGTCCCAGACTGCAGGAATCGGATCTGTTGGATGAATTC
TCACATGAATACTACGAGAAGATGCTATCCGAATGCCAGATGTGGCAAACGGAGTGCACACAACAGGTGGTGGAGGACCT
GAACGAGTCTATTGAACAACCCCGGAGTTGCACTCAGTCAAAGTCGTATCATTCCATTACAATCACCGAAGAGATTGAAC
TTCCCGAAGATCATAGCTTAATTATGCCATCAAATGGTTTTGGCGAAGCCGAGGGCGCGGACTTAACCATTTTTCAAGAG
CTTTACCCCAAAGATGGCACACGGAACTCACTAAAGCGACACTCAATAGCTCAGGATCCAACTGACATCTTACCGGATAA
AATGCCCAGATTGGATGATTGCGATGTTTTCCAAGCTGACAATGCTATCATGACCCAAATCTTTCCGCATAACATTGAAC
CAGCTGAAGTAACTCAGATAGTTTGTGAACCGTCGTTGCCATCCGTTTTAAATTCTTTTGGAGAAATAACATTTAGCCAC
CCGAAAAATCGGAAAAGAAAGCTAATAGTAGACAAACGAATTGAATACACCCGGGAGCAGCTGGTGAAGCATAGACAGAA
ATATATGGAAGAATACCTTTCAAGGAATGTGATAGTGCCAAAATCCTCGGATTTACGGAAACCCCCTAAGGAACTTCTCT
GTAAACTGTATAATAATGTAAGTTTTTTAGCTCTTCATAACTCCGGACCTAAGCTCAGTAATGAAGAAAAGGAATTCGAG
GCAGAAAACACATTGAGAACCATATTTGGCTGCGAGTTTACCGAGAATCTTTCTAAAGAGATATTTGTGCGACCATCGCA
GGCTACAAAATGTAGGGATAAAGCGGCACATATCTATCAGCCCGAACCGCTTGAAGTGGACTGTGTGCAACCTCAACTTC
AGCCACGTGATGTAAATCAGAATTATCATAATGAAATGAATGAGCACGGCATATACCGTGAGGATAATCATGATGATACC
TACAGCGTAATGATGAGTCTCTTAAGCATTTGGCGTAATGATCCGAAAATCACGGGAATCGATGCCATTGATTTTATAAA
AACGTTTGATAGTCGCATCAAGGCTTCGTTAGCCTTTCTCCATTTGTTGTATCTTGTTCGAGACCATTTTATAGAGATAT
CAAAGCGAGCTAATTCGCTGGAAATGTACCAAATTACTCTTGGCAAAGAGTCCGCTAAGCTAATAGACAATCTTATGCTG
AGTGAGACT
>RG28#chr2L C(2)M DPGP African Populations
ATGAGCTTGAATTTATATGAGAGCAACATCCTTAATTCCTGCTGGAAAGCGGGAGGGCGCAAACCGAGGAAATCGGCATT
TGGCCAACTTAATCGAAATGAGATCGCTGATGTGGATGTAGTCGCCTGCTGCAAGCAAATCACCGAATTAATTGAGGAAA
ATGCATTAAGAAAACGATCCAATGTTTTGGCCGCAAGAAACCGGCAAAATGTTATTTTCAAGGACATTTCCCGCTTGGTT
TTTGGAGTTGCGGATATTTTTAGATGCCAAGTGGATCTACTTTTGGGGGATACGAAGGTATTACTTGATCAATGTACACG
TACCAACTTGGATTACGTTCTCACCACAACAAAATCTGTAGTGGTCAACAAATCAGAGATTCGAATCCAACGCAAAGGAA
AGCGGATGATCACCAAGAAATCTAAAGTAACAGTATCAAAACGTCCCAGACTGCAGGAATCGGATCTGTTGGATGAATTC
TCACATGAATACTACGAGAAGATGCTATCCGAATGCCAGATGTGGCAAACGGAGTGCACACAACAGGTGGTGGAGGACCT
GAACGAGTCTATTGAACAACCCCGGAGTTGCACTCAGTCAAAGTCGTATCATTCCATTACAATCACCGAAGAGATTGAAC
TTCCCGAAGATCATAGCTTAATTATGCCATCAAATGGTTTTGGCGAAGCCGAGGGCGCGGACTTAACCATTTTTCAAGAG
CTTTACCCCAAAGATGGCACACGGAACTCACTAAAGCGACACTCAATAGCTCAGGATCCAACTGACATCTTACCGGATAA
AATGCCCAGATTGGATGATTGCGATGTTTTCCAAGCTGACAATGCTATCATGACCCAAATCTTTCCGCATAACATTGAAC
CAGCTGAAGTAACTCAGATAGTTTGTGAACCGTCGTTGCCATCCGTTTTAAATTCTTTTGGAGAAATAACATTTAGCCAC
CCGAAAAATCGGAAAAGAAAGCTAATAGTAGACAAACGAATTGAATACACCCGGGAGCAGCTGGTGAAGCATAGACAGAA
ATATATGGAAGAATACCTTTCAAGGAATGTGATAGTGCCAAAATCCTCGGATTTACGGAAACCCCCTAAGGAACTTCTCT
GTAAACTGTATAATAATGTAAGTTTTTTAGCTCTTCATAACTCCGGACCTAAGCTCAGTAATGAAGAAAAGGAATTCGAG
GCAGAAAACACATTGAGAACCATATTTGGCTGCGAGTTTACCGAGAATCTTTCTAAAGAGATATTTGTGCGACCATCGCA
GGCTACAAAATGTAGGGATAAAGCGGCACATATCTATCAGCCCGAACCGCTTGAAGTGGACTGTGTGCAACCTCAACTTC
AGCCACGTGATGTAAATCAGAATTATCATAATGAAATGAATGAGCACGGCATATACCGTGAGGATAATCATGATGATACC
TACAGCGTAATGATGAGTCTCTTAAGCATTTGGCGTAATGATCCGAAAATCACGGGAATCGATGCCATTGATTTTATAAA
AACGTTTGATAGTCGCATCAAGGCTTCGTTAGCCTTTCTCCATTTGTTGTATCTTGTTCGAGACCATTTTATAGAGATAT
CAAAGCGAGCTAATTCGCTGGAAATGTACCAAATTACTCTTGGCAAAGAGTCCGCTAAGCTAATAGACAATCTTATGCTG
AGTGAGACT
>KR42#chr2L C(2)M DPGP African Populations
ATGAGCTTGAATTTATATGAGAGCAACATCCTTAATTCGTGCTGGAAAGCGGGAGGCCGCAAACCGCGGAAATCGGCATT
TGGCCAACTTAATCGAAATGAGATCGCTGATGTGGATGTAGTCGCCTGCTGCAAGCAAATCACCGAATTAATTGAGGAAA
ATGCATTAAGAAAACGATCCAATGTTTTGGCCGCAAGAAACCGGCAAAATGTTATTTTCAAGGACATTTCCCGCTTGGTT
TTTGGAGTTGCGGATATTTTTAGATGCCAAGTGGATCTACTTTTGGGGGATACGAAGGTATTACTTGATCAATGTACACG
TACCAACTTGGATTACGTTCTCACCACAACAAAATCTGTAGTGGTCAACAAATCAGAGATTCGAATCCAACGCAAAGGAA
AGCGGATGATCACCAAGAAATCTAAAGTAACAGTATCAAAACGTCCCAGACTGCAGGAATCGGATCTGTTGGATGAATTC
TCACATGAATACTACGAGAAGATGCTATCCGAATGCCAGATGTGGCAAACGGAGTGCACACAACAGGTGGTGGAGGACCT
GAACGAGTCTATTGAACAACCCCGGAGTTGCACTCAGTCAAAGTCGTATCATTCCATTACAATCACCGAAGAGATTGAAC
TTCCCGAAGATCATAGCTTAATTATGCCATCAAATGGTTTTGGCGAAGCCGAGGGCGCGGACTTAACCATTTTTCAAGAG
CTTTACCCCAAAGATGGCACACGGAACTCACTAAAGCGACACTCAATAGCTCAGGATCCAACTGACATCTTACCGGATAA
AATGCCCAGATTGGATGATTGCGATGTTTTCCAAGCTGACAATGCTATCATGACCCAAATCTTTCCGCATAACATTGAAC
CAGCTGAAGTAACTCAGATAGTTTGTGAACCGTCGTTGCCATCCGTTTTAAATTCTTTTGGAGAAATAACATTTAGCCAC
CCGAAAAATCGGAAAAGAAAGCTAATAGTAGACAAACGAATTGAATACACCCGGGAGCAGCTGGTGAAGCATAGACAGAA
ATATATGGAAGAATACCTTTCAAGGAATGTGATAGTGCCAAAATCCTCGGATTTACGGAAACCCCCTAAGGAACTTCTCT
GTAAACTGTATAATAATGTAAGTTTTTTAGCTCTTCATAACTCCGGACCTAAGCTCAGTAATGAAGAAAAGGAATTCGAG
GCAGAAAACACATTGAGAACCATATTTGGCTGCGAGTTTACCGAGAATCTTTCTAAAGAGATATTTGTGCGACCATCGCA
GGCTACAAAATGTAGGGATAAAGCGGCACATATCTATCAGCCCGAACCGCTTGAAGTGGACTGTGTGCAACCTCAACTTC
AGCCACGTGATGTAAATCAGAATTATCATAATGAAATGAATGAGCACGGCATATACCGTGAGGATAATCATGATGATACC
TACAGCGTAATGATGAGTCTCTTAAGCATTTGGCGTAATGATCCGAAAATCACGGGAATCGATGCCATTGATTTTATAAA
AACGTTTGATAGTCGCATCAAGGCTTCGTTAGCCTTTCTCCATTTGTTGTATCTTGTTCGAGACCATTTTATAGAGATAT
CAAAGCGAGCTAATTCGCTGGAAATGTACCAAATTACTCTTGGCAAAGAGTCCGCTAAGCTAATAGACAATCTTATGCTG
AGTGAGACT
>TZ8#chr2L C(2)M DPGP African Populations
ATGAGCTTGAATTTATATGAGAGCAACATCCTTAATTCGTGCTGGAAAGCGGGAGGCCGCAAACCGCGGAAATCGGCATT
TGGCCAACTTAATCGAAATGAGATCGCTGATGTGGATGTAGTCGCCTGCTGCAAGCAAATCACCGAATTAATTGAGGAAA
ATGCATTAAGAAAACGATCCAATGTTTTGGCCGCAAGAAACCGGCAAAATGTTATTTTCAAGGACATTTCCCGCTTGGTT
TTTGGAGTTGCGGATATTTTTAGATGCCAAGTGGATCTACTTTTGGGGGATACGAAGGTATTACTTGATCAATGTACACG
TACCAACTTGGATTACGTTCTCACCACAACAAAATCTGTAGTGGTCAACAAATCAGAGATTCGAATCCAACGCAAAGGAA
AGCGGATGATCACCAAGAAATCTAAAGTAACAGTATCAAAACGTCCCAGACTGCAGGAATCGGATCTGTTGGATGAATTC
TCACATGAATACTACGAGAAGATGCTATCCGAATGCCAGATGTGGCAAACGGAGTGCACACAACAGGTGGTGGAGGACCT
GAACGAGTCTATTGAACAACCCCGGAGTTGCACTCAGTCAAAGTCGTATCATTCCATTACAATCACCGAAGAGATTGAAC
TTCCCGAAGATCATAGCTTAATTATGCCATCAAATGGTTTTGGCGAAGCCGAGGGCGCGGACTTAACCATTTTTCAAGAG
CTTTACCCCAAAGATGGCACACGGAACTCACTAAAGCGACACTCAATAGCTCAGGATCCAACTGACATCTTACCGGATAA
AATGCCCAGATTGGATGATTGCGATGTTTTCCAAGCTGACAATGCTATCATGACCCAAATCTTTCCGCATAACATTGAAC
CAGCTGAAGTAACTCAGATAGTTTGTGAACCGTCGTTGCCATCCGTTTTAAATTCTTTTGGAGAAATAACATTTAGCCAC
CCGAAAAATCGGAAAAGAAAGCTAATAGTAGACAAACGAATTGAATACACCCGGGAGCAGCTGGTGAAGCATAGACAGAA
ATATATGGAAGAATACCTTTCAAGGAATGTGATAGTGCCAAAATCCTCGGATTTACGGAAACCCCCTAAGGAACTTCTCT
GTAAACTGTATAATAATGTAAGTTTTTTAGCTCTTCATAACTCCGGACCTAAGCTCAGTAATGAAGAAAAGGAATTCGAG
GCAGAAAACACATTGAGAACCATATTTGGCTGCGAGTTTACCGAGAATCTTTCTAAAGAGATATTTGTGCGACCATCGCA
GGCTACAAAATGTAGGGATAAAGCGGCACATATCTATCAGCCCGAACCGCTTGAAGTGGACTGTGTGCAACCTCAACTTC
AGCCACGTGATGTAAATCAGAATTATCATAATGAAATGAATGAGCACGGCATATACCGTGAGGATAATCATGATGATACC
TACAGCGTAATGATGAGTCTCTTAAGCATTTGGCGTAATGATCCGAAAATCACGGGAATCGATGCCATTGATTTTATAAA
AACGTTTGATAGTCGCATCAAGGCTTCGTTAGCCTTTCTCCATTTGTTGTATCTTGTTCGAGACCATTTTATAGAGATAT
CAAAGCGAGCTAATTCGCTGGAAATGTACCAAATTACTCTTGGCAAAGAGTCCGCTAAGCTAATAGACAATCTTATGCTG
AGTGAGACT
>ZS11#chr2L C(2)M DPGP African Populations
ATGAGCTTGAATTTATATGAGAGCAACATCCTTAATTCGTGCTGGAAAGCGGGAGGCCGCAAACCGCGGAAATCGGCATT
TGGCCAACTTAATCGAAATGAGATCGCTGATGTGGATGTAGTCGCCTGCTGCAAGCAAATCACCGAATTAATTGAGGAAA
ATGCATTAAGAAAACGATCCAATGTTTTGGCCGCAAGAAACCGGCAAAATGTTATTTTCAAGGACATTTCCCGCTTGGTT
TTTGGAGTTGCGGATATTTTTAGATGCCAAGTGGATCTACTTTTGGGGGATACGAAGGTATTACTTGATCAATGTACACG
TACCAACTTGGATTACGTTCTCACCACAACAAAATCTGTAGTGGTCAACAAATCAGAGATTCGAATCCAACGCAAAGGAA
AGCGGATGATCACCAAGAAATCTAAAGTAACAGTATCAAAACGTCCCAGACTGCAGGAATCGGATCTGTTGGATGAATTC
TCACATGAATACTACGAGAAGATGCTATCCGAATGCCAGATGTGGCAAACGGAGTGCACACAACAGGTGGTGGAGGACCT
GAACGAGTCTATTGAACAACCCCGGAGTTGCACTCAGTCAAAGTCGTATCATTCCATTACAATCACCGAAGAGATTGAAC
TTCCCGAAGATCATAGCTTAATTATGCCATCAAATGGTTTTGGCGAAGCCGAGGGCGCGGACTTAACCATTTTTCAAGAG
CTTTACCCCAAAGATGGCACACGGAACTCACTAAAGCGACACTCAATAGCTCAGGATCCAACTGACATCTTACCGGATAA
AATGCCCAGATTGGATGATTGCGATGTTTTCCAAGCTGACAATGCTATCATGACCCAAATCTTTCCGCATAACATTGAAC
CAGCTGAAGTAACTCAGATAGTTTGTGAACCGTCGTTGCCATCCGTTTTAAATTCTTTTGGAGAAATAACATTTAGCCAC
CCGAAAAATCGGAAAAGAAAGCTAATAGTAGACAAACGAATTGAATACACCCGGGAGCAGCTGGTGAAGCATAGACAGAA
ATATATGGAAGAATACCTTTCAAGGAATGTGATAGTGCCAAAATCCTCGGATTTACGGAAACCCCCTAAGGAACTTCTCT
GTAAACTGTATAATAATGTAAGTTTTTTAGCTCTTCATAACTCCGGACCTAAGCTCAGTAATGAAGAAAAGGAATTCGAG
GCAGAAAACACATTGAGAACCATATTTGGCTGCGAGTTTACCGAGAATCTTTCTAAAGAGATATTTGTGCGACCATCGCA
GGCTACAAAATGTAGGGATAAAGCGGCACATATCTATCAGCCCGAACCGCTTGAAGTGGACTGTGTGCAACCTCAACTTC
AGCCACGTGATGTAAATCAGAATTATCATAATGAAATGAATGAGCACGGCATATACCGTGAGGATAATCATGATGATACC
TACAGCGTAATGATGAGTCTCTTAAGCATTTGGCGTAATGATCCGAAAATCACGGGAATCGATGCCATTGATTTTATAAA
AACGTTTGATAGTCGCATCAAGGCTTCGTTAGCCTTTCTCCATTTGTTGTATCTTGTTCGAGACCATTTTATAGAGATAT
CAAAGCGAGCTAATTCGCTGGAAATGTACCAAATTACTCTTGGCAAAGAGTCCGCTAAGCTAATAGACAATCTTATGCTG
AGTGAGACT
>CK1#chr2L C(2)M DPGP African Populations
ATGAGCTTGAATTTATATGAGAGCAACATCCTTAATTCCTGCTGGAAAGCGGGAGGCCGCAAACCGCGGAAATCGGCATT
TGGCCAACTTAATCGAAATGAGATCGCTGATGTGGATGTAGTCGCCTGCTGCAAGCAAATCACCGAATTAATTGAGGAAA
ATGCATTAAGAAAACGATCCAATGTTTTGGCCGCAAGAAACCGGCAAAATGTTATTTTCAAGGACATTTCCCGCTTGGTT
TTTGGAGTTGCGGATATTTTTAGATGCCAAGTGGATCTACTTTTGGGGGATACGAAGGTATTACTTGATCAATGTACACG
TACCAACTTGGATTACGTTCTCACCACAACAAAATCTGTAGTGGTCAACAAATCAGAGATTCGAATCCAACGCAAAGGAA
AGCGGATGATCACCAAGAAATCTAAAGTAACAGTATCAAAACGTCCCAGACTGCAGGAATCGGATCTGTTGGATGAATTC
TCACATGAATACTACGAGAAGATGCTATCCGAATGCCAGATGTGGCAAACGGAGTGCACACAACAGGTGGTGGAGGACCT
GAACGAGTCTATTGAACAACCCCGGAGTTGCACTCAGTCAAAGTCGTATCATTCCATTACAATCACCGAAGAGATTGAAC
TTCCCGAAGATCATAGCTTAATTATGCCATCAAATGGTTTTGGCGAAGCCGAGGGCGCGGACTTAACCATTTTTCAAGAG
CTTTACCCCAAAGATGGCACACGGAACTCACTAAAGCGACACTCAATAGCTCAGGATCCAACTGACATCTTACCGGATAA
AATGCCCAGATTGGATGATTGCGATGTTTTCCAAGCTGACAATGCTATCATGACCCAAATCTTTCCGCATAACATTGAAC
CAGCTGAAGTAACTCAGATAGTTTGTGAACCGTCGTTGCCATCCGTTTTAAATTCTTTTGGAGAAATAACATTTAGCCAC
CCGAAAAATCGGAAAAGAAAGCTAATAGTAGACAAACGAATTGAATACACCCGGGAGCAGCTGGTGAAGCATAGACAGAA
ATATATGGAAGAATACCTTTCAAGGAATGTGATAGTGCCAAAATCCTCGGATTTACGGAAACCCCCTAAGGAACTTCTCT
GTAAACTGTATAATAATGTAAGTTTTTTAGCTCTTCATAACTCCGGACCTAAGCTCAGTAATGAAGAAAAGGAATTCGAG
GCAGAAAACACATTGAGAACCATATTTGGCTGCGAGTTTACCGAGAATCTTTCTAAAGAGATATTTGTGCGACCATCGCA
GGCTACAAAATGTAGGGATAAAGCGGCACATATCTATCAGCCCGAACCGCTTGAAGTGGACTGTGTGCAACCTCAACTTC
AGCCACGTGATGTAAATCAGAATTATCATAATGAAATGAATGAGCACGGCATATACCGTGAGGATAATCATGATGATACC
TACAGCGTAATGATGAGTCTCTTAAGCATTTGGCGTAATGATCCGAAAATCACGGGAATCGATGCCATTGATTTTATAAA
AACGTTTGATAGTCGCATCAAGGCTTCGTTAGCCTTTCTCCATTTGTTGTATCTTGTTCGAGACCATTTTATAGAGATAT
CAAAGCGAGCTAATTCGCTGGAAATGTACCAAATTACTCTTGGCAAAGAGTCCGCTAAGCTAATAGACAATCTTATGCTG
AGTGAGACT
>RG36#chr2L C(2)M DPGP African Populations
ATGAGCTTGAATTTATATGAGAGCAACATCCTTAATTCCTGCTGGAAAGCGGGAGGCCGCAAACCGCGGAAATCGGCATT
TGGCCAACTTAATCGAAATGAGATCGCTGATGTGGATGTAGTCGCCTGCTGCAAGCAAATCACCGAATTAATTGAGGAAA
ATGCATTAAGAAAACGATCCAATGTTTTGGCCGCAAGAAACCGGCAAAATGTTATTTTCAAGGACATTTCCCGCTTGGTT
TTTGGAGTTGCGGATATTTTTAGATGCCAAGTGGATCTACTTTTGGGGGATACGAAGGTATTACTTGATCAATGTACACG
TACCAACTTGGATTACGTTCTCACCACAACAAAATCTGTAGTGGTCAACAAATCAGAGATTCGAATCCAACGCAAAGGAA
AGCGGATGATCACCAAGAAATCTAAAGTAACAGTATCAAAACGTCCCAGACTGCAGGAATCGGATCTGTTGGATGAATTC
TCACATGAATACTACGAGAAGATGCTATCCGAATGCCAGATGTGGCAAACGGAGTGCACACAACAGGTGGTGGAGGACCT
GAACGAGTCTATTGAACAACCCCGGAGTTGCACTCAGTCAAAGTCGTATCATTCCATTACAATCACCGAAGAGATTGAAC
TTCCCGAAGATCATAGCTTAATTATGCCATCAAATGGTTTTGGCGAAGCCGAGGGCGCGGACTTAACCATTTTTCAAGAG
CTTTACCCCAAAGATGGCACACGGAACTCACTAAAGCGACACTCAATAGCTCAGGATCCAACTGACATCTTACCGGATAA
AATGCCCAGATTGGATGATTGCGATGTTTTCCAAGCTGACAATGCTATCATGACCCAAATCTTTCCGCATAACATTGAAC
CAGCTGAAGTAACTCAGATAGTTTGTGAACCGTCGTTGCCATCCGTTTTAAATTCTTTTGGAGAAATAACATTTAGCCAC
CCGAAAAATCGGAAAAGAAAGCTAATAGTAGACAAACGAATTGAATACACCCGGGAGCAGCTGGTGAAGCATAGACAGAA
ATATATGGAAGAATACCTTTCAAGGAATGTGATAGTGCCAAAATCCTCGGATTTACGGAAACCCCCTAAGGAACTTCTCT
GTAAACTGTATAATAATGTAAGTTTTTTAGCTCTTCATAACTCCGGACCTAAGCTCAGTAATGAAGAAAAGGAATTCGAG
GCAGAAAACACATTGAGAACCATATTTGGCTGCGAGTTTACCGAGAATCTTTCTAAAGAGATATTTGTGCGACCATCGCA
GGCTACAAAATGTAGGGATAAAGCGGCACATATCTATCAGCCCGAACCGCTTGAAGTGGACTGTGTGCAACCTCAACTTC
AGCCACGTGATGTAAATCAGAATTATCATAATGAAATGAATGAGCACGGCATATACCGTGAGGATAATCATGATGATACC
TACAGCGTAATGATGAGTCTCTTAAGCATTTGGCGTAATGATCCGAAAATCACGGGAATCGATGCCATTGATTTTATAAA
AACGTTTGATAGTCGCATCAAGGCTTCGTTAGCCTTTCTCCATTTGTTGTATCTTGTTCGAGACCATTTTATAGAGATAT
CAAAGCGAGCTAATTCGCTGGAAATGTACCAAATTACTCTTGGCAAAGAGTCCGCTAAGCTAATAGACAATCTTATGCTG
AGTGAGACT
>RG3#chr2L C(2)M DPGP African Populations
ATGAGCTTGAATTTATATGAGAGCAACATCCTTAATTCCTGCTGGAAAGCGGGAGGCCGCAAACCGCGGAAATCGGCATT
TGGCCAACTTAATCGAAATGAGATCGCTGATGTGGATGTAGTCGCCTGCTGCAAGCAAATCACCGAATTAATTGAGGAAA
ATGCATTAAGAAAACGATCCAATGTTTTGGCCGCAAGAAACCGGCAAAATGTTATTTTCAAGGACATTTCCCGCTTGGTT
TTTGGAGTTGCGGATATTTTTAGATGCCAAGTGGATCTACTTTTGGGGGATACGAAGGTATTACTTGATCAATGTACACG
TACCAACTTGGATTACGTTCTCACCACAACAAAATCTGTAGTGGTCAACAAATCAGAGATTCGAATCCAACGCAAAGGAA
AGCGGATGATCACCAAGAAATCTAAAGTAACAGTATCAAAACGTCCCAGACTGCAGGAATCGGATCTGTTGGATGAATTC
TCACATGAATACTACGAGAAGATGCTATCCGAATGCCAGATGTGGCAAACGGAGTGCACACAACAGGTGGTGGAGGACCT
GAACGAGTCTATTGAACAACCCCGGAGTTGCACTCAGTCAAAGTCGTATCATTCCATTACAATCACCGAAGAGATTGAAC
TTCCCGAAGATCATAGCTTAATTATGCCATCAAATGGTTTTGGCGAAGCCGAGGGCGCGGACTTAACCATTTTTCAAGAG
CTTTACCCCAAAGATGGCACACGGAACTCACTAAAGCGACACTCAATAGCTCAGGATCCAACTGACATCTTACCGGATAA
AATGCCCAGATTGGATGATTGCGATGTTTTCCAAGCTGACAATGCTATCATGACCCAAATCTTTCCGCATAACATTGAAC
CAGCTGAAGTAACTCAGATAGTTTGTGAACCGTCGTTGCCATCCGTTTTAAATTCTTTTGGAGAAATAACATTTAGCCAC
CCGAAAAATCGGAAAAGAAAGCTAATAGTAGACAAACGAATTGAATACACCCGGGAGCAGCTGGTGAAGCATAGACAGAA
ATATATGGAAGAATACCTTTCAAGGAATGTGATAGTGCCAAAATCCTCGGATTTACGGAAACCCCCTAAGGAACTTCTCT
GTAAACTGTATAATAATGTAAGTTTTTTAGCTCTTCATAACTCCGGACCTAAGCTCAGTAATGAAGAAAAGGAATTCGAG
GCAGAAAACACATTGAGAACCATATTTGGCTGCGAGTTTACCGAGAATCTTTCTAAAGAGATATTTGTGCGACCATCGCA
GGCTACAAAATGTAGGGATAAAGCGGCACATATCTATCAGCCCGAACCGCTTGAAGTGGACTGTGTGCAACCTCAACTTC
AGCCACGTGATGTAAATCAGAATTATCATAATGAAATGAATGAGCACGGCATATACCGTGAGGATAATCATGATGATACC
TACAGCGTAATGATGAGTCTCTTAAGCATTTGGCGTAATGATCCGAAAATCACGGGAATCGATGCCATTGATTTTATAAA
AACGTTTGATAGTCGCATCAAGGCTTCGTTAGCCTTTCTCCATTTGTTGTATCTTGTTCGAGACCATTTTATAGAGATAT
CAAAGCGAGCTAATTCGCTGGAAATGTACCAAATTACTCTTGGCAAAGAGTCCGCTAAGCTAATAGACAATCTTATGCTG
AGTGAGACT
>TZ10#chr2L C(2)M DPGP African Populations
ATGAGCTTGAATTTATATGAGAGCAACATCCTTAATTCCTGCTGGAAAGCGGGAGGCCGCAAACCGCGGAAATCGGCATT
TGGCCAACTTAATCGAAATGAGATCGCTGATGTGGATGTAGTCGCCTGCTGCAAGCAAATCACCGAATTAATTGAGGAAA
ATGCATTAAGAAAACGATCCAATGTTTTGGCCGCAAGAAACCGGCAAAATGTTATTTTCAAGGACATTTCCCGCTTGGTT
TTTGGAGTTGCGGATATTTTTAGATGCCAAGTGGATCTACTTTTGGGGGATACGAAGGTATTACTTGATCAATGTACACG
TACCAACTTGGATTACGTTCTCACCACAACAAAATCTGTAGTGGTCAACAAATCAGAGATTCGAATCCAACGCAAAGGAA
AGCGGATGATCACCAAGAAATCTAAAGTAACAGTATCAAAACGTCCCAGACTGCAGGAATCGGATCTGTTGGATGAATTC
TCACATGAATACTACGAGAAGATGCTATCCGAATGCCAGATGTGGCAAACGGAGTGCACACAACAGGTGGTGGAGGACCT
GAACGAGTCTATTGAACAACCCCGGAGTTGCACTCAGTCAAAGTCGTATCATTCCATTACAATCACCGAAGAGATTGAAC
TTCCCGAAGATCATAGCTTAATTATGCCATCAAATGGTTTTGGCGAAGCCGAGGGCGCGGACTTAACCATTTTTCAAGAG
CTTTACCCCAAAGATGGCACACGGAACTCACTAAAGCGACACTCAATAGCTCAGGATCCAACTGACATCTTACCGGATAA
AATGCCCAGATTGGATGATTGCGATGTTTTCCAAGCTGACAATGCTATCATGACCCAAATCTTTCCGCATAACATTGAAC
CAGCTGAAGTAACTCAGATAGTTTGTGAACCGTCGTTGCCATCCGTTTTAAATTCTTTTGGAGAAATAACATTTAGCCAC
CCGAAAAATCGGAAAAGAAAGCTAATAGTAGACAAACGAATTGAATACACCCGGGAGCAGCTGGTGAAGCATAGACAGAA
ATATATGGAAGAATACCTTTCAAGGAATGTGATAGTGCCAAAATCCTCGGATTTACGGAAACCCCCTAAGGAACTTCTCT
GTAAACTGTATAATAATGTAAGTTTTTTAGCTCTTCATAACTCCGGACCTAAGCTCAGTAATGAAGAAAAGGAATTCGAG
GCAGAAAACACATTGAGAACCATATTTGGCTGCGAGTTTACCGAGAATCTTTCTAAAGAGATATTTGTGCGACCATCGCA
GGCTACAAAATGTAGGGATAAAGCGGCACATATCTATCAGCCCGAACCGCTTGAAGTGGACTGTGTGCAACCTCAACTTC
AGCCACGTGATGTAAATCAGAATTATCATAATGAAATGAATGAGCACGGCATATACCGTGAGGATAATCATGATGATACC
TACAGCGTAATGATGAGTCTCTTAAGCATTTGGCGTAATGATCCGAAAATCACGGGAATCGATGCCATTGATTTTATAAA
AACGTTTGATAGTCGCATCAAGGCTTCGTTAGCCTTTCTCCATTTGTTGTATCTTGTTCGAGACCATTTTATAGAGATAT
CAAAGCGAGCTAATTCGCTGGAAATGTACCAAATTACTCTTGGCAAAGAGTCCGCTAAGCTAATAGACAATCTTATGCTG
AGTGAGACT
>ZO65#chr2L C(2)M DPGP African Populations
ATGAGCTTGAATTTATATGAGAGCAACATCCTTAATTCGTGCTGGAAAGCGGGAGGCCGCAAACCGCGGAAATCGGCATT
TGGCCAACTTAATCGAAATGAGATCGCTGATGTGGATGTAGTCGCCTGCTGCAAGCAAATCACCGAATTAATTGAGGAAA
ATGCATTAAGAAAACGATCCAATGTTTTGGCCGCAAGAAACCGGCAAAATGTTATTTTCAAGGACATTTCCCGCTTGGTT
TTTGGAGTTGCGGATATTTTTAGATGCCAAGTGGATCTACTTTTGGGGGATACGAAGGTATTACTTGATCAATGTACACG
TACCAACTTGGATTACGTTCTCACCACAACAAAATCTGTAGTGGTCAACAAATCAGAGATTCGAATCCAACGCAAAGGAA
AGCGGATGATCACCAAGAAATCTAAAGTAACAGTATCAAAACGTCCCAGACTGCAGGAATCGGATCTGTTGGATGAATTC
TCACATGAATACTACGAGAAGATGCTATCCGAATGCCAGATGTGGCAAACGGAGTGCACACAACAGGTGGTGGAGGACCT
GAACGAGTCTATTGAACAACCCCGGAGTTGCACTCAGTCAAAGTCGTATCATTCCATTACAATCACCGAAGAGATTGAAC
TTCCCGAAGATCATAGCTTAATTATGCCATCAAATGGTTTTGGCGAAGCCGAGGGCGCGGACTTAACCATTTTTCAAGAG
CTTTACCCCAAAGATGGCACACGGAACTCACTAAAGCGACACTCAATAGCTCAGGATCCAACTGACATCTTACCGGATAA
AATGCCCAGATTGGATGATTGCGATGTTTTCCAAGCTGACAATGCTATCATGACCCAAATCTTTCCGCATAACATTGAAC
CAGCTGAAGTAACTCAGATAGTTTGTGAACCGTCGTTGCCATCCGTTTTAAATTCTTTTGGAGAAATAACATTTAGCCAC
CCGAAAAATCGGAAAAGAAAGCTAATAGTAGACAAACGAATTGAATACACCCGGGAGCAGCTGGTGAAGCATAGACAGAA
ATATATGGAAGAATACCTTTCAAGGAATGTGATAGTGCCAAAATCCTCGGATTTACGGAAACCCCCTAAGGAACTTCTCT
GTAAACTGTATAATAATGTAAGTTTTTTAGCTCTTCATAACTCCGGACCTAAGCTCAGTAATGAAGAAAAGGAATTCGAG
GCAGAAAACACATTGAGAACCATATTTGGCTGCGAGTTTACCGAGAATCTTTCTAAAGAGATATTTGTGCGACCATCGCA
GGCTACAAAATGTAGGGATAAAGCGGCACATATCTATCAGCCCGAACCGCTTGAAGTGGACTGTGTGCAACCTCAACTTC
AGCCACGTGATGTAAATCAGAATTATCATAATGAAATGAATGAGCACGGCATATACCGTGAGGATAATCATGATGATACC
TACAGCGTAATGATGAGTCTCTTAAGCATTTGGCGTAATGATCCGAAAATCACGGGAATCGATGCCATTGATTTTATAAA
AACGTTTGATAGTCGCATCAAGGCTTCGTTAGCCTTTCTCCATTTGTTGTATCTTGTTCGAGACCATTTTATAGAGATAT
CAAAGCGAGCTAATTCGCTGGAAATGTACCAAATTACTCTTGGCAAAGAGTCCGCTAAGCTAATAGACAATCTTATGCTG
AGTGAGACT
>RG33#chr2L C(2)M DPGP African Populations
ATGAGCTTGAATTTATATGAGAGCAACATCCTTAATTCCTGCTGGAAAGCGGGAGGCCGCAAACCGCGGAAATCGGCATT
TGGCCAACTTAATCGAAATGAGATCGCTGATGTGGATGTAGTCGCCTGCTGCAAGCAAATCACCGAATTAATTGAGGAAA
ATGCATTAAGAAAACGATCCAATGTTTTGGCCGCAAGAAACCGGCAAAATGTTATTTTCAAGGACATTTCCCGCTTGGTT
TTTGGAGTTGCGGATATTTTTAGATGCCAAGTGGATCTACTTTTGGGGGATACGAAGGTATTACTTGATCAATGTACACG
TACCAACTTGGATTACGTTCTCACCACAACAAAATCTGTAGTGGTCAACAAATCAGAGATTCGAATCCAACGCAAAGGAA
AGCGGATGATCACCAAGAAATCTAAAGTAACAGTATCAAAACGTCCCAGACTGCAGGAATCGGATCTGTTGGATGAATTC
TCACATGAATACTACGAGAAGATGCTATCCGAATGCCAGATGTGGCAAACGGAGTGCACACAACAGGTGGTGGAGGACCT
GAACGAGTCTATTGAACAACCCCGGAGTTGCACTCAGTCAAAGTCGTATCATTCCATTACAATCACCGAAGAGATTGAAC
TTCCCGAAGATCATAGCTTAATTATGCCATCAAATGGTTTTGGCGAAGCCGAGGGCGCGGACTTAACCATTTTTCAAGAG
CTTTACCCCAAAGATGGCACACGGAACTCACTAAAGCGACACTCAATAGCTCAGGATCCAACTGACATCTTACCGGATAA
AATGCCCAGATTGGATGATTGCGATGTTTTCCAAGCTGACAATGCTATCATGACCCAAATCTTTCCGCATAACATTGAAC
CAGCTGAAGTAACTCAGATAGTTTGTGAACCGTCGTTGCCATCCGTTTTAAATTCTTTTGGAGAAATAACATTTAGCCAC
CCGAAAAATCGGAAAAGAAAGCTAATAGTAGACAAACGAATTGAATACACCCGGGAGCAGCTGGTGAAGCATAGACAGAA
ATATATGGAAGAATACCTTTCAAGGAATGTGATAGTGCCAAAATCCTCGGATTTACGGAAACCCCCTAAGGAACTTCTCT
GTAAACTGTATAATAATGTAAGTTTTTTAGCTCTTCATAACTCCGGACCTAAGCTCAGTAATGAAGAAAAGGAATTCGAG
GCAGAAAACACATTGAGAACCATATTTGGCTGCGAGTTTACCGAGAATCTTTCTAAAGAGATATTTGTGCGACCATCGCA
GGCTACAAAATGTAGGGATAAAGCGGCACATATCTATCAGCCCGAACCGCTTGAAGTGGACTGTGTGCAACCTCAACTTC
AGCCACGTGATGTAAATCAGAATTATCATAATGAAATGAATGAGCACGGCATATACCGTGAGGATAATCATGATGATACC
TACAGCGTAATGATGAGTCTCTTAAGCATTTGGCGTAATGATCCGAAAATCACGGGAATCGATGCCATTGATTTTATAAA
AACGTTTGATAGTCGCATCAAGGCTTCGTTAGCCTTTCTCCATTTGTTGTATCTTGTTCGAGACCATTTTATAGAGATAT
CAAAGCGAGCTAATTCGCTGGAAATGTACCAAATTACTCTTGGCAAAGAGTCCGCTAAGCTAATAGACAATCTTATGCTG
AGTGAGACT
>NG10N#chr2L C(2)M DPGP African Populations
ATGAGCTTGAATTTATATGAGAGCAACATCCTTAATTCCTGCTGGAAAGCGGGAGGCCGCAAACCGCGGAAATCGGCATT
TGGCCAACTTAATCGAAATGAGATCGCTGATGTGGATGTAGTCGCCTGCTGCAAGCAAATCACCGAATTAATTGAGGAAA
ATGCATTAAGAAAACGATCCAATGTTTTGGCCGCAAGAAACCGGCAAAATGTTATTTTCAAGGACATTTCCCGCTTGGTT
TTTGGAGTTGCGGATATTTTTAGATGCCAAGTGGATCTACTTTTGGGGGATACGAAGGTATTACTTGATCAATGTACACG
TACCAACTTGGATTACGTTCTCACCACAACAAAATCTGTAGTGGTCAACAAATCAGAGATTCGAATCCAACGCAAAGGAA
AGCGGATGATCACCAAGAAATCTAAAGTAACAGTATCAAAACGTCCCAGACTGCAGGAATCGGATCTATTGGATGAATTC
TCACATGAATACTACGAGAAGATGCTATCCGAATGCCAAATGTGGCAAACGGAGTGCACACAACAGGTGGTGGAGGACCT
GAACGAGTCTATTGAACAACCCCGGAGTTGCACTCAGTCAAAGTCGTATCATTCCATTACAATCACCGAAGAGATTGAAC
TTCCCGAAGATCATAGCTTAATTATGCCATCAAATGGTTTTGGCGAAGCCGAGGGCGCGGACTTAACCATTTTTCAAGAG
CTTTACCCCAAAGATGGCACACGGAACTCACTAAAGCGACACTCAATAGCTCAGGATCCAACTGACATCTTACCGGATAA
AATGCCCAGATTGGATGATTGCGATGTTTTCCAAGCTGACAATGCTATCATGACCCAAATCTTTCCGCATAACATTGAAC
CAGCTGAAGTAACTCAGATAGTTTGTGAACCGTCGTTGCCATCCGTTTTAAATTCTTTTGGAGAAATAACATTTAGCCAC
CCGAAAAATCGGAAAAGAAAGCTAATAGTAGACAAACGAATTGAATACACCCGGGAGCAGCTGGTGAAGCATAGACAGAA
ATATATGGAAGAATACCTTTCAAGGAATGTGATAGTGCCAAAATCCTCGGATTTACGGAAACCCCCTAAGGAACTTCTCT
GTAAACTGTATAATAATGTAAGTTTTTTAGCTCTTCATAACTCCGGACCTAAGCTCAGTAATGAAGAAAAGGAATTCGAG
GCAGAAAACACATTGAGAACCATATTTGGCTGCGAGTATACCGAGAATCTTTCTAAAGAGATATTTGTGCGACCATCGCA
GGCTACAAAATGTAGGGATAAAGCGGCACATATCTATCAGCCCGAACCGCTTGAAGTGGACTGTGTGCAACCTGAACTTC
AGCCACGTGATGTAAATCAGAATTATCATAATGAAATGAATGAGCACGGCATATACCGTGAGGATAATCATGATGATACC
TACAGCGTAATGATGAGTCTCTTAAGCATTTGGCGTAATGATCCGAAAATCACGGGAATCGATGCCATTGATTTTATAAA
AACGTTTGATAGTCGCATCAAGGCTTCGTTAGCCTTTCTCCATTTGTTGTATCTTGTTCGAGACCATTTTATAGAGATAT
CAAAGCGAGCTAATTCGCTGGAAATGTACCAAATTACTCTTGGCAAAGAGTCCGCTAAGCTAATAGACAATCTTATGCTG
AGTGAGACT
>NG3N#chr2L C(2)M DPGP African Populations
ATGAGCTTGAATTTATATGAGAGCAACATCCTTAATTCCTGCTGGAAAGCGGGAGGCCGCAAACCGCGGAAATCGGCATT
TGGCCAACTTAATCGAAATGAGATCGCTGATGTGGATGTAGTCGCCTGCTGCAAGCAAATCACCGAATTAATTGAGGAAA
ATGCATTAAGAAAACGATCCAATGTTTTGGCCGCAAGAAACCGGCAAAATGTTATTTTCAAGGACATTTCCCGCTTGGTT
TTTGGAGTTGCGGATATTTTTAGATGCCAAGTGGATCTACTTTTGGGGGATACGAAGGTATTACTTGATCAATGTACACG
TACCAACTTGGATTACGTTCTCACCACAACAAAATCTGTAGTGGTCAACAAATCAGAGATTCGAATCCAACGCAAAGGAA
AGCGGATGATCACCAAGAAATCTAAAGTAACAGTATCAAAACGTCCCAGACTGCAGGAATCGGATCTATTGGATGAATTC
TCACATGAATACTACGAGAAGATGCTATCCGAATGCCAAATGTGGCAAACGGAGTGCACACAACAGGTGGTGGAGGACCT
GAACGAGTCTATTGAACAACCCCGGAGTTGCACTCAGTCAAAGTCGTATCATTCCATTACAATCACCGAAGAGATTGAAC
TTCCCGAAGATCATAGCTTAATTATGCCATCAAATGGTTTTGGCGAAGCCGAGGGCGCGGACTTAACCATTTTTCAAGAG
CTTTACCCCAAAGATGGCACACGGAACTCACTAAAGCGACACTCAATAGCTCAGGATCCAACTGACATCTTACCGGATAA
AATGCCCAGATTGGATGATTGCGATGTTTTCCAAGCTGACAATGCTATCATGACCCAAATCTTTCCGCATAACATTGAAC
CAGCTGAAGTAACTCAGATAGTTTGTGAACCGTCGTTGCCATCCGTTTTAAATTCTTTTGGAGAAATAACATTTAGCCAC
CCGAAAAATCGGAAAAGAAAGCTAATAGTAGACAAACGAATTGAATACACCCGGGAGCAGCTGGTGAAGCATAGACAGAA
ATATATGGAAGAATACCTTTCAAGGAATGTGATAGTGCCAAAATCCTCGGATTTACGGAAACCCCCTAAGGAACTTCTCT
GTAAACTGTATAATAATGTAAGTTTTTTAGCTCTTCATAACTCCGGACCTAAGCTCAGTAATGAAGAAAAGGAATTCGAG
GCAGAAAACACATTGAGAACCATATTTGGCTGCGAGTATACCGAGAATCTTTCTAAAGAGATATTTGTGCGACCATCGCA
GGCTACAAAATGTAGGGATAAAGCGGCACATATCTATCAGCCCGAACCGCTTGAAGTGGACTGTGTGCAACCTGAACTTC
AGCCACGTGATGTAAATCAGAATTATCATAATGAAATGAATGAGCACGGCATATACCGTGAGGATAATCATGATGATACC
TACAGCGTAATGATGAGTCTCTTAAGCATTTGGCGTAATGATCCGAAAATCACGGGAATCGATGCCATTGATTTTATAAA
AACGTTTGATAGTCGCATCAAGGCTTCGTTAGCCTTTCTCCATTTGTTGTATCTTGTTCGAGACCATTTTATAGAGATAT
CAAAGCGAGCTAATTCGCTGGAAATGTACCAAATTACTCTTGGCAAAGAGTCCGCTAAGCTAATAGACAATCTTATGCTG
AGTGAGACT
>FR217#chr2L C(2)M DPGP African Populations
ATGAGCTTGAATTTATATGAGAGCAACATCCTTAATTCCTGCTGGAAAGCGGGAGGGCGCAAACCGAGGAAATCGGCATT
TGGCCAACCTAATCGAAATGAGATCGCTGATGTGGATGTAGTCGCCTGCTGCAAGCAAATCACCGAATTAATTGAGGAAA
ATGCATTAAGAAAACGATCCAATGTTTTGGCCGCAAGAAACCGGCAAAATGTTATTTTCAAGGACATTTCCCGCTTGGTT
TTTGGAGTTGCGGATATTTTTAGATGCCAAGTGGATCTACTTTTGGGGGACACGAAGGTATTACTTGACCAATGTACACG
TACCAACTTGGATTACGTTCTCACCACAACAAAATCTGTAGTGGTCAACAAATCAGAGATTCGAATCCAACGCAAAGGAA
AGCGGGTGATCACCAAGAAATCTAAAGTAACAGTATCAAAACGTCCCAGACTGCAGGAATCGGATCTGTTGGATGAATTC
TCACATGAATACTACGAGAAGATGCTATCCGAATGCCAGATGTGGCAAACGGAGTGCACACAACAGGTGGTGGAGGACCT
GAACGAGTCTATTGAACAACCCCGGAGTTGCACTCAGTCAAAGTCGTATCATTCCATTACAATCACCGAAGAGATTGAAC
TTCCCGAAGATCATAGCTTAATTATGCCATCAAATGGTTTTGGCGAAGCCGAGGGCGCGGACTTAACCATTTTTCAAGAG
CTTTACCCCAAAGATGGCACACGGAACTCACTAAAGCGACACTCAATAGCTCAGGATCCAACTGACATCTTACCGGATAA
AATGCCCAGATTGGATGATTGCGATGTTTTCCAAGCTGACAATGCTATCATGACCCAAATCTTTCCGCATAACATTGAAC
CAGCTGAAGTAACTCAGATAGTTTGTGAACCGTCGTTGCCATCCGTTTTAAATTCTTTTGGAGAAATAACATTTAGCCAC
CCGAAAAATCGGAAAAGAAAGCTAATAGTAGACAAACGAATTGAATACACCCGGGAGCAGCTGGTGAAGCATAGACAGAA
ATATATGGAAGAATACCTTTCAAGGAATGTGATAGTGCCAAAATCCTCGGATTTACGGAAACCCCCTAAGGAACTTCTCT
GTAAACTGTATAATAATGTAAGTTTTTTAGCTCTTCATAACTCCGGACCTAAGCTCAGTAATGAAGAAAAGGAATTCGAG
GCAGAAAACACATTGAGAACCATATTTGGCTGCGAGTTTACCGAGAATCTTTCTAAAGAGATATTTGTGCGACCATCGCA
GGCTACAAAATGTAGGGATAAAGCGGCACATATCTATCAGCCCGAACCGCTTGAAGTGGACTGTGTGCAACCTCAACTTC
AGCCACGTGATGTAAATCAGAATTATCATAATGAAATGAATGAGCACGGCATATACCGTGAGGATAATCATGATGATACC
TACAGCGTAATGATGAGTCTCTTAAGCATTTGGCGTAATAATCCGAAAATCACGGGAATCGATGCCATTGATTTTATAAA
AACGTTTGATAGTCGCATCAAGGCTTCGTTAGCCTTTCTCCATTTGTTGTATCTTGTTCGAGACCATTTTATAGAGATAT
CAAAGCGAGCTAATTCGCTGGAAATGTACCAAATTACTCTTGGCAAAGAGTCCGCTAAGCTAATAGACAATCTTATGCTG
AGTGAGACT
>FR151#chr2L C(2)M DPGP African Populations
ATGAGCTTGAATTTATATGAGAGCAACATCCTTAATTCCTGCTGGAAAGCGGGAGGGCGCAAACCGAGGAAATCGGCATT
TGGCCAACCTAATCGAAATGAGATCGCTGATGTGGATGTAGTCGCCTGCTGCAAGCAAATCACCGAATTAATTGAGGAAA
ATGCATTAAGAAAACGATCCAATGTTTTGGCCGCAAGAAACCGGCAAAATGTTATTTTCAAGGACATTTCCCGCTTGGTT
TTTGGAGTTGCGGATATTTTTAGATGCCAAGTGGATCTACTTTTGGGGGACACGAAGGTATTACTTGACCAATGTACACG
TACCAACTTGGATTACGTTCTCACCACAACAAAATCTGTAGTGGTCAACAAATCAGAGATTCGAATCCAACGCAAAGGAA
AGCGGGTGATCACCAAGAAATCTAAAGTAACAGTATCAAAACGTCCCAGACTGCAGGAATCGGATCTGTTGGATGAATTC
TCACATGAATACTACGAGAAGATGCTATCCGAATGCCAGATGTGGCAAACGGAGTGCACACAACAGGTGGTGGAGGACCT
GAACGAGTCTATTGAACAACCCCGGAGTTGCACTCAGTCAAAGTCGTATCATTCCATTACAATCACCGAAGAGATTGAAC
TTCCCGAAGATCATAGCTTAATTATGCCATCAAATGGTTTTGGCGAAGCCGAGGGCGCGGACTTAACCATTTTTCAAGAG
CTTTACCCCAAAGATGGCACACGGAACTCACTAAAGCGACACTCAATAGCTCAGGATCCAACTGACATCTTACCGGATAA
AATGCCCAGATTGGATGATTGCGATGTTTTCCAAGCTGACAATGCTATCATGACCCAAATCTTTCCGCATAACATTGAAC
CAGCTGAAGTAACTCAGATAGTTTGTGAACCGTCGTTGCCATCCGTTTTAAATTCTTTTGGAGAAATAACATTTAGCCAC
CCGAAAAATCGGAAAAGAAAGCTAATAGTAGACAAACGAATTGAATACACCCGGGAGCAGCTGGTGAAGCATAGACAGAA
ATATATGGAAGAATACCTTTCAAGGAATGTGATAGTGCCAAAATCCTCGGATTTACGGAAACCCCCTAAGGAACTTCTCT
GTAAACTGTATAATAATGTAAGTTTTTTAGCTCTTCATAACTCCGGACCTAAGCTCAGTAATGAAGAAAAGGAATTCGAG
GCAGAAAACACATTGAGAACCATATTTGGCTGCGAGTTTACCGAGAATCTTTCTAAAGAGATATTTGTGCGACCATCGCA
GGCTACAAAATGTAGGGATAAAGCGGCACATATCTATCAGCCCGAACCGCTTGAAGTGGACTGTGTGCAACCTCAACTTC
AGCCACGTGATGTAAATCAGAATTATCATAATGAAATGAATGAGCACGGCATATACCGTGAGGATAATCATGATGATACC
TACAGCGTAATGATGAGTCTCTTAAGCATTTGGCGTAATAATCCGAAAATCACGGGAATCGATGCCATTGATTTTATAAA
AACGTTTGATAGTCGCATCAAGGCTTCGTTAGCCTTTCTCCATTTGTTGTATCTTGTTCGAGACCATTTTATAGAGATAT
CAAAGCGAGCTAATTCGCTGGAAATGTACCAAATTACTCTTGGCAAAGAGTCCGCTAAGCTAATAGACAATCTTATGCTG
AGTGAGACT
>GA129#chr2L C(2)M DPGP African Populations
ATGAGCTTGAATTTATATGAGAGCAACATCCTTAATTCCTGCTGGAAAGCGGGAGGGCGCAAACCGAGGAAATCGGCATT
TGGCCAACTTAATCGAAATGAGATCGCTGATGTGGATGTAGTCGCCTGCTGCAAGCAAATCACCGAATTAATTGAGGAAA
ATGCATTAAGAAAACGATCCAATGTTTTGGCCGCAAGAAACCGGCAAAATGTTATTTTCAAGGACATTTCCCGCTTGGTT
TTTGGAGTTGCGGATATTTTTAGATGCCAAGTGGATCTACTTTTGGGGGATACGAAGGTATTACTTGATCAATGTACACG
TACCAACTTGGATTACGTTCTCACCACAACAAAATCTGTAGTGGTCAACAAATCAGAGATTCGAATCCAACGCAAAGGAA
AGCGGATGATCACCAAGAAATCTAAAGTAACAGTATCAAAACGTCCCAGACTGCAGGAATCGGATCTGTTGGATGAATTC
TCACATGAATACTACGAGAAGATGCTATCCGAATGCCAGATGTGGCAAACGGAGTGCACACAACAGGTGGTGGAGGACCT
GAACGAGTCTATTGAACAACCCCGGAGTTGCACTCAGTCAAAGTCGTATCATTCCATTACAATCACCGAAGAGATTGAAC
TTCCCGAAGATCATAGCTTAATTATGCCATCAAATGGTTTTGGCGAAGCCGAGGGCGCGGACTTAACCATTTTTCAAGAG
CTTTACCCCAAAGATGGCACACGGAACTCACTAAAGCGACACTCAATAGCTCAGGATCCAACTGACATCTTACCGGATAA
AATGCCCAGATTGGATGATTGCGATGTTTTCCAAGCTGACAATGCTATCATGACCCAAATCTTTCCGCATAACATTGAAC
CAGCTGAAGTAACTCAGATAGTTTGTGAACCGTCGTTGCCATCCGTTTTAAATTCTTTTGGAGAAATAACATTTAGCCAC
CCGAAAAATCGGAAAAGAAAGCTAATAGTAGACAAACGAATTGAATACACCCGGGAGCAGCTGGTGAAGCATAGACAGAA
ATATATGGAAGAATACCTTTCAAGGAATGTGATAGTGCCAAAATCCTCGGATTTACGGAAACCCCCTAAGGAACTTCTCT
GTAAACTGTATAATAATGTAAGTTTTTTAGCTCTTCATAACTCCGGACCTAAGCTCAGTAATGAAGAAAAGGAATTCGAG
GCAGAAAACACATTGAGAACCATATTTGGCTGCGAGTATACCGAGAATCTTTCTAAAGAGATATTTGTGCGACCATCGCA
GGCTACAAAATGTAGGGATAAAGCGGCACATATCTATCAGCCCGAACCGCTTGAAGTGGACTGTGTGCAACCTGAACTTC
AGCCACGTGATGTAAATCAGAATTATCATAATGAAATGAATGAGCACGGCATATACCGTGAGGATAATCATGATGATACC
TACAGCGTAATGATGAGTCTCTTAAGCATTTGGCGTAATGATCCGAAAATCACGGGAATCGATGCCATTGATTTTATAAA
AACGTTTGATAGTCGCATCAAGGCTTCGTTAGCCTTTCTCCATTTGTTGTATCTTGTTCGAGACCATTTTATAGAGATAT
CAAAGCGAGCTAATTCGCTGGAAATGTACCAAATTACTCTTGGCAAAGAGTCCGCTAAGCTAATATACAATCTTATGCTG
AGTGAGACT
>FR14#chr2L C(2)M DPGP African Populations
ATGAGCTTGAATTTATATGAGAGCAACATCCTTAATTCGTGCTGGAAAGCGGGAGGCCGCAAACCGCGGAAATCGGCATT
TGGCCAACTTAATCGAAATGAGATCGCTGATGTGGATGTAGTCGCCTGCTGCAAGCAAATCACCGAATTAATTGAGGAAA
ATGCATTAAGAAAACGATCCAATGTTTTGGCCGCAAGAAACCGGCAAAATGTTATTTTCAAGGACATTTCCCGCTTGGTT
TTTGGAGTTGCGGATATTTTTAGATGCCAAGTGGATCTACTTTTGGGGGATACGAAGGTATTACTTGATCAATGTACACG
TACCAACTTGGATTACGTTCTCACCACAACAAAATCTGTAGTGGTCAACAAATCAGAGATTCGAATCCAACGCAAAGGAA
AGCGGATGATCACCAAGAAATCTAAAGTAACAGTATCAAAACGTCCCAGACTGCAGGAATCGGATCTATTGGATGAATTC
TCACATGAATACTACGAGAAGATGCTATCCGAATGCCAGATGTGGCAAACGGAGTGCACACAACAGGTGGTGGAGGACCT
GAACGAGTCTATTGAACAACCCCGGAGTTGCACTCAGTCAAAGTCGTATCATTCCATTACAATCACCGAAGAGATTGAAC
TTCCCGAAGATCATAGCTTAATTATGCCATCAAATGGTTTTGGCGAAGCCGAGGGCGCGGACTTAACCATTTTTCAAGAG
CTTTACCCCAAAGATGGCACACGGAACTCACTAAAGCGACACTCAATAGCTCAGGATCCAACTGACATCTTACCGGATAA
AATGCCCAGATTGGATGATTGCGATGTTTTCCAAGCTGACAATGCTATCATGACCCAAATCTTTCCGCATAACATTGAAC
CAGCTGAAGTAACTCAGATAGTTTATGAACCGTCGTTGCCATCCGTTTTAAATTCTTTTGGAGAAATAACATTTAGCCAC
CCGAAAAATCGGAAAAGAAAGCTAATAGTAGACAAACGAATTGAATACACCCGGGAGCAGCTGGTGAAGCATAGACAGAA
ATATATGGAAGAATACCTTTCAAGGAATGTGATAGTGCCAAAATCCTCGGATTTACGGAAACCCCCTAAGGAACTTCTCT
GTAAACTGTATAATAATGTAAGTTTTTTAGCTCTTCATAACTCCGGACCTAAGCTCAGTAATGAAGAAAAGGAATTCGAG
GCAGAAAACACATTGAGAACCATATTTGGCTGCGAGTTTACCGAGAATCTTTCTAAAGAGATATTTGTGCGACCATCGCA
GGCTACAAAATGTAGGGATAAAGCGGCACATATCTATCAGCCCGAACCGCTTGAAGTGGACTGTGTGCAACCTCAACTTC
AGCCACGTGATGTAAATCAGAATTATCATAATGAAATGAATGAGCACGGCATATACCGTGAGGATAATCATGATGATACC
TACAGCGTAATGATGAGTCTCTTAAGCATTTGGCGTAATAATCCGAAAATCACGGGAATCGATGCCATTGATTTTATAAA
AACGTTTGATAGTCGCATCAAGGCTTCGTTAGCCTTTCTCCATTTGTTGTATCTTGTTCGAGACCATTTTATAGAGATAT
CAAAGCGAGCTAATTCGCTGGAAATGTACCAAATTACTCTTGGCAAAGAGTCCGCTAAGCTAATAGACAATCTTATGCTG
AGTGAGACT
>KN35#chr2L C(2)M DPGP African Populations
ATGAGCTTGAATTTATATGAGAGCAACATCCTTAATTCCTGCTGGAAAGCGGGAGGGCGCAAACCGAGGAAATCGGCATT
TGGCCAACTTAATCGAAATGAGATCGCTGATGTGGATGTAGTCGCCTGCTGCAAGCAAATCACCGAATTAATTGAGGAAA
ATGCATTAAGAAAACGATCCAATGTTTTGGCCGCAAGAAACCGGCAAAATGTTATTTTCAAGGACATTTCCCGCTTGGTT
TTTGGAGTTGCGGATATTTTTAGATGCCAAGTGGATCTACTTTTGGGGGACACGAAGGTATTACTTGACCAATGTACACG
TACCAACTTGGATTACGTTCTCACCACAACAAAATCTGTAGTGGTCAACAAATCAGAGATTCGAATCCAACGCAAAGGAA
AGCGGGTGATCACCAAGAAATCTAAAGTAACAGTATCAAAACGTCCCAGACTGCAGGAATCGAATCTGTTGGATGAATTC
TCACATGAATACTACGAGAAGATGCTATCCGAATGCCAGATGTGGCAAACGGAGTGCACACAACAGGTGGTGGAGGACCT
GAACGAGTCTATTGAACAACCCCGGAGTTGCACTCAGTCAAAGTCGTATCATTCCATTACAATCACCGAAGAGATTGAAC
TTCCCGAAGATCATAGCTTAATTATGCCATCAAATGGTTTTGGCGAAGCCGAGGGCGCGGACTTAACCATTTTTCAAGAG
CTTTACCCCAAAGATGGCACACGGAACTCACTAAAGCGACACTCAATAGCTCAGGATCCAACTGACATCTTACCGGATAA
AATGCCCAGATTGGATGATTGCGATGTTTTCCAAGCTGACAATGCTATCATGACCCAAATCTTTCCGCATAACATTGAAC
CAGCTGAAGTAACTCAGATAGTTTGTGAACCGTCGTTGCCATCCATTTTAAATTCTTTTGGAGAAATAACATTTAGCCAC
CCGAAAAATCGGAAAAGAAAGCTAATAGTAGACAAACGAATTGAATACACCCGGGAGCAGCTGGTGAAGCATAGACAGAA
ATATATGGAAGAATACCTTTCAAGGAATGTGATAGTGCCAAAATCCTCGGATTTACGGAAACCCCCTAAGGAACTTCTCT
GTAAACTGAATAATAATGTAAGTTTTTTAGCTCTTCATAACTCCGGACCTAAGCTCAGTAATGAAGAAAAGGAATTCGAG
GCAGAAAACACATTGAGATCCATATTTGGCCGCGAGTTTACCGAGAATCTTTCTAAAGAGATATTTGTGCGACCATCTCA
GGCCACAAAATGTAGGGATAAAGCGGCACATATCTATCAGCCCGAACCGCTTGAAGTGGACTGTGTGCAACCTCAACTTC
AGCCACGTGATGTAAATCAGAATTATCATAATGAAATGAATGAGCACGGCATATACCGTGAGGATAATCATGATGATACC
TACAGCGTAATGATGAGTCTCTTAAGCATTTGGCGTAATGATCCGAAAATCACGGGAATCGATGCCATTGATTTTATAAA
AACGTTTGATAGTCGCATCAAGGCTTCGTTAGCCTTTCTCCATTTGTTGTATCTTGTTCGAGACCATTTTATAGAGATAT
CAAAGCGAGCTAATTCGCTGGAAATGTACCAAATTACTCTTGGCAAAGAGTCCGCTAAGCTAATAGACAATCTTATGCTG
AGTGAGACT
>RG9#chr2L C(2)M DPGP African Populations
ATGAGCTTGAATTTATATGAGAGCAACATCCTTAATTCCTGCTGGAAAGCGGGAGGGCGCAAACCGAGGAAATCGGCATT
TGGCCAACTTAATCGAAATGAGATCGCTGATGTGGATGTAGTCGCTTGCTGCAAGCAAATCACCGAATTAATTGAGGAAA
ATGCATTAAGAAAACGATCCAATGTTTTGGCCGCAAGAAACCGGCAAAATGTTATTTTCAAGGACATTTCCCGCTTGGTT
TTTGGAGTTGCGGATATTTTTAGATGCCAAGTGGATCTACTTTTGGGGGACACGAAGGTATTACTTGACCAATGTACACG
TACCAACTTGGATTACGTTCTCACCACAACAAAATCTGTAGTGGTCAACAAATCAGAGATTCGAATCCAACGCAAAGGAA
AGCGGATGATCACCAAGAAATCTAAAGTAACAGTATCAAAACGTCCCAGACTGCAGGAATCGGATCTGTTGGATGAATTC
TCACATGAATACTACGAGAAGATGCTATCCGAATGCCAGATGTGGCAAACGGAGTGCACACAACAGGTGGTGGAGGACCT
GACCGAGTCTATTGAACAACCCCGGAGTTGCACTCAGTCAAAGTCGTATCATTCCATTACAATCACCGAAGAGATTGAAC
TTCCCGAAGATCATAGCTTAATTATGCCATCAAATGGTTTTGGCGAAGCCGAGGGCGCGGACTTAACCATTTTTCAAGAG
CTTTACCCCAAAGATGGCACACGGAACTCACTAAAGCGACACTCAATAGCTCAGGATCCAACTGACATCTTACCGGATAA
AATGCCCAGATTGGATGATTGCGATGTTTTCCAAGCTGACAATGCTATCATGACCCAAATCTTTCCGCATAACATTGAAC
CAGCTGAAGTAACTCAGATAGTTTGTGAACCGTCGTTGCCATCCGTTTTAAATTCTTTTGGAGAAATAACATTTAGCCAC
CCGAAAAATCGGAAAAGAAAGCTAATAGTAGACAAACGAATTGAATACACCCGGGAGCAGCTGGTGAAGCATAGACAGAA
ATATATGGAAGAATACCTTTCAAGGAATGTGATAGTGCCAAAATCCTCGGATTTACGGAAACCCCCTAAGGAACTTCTCT
GTAAACTGAATAATAATGTAAGTTTTTTAGCTCTTCATAACTCCGGACCTAAGCTCAGTAATGAAGAAAAGGAATTCGAG
GCAGAAAACACATTGAGATCCATATTTGGCCGCGAGTTTACCGAGAATCTTTCTAAAGAGATATTTGTGCGACCATCTCA
GGCCACAAAATGTAGGGATAAAGCGGCACATATCTATCAGCCCGAACCGCTTGAAGTGGACTGTGTGCAACCTCAACTTC
AGCCACGTGATGTAAATCAGAATTATCATAATGAAATGAATGAGCACGGCATATACCGTGAGGATAATCATGATGATACC
TACAGCGTAATGATGAGTCTCTTAAGCATTTGGCGTAATGATCCGAAAATCACGGGAATCGATGCCATTGATTTTATAAA
AACGTTTGATAGTCGCATCAAGGCTTCGTTAGCCTTTCTCCATTTGTTGTATCTTGTTCGAGACCATTTTATAGAGATAT
CAAAGCGAGCTAATTCGCTGGAAATGTACCAAATTACTCTTGGCAAAGAGTCCGCTAAGCTAATAGACAATCTTATGCTG
AGTGAGACT
>Dsim C(2)M 
ATGAGCTTGAGTTTATATGAGGGCAACATCCTAAATTCCTGCTGGAAAGCAGGAGTCCGCAAGCCGCGGAAATCGGCGTT
TGCGCCACTCGATCAAAATGAGATCGCAGATGTGGATGTAGTCGCCTGCTGCAAGCAAATCACCGAATTAATTGAGGAAA
ATGCATTAAGAGAGCGATCCAAAGTTTTGGACACAAGAAACAGGCAAAATGTTATTTTCAAGGACATTTCCCGCTTGGTT
TTCGGAGTTACGGATATTTTTAGATGCCAAGTGGATCTACTTTTGGGAGATACGAAGGTATTACTTGATCAATGTACACG
TACCAACTTGGATTACGTTCTCACCACCACAAAATCCGTAATGGTCAACAAATCTGAGATTCGAATCCAACGCAAACGAA
AGCGGGTGATCACCAAGAAATCTAAAGTAACAGTATCAAAACGACCCAGACTGCAGGAATCGGAACTGTTGGATGAAATC
TCACAGGAATACTACGAGCAGATGCTATCCGAATGCCAGATGTGGCATTCGGAGTGCACACAACAGGTGGTGGAGGACCT
GGACGAGTCTATTGAACTACCTCGGAGCTGCACGCAGTCAAAATCGTATCATTCCATTACAATCACCGAAGAGATTGAAC
TTCCCGAAGATCATAGCTTAATTATGCCATCAAATGGTTTTGGCGAAGCCGAGGGTGCGGACTTAACCATTTTTCAAGAG
CTTTACCCCAAAGACGGCACAAGGGACTCACTAAAGCGTCGTTCAATAGCTCAGGATCCAACTGACATCTTACCGGATAA
AATGCCTAGATTGGATGATTGGGATGTTTTCCAAGCTGACAATGCTATCATGACACAAATCTTTCCGCATAACATTGAAC
CAGCTGAAGTAACTCAAATAGTTTGTGAACCGTCGTTGCCCTCAGTTATAAATTCTTTTGAAGAAATAACATTTAGCAAG
CCGAAGAATAAGAAAAGAAAGCTTATAGTAGACAAACGTATTGAATACACTCGAAAGCAGCTGGTGAAGCATAGACAGAA
ATATATGGAAGATTACATTTCAAGGGAAGTGATAGTGCCAAAACCATCGGATTTGCCGAAACCCCCCAAGGAACTTCTGT
GTAAACTGCATAGCAATGTAAGTTTTACAGCTCTTCATAGCTCCGGCCCGAAGCTCAGTAATGAAGAAATGGAATTCGAG
GCTGAAAACACACTGAGAACCATATTTGGCCGCGAGTTTACCGAGAATCTTTCGAAGGAGATATTTGTACGACCACCTCA
GGCTACAAAATGTGGAAATAAAGAGGCACATATCTATCAGCCCGAACCACTTGAAGTGGACTGTGTGCAACCTCAACTCC
AGCAGCCTGATGTTAATCAAAATTATTATAACGAAATAAATGAGCACGGCATATACTGTGAGGATAATCATGCATATACC
TACAGCGTAATGATGAGTCTTTTAAGCATTTGGCGTAATAATCCCAAAATCACGGGAATCGATGCCATTTATTTTATGAA
AACGTTTGATGGTCGCATCAAGGTTTCGTTAGCCTTTCTCCATTTGTTGTATCTTGTTCGAGACCGTTTTATAGAGATAT
CAAAGCGAGCTAATTCGCTGGAAATGCACCAGATTACTCTTGGCAAAGAGTCCACTAAGCTAATTGACAATCTTATGCTG
AGTGAGAAT
>Dyak C(2)M 
ATGAACTTAAATTTATATGAGGACAACATCCTAAATTACTGCTGGAAAGCGGGAAGTCGCAAAACGCGGAAATCGGCGCT
TGCCCAACTCGATAGGAATGAGATCGCAGTTGTGGATTTGGTCGCCTGCTGCAAGAAAATCACTGAATTAATTGAGAAGA
ATACATTAAAAACACGATCAAATGTTTTGGTTACGAAAAACAAACAAAATGTTCTTTTTAAGGGCATTTCCCGCTTGTTT
TTCGGCGTTACGGATATTTTTAGATGCAAGGTGGATCTACTTTTGGGGGATACGAAACTATTACTTGATCAATGTACACG
TACCAACTTGGATTACGTTCACACCACCACCAAATCTTCAGTGGTTACCAAATCTGAGATTCAAATCCAACGCAAAAAAA
AGCAGGTAATCACCAAAAAATTTAAAGTAACAGAGTCGAAGCGTGCCAGACTGCAAGAATCGGAGCTGTTGGATGAGTAC
GCTCATGACTACTTCGAAAAGATGCTATCGGAATGCCAGATGTGGCTCTTGGATTGTAAACAACACGGGGAGGAGGAATC
CAACGAGTCTTTTGAACTACACCAAAGCTGCACGAAGTCGAAATCGTATCATTCCATTACAATCACCGAAAAAATTGAAT
TTCTCGAGGATCATAGCGTTATTATGCCATCAAATGGTTTTGGGGAAACCGAAGGGGCTGATCTAACCATTTTTCAAGAG
CTTTACCCCAAAGACGCCACAAGGAACTCCTTAAAGCGTCACTCAACAACTGAGGATCCAACTGACATTTTACCAGATAA
AATGCCTAAATTGGATGATGGGCAAATTTTCCAAGCTGACAATGCTATAATGACCCAAATTTTCCAGCATAACATTGAAC
CAGCTAAAGTAACTCAAATAGTTTGCGAACCGTTCTTGCCTGCAGTTTTGAGTTCTTTTGTAGAAATCAAATTTAGCAAG
CCAATGAATCGGAAAAGAAAGCTTATAGTAGACAAACGCATTGAATATACTCGGGAGCAGCTGGGGAAGCATAGAAAGAA
ATATATGGATGAGTTCATTTTAAAATCAGTGAAATTGCCAAAACCGTTGGATTTACCGAAACCCCCCAGTGAACTTTTCC
GTAAAGTGAATAATAATGTAACTTTTTCACCTCTTCGCAACTTCGGCCCTAAGCTCAGTATAAAAGAAATGGAATACGAG
GCTGAAAATACACTAAGAACCATATTTGGCGGCAAATTTACCGAGAACCTTTCCAAGGAGATATTTGTAGGACCTTTTCG
GGCTAAGAAATGCAAGGATAAAAAAGCATGTATATATAAGCCTGAACCGGATGAATTGGATTTTTTGCAACCTGAATTGC
ATCAGGCTGATGTCAATCCCATAATTCATAACAAAATGAATAAGCATATGCCGTGCTGTGGGAATAATCACGCTCATACC
TACAGCGTAATGATGAGTCTCTTAAACATTTGGCGTAATAATCCGAATATTACGGGAATCGATGCCTTTGATTTTATAAA
AACGTTTGCGAGTCGCATCCAGGCTTCGTTAGCATTTCTCCATTTGTTGTATCTCGTTCGAGACCATTTTATAAAGATAT
CAAAGCGAGCTAACTCGCTTGAAATGGACCAAATTACTCTTGGCAAAGAGTCCGCTAAGTTAATAGACAATCTTACGCTG
AGTGAGATT>FR217#chr3R C(3)G DPGP African Populations
ATGACGGGCGCCAAGAAAAGATCGGGAGCACCGTTAGTGGATGCAGCTCACTCGAAAGCCCCAAAACCAGGTACAGTTGC
CCAAGAAAAAAACAGCCAAATTCCAACTGTTTGGAAAAAGGATCATGTAAAAACTCAACTTTTCGAAAGATCAAACGAAA
AGCCATCCAAAAAAAGAACTCCGCTAGTGGCTCCTAGAGTTCAGCAATCAAAAATTGAAGCGCAAACTTCTCAGGCTGTG
GAAAAAACACAGGAAGACCAAACTTTTGCAGCCACCATAGACAGTTCAACAAAAAGTCTAAAAAAGTCTCCCAAAAACGA
GGGAGAATTATGGGCAGATATTCAGAAGCTGTCGCCCCACACGGGAGTAATTATTCATAGCTTCATAAAGCAGTACAACG
ACTCGCTAAATAATCTCAAGAAGAAAGACTTGGTGGTCAGCAAGAAAATGAGAGCCATCGCCATGGACTCGTTGAAGAAA
AAATCGGAAAATATCAGCTTGAAGGAAAAGTTGACAAATATGGAACTGGAGCTGACCCAACTGAAAACTGATCTTATCGA
GCAGCAGGAGAAGAACGCAGAGAACATCCAGAAGTACACGGAAATCAACAAAAAGTACACCCACTGCGAGCAACATTACG
ACAAGGAGCTGGAAATCATTAAAGTATGTGTTGAGAAGAAAAATTCAGAGCTCCGAGATGCTCAATCCCGGATGGCCCTG
CAGGCGCAAGAGCTGAATAATATGCAGCAAACGAATCGCGAGTTAGCTGGAGCCTGCGAGAATTATAAAAAGGATTTGGA
AGAAGCAGAAGTGGCCAAATCTATGATTCTACATGAACTTACCGATCTCAAAGAGCTCCACGAAGACCTACAGCTTCAAT
TTGAAGATGTGTCTGCACAAAAGGAAAAGTTTGAGGCAAACATTTTACAATTAAGCAGCGACTTAAATGCAAAGATGCTT
GACTGCGCCCAGCTTGAAGATCGCATTGAGCAGCTGCCAATAGAGGCCAACAAAGCTTTGTCGAAACTGCAACGTGATTT
AGAAGCCAGTGAATTGCAGTTCGTGGATCAGCAACGATTGACTGATCAGGCAACGAGGGAACTCGAACTTGTTCGCAATG
AGATAAATACGTTTAAGACTCTTATTGAGGAAAAGGAAAGAAGACATGTTTCCCTAAGTGATGAACTAACTCAAATGACG
GAGAGATTGAGCGAGCTCGCTGATATCAACGAAAGTTATATCAATGAGTTGACTGAAACAAAATTGAAGCACTCCCAGGA
AATAAAAGATCAAGCAGATGCCTACGAGATTGTTGTTCAAGAGTTAAAAGAGAGCTTGAACAAGGCTTCAGTTGATTTTA
CTCAGCTAAAAAGCAACAGTGAGAAGCTACACAAAGAAACCCTTCTGCAGGTCTCCGAACTGCAGGAAAAACTTATAGAA
ATGGTGTCCCATCGCAGCAATCAGGAAGAGCTAATAAAGCGTCTTGGTAATGAAATTCAAGAAAAAACTCATAATTTTGA
AGAAGAACTGAAAAGGCAACAGGAGCAGCTTGCTAATCAAATGCAGATGAAGGCCACTGAAGTTGAGAGCGAAAATAAGC
GAAACGCTGTTGAAATACAAAAACTTAAATCTGAACTCGAAGAAAGGAATAAAGCTTTTAAGGCTCAACAGGATAAATTG
GAATATTTGATTAGTGATCATGATACGCTAAAGAGCGCTATTATCAATCTTCAGGCTGAAAAGAAGGAAATCGAGAGTGA
ATTATCCACGGCCAAAGTTAAATTTAGCGAGGAATTACAGTCTCAGAAAGATAACCTAATGAAAAAGGTATCCGAATTGG
AGCTTGAAATTAAAAGAAAAGAAACCGAATTGATTGAACTTGAGCGTGAAAAGAACAATGAAATGGCTGTGCTACAATTT
AAAATGAATCGAATTAACTGCCTGATCGACCAACCAGTGACCACAATTAAACAGCTAAAAGATTCCAAAGGGCCAACCAG
AACTGAGAGCATTCCTACTAAGGTGCAACCGGAAAATACAGACGAATTTTCAAGCACTGCCAGAAAGCGTGCTCGTCGTC
AAAAAATTACCACATATTCCTCCGACTTTGATAGCGGCGATGATATACCAATCGTGGGCAACTCTTTAAGCGGCAAACGT
GCCAAATTATGTGCGCCCATCAAGCCACAAAATAATATTGATATGTTCGACATGTTGAAGAATTCTAAA
>UG19#chr3R C(3)G DPGP African Populations
ATGACGGGCGCCAAGAAAAGATCGGGAGCACCGTTAGTGGATGCAGCTCACTCGAAAGCCCCAAAACCAGGTACAGTTGC
CCAAGAAAAAAACAGCCAAATTCCAACTGTTTGGAAAAAGGATCATGTAAAAACTCAACTTTTCGAAAGATCAAACGAAA
AGCCATCCAAAAAAAGAACTCCGCTAGTGGCTCCTAGAGTTCAGCAATCAAAAATTGAAGCGCAAACTTCTCAGGCTGTG
GAAAAAACACAGGAAGACCAAACTTTTGCAGCCACCATAGACAGTTCAACAAAAAGTCTAAAAAAGTCTCCCAAAAACGA
GGGAGAATTATGGGCAGATATTCAGAAGCTGTCGCCCCACACGGGAGTAATTATTCATAGCTTCATAAAGCAGTACAACG
ACTCGCTAAATAATCTCAAGAAGAAAGACTTGGTGGTCAGCAAGAAAATGAGAGCCATCGCCATGGACTCGTTGAAGAAA
AAATCGGAAAATATCAGCTTGAAGGAAAAGTTGACAAATATGGAACTGGAGCTGACCCAACTGAAAACTGATCTTATCGA
GCAGCAGGAGAAGAACGCAGAGAACATCCAGAAGTACACGGAAATCAACAAAAAGTACACCCACTGCGAGCAACATTACG
ACAAGGAGCTGGAAATCATTAAAGTATGTGTTGAGAAGAAAAATTCAGAGCTCCGAGATGCTCAATCCCGGATGGCCCTG
CAGGCGCAAGAGCTGAATAATATGCAGCAAACGAATCGCGAGTTAGCTGGAGCCTGCGAGAATTATAAAAAGGATTTGGA
AGAAGCAGAAGTGGCCAAATCTATGATTCTACATGAACTTACCGATCTCAAAGAGCTGCACGAAGACCTCCAGCTTCAAT
TTGAAGATGTGTCTGCACAAAAGGAAAAGTTTGAGGCAAACATTTTACAATTAAGCAGCGACTTAAATGCAAAGATGCTT
GACTGCGCCCAGCTTGAAGATCGCATTGAGCAGCTACCAATAGAGGCCAACAAAGCTTTGTCGAAACTGCAACGTGATTT
AGAAGCCAGTGAATTGCAGTTCGTGGATCAGCAACGATTGACTGATCAGGCAACAAGGGAACTCGAACTTGTTCGCAATG
AGATAAATACGTTTAAGACTCTTATTGAGGAAAAGGAAAGAAGACATGTTTCCCTAAGTGATGAACTAACTCAAATGACG
GAGAGATTGAGCGAGCTCGCTGATATCAACGAAAGTTATATCAATGAGTTGACTGAAACAAAATTGAAGCACTCCCAGGA
AATAAAAGATCAAGCAGATGCCTACGAGATTGTTGTTCAAGAGTTAAAAGAGAGCTTGAACAAGGCTTCAGTTGATTTTA
CTCAGCTAAAAAGCAACAGTGAGAAGCTACAGAAAGAAACCCTTCTGCAGGTCTCCGAACTGCAGGAAAAACTTATAGAA
ATGGTGTCCCATCGCAGCAATCAGGAAGAGCTAATAAAGCGTCTTGGTAATGAAATTCAAGAAAAAACTCATAATTTTGA
AGAAGAACTCAAAAGGCAACAGGAGCAGCTTGCTAATCAAATGCAGATGAAGGCCACTGAAGTTGAGAGCGAAAATAAGC
GAAACGCTGTTGAAATACAAAAACTTAAATCTGAACTCGAAGAAAGGAATAAAGCTTTTAAGGCTCAACAGGATAAATTG
GAATATTTGATTAGTGATCATGATACGCTAAAGAGCGCTATTATCAATCTTCAGGCTGAAAAGAAGGAAATCGAGAGTGA
ATTATCCACGGCCAAAGTTAAATTTAGCGAGGAATTACAGTCTCAGAAAGATAACCTAATGAAAAAGGTATCCGAATTGG
AGCTTGAAATTAAAAGAAAGGAAACCGAATTGATTGAACTTGAGCGTGAAAAGAACAATGAAATGGCTGTGCTACAATTT
AAAATGAATCGAATTAACTGCCTGATCGACCAACCAGTGACCACAATTAAACAGCTAAAAGATTCCAAAGGGCCAACCAG
AACTGAGAGCATTCCTACTAAGGTGCAACCCGAAAATACAGACGAATTTTCAAGCACTGCCAGAAAGCGTGCTCGTCGTC
AAAAAATTACCACATATTCCTCCGACTTTGATAGCGGCGATGATATACCAATCGTGGGCAACTCTTTAAGCGGCAAACGT
GCCAAATTATGTGCGCCCATCAAGCCACAAAATAATATTGATATGTTCGACATGTTGAAGAATTCTAAA
>RG36#chr3R C(3)G DPGP African Populations
ATGACGGGCGCCAAGAAAAGATCGGGAGCACCGTTAGTGGATGCAGCTCACTCGAAAGCCCCAAAACCAGGTACAGTTGC
CCAAGAAAAAAACAGCCAAATTCCAACTGTTTGGAAAAAGGATCATGTAAAAACTCAACTTTTCGAAAGATCAAACGAAA
AGCCATCCAAAAAAAGAACTCCGCTAGTGGCTCCTAGAGTTCAGCAATCAAAAATTGAAGCGCAAACTTCTCAGGCTGTG
GAAAAAACACAGGAAGACCAAACTTTTGCAGCCACCATAGACAGTTCAACAAAAAGTCTAAAAAAGTCTCCCAAAAACGA
GGGAGAATTATGGGCAGATATTCAGAAGCTGTCGCCCCACACGGGAGTAATTATTCATAGCTTCATAAAGCAGTACAACG
ACTCGCTAAATAATCTCAAGAAGAAAGACTTGGTGGTCAGCAAGAAAATGAGAGCCATCGCCATGGACTCGTTGAAGAAA
AAATCGGAAAATATCAGCTTGAAGGAAAAGTTGACAAATATGGAACTGGAGCTGACCCAACTGAAAACTGATCTTATCGA
GCAGCAGGAGAAGAACGCAGAGAACATCCAGAAGTACACGGAAATCAACAAAAAGTACACCCACTGCGAGCAACATTACG
ACAAGGAGCTGGAAATCATTAAAGTATGTGTTGAGAAGAAAAATTCAGAGCTCCGAGATGCTCAATCCCGGATGGCCCTG
CAGGCGCAAGAGCTGAATAATATGCAGCAAACGAATCGCGAGTTAGCTGGAGCCTGCGAGAATTATAAAAAGGATTTGGA
AGAAGCAGAAGTGGCCAAATCTATGATTCTACATGAACTTACCGATCTCAAAGAGCTGCACGAAGACCTCCAGCTTCAAT
TTGAAGATGTGTCTGCACAAAAGGAAAAGTTTGAGGCAAACATTTTACAATTAAGCAGCGACTTAAATGCAAAGATGCTT
GACTGCGCCCAGCTTGAAGATCGCATTGAGCAGCTACCAATAGAGGCCAACAAAGCTTTGTCGAAACTGCAACGTGATTT
AGAAGCCAGTGAATTGCAGTTCGTGGATCAGCAACGATTGACTGATCAGGCAACAAGGGAACTCGAACTTGTTCGCAATG
AGATAAATACGTTTAAGACTCTTATTGAGGAAAAGGAAAGAAGACATGTTTCCCTAAGTGATGAACTAACTCAAATGACG
GAGAGATTGAGCGAGCTCGCTGATATCAACGAAAGTTATATCAATGAGTTGACTGAAACAAAATTGAAGCACTCCCAGGA
AATAAAAGATCAAGCAGATGCCTACGAGATTGTTGTTCAAGAGTTAAAAGAGAGCTTGAACAAGGCTTCAGTTGATTTTA
CTCAGCTAAAAAGCAACAGTGAGAAGCTACAGAAAGAAACCCTTCTGCAGGTCTCCGAACTGCAGGAAAAACTTATAGAA
ATGGTGTCCCATCGCAGCAATCAGGAAGAGCTAATAAAGCGTCTTGGTAATGAAATTCAAGAAAAAACTCATAATTTTGA
AGAAGAACTCAAAAGGCAACAGGAGCAGCTTGCTAATCAAATGCAGATGAAGGCCACTGAAGTTGAGAGCGAAAATAAGC
GAAACGCTGTTGAAATACAAAAACTTAAATCTGAACTCGAAGAAAGGAATAAAGCTTTTAAGGCTCAACAGGATAAATTG
GAATATTTGATTAGTGATCATGATACGCTAAAGAGCGCTATTATCAATCTTCAGGCTGAAAAGAAGGAAATCGAGAGTGA
ATTATCCACGGCCAAAGTTAAATTTAGCGAGGAATTACAGTCTCAGAAAGATAACCTAATGAAAAAGGTATCCGAATTGG
AGCTTGAAATTAAAAGAAAGGAAACCGAATTGATTGAACTTGAGCGTGAAAAGAACAATGAAATGGCTGTGCTACAATTT
AAAATGAATCGAATTAACTGCCTGATCGACCAACCAGTGACCACAATTAAACAGCTAAAAGATTCCAAAGGGCCAACCAG
AACTGAGAGCATTCCTACTAAGGTGCAACCCGAAAATACAGACGAATTTTCAAGCACTGCCAGAAAGCGTGCTCGTCGTC
AAAAAATTACCACATATTCCTCCGACTTTGATAGCGGCGATGATATACCAATCGTGGGCAACTCTTTAAGCGGCAAACGT
GCCAAATTATGTGCGCCCATCAAGCCACAAAATAATATTGATATGTTCGACATGTTGAAGAATTCTAAA
>ED2#chr3R C(3)G DPGP African Populations
ATGACGGGCGCCAAGAAAAGATCGGGAGCACCGTTAGTGGATGCAGCTCACTCGAAAGCCCCAAAACCAGGTACAGTTGC
CCAAGAAAAAAACAGCCAAATTCCAACTGTTTGGAAAAAGGATCATGTAAAAACTCAACTTTTCGAAAGATCAAACGAAA
AGCCATCCAAAAAAAGAACTCCGCTAGTGGCTCCTAGAGCTCAGCAATCAAAAATTGAAGCGCAAACTTCTCAGGCTGTG
GAAAAAACACAGGAAGACCAAACTTTTGCAGCCACCATAGACAGTTCAACAAAAAGTCTAAAAAAGTCTCCCAAAAACGA
GGGAGAATTATGGGCAGATATTCAGAAGCTGTCGCCCCACACGGGAGTAATTATTCATAGCTTCATAAAGCAGTACAACG
ACTCGCTAAATAATCTCAAGAAGAAAGACTTGGTGGTCAGCAAGAAAATGAGAGCCATCGCCATGGACTCGTTGAAGAAA
AAATCGGAAAATATCAGCTTGAAGGAAAAGTTGACAAATATGGAACTGGAGCTGACCCAACTGAAAACTGATCTTATCGA
GCAGCAGGAGAAGAACGCAGAGAACATCCAGAAGTACACGGAAATCAACAAAAAGTACACCCACTGCGAGCAACATTACG
ACAAGGAGCTGGAAATCATTAAAGTATGTGTTGAGAAGAAAAATTCAGAGCTCCGAGATGCTCAATCCCGGATGGCCCTG
CAGGCGCAAGAGCTGAATAATATGCAGCAAACGAATCGCGAGTTAGCTGGAGCCTGCGAGAATTATAAAAAGGATTTGGA
AGAAGCAGAAGTGGCCAAATCTATGATTCTACATGAACTTACCGATCTCAAAGAGCTCCACGAAGACCTACAGCTTCAAT
TTGAAGATGTGTCTGCACAAAAGGAAAAGTTTGAGGCAAACATTTTACAATTAAGCAGCGACTTAAATGCAAAGATGCTT
GACTGCGCCCAGCTTGAAGATCGCATTGAGCAGCTGCCAATAGAGGCCAACAAAGCTTTGTCGAAACTGCAACGTGATTT
AGAAGCCAGTGAATTGCAGTTCGTGGATCAGCAACGATTGACTGATCAGGCAACGAGGGAACTCGAACTTGTTCGCAATG
AGATAAATACGTTTAAGACTCTTATTGAGGAAAAGGAAAGAAGACATGTTTCCCTAAGTGATGAACTAACTCAAATGACG
GAGAGATTGAGCGAGCTCGCTGATATCAACGAAAGTTATATCAATGAGTTGACTGAAACAAAATTGAAGCACTCCCAGGA
AATAAAAGATCAAGCAGATGCCTACGAGATTGTTGTTCAAGAGTTAAAAGAGAGCTTGAACAAGGCTTCAGTTGATTTTA
CTCAGCTAAAAAGCAACAGTGAGAAGCTACACAAAGAAACCCTTCTGCAGGTCTCCGAACTGCAGGAAAAACTTATAGAA
ATGGTGTCCCATCGCAGCAATCAGGAAGAGCTAATAAAGCGTCTTGGTAATGAAATTCAAGAAAAAACTCATAATTTTGA
AGAAGAACTCAAAAGGCAACAGGAGCAGCTTGCTAATCAAATGCAGATGAAGGCCACTGAAGTTGAGAGCGAAAATAAGC
GAAACGCTGTTGAAATACAAAAACTTAAATCTGAACTCGAAGAAAGGAATAAAGCTTTTAAGGCTCAACAGGATAAATTG
GAATATTTGATTAGTGATCATGATACGCTAAAGAGCGCTATTATCAATCTTCAGGCTGAAAAGAAGGAAATCGAGAGTGA
ATTATCCACGGCCAAAGTTAAATTTAGCGAGGAATTACAGTCTCAGAAAGATAACCTAATGAAAAAGGTATCCGAATTGG
AGCTTGAAATTAAAAGAAAGGAAACCGAATTGATTGAACTTGAGCGCGAAAAGAACAATGAAATGGCTGTGCTACAATTT
AAAATGAATCGAATTAATTGCCTGATCGACCAACCAGTGACCACAATTAAACAGCTAAAAGATTCCAAAGGGCCAACCAG
AACTGAGAGCATTCCTACTAAGGTGCAACCGGAAAATACAGACGAATTTTCAAGCACTGCCAGAAAGCGTGCTCGTCGTC
AAAAAATTACCACATATTCCTCCGACTTTGATAGCGGCGATGATATACCAATCGTGGGCAACTCTTTAAGCGGCAAACGT
GCCAAATTATGTGCGCCCATCAAGCCACAAAATAATATTGATATGTTCGACATGTTGAAGAATTCTAAA
>EZ5N#chr3R C(3)G DPGP African Populations
ATGACGGGCGCCAAGAAAAGATCGGGAGCACCGTTAGTGGATGCAGCTCACTCGAAAGCCCCAAAACCAGGTACAGTTGC
CCAAGAAAAAAACAGCCAAATTCCAACTGTTTGGAAAAAGGATCATGTAAAAACTCAACTTTTCGAAAGATCAAACGAAA
AGCCATCCAAAAAAAGAACTCCGCTAGTGGCTCCTAGAGCTCAGCAATCAAAAATTGAAGCGCAAACTTCTCAGGCTGTG
GAAAAAACACAGGAAGACCAAACTTTTGCAGCCACCATAGACAGTTCAACAAAAAGTCTAAAAAAGTCTCCCAAAAACGA
GGGAGAATTATGGGCAGATATTCAGAAGCTGTCGCCCCACACGGGAGTAATTATTCATAGCTTCATAAAGCAGTACAACG
ACTCGCTAAATAATCTCAAGAAGAAAGACTTGGTGGTCAGCAAGAAAATGAGAGCCATCGCCATGGACTCGTTGAAGAAA
AAATCGGAAAATATCAGCTTGAAGGAAAAGTTGACAAATATGGAACTGGAGCTGACCCAACTGAAAACTGATCTTATCGA
GCAGCAGGAGAAGAACGCAGAGAACATCCAGAAGTACACGGAAATCAACAAAAAGTACACCCACTGCGAGCAACATTACG
ACAAGGAGCTGGAAATCATTAAAGTATGTGTTGAGAAGAAAAATTCAGAGCTCCGAGATGCTCAATCCCGGATGGCCCTG
CAGGCGCAAGAGCTGAATAATATGCAGCAAACGAATCGCGAGTTAGCTGGAGCCTGCGAGAATTATAAAAAGGATTTGGA
AGAAGCAGAAGTGGCCAAATCTATGATTCTACATGAACTTACCGATCTCAAAGAGCTCCACGAAGACCTACAGCTTCAAT
TTGAAGATGTGTCTGCACAAAAGGAAAAGTTTGAGGCAAACATTTTACAATTAAGCAGCGACTTAAATGCAAAGATGCTT
GACTGCGCCCAGCTTGAAGATCGCATTGAGCAGCTGCCAATAGAGGCCAACAAAGCTTTGTCGAAACTGCAACGTGATTT
AGAAGCCAGTGAATTGCAGTTCGTGGATCAGCAACGATTGACTGATCAGGCAACGAGGGAACTCGAACTTGTTCGCAATG
AGATAAATACGTTTAAGACTCTTATTGAGGAAAAGGAAAGAAGACATGTTTCCCTAAGTGATGAACTAACTCAAATGACG
GAGAGATTGAGCGAGCTCGCTGATATCAACGAAAGTTATATCAATGAGTTGACTGAAACAAAATTGAAGCACTCCCAGGA
AATAAAAGATCAAGCAGATGCCTACGAGATTGTTGTTCAAGAGTTAAAAGAGAGCTTGAACAAGGCTTCAGTTGATTTTA
CTCAGCTAAAAAGCAACAGTGAGAAGCTACACAAAGAAACCCTTCTGCAGGTCTCCGAACTGCAGGAAAAACTTATAGAA
ATGGTGTCCCATCGCAGCAATCAGGAAGAGCTAATAAAGCGTCTTGGTAATGAAATTCAAGAAAAAACTCATAATTTTGA
AGAAGAACTCAAAAGGCAACAGGAGCAGCTTGCTAATCAAATGCAGATGAAGGCCACTGAAGTTGAGAGCGAAAATAAGC
GAAACGCTGTTGAAATACAAAAACTTAAATCTGAACTCGAAGAAAGGAATAAAGCTTTTAAGGCTCAACAGGATAAATTG
GAATATTTGATTAGTGATCATGATACGCTAAAGAGCGCTATTATCAATCTTCAGGCTGAAAAGAAGGAAATCGAGAGTGA
ATTATCCACGGCCAAAGTTAAATTTAGCGAGGAATTACAGTCTCAGAAAGATAACCTAATGAAAAAGGTATCCGAATTGG
AGCTTGAAATTAAAAGAAAGGAAACCGAATTGATTGAACTTGAGCGCGAAAAGAACAATGAAATGGCTGTGCTACAATTT
AAAATGAATCGAATTAATTGCCTGATCGACCAACCAGTGACCACAATTAAACAGCTAAAAGATTCCAAAGGGCCAACCAG
AACTGAGAGCATTCCTACTAAGGTGCAACCGGAAAATACAGACGAATTTTCAAGCACTGCCAGAAAGCGTGCTCGTCGTC
AAAAAATTACCACATATTCCTCCGACTTTGATAGCGGCGATGATATACCAATCGTGGGCAACTCTTTAAGCGGCAAACGT
GCCAAATTATGTGCGCCCATCAAGCCACAAAATAATATTGATATGTTCGACATGTTGAAGAATTCTAAA
>CO2#chr3R C(3)G DPGP African Populations
ATGACGGGCGCCAAGAAAAGATCGGGAGCACCGTTAGTGGATGCAGCTCACTCGAAAGCCCCAAAACCAGGTACAGTTGC
CCAAGAAAAAAACAGCCAAATTCCAACTGTTTGGAAAAAGGATCATGTAAAAACTCAACTTTTCGAAAGATCAAACGAAA
AGCCATCCAAAAAAAGAACTCCGCTAGTGGCTCCTAGAGTTCAGCAATCAAAAATTGAAGCGCAAACTTCTCAGGCTGTG
GAAAAAACACAGGAAGACCAAACTTTTGCAGCCACCATAGACAGTTCAACAAAAAGTCTAAAAAAGTCTCCCAAAAACGA
GGGAGAATTATGGGCAGATATTCAGAAGCTGTCGCCCCACACGGGAATAATAATTCATAGCTTCATAAAGCAGTACAACG
AATCGCTAAATAATCTCAAGAAGAAAGACTTGGTGGTCAGCAAGAAAATGAGAGCCATCGCCATGGACTCGTTGAAGAAA
AAATCGGAAAATATCAGCTTGAAGGAAAAGTTGACAAATATGGAACTGGAGCTGACCCAACTGAAAACTGATCTTATCGA
GCAGCAGGAGAAGAACGCAGAGAACATCCAGAAGTACACGGAAATCAACAAAAAGTACACCCACTGCGAGCAACATTACG
ACAAGGAGCTGGAAATCATTAAAGTATGTGTTGAGAAGAAAAATTCAGAGCTCCGAGATGCTCAATCCCGGATGGCCCTG
CAGGCGCAAGAGCTGAATAATATGCAGCAAACGAATCGCGAGTTAGCTGGAGCCTGCGAGAATTATAAAAAGGATTTGGA
AGAAGCAGAAGTGGCCAAATCTATGATTCTACATGAACTTACCGATCTCAAAGAGCTGCACGAAGACCTACAGCTTCAAT
TTGAAGATGTGTCTGCACAAAAAGAAAAGTTTGAGGCAAACATTTTACAATTAAGCAGCGACTTAAATGCAAAGATGCTT
GACTGCGCCCAGCTTGAAGATCGCATTGAGCAGCTGCCAATAGAGGCCAACAAAGCTTTGTCGAAACTGCAACGTGATTT
AGAAGCCAGTGAATTGCAGTTCGTGGATCAGCAACGATTGACTGATCAGGCAACAAGGGAACTCGAACTTGTTCGCAATG
AGATAAATACGTTTAAGACTCTTATTGAGGAAAAGGAAAGAAGACATGTTTCCCTAAGTGATGAACTAACTCAAATGACG
GAGAGATTGAGCGAGCTCGCTGATATCAACGAAAGTTATCTCAATGAGTTGACTGAAACAAAATTGAAGCACTCCCAGGA
AATAAAAGATCAAGCAGATGCCTACGAGATTGTTGTTCAAGAGTTAAAAGAGAGCTTGAACAAGGCTTCAGTTGATTTTA
CTCAGCTAAAAAGCAACAGTGAGAAGCTACACAAAGAAACCCTTCTGCAGGTCTCCGAACTGCAGGAAAAACTTATAGAA
ATGGTGTCCCATCGCAGCAATCAGGAAGAGCTAATAAAGCGTCTTGGTAATGAAATTCAAGAAAAAACTCATAATTTTGA
AGAAGAACTCAAAAGGCAACAGGAGCAGCTTGCTAATCAAATGCAGATGAAGGCCACTGAAGTTGAGAGCGAAAATAAGC
GAAACGCTGTTGAAATACAAAAACTTAAATCTGAACTCGAAGAAAGGAATAAAGCTTTTAAGGCTCAACAGGATAAATTG
GAATATTTGATTAGTGATCATGATACGCTAAAGAGCGCTATTATCAATCTTCAGGCTGAAAAGAAGGAAATCGAGAGTGA
ATTATCCACGGCCAAAGTTAAATTTAGCGAGGAATTACAGTCTCAGAAAGATAACCTAATGAAAAAGGTATCCGAATTGG
AGCTTGAAATTAAAAGAAAGGAAACCGAATTGATTGAACTTGAGCGCGAAAAGAACAATGAAATGGCTGTGCTACAATTT
AAAATGAATCGAATTAATTGCCTGATCGACCAACCAGTGACCACAATTAAACAGCTAAAAGATTCCAAAGGGCCAACCAG
AACTGAGAGCATTCCTACTAAGGTGCAACCGGAAAATACAGACGAATTTTCAAGCACTGCCAGAAAGCGTGCTCGTCGTC
AAAAAATTACCACATATTCCTCCGACTTTGATAGCGGCGATGATATACCAATCGTGGGCAACTCTTTAAGCGGCAAACGT
GCCAAATTATGTGCGCCCATCAAGCCACAAAATAATATTGATATGTTCGACATGTTGAAGAATTCTAAA
>GA125#chr3R C(3)G DPGP African Populations
ATGACGGGCGCCAAGAAAAGATCGGGAGCACCGTTAGTGGATGCAGCTCACTCGAAAGCCCCAAAACCAGGTACAGTTGC
CCAAGAAAAAAACAGCCAAATTCCAACTGTTTGGAAAAAGGATCATGTAAAAACTCAACTTTTCGAAAGATCAAACGAAA
AGCCATCCAAAAAAAGAACTCCGCTAGTGGCTCCTAGAGTTCAGCAATCAAAAATTGAAGCGCAAACTTCTCAGGCTGTG
GAAAAAACACAGGAAGACCAAACTTTTGCAGCCACCATAGACAGTTCAACAAAAAGTCTAAAAAAGTCTCCCAAAAACGA
GGGAGAATTATGGGCAGATATTCAGAAGCTGTCGCCCCACACGGGAATAATAATTCATAGCTTCATAAAGCAGTACAACG
AATCGCTAAATAATCTCAAGAAGAAAGACTTGGTGGTCAGCAAGAAAATGAGAGCCATCGCCATGGACTCGTTGAAGAAA
AAATCGGAAAATATCAGCTTGAAGGAAAAGTTGACAAATATGGAACTGGAGCTGACCCAACTGAAAACTGATCTTATCGA
GCAGCAGGAGAAGAACGCAGAGAACATCCAGAAGTACACGGAAATCAACAAAAAGTACACCCACTGCGAGCAACATTACG
ACAAGGAGCTGGAAATCATTAAAGTATGTGTTGAGAAGAAAAATTCAGAGCTCCGAGATGCTCAATCCCGGATGGCCCTG
CAGGCGCAAGAGCTGAATAATATGCAGCAAACGAATCGCGAGTTAGCTGGAGCCTGCGAGAATTATAAAAAGGATTTGGA
AGAAGCAGAAGTGGCCAAATCTATGATTCTACATGAACTTACCGATCTCAAAGAGCTGCACGAAGACCTACAGCTTCAAT
TTGAAGATGTGTCTGCACAAAAAGAAAAGTTTGAGGCAAACATTTTACAATTAAGCAGCGACTTAAATGCAAAGATGCTT
GACTGCGCCCAGCTTGAAGATCGCATTGAGCAGCTGCCAATAGAGGCCAACAAAGCTTTGTCGAAACTGCAACGTGATTT
AGAAGCCAGTGAATTGCAGTTCGTGGATCAGCAACGATTGACTGATCAGGCAACAAGGGAACTCGAACTTGTTCGCAATG
AGATAAATACGTTTAAGACTCTTATTGAGGAAAAGGAAAGAAGACATGTTTCCCTAAGTGATGAACTAACTCAAATGACG
GAGAGATTGAGCGAGCTCGCTGATATCAACGAAAGTTATCTCAATGAGTTGACTGAAACAAAATTGAAGCACTCCCAGGA
AATAAAAGATCAAGCAGATGCCTACGAGATTGTTGTTCAAGAGTTAAAAGAGAGCTTGAACAAGGCTTCAGTTGATTTTA
CTCAGCTAAAAAGCAACAGTGAGAAGCTACACAAAGAAACCCTTCTGCAGGTCTCCGAACTGCAGGAAAAACTTATAGAA
ATGGTGTCCCATCGCAGCAATCAGGAAGAGCTAATAAAGCGTCTTGGTAATGAAATTCAAGAAAAAACTCATAATTTTGA
AGAAGAACTCAAAAGGCAACAGGAGCAGCTTGCTAATCAAATGCAGATGAAGGCCACTGAAGTTGAGAGCGAAAATAAGC
GAAACGCTGTTGAAATACAAAAACTTAAATCTGAACTCGAAGAAAGGAATAAAGCTTTTAAGGCTCAACAGGATAAATTG
GAATATTTGATTAGTGATCATGATACGCTAAAGAGCGCTATTATCAATCTTCAGGCTGAAAAGAAGGAAATCGAGAGTGA
ATTATCCACGGCCAAAGTTAAATTTAGCGAGGAATTACAGTCTCAGAAAGATAACCTAATGAAAAAGGTATCCGAATTGG
AGCTTGAAATTAAAAGAAAGGAAACCGAATTGATTGAACTTGAGCGCGAAAAGAACAATGAAATGGCTGTGCTACAATTT
AAAATGAATCGAATTAATTGCCTGATCGACCAACCAGTGACCACAATTAAACAGCTAAAAGATTCCAAAGGGCCAACCAG
AACTGAGAGCATTCCTACTAAGGTGCAACCGGAAAATACAGACGAATTTTCAAGCACTGCCAGAAAGCGTGCTCGTCGTC
AAAAAATTACCACATATTCCTCCGACTTTGATAGCGGCGATGATATACCAATCGTGGGCAACTCTTTAAGCGGCAAACGT
GCCAAATTATGTGCGCCCATCAAGCCACAAAATAATATTGATATGTTCGACATGTTGAAGAATTCTAAA
>CO10N#chr3R C(3)G DPGP African Populations
ATGACGGGCGCCAAGAAAAGATCGGGAGCACCGTTAGTGGATGCAGCTCACTCGAAAGCCCCAAAACCAGGTACAGTTGC
CCAAGAAAAAAACAGCCAAATTCCAACTGTTTGGAAAAAGGATCATGTAAAAACTCAACTTTTCGAAAGATCAAACGAAA
AGCCATCCAAAAAAAGAACTCCGCTAGTGGCTCCTAGAGTTCAGCAATCAAAAATTGAAGCGCAAACTTCTCAGGCTGTG
GAAAAAACACAGGAAGACCAAACTTTTGCAGCCACCATAGACAGTTCAACAAAAAGTCTAAAAAAGTCTCCCAAAAACGA
GGGAGAATTATGGGCAGATATTCAGAAGCTGTCGCCCCACACGGGAATAATAATTCATAGCTTCATAAAGCAGTACAACG
AATCGCTAAATAATCTCAAGAAGAAAGACTTGGTGGTCAGCAAGAAAATGAGAGCCATCGCCATGGACTCGTTGAAGAAA
AAATCGGAAAATATCAGCTTGAAGGAAAAGTTGACAAATATGGAACTGGAGCTGACCCAACTGAAAACTGATCTTATCGA
GCAGCAGGAGAAGAACGCAGAGAACATCCAGAAGTACACGGAAATCAACAAAAAGTACACCCACTGCGAGCAACATTACG
ACAAGGAGCTGGAAATCATTAAAGTATGTGTTGAGAAGAAAAATTCAGAGCTCCGAGATGCTCAATCCCGGATGGCCCTG
CAGGCGCAAGAGCTGAATAATATGCAGCAAACGAATCGCGAGTTAGCTGGAGCCTGCGAGAATTATAAAAAGGATTTGGA
AGAAGCAGAAGTGGCCAAATCTATGATTCTACATGAACTTACCGATCTCAAAGAGCTGCACGAAGACCTACAGCTTCAAT
TTGAAGATGTGTCTGCACAAAAAGAAAAGTTTGAGGCAAACATTTTACAATTAAGCAGCGACTTAAATGCAAAGATGCTT
GACTGCGCCCAGCTTGAAGATCGCATTGAGCAGCTGCCAATAGAGGCCAACAAAGCTTTGTCGAAACTGCAACGTGATTT
AGAAGCCAGTGAATTGCAGTTCGTGGATCAGCAACGATTGACTGATCAGGCAACAAGGGAACTCGAACTTGTTCGCAATG
AGATAAATACGTTTAAGACTCTTATTGAGGAAAAGGAAAGAAGACATGTTTCCCTAAGTGATGAACTAACTCAAATGACG
GAGAGATTGAGCGAGCTCGCTGATATCAACGAAAGTTATCTCAATGAGTTGACTGAAACAAAATTGAAGCACTCCCAGGA
AATAAAAGATCAAGCAGATGCCTACGAGATTGTTGTTCAAGAGTTAAAAGAGAGCTTGAACAAGGCTTCAGTTGATTTTA
CTCAGCTAAAAAGCAACAGTGAGAAGCTACACAAAGAAACCCTTCTGCAGGTCTCCGAACTGCAGGAAAAACTTATAGAA
ATGGTGTCCCATCGCAGCAATCAGGAAGAGCTAATAAAGCGTCTTGGTAATGAAATTCAAGAAAAAACTCATAATTTTGA
AGAAGAACTCAAAAGGCAACAGGAGCAGCTTGCTAATCAAATGCAGATGAAGGCCACTGAAGTTGAGAGCGAAAATAAGC
GAAACGCTGTTGAAATACAAAAACTTAAATCTGAACTCGAAGAAAGGAATAAAGCTTTTAAGGCTCAACAGGATAAATTG
GAATATTTGATTAGTGATCATGATACGCTAAAGAGCGCTATTATCAATCTTCAGGCTGAAAAGAAGGAAATCGAGAGTGA
ATTATCCACGGCCAAAGTTAAATTTAGCGAGGAATTACAGTCTCAGAAAGATAACCTAATGAAAAAGGTATCCGAATTGG
AGCTTGAAATTAAAAGAAAGGAAACCGAATTGATTGAACTTGAGCGCGAAAAGAACAATGAAATGGCTGTGCTACAATTT
AAAATGAATCGAATTAATTGCCTGATCGACCAACCAGTGACCACAATTAAACAGCTAAAAGATTCCAAAGGGCCAACCAG
AACTGAGAGCATTCCTACTAAGGTGCAACCGGAAAATACAGACGAATTTTCAAGCACTGCCAGAAAGCGTGCTCGTCGTC
AAAAAATTACCACATATTCCTCCGACTTTGATAGCGGCGATGATATACCAATCGTGGGCAACTCTTTAAGCGGCAAACGT
GCCAAATTATGTGCGCCCATCAAGCCACAAAATAATATTGATATGTTCGACATGTTGAAGAATTCTAAA
>SP254#chr3R C(3)G DPGP African Populations
ATGACGGGCGCCAAGAAAAGATCGGGAGCACCGTTAGTGGATGCAGCTCACTCGAAAGCCCCAAAACCAGGTACAGTTGC
CCAAGAAAAAAACAGCCAAATTCCAACTGTTTGGAAAAAGGATCATGTAAAAACTCAACTTTTCGAAAGATCAAACGAAA
AGCCATCCAAAAAAAGAACTCCGCTAGTGGCTCCTAGAGTTCAGCAATCAAAAATTGAAGCGCAAACTTCTCAGGCTGTG
GAAAAAACACAGGAAGACCAAACTTTTGCAGCCACCATAGACAGTTCAACAAAAAGTCTAAAAAAGTCTCCCAAAAACGA
GGGAGAATTATGGGCAGATATTCAGAAGCTGTCGCCCCACACGGGAATAATAATTCATAGCTTCATAAAGCAGTACAACG
AATCGCTAAATAATCTCAAGAAGAAAGACTTGGTGGTCAGCAAGAAAATGAGAGCCATCGCCATGGACTCGCTGAAGAAA
AAATCGGAAAATATCAGCTTGAAGGAAAAGTTGACAAATATGGAACTGGAGCTGACCCAACTGAAAACTGATCTTATCGA
GCAGCAGGAGAAGAACGCAGAGAACATCCAGAAGTACACGGAAATCAACAAAAAGTACACCCACTGCGAGCAACATTACG
ACAAGGAGCTGGAAATCATTAAAGTATGTGTTGAGAAGAAAAATTCAGAGCTCCGAGATGCTCAATCCCGGATGGCCCTG
CAGGCGCAAGAGCTGAATAATATGCAGCAAACGAATCGCGAGTTAGCTGGAGCCTGCGAGAATTATAAAAAGGATTTGGA
AGAAGCAGAAGTGGCCAAATCTATGATTCTACATGAACTTACCGATCTCAAAGAGCTCCACGAAGACCTACAGCTTCAAT
TTGAAGATGTGTCTGCACAAAAGGAAAAGTTTGAGGCAAACATTTTACAATTAAGCAGCGACTTAAATGCAAAGATGCTT
GACTGCGCCCAGCTTGAAGATCGCATTGAGCAGCTGCCAATAGAGGCCAACAAAGCTTTGTCGAAACTGCAACGTGATTT
AGAAGCCAGTGAATTGCAGTTCGTGGATCAGCAACGATTGACTGATCAGGCAACGAGGGAACTCGAACTTGTTCGCAATG
AGATAAATACGTTTAAGACTCTTATTGAGGAAAAGGAAAGAAGACATGTTTCCCTAAGTGATGAACTAACTCAAATGACG
GAGAGATTGAGCGAGCTCGCTGATATCAACGAAAGTTATATCAATGAGTTGACTGAAACAAAATTGAAGCACTCCCAGGA
AATAAAAGATCAAGCAGATGCCTACGAGATTGTTGTTCAAGAGTTAAAAGAGAGCTTGAACAAGGCTTCAGTTGATTTTA
CTCAGCTAAAAAGCAACAGTGAGAAGCTACACAAAGAAACCCTTCTGCAGGTCTCCGAACTGCAGGAAAAACTTATAGAA
ATGGTGTCCCATCGCAGCAATCAGGAAGAGCTAATAAAGCGTCTTGGTAATGAAATTCAAGAAAAAACTCATAATTTTGA
AGAAGAACTCAAAAGGCAACAGGAGCAGCTTGCTAATCAAATGCAGATGAAGGCCACTGAAGTTGAGAGCGAAAATAAGC
GAAACGCTGTTGAAATACAAAAACTTAAATCTGAACTCGAAGAAAGGAATAAAGCTTTTAAGGCTCAACAGGATAAATTG
GAATATTTGATTAGTGATCATGATACGCTAAAGAGCGCTATTATCAATCTTCAGGCTGAAAAGAAGGAAATCGAGAGTGA
ATTATCCACGGCCAAAGTTAAATTTAGCGAGGAATTACAGTCTCAGAAAGATAACCTAATGAAAAAGGTATCCGAATTGG
AGCTTGAAATTAAAAGAAAAGAAACCGAATTGATTGAACTTGAGCGTGAAAAGAACAATGAAATGGCTGTGCTACAATTT
AAAATGAATCGAATTAACTGCCTGATCGACCAACCAGTGACCACAATTAAACAGCTAAAAGATTCCAAAGGGCCAACCAG
AACTGAGAGCATTCCTACTAAGGTGCAACCGGAAAATACAGACGAATTTTCAAGCACTGCCAGAAAGCGTGCTCGTCGTC
AAAAAATTACCACATATTCCTCCGACTTTGATAGCGGCGATGATATACCAATCGTGGGCAACTCTTTAAGCGGCAAACGT
GCCAAATTATGTGCGCCCATCAAGCCACAAAATAATATTGATATGTTCGACATGTTGAAGAATTCTAAA
>FR310#chr3R C(3)G DPGP African Populations
ATGACGGGCGCCAAGAAAAGATCGGGAGCACCGTTAGTGGATGCAGCTCACTCGAAAGCCCCAAAACCAGGTACAGTTGC
CCAAGAAAAAAACAGCCAAATTCCAACTGTTTGGAAAAAGGATCATGTAAAAACTCAACTTTTCGAAAGATCAAACGAAA
AGCCATCCAAAAAAAGAACTCCGCTAGTGGCTCCTAGAGTTCAGCAATCAAAAATTGAAGCGCAAACTTCTCAGGCTGTG
GAAAAAACACAGGAAGACCAAACTTTTGCAGCCACCATAGACAGTTCAACAAAAAGTCTAAAAAAGTCTCCCAAAAACGA
GGGAGAATTATGGGCAGATATTCAGAAGCTGTCGCCCCACACGGGAATAATAATTCATAGCTTCATAAAGCAGTACAACG
AATCGCTAAATAATCTCAAGAAGAAAGACTTGGTGGTCAGCAAGAAAATGAGAGCCATCGCCATGGACTCGCTGAAGAAA
AAATCGGAAAATATCAGCTTGAAGGAAAAGTTGACAAATATGGAACTGGAGCTGACCCAACTGAAAACTGATCTTATCGA
GCAGCAGGAGAAGAACGCAGAGAACATCCAGAAGTACACGGAAATCAACAAAAAGTACACCCACTGCGAGCAACATTACG
ACAAGGAGCTGGAAATCATTAAAGTATGTGTTGAGAAGAAAAATTCAGAGCTCCGAGATGCTCAATCCCGGATGGCCCTG
CAGGCGCAAGAGCTGAATAATATGCAGCAAACGAATCGTGAGTTAGCTGGAGCCTGCGAGAATTATAAAAAGGATTTGGA
AGAAGCAGAAGTGGCCAAATCTATGATTCTACATGAACTTACCGATCTCAAAGAGCTCCACGAAGACCTACAGCTTCAAT
TTGAAGATGTGTCTGCACAAAAGGAAAAGTTTGAGGCAAACATTTTACAATTAAGCAGCGACTTAAATGCAAAGATGCTT
GACTGCGCCCAGCTTGAAGATCGCATTGAGCAGCTGCCAATAGAGGCCAACAAAGCTTTGTCGAAACTGCAACGTGATTT
AGAAGCCAGTGAATTGCAGTTCGTGGATCAGCAACGATTGACTGATCAGGCAACAAGGGAACTCGAACTTGTTCGCAATG
AGATAAATACGTTTAAGACTCTTATTGAGGAAAAGGAAAGAAGACATGTTTCCCTAAGTGATGAACTAACTCAAATGACG
GAGAGATTGAGCGAGCTCGCTGATATCAACGAAAGTTATATCAATGAGTTGACTGAAACAAAATTGAAGCACTCCCAGGA
AATAAAAGATCAAGCAGATGCCTACGAGATTGTTGTTCAAGAGTTAAAAGAGAGCTTGAACAAGGCTTCAGTTGATTTTA
CTCAGCTAAAAAGCAACAGTGAGAAGCTACACAAAGAAACCCTTCTGCAGGTCTCCGAACTGCAGGAAAAACTTATAGAA
ATGGTGTCCCATCGCAGCAATCAGGAAGAGCTAATAAAGCGTCTTGGTAATGAAATTCAAGAAAAAACTCATAATTTTGA
AGAAGAACTCAAAAGGCAACAGGAGCAGCTTGCTAATCAAATGCAGATGAAGGCCACTGAAGTTGAGAGCGAAAATAAGC
GAAACGCTGTTGAAATACAAAAACTTAAATCTGAACTCGAAGAAAGGAATAAAGCTTTTAAGGCTCAACAGGATAAATTG
GAATATTTGATTAGTGATCATGATACGCTAAAGAGCGCTATTATCAATCTTCAGGCTGAAAAGAAGGAAATCGAGAGTGA
ATTATCCACGGCCAAAGTTAAATTTAGCGAGGAATTACAGTCTCAGAAAGATAACCTAATGAAAAAGGTATCCGAATTGG
AGCTTGAAATTAAAAGAAAAGAAACCGAATTGATTGAACTTGAGCGTGAAAAGAACAATGAAATGGCTGTGCTACAATTT
AAAATGAATCGAATTAACTGCCTGATCGACCAACCAGTGACCACAATTAAACAGCTAAAAGATTCCAAAGGGCCAACCAG
AACTGAGAGCATTCCTACTAAGGTGCAACCGGAAAATACAGACGAATTTTCAAGCACTGCCAGAAAGCGTGCTCGTCGTC
AAAAAATTACCACATATTCCTCCGACTTTGATAGCGGCGATGATATACCAATCGTGGGCAACTCTTTAAGCGGCAAACGT
GCCAAATTATGTGCGCCCATCAAGCCACAAAATAATATTGATATGTTCGACATGTTGAAGAATTCTAAA
>TZ8#chr3R C(3)G DPGP African Populations
ATGACGGGCGCCAAGAAAAGATCGGGAGCACCGTTAGTGGATGCAGCTCACTCGAAAGCCCCAAAACCAGGTACAGTTGC
CCAAGAAAAAAACAGCCAAATTCCAACTGTTTGGAAAAAGGATCATGTAAAAACTCAACTTTTCGAAAGATCAAACGAAA
AGCCATCCAAAAAAAGAACTCCGCTAGTGGCTCCTAGAGTTCAGCAATCAAAAATTGAAGCGCAAACTTCTCAGGCTGTG
GAAAAAACACAGGAAGACCAAACTTTTGCAGCCACCATAGACAGTTCAACAAAAAGTCTAAAAAAGTCTCCCAAAAACGA
GGGAGAATTATGGGCAGATATTCAGAAGCTGTCGCCCCACACGGGAATAATAATTCATAGCTTCATAAAGCAGTACAACG
AATCGCTAAATAATCTCAAGAAGAAAGACTTGGTGGTCAGCAAGAAAATGAGAGCCATCGCCATGGACTCGCTGAAGAAA
AAATCGGAAAATATCAGCTTGAAGGAAAAGTTGACAAATATGGAACTGGAGCTGACCCAACTGAAAACTGATCTTATCGA
GCAGCAGGAGAAGAACGCAGAGAACATCCAGAAGTACACGGAAATCAACAAAAAGTACACCCACTGCGAGCAACATTACG
ACAAGGAGCTGGAAATCATTAAAGTATGTGTTGAGAAGAAAAATTCAGAGCTCCGAGATGCTCAATCCCGGATGGCCCTG
CAGGCGCAAGAGCTGAATAATATGCAGCAAACGAATCGTGAGTTAGCTGGAGCCTGCGAGAATTATAAAAAGGATTTGGA
AGAAGCAGAAGTGGCCAAATCTATGATTCTACATGAACTTACCGATCTCAAAGAGCTCCACGAAGACCTACAGCTTCAAT
TTGAAGATGTGTCTGCACAAAAGGAAAAGTTTGAGGCAAACATTTTACAATTAAGCAGCGACTTAAATGCAAAGATGCTT
GACTGCGCCCAGCTTGAAGATCGCATTGAGCAGCTGCCAATAGAGGCCAACAAAGCTTTGTCGAAACTGCAACGTGATTT
AGAAGCCAGTGAATTGCAGTTCGTGGATCAGCAACGATTGACTGATCAGGCAACGAGGGAACTCGAACTTGTTCGCAATG
AGATAAATACGTTTAAGACTCTTATTGAGGAAAAGGAAAGAAGACATGTTTCCCTAAGTGATGAACTAACTCAAATGACG
GAGAGATTGAGCGAGCTCGCTGATATCAACGAAAGTTATATCAATGAGTTGACTGAAACAAAATTGAAGCACTCCCAGGA
AATAAAAGATCAAGCAGATGCCTACGAGATTGTTGTTCAAGAGTTAAAAGAGAGCTTGAACAAGGCTTCAGTTGATTTTA
CTCAGCTAAAAAGCAACAGTGAGAAGCTACACAAAGAAACCCTTCTGCAGGTCTCCGAACTGCAGGAAAAACTTATAGAA
ATGGTGTCCCATCGCAGCAATCAGGAAGAGCTAATAAAGCGTCTTGGTAATGAAATTCAAGAAAAAACTCATAATTTTGA
AGAAGAACTCAAAAGGCAACAGGAGCAGCTTGCTAATCAAATGCAGATGAAGGCCACTGAAGTTGAGAGCGAAAATAAGC
GAAACGCTGTTGAAATACAAAAACTTAAATCTGAACTCGAAGAAAGGAATAAAGCTTTTAAGGCTCAACAGGATAAATTG
GAATATTTGATTAGTGATCATGATACGCTAAAGAGCGCTATTATCAATCTTCAGGCTGAAAAGAAGGAAATCGAGAGTGA
ATTATCCACGGCCAAAGTTAAATTTAGCGAGGAATTACAGTCTCAGAAAGATAACCTAATGAAAAAGGTATCCGAATTGG
AGCTTGAAATTAAAAGAAAAGAAACCGAATTGATTGAACTTGAGCGTGAAAAGAACAATGAAATGGCTGTGCTACAATTT
AAAATGAATCGAATTAACTGCCTGATCGACCAACCAGTGACCACAATTAAACAGCTAAAAGATTCCAAAGGGCCAACCAG
AACTGAGAGCATTCCTACTAAGGTGCAACCGGAAAATACAGACGAATTTTCAAGCACTGCCAGAAAGCGTGCTCGTCGTC
AAAAAATTACCACATATTCCTCCGACTTTGATAGCGGCGATGATATACCAATCGTGGGCAACTCTTTAAGCGGCAAACGT
GCCAAATTATGTGCGCCCATCAAGCCACAAAATAATATTGATATGTTCGACATGTTGAAGAATTCTAAA
>EZ9N#chr3R C(3)G DPGP African Populations
ATGACGGGCGCCAAGAAAAGATCGGGAGCACCGTTAGTGGATGCAGCTCACTCGAAAGCCCCAAAACCAGGTACAGTTGC
CCAAGAAAAAAACAGCCAAATTCCAACTGTTTGGAAAAAGGATCATGTAAAAACTCAACTTTTCGAAAGATCAAACGAAA
AGCCATCCAAAAAAAGAACTCCGCTAGTGGCTCCTAGAGTTCAGCAATCAAAAATTGAAGCGCAAACTTCTCAGGCTGTG
GAAAAAACACAGGAAGACCAAACTTTTGCAGCCACCATAGACAGTTCAACAAAAAGTCTAAAAAAGTCTCCCAAAAACGA
GGGAGAATTATGGGCAGATATTCAGAAGCTGTCGCCCCACACGGGAATAATAATTCATAGCTTCATAAAGCAGTACAACG
AATCGCTAAATAATCTCAAGAAGAAAGACTTGGTGGTCAGCAAGAAAATGAGAGCCATCGCCATGGACTCGCTGAAGAAA
AAATCGGAAAATATCAGCTTGAAGGAAAAGTTGACAAATATGGAACTGGAGCTGACCCAACTGAAAACTGATCTTATCGA
GCAGCAGGAGAAGAACGCAGAGAACATCCAGAAGTACACGGAAATCAACAAAAAGTACACCCACTGCGAGCAACATTACG
ACAAGGAGCTGGAAATCATTAAAGTATGTGTTGAGAAGAAAAATTCAGAGCTCCGAGATGCTCAATCCCGGATGGCCCTG
CAGGCGCAAGAGCTGAATAATATGCAGCAAACGAATCGTGAGTTAGCTGGAGCCTGCGAGAATTATAAAAAGGATTTGGA
AGAAGCAGAAGTGGCCAAATCTATGATTCTACATGAACTTACCGATCTCAAAGAGCTCCACGAAGACCTACAGCTTCAAT
TTGAAGATGTGTCTGCACAAAAGGAAAAGTTTGAGGCAAACATTTTACAATTAAGCAGCGACTTAAATGCAAAGATGCTT
GACTGCGCCCAGCTTGAAGATCGCATTGAGCAGCTGCCAATAGAGGCCAACAAAGCTTTGTCGAAACTGCAACGTGATTT
AGAAGCCAGTGAATTGCAGTTCGTGGATCAGCAACGATTGACTGATCAGGCAACGAGGGAACTCGAACTTGTTCGCAATG
AGATAAATACGTTTAAGACTCTTATTGAGGAAAAGGAAAGAAGACATGTTTCCCTAAGTGATGAACTAACTCAAATGACG
GAGAGATTGAGCGAGCTCGCTGATATCAACGAAAGTTATATCAATGAGTTGACTGAAACAAAATTGAAGCACTCCCAGGA
AATAAAAGATCAAGCAGATGCCTACGAGATTGTTGTTCAAGAGTTAAAAGAGAGCTTGAACAAGGCTTCAGTTGATTTTA
CTCAGCTAAAAAGCAACAGTGAGAAGCTACACAAAGAAACCCTTCTGCAGGTCTCCGAACTGCAGGAAAAACTTATAGAA
ATGGTGTCCCATCGCAGCAATCAGGAAGAGCTAATAAAGCGTCTTGGTAATGAAATTCAAGAAAAAACTCATAATTTTGA
AGAAGAACTCAAAAGGCAACAGGAGCAGCTTGCTAATCAAATGCAGATGAAGGCCACTGAAGTTGAGAGCGAAAATAAGC
GAAACGCTGTTGAAATACAAAAACTTAAATCTGAACTCGAAGAAAGGAATAAAGCTTTTAAGGCTCAACAGGATAAATTG
GAATATTTGATTAGTGATCATGATACGCTAAAGAGCGCTATTATCAATCTTCAGGCTGAAAAGAAGGAAATCGAGAGTGA
ATTATCCACGGCCAAAGTTAAATTTAGCGAGGAATTACAGTCTCAGAAAGATAACCTAATGAAAAAGGTATCCGAATTGG
AGCTTGAAATTAAAAGAAAAGAAACCGAATTGATTGAACTTGAGCGTGAAAAGAACAATGAAATGGCTGTGCTACAATTT
AAAATGAATCGAATTAACTGCCTGATCGACCAACCAGTGACCACAATTAAACAGCTAAAAGATTCCAAAGGGCCAACCAG
AACTGAGAGCATTCCTACTAAGGTGCAACCGGAAAATACAGACGAATTTTCAAGCACTGCCAGAAAGCGTGCTCGTCGTC
AAAAAATTACCACATATTCCTCCGACTTTGATAGCGGCGATGATATACCAATCGTGGGCAACTCTTTAAGCGGCAAACGT
GCCAAATTATGTGCGCCCATCAAGCCACAAAATAATATTGATATGTTCGACATGTTGAAGAATTCTAAA
>KT6#chr3R C(3)G DPGP African Populations
ATGACGGGCGCCAAGAAAAGATCGGGAGCACCGTTAGTGGATGCAGCTCACTCGAAAGCCCCAAAACCAGGTACAGTTGC
CCAAGAAAAAAACAGCCAAATTCCAACTGTTTGGAAAAAGGATCATGTAAAAACTCAACTTTTCGAAAGATCAAACGAAA
AGCCATCCAAAAAAAGAACTCCGCTAGTGGCTCCTAGAGTTCAGCAATCAAAAATTGAAGCGCAAACTTCTCAGGCTGTG
GAAAAAACACAGGAAGACCAAACTTTTGCAGCCACCATAGACAGTTCAACAAAAAGTCTAAAAAAGTCTCCCAAAAACGA
GGGAGAATTATGGGCAGATATTCAGAAGCTGTCGCCCCACACGGGAATAATAATTCATAGCTTCATAAAGCAGTACAACG
AATCGCTAAATAATCTCAAGAAGAAAGACTTGGTGGTCAGCAAGAAAATGAGAGCCATCGCCATGGACTCGCTGAAGAAA
AAATCGGAAAATATCAGCTTGAAGGAAAAGTTGACAAATATGGAACTGGAGCTGACCCAACTGAAAACTGATCTTATCGA
GCAGCAGGAGAAGAACGCAGAGAACATCCAGAAGTACACGGAAATCAACAAAAAGTACACCCACTGCGAGCAACATTACG
ACAAGGAGCTGGAAATCATTAAAGTATGTGTTGAGAAGAAAAATTCAGAGCTCCGAGATGCTCAATCCCGGATGGCCCTG
CAGGCGCAAGAGCTGAATAATATGCAGCAAACGAATCGTGAGTTAGCTGGAGCCTGCGAGAATTATAAAAAGGATTTGGA
AGAAGCAGAAGTGGCCAAATCTATGATTCTACATGAACTTACCGATCTCAAAGAGCTCCACGAAGACCTACAGCTTCAAT
TTGAAGATGTGTCTGCACAAAAGGAAAAGTTTGAGGCAAACATTTTACAATTAAGCAGCGACTTAAATGCAAAGATGCTT
GACTGCGCCCAGCTTGAAGATCGCATTGAGCAGCTGCCAATAGAGGCCAACAAAGCTTTGTCGAAACTGCAACGTGATTT
AGAAGCCAGTGAATTGCAGTTCGTGGATCAGCAACGATTGACTGATCAGGCAACGAGGGAACTCGAACTTGTTCGCAATG
AGATAAATACGTTTAAGACTCTTATTGAGGAAAAGGAAAGAAGACATGTTTCCCTAAGTGATGAACTAACTCAAATGACG
GAGAGATTGAGCGAGCTCGCTGATATCAACGAAAGTTATATCAATGAGTTGACTGAAACAAAATTGAAGCACTCCCAGGA
AATAAAAGATCAAGCAGATGCCTACGAGATTGTTGTTCAAGAGTTAAAAGAGAGCTTGAACAAGGCTTCAGTTGATTTTA
CTCAGCTAAAAAGCAACAGTGAGAAGCTACACAAAGAAACCCTTCTGCAGGTCTCCGAACTGCAGGAAAAACTTATAGAA
ATGGTGTCCCATCGCAGCAATCAGGAAGAGCTAATAAAGCGTCTTGGTAATGAAATTCAAGAAAAAACTCATAATTTTGA
AGAAGAACTCAAAAGGCAACAGGAGCAGCTTGCTAATCAAATGCAGATGAAGGCCACTGAAGTTGAGAGCGAAAATAAGC
GAAACGCTGTTGAAATACAAAAACTTAAATCTGAACTCGAAGAAAGGAATAAAGCTTTTAAGGCTCAACAGGATAAATTG
GAATATTTGATTAGTGATCATGATACGCTAAAGAGCGCTATTATCAATCTTCAGGCTGAAAAGAAGGAAATCGAGAGTGA
ATTATCCACGGCCAAAGTTAAATTTAGCGAGGAATTACAGTCTCAGAAAGATAACCTAATGAAAAAGGTATCCGAATTGG
AGCTTGAAATTAAAAGAAAAGAAACCGAATTGATTGAACTTGAGCGTGAAAAGAACAATGAAATGGCTGTGCTACAATTT
AAAATGAATCGAATTAACTGCCTGATCGACCAACCAGTGACCACAATTAAACAGCTAAAAGATTCCAAAGGGCCAACCAG
AACTGAGAGCATTCCTACTAAGGTGCAACCGGAAAATACAGACGAATTTTCAAGCACTGCCAGAAAGCGTGCTCGTCGTC
AAAAAATTACCACATATTCCTCCGACTTTGATAGCGGCGATGATATACCAATCGTGGGCAACTCTTTAAGCGGCAAACGT
GCCAAATTATGTGCGCCCATCAAGCCACAAAATAATATTGATATGTTCGACATGTTGAAGAATTCTAAA
>ZO65#chr3R C(3)G DPGP African Populations
ATGACGGGCGCCAAGAAAAGATCGGGAGCACCGTTAGTGGATGCAGCTCACTCGAAAGCCCCAAAACCAGGTACAGTTGC
CCAAGAAAAAAACAGCCAAATTCCAACTGTTTGGAAAAAGGATCATGTAAAAACTCAACTTTTCGAAAGATCAAACGAAA
AGCCATCCAAAAAAAGAACTCCGCTAGTGGCTCCTAGAGTTCAGCAATCAAAAATTGAAGCGCAAACTTCTCAGGCTGTG
GAAAAAACACAGGAAGACCAAACTTTTGCAGCCACCATAGACAGTTCAACAAAAAGTCTAAAAAAGTCTCCCAAAAACGA
GGGAGAATTATGGGCAGATATTCAGAAGCTGTCGCCCCACACGGGAATAATAATTCATAGCTTCATAAAGCAGTACAACG
AATCGCTAAATAATCTCAAGAAGAAAGACTTGGTGGTCAGCAAGAAAATGAGAGCCATCGCCATGGACTCGCTGAAGAAA
AAATCGGAAAATATCAGCTTGAAGGAAAAGTTGACAAATATGGAACTGGAGCTGACCCAACTGAAAACTGATCTTATCGA
GCAGCAGGAGAAGAACGCAGAGAACATCCAGAAGTACACGGAAATCAACAAAAAGTACACCCACTGCGAGCAACATTACG
ACAAGGAGCTGGAAATCATTAAAGTATGTGTTGAGAAGAAAAATTCAGAGCTCCGAGATGCTCAATCCCGGATGGCCCTG
CAGGCGCAAGAGCTGAATAATATGCAGCAAACGAATCGTGAGTTAGCTGGAGCCTGCGAGAATTATAAAAAGGATTTGGA
AGAAGCAGAAGTGGCCAAATCTATGATTCTACATGAACTTACCGATCTCAAAGAGCTCCACGAAGACCTACAGCTTCAAT
TTGAAGATGTGTCTGCACAAAAGGAAAAGTTTGAGGCAAACATTTTACAATTAAGCAGCGACTTAAATGCAAAGATGCTT
GACTGCGCCCAGCTTGAAGATCGCATTGAGCAGCTGCCAATAGAGGCCAACAAAGCTTTGTCGAAACTGCAACGTGATTT
AGAAGCCAGTGAATTGCAGTTCGTGGATCAGCAACGATTGACTGATCAGGCAACGAGGGAACTCGAACTTGTTCGCAATG
AGATAAATACGTTTAAGACTCTTATTGAGGAAAAGGAAAGAAGACATGTTTCCCTAAGTGATGAACTAACTCAAATGACG
GAGAGATTGAGCGAGCTCGCTGATATCAACGAAAGTTATATCAATGAGTTGACTGAAACAAAATTGAAGCACTCCCAGGA
AATAAAAGATCAAGCAGATGCCTACGAGATTGTTGTTCAAGAGTTAAAAGAGAGCTTGAACAAGGCTTCAGTTGATTTTA
CTCAGCTAAAAAGCAACAGTGAGAAGCTACACAAAGAAACCCTTCTGCAGGTCTCCGAACTGCAGGAAAAACTTATAGAA
ATGGTGTCCCATCGCAGCAATCAGGAAGAGCTAATAAAGCGTCTTGGTAATGAAATTCAAGAAAAAACTCATAATTTTGA
AGAAGAACTCAAAAGGCAACAGGAGCAGCTTGCTAATCAAATGCAGATGAAGGCCACTGAAGTTGAGAGCGAAAATAAGC
GAAACGCTGTTGAAATACAAAAACTTAAATCTGAACTCGAAGAAAGGAATAAAGCTTTTAAGGCTCAACAGGATAAATTG
GAATATTTGATTAGTGATCATGATACGCTAAAGAGCGCTATTATCAATCTTCAGGCTGAAAAGAAGGAAATCGAGAGTGA
ATTATCCACGGCCAAAGTTAAATTTAGCGAGGAATTACAGTCTCAGAAAGATAACCTAATGAAAAAGGTATCCGAATTGG
AGCTTGAAATTAAAAGAAAAGAAACCGAATTGATTGAACTTGAGCGTGAAAAGAACAATGAAATGGCTGTGCTACAATTT
AAAATGAATCGAATTAACTGCCTGATCGACCAACCAGTGACCACAATTAAACAGCTAAAAGATTCCAAAGGGCCAACCAG
AACTGAGAGCATTCCTACTAAGGTACAACCGGAAAATACAGACGAATTTTCAAGCACTGCCAGAAAGCGTGCTCGTCGTC
AAAAAATTACCACATATTCCTCCGACTTTGATAGCGGCGATGATATACCAATCGTGGGCAACTCTTTAAGCGGCAAACGT
GCCAAATTATGTGCGCCCATCAAGCCACAAAATAATATTGATATGTTCGACATGTTGAAGAATTCTAAA
>FR361#chr3R C(3)G DPGP African Populations
ATGACGGGCGCCAAGAAAAGATCGGGAGCACCGTTAGTGGATGCAGCTCACTCGAAAGCCCCAAAACCAGGTACAGTTGC
CCAAGAAAAAAACAGCCAAATTCCAACTGTTTGGAAAAAGGATCATGTAAAAACTCAACTTTTCGAAAGATCAAACGAAA
AGCCATCCAAAAAAAGAACTCCGCTAGTGGCTCCTAGAGTTCAGCAATCAAAAATTGAAGCGCAAACTTCTCAGGCTGTG
GAAAAAACACAGGAAGACCAAACTTTTGCAGCCACCATAGACAGTTCAACAAAAAGTCTAAAAAAGTCTCCCAAAAACGA
GGGAGAATTATGGGCAGATATTCAGAAGCTGTCGCCCCACACGGGAATAATAATTCATAGCTTCATAAAGCAGTACAACG
AATCGCTAAATAATCTCAAGAAGAAAGACTTGGTGGTCAGCAAGAAAATGAGAGCCATCGCCATGGACTCGCTGAAGAAA
AAATCGGAAAATATCAGCTTGAAGGAAAAGTTGACAAATATGGAACTGGAGCTGACCCAACTGAAAACTGATCTTATCGA
GCAGCAGGAGAAGAACGCAGAGAACATCCAGAAGTACACGGAAATCAACAAAAAGTACACCCACTGCGAGCAACATTACG
ACAAGGAGCTGGAAATCATTAAAGTATGTGTTGAGAAGAAAAATTCAGAGCTCCGAGATGCTCAATCCCGGATGGCCCTG
CAGGCGCAAGAGCTGAATAATATGCAGCAAACGAATCGTGAGTTAGCTGGAGCCTGCGAGAATTATAAAAAGGATTTGGA
AGAAGCAGAAGTGGCCAAATCTATGATTCTACATGAACTTACCGATCTCAAAGAGCTCCACGAAGACCTACAGCTTCAAT
TTGAAGATGTGTCTGCACAAAAGGAAAAGTTTGAGGCAAACATTTTACAATTAAGCAGCGACTTAAATGCAAAGATGCTT
GACTGCGCCCAGCTTGAAGATCGCATTGAGCAGCTGCCAATAGAGGCCAACAAAGCTTTGTCGAAACTGCAACGTGATTT
AGAAGCCAGTGAATTGCAGTTCGTGGATCAGCAACGATTGACTGATCAGGCAACGAGGGAACTCGAACTTGTTCGCAATG
AGATAAATACGTTTAAGACTCTTATTGAGGAAAAGGAAAGAAGACATGTTTCCCTAAGTGATGAACTAACTCAAATGACG
GAGAGATTGAGCGAGCTCGCTGATATCAACGAAAGTTATATCAATGAGTTGACTGAAACAAAATTGAAGCACTCCCAGGA
AATAAAAGATCAAGCAGATGCCTACGAGATTGTTGTTCAAGAGTTAAAAGAGAGCTTGAACAAGGCTTCAGTTGATTTTA
CTCAGCTAAAAAGCAACAGTGAGAAGCTACACAAAGAAACCCTTCTGCAGGTCTCCGAACTGCAGGAAAAACTTATAGAA
ATGGTGTCCCATCGCAGCAATCAGGAAGAGCTAATAAAGCGTCTTGGTAATGAAATTCAAGAAAAAACTCATAATTTTGA
AGAAGAACTCAAAAGGCAACAGGAGCAGCTTGCTAATCAAATGCAGATGAAGGCCACTGAAGTTGAGAGCGAAAATAAGC
GAAACGCTGTTGAAATACAAAAACTTAAATCTGAACTCGAAGAAAGGAATAAAGCTTTTAAGGCTCAACAGGATAAATTG
GAATATTTGATTAGTGATCATGATACGCTAAAGAGCGCTATTATCAATCTTCAGGCTGAAAAGAAGGAAATCGAGAGTGA
ATTATCCACGGCCAAAGTTAAATTTAGCGAGGAATTACAGTCTCAGAAAGATAACCTAATGAAAAAGGTATCCGAATTGG
AGCTTGAAATTAAAAGAAAAGAAACCGAATTGATTGAACTTGAGCGTGAAAAGAACAATGAAATGGCTGTGCTACAATTT
AAAATGAATCGAATTAACTGCCTGATCGACCAACCAGTGACCACAATTAAACAGCTAAAAGATTCCAAAGGGCCAACCAG
AACTGAGAGCATTCCTACTAAGGTGCAACCGGAAAATACAGACGAATTTTCAAGCACTGCCAGAAAGCGTGCTCGTCGTC
AAAAAATTACCACATATTCCTCCGACTTTGATAGCGGCGATGATATACCAATCGTGGGCAACTCTTTAAGCGGCAAACGT
GCCAAATTATGTGCGCCCATCAAGCCACAAAATAATATTGATATGTTCGACATGTTGAAGAATTCTAAA
>FR229#chr3R C(3)G DPGP African Populations
ATGACGGGCGCCAAGAAAAGATCGGGAGCACCGTTAGTGGATGCAGCTCACTCGAAAGCCCCAAAACCAGGTACAGTTGC
CCAAGAAAAAAACAGCCAAATTCCAACTGTTTGGAAAAAGGATCATGTAAAAACTCAACTTTTCGAAAGATCAAACGAAA
AGCCATCCAAAAAAAGAACTCCGCTAGTGGCTCCTAGAGTTCAGCAATCAAAAATTGAAGCGCAAACTTCTCAGGCTGTG
GAAAAAACACAGGAAGACCAAACTTTTGCAGCCACCATAGACAGTTCAACAAAAAGTCTAAAAAAGTCTCCCAAAAACGA
GGGAGAATTATGGGCAGATATTCAGAAGCTGTCGCCCCACACGGGAATAATAATTCATAGCTTCATAAAGCAGTACAACG
AATCGCTAAATAATCTCAAGAAGAAAGACTTGGTGGTCAGCAAGAAAATGAGAGCCATCGCCATGGACTCGCTGAAGAAA
AAATCGGAAAATATCAGCTTGAAGGAAAAGTTGACAAATATGGAACTGGAGCTGACCCAACTGAAAACTGATCTTATCGA
GCAGCAGGAGAAGAACGCAGAGAACATCCAGAAGTACACGGAAATCAACAAAAAGTACACCCACTGCGAGCAACATTACG
ACAAGGAGCTGGAAATCATTAAAGTATGTGTTGAGAAGAAAAATTCAGAGCTCCGAGATGCTCAATCCCGGATGGCCCTG
CAGGCGCAAGAGCTGAATAATATGCAGCAAACGAATCGTGAGTTAGCTGGAGCCTGCGAGAATTATAAAAAGGATTTGGA
AGAAGCAGAAGTGGCCAAATCTATGATTCTACATGAACTTACCGATCTCAAAGAGCTCCACGAAGACCTACAGCTTCAAT
TTGAAGATGTGTCTGCACAAAAGGAAAAGTTTGAGGCAAACATTTTACAATTAAGCAGCGACTTAAATGCAAAGATGCTT
GACTGCGCCCAGCTTGAAGATCGCATTGAGCAGCTGCCAATAGAGGCCAACAAAGCTTTGTCGAAACTGCAACGTGATTT
AGAAGCCAGTGAATTGCAGTTCGTGGATCAGCAACGATTGACTGATCAGGCAACGAGGGAACTCGAACTTGTTCGCAATG
AGATAAATACGTTTAAGACTCTTATTGAGGAAAAGGAAAGAAGACATGTTTCCCTAAGTGATGAACTAACTCAAATGACG
GAGAGATTGAGCGAGCTCGCTGATATCAACGAAAGTTATATCAATGAGTTGACTGAAACAAAATTGAAGCACTCCCAGGA
AATAAAAGATCAAGCAGATGCCTACGAGATTGTTGTTCAAGAGTTAAAAGAGAGCTTGAACAAGGCTTCAGTTGATTTTA
CTCAGCTAAAAAGCAACAGTGAGAAGCTACACAAAGAAACCCTTCTGCAGGTCTCCGAACTGCAGGAAAAACTTATAGAA
ATGGTGTCCCATCGCAGCAATCAGGAAGAGCTAATAAAGCGTCTTGGTAATGAAATTCAAGAAAAAACTCATAATTTTGA
AGAAGAACTCAAAAGGCAACAGGAGCAGCTTGCTAATCAAATGCAGATGAAGGCCACTGAAGTTGAGAGCGAAAATAAGC
GAAACGCTGTTGAAATACAAAAACTTAAATCTGAACTCGAAGAAAGGAATAAAGCTTTTAAGGCTCAACAGGATAAATTG
GAATATTTGATTAGTGATCATGATACGCTAAAGAGCGCTATTATCAATCTTCAGGCTGAAAAGAAGGAAATCGAGAGTGA
ATTATCCACGGCCAAAGTTAAATTTAGCGAGGAATTACAGTCTCAGAAAGATAACCTAATGAAAAAGGTATCCGAATTGG
AGCTTGAAATTAAAAGAAAAGAAACCGAATTGATTGAACTTGAGCGTGAAAAGAACAATGAAATGGCTGTGCTACAATTT
AAAATGAATCGAATTAACTGCCTGATCGACCAACCAGTGACCACAATTAAACAGCTAAAAGATTCCAAAGGGCCAACCAG
AACTGAGAGCATTCCTACTAAGGTGCAACCGGAAAATACAGACGAATTTTCAAGCACTGCCAGAAAGCGTGCTCGTCGTC
AAAAAATTACCACATATTCCTCCGACTTTGATAGCGGCGATGATATACCAATCGTGGGCAACTCTTTAAGCGGCAAACGT
GCCAAATTATGTGCGCCCATCAAGCCACAAAATAATATTGATATGTTCGACATGTTGAAGAATTCTAAA
>KT1#chr3R C(3)G DPGP African Populations
ATGACGGGCGCCAAGAAAAGATCGGGAGCACCGTTAGTGGATGCAGCTCACTCGAAAGCCCCAAAACCAGGTACAGTTGC
CCAAGAAAAAAACAGCCAAATTCCAACTGTTTGGAAAAAGGATCATGTAAAAACTCAACTTTTCGAAAGATCAAACGAAA
AGCCATCCAAAAAAAGAACTCCGCTAGTGGCTCCTAGAGTTCAGCAATCAAAAATTGAAGCGCAAACTTCTCAGGCTGTG
GAAAAAACACAGGAAGACCAAACTTTTGCAGCCACCATAGACAGTTCAACAAAAAGTCTAAAAAAGTCTCCCAAAAACGA
GGGAGAATTATGGGCAGATATTCAGAAGCTGTCGCCCCACACGGGAATAATAATTCATAGCTTCATAAAGCAGTACAACG
AATCGCTAAATAATCTCAAGAAGAAAGACTTGGTGGTCAGCAAGAAAATGAGAGCCATCGCCATGGACTCGCTGAAGAAA
AAATCGGAAAATATCAGCTTGAAGGAAAAGTTGACAAATATGGAACTGGAGCTGACCCAACTGAAAACTGATCTTATCGA
GCAGCAGGAGAAGAACGCAGAGAACATCCAGAAGTACACGGAAATCAACAAAAAGTACACCCACTGCGAGCAACATTACG
ACAAGGAGCTGGAAATCATTAAAGTATGTGTTGAGAAGAAAAATTCAGAGCTCCGAGATGCTCAATCCCGGATGGCCCTG
CAGGCGCAAGAGCTGAATAATATGCAGCAAACGAATCGTGAGTTAGCTGGAGCCTGCGAGAATTATAAAAAGGATTTGGA
AGAAGCAGAAGTGGCCAAATCTATGATTCTACATGAACTTACCGATCTCAAAGAGCTCCACGAAGACCTACAGCTTCAAT
TTGAAGATGTGTCTGCACAAAAGGAAAAGTTTGAGGCAAACATTTTACAATTAAGCAGCGACTTAAATGCAAAGATGCTT
GACTGCGCCCAGCTTGAAGATCGCATTGAGCAGCTGCCAATAGAGGCCAACAAAGCTTTGTCGAAACTGCAACGTGATTT
AGAAGCCAGTGAATTGCAGTTCGTGGATCAGCAACGATTGACTGATCAGGCAACGAGGGAACTCGAACTTGTTCGCAATG
AGATAAATACGTTTAAGACTCTTATTGAGGAAAAGGAAAGAAGACATGTTTCCCTAAGTGATGAACTAACTCAAATGACG
GAGAGATTGAGCGAGCTCGCTGATATCAACGAAAGTTATATCAATGAGTTGACTGAAACAAAATTGAAGCACTCCCAGGA
AATAAAAGATCAAGCAGATGCCTACGAGATTGTTGTTCAAGAGTTAAAAGAGAGCTTGAACAAGGCTTCAGTTGATTTTA
CTCAGCTAAAAAGCAACAGTGAGAAGCTACACAAAGAAACCCTTCTGCAGGTCTCCGAACTGCAGGAAAAACTTATAGAA
ATGGTGTCCCATCGCAGCAATCAGGAAGAGCTAATAAAGCGTCTTGGTAATGAAATTCAAGAAAAAACTCATAATTTTGA
AGAAGAACTCAAAAGGCAACAGGAGCAGCTTGCTAATCAAATGCAGATGAAGGCCACTGAAGTTGAGAGCGAAAATAAGC
GAAACGCTGTTGAAATACAAAAACTTAAATCTGAACTCGAAGAAAGGAATAAAGCTTTTAAGGCTCAACAGGATAAATTG
GAATATTTGATTAGTGATCATGATACGCTAAAGAGCGCTATTATCAATCTTCAGGCTGAAAAGAAGGAAATCGAGAGTGA
ATTATCCACGGCCAAAGTTAAATTTAGCGAGGAATTACAGTCTCAGAAAGATAACCTAATGAAAAAGGTATCCGAATTGG
AGCTTGAAATTAAAAGAAAAGAAACCGAATTGATTGAACTTGAGCGTGAAAAGAACAATGAAATGGCTGTGCTACAATTT
AAAATGAATCGAATTAACTGCCTGATCGACCAACCAGTGACCACAATTAAACAGCTAAAAGATTCCAAAGGGCCAACCAG
AACTGAGAGCATTCCTACTAAGGTGCAACCGGAAAATACAGACGAATTTTCAAGCACTGCCAGAAAGCGTGCTCGTCGTC
AAAAAATTACCACATATTCCTCCGACTTTGATAGCGGCGATGATATACCAATCGTGGGCAACTCTTTAAGCGGCAAACGT
GCCAAATTATGTGCGCCCATCAAGCCACAAAATAATATTGATATGTTCGACATGTTGAAGAATTCTAAA
>KO2-1-3#chr3R C(3)G DPGP African Populations
ATGACGGGCGCCAAGAAAAGATCGGGAGCACCGTTAGTGGATGCAGCTCACTCGAAAGCCCCAAAACCAGGTACAGTTGC
CCAAGAAAAAAACAGCCAAATTCCAACTGTTTGGAAAAAGGATCATGTAAAAACTCAACTTTTCGAAAGATCAAACGAAA
AGCCATCCAAAAAAAGAACTCCGCTAGTGGCTCCTAGAGTTCAGCAATCAAAAATTGAAGCGCAAACTTCTCAGGCTGTG
GAAAAAACACAGGAAGACCAAACTTTTGCAGCCACCATAGACAGTTCAACAAAAAGTCTAAAAAAGTCTCCCAAAAACGA
GGGAGAATTATGGGCAGATATTCAGAAGCTGTCGCCCCACACGGGAATAATAATTCATAGCTTCATAAAGCAGTACAACG
AATCGCTAAATAATCTCAAGAAGAAAGACTTGGTGGTCAGCAAGAAAATGAGAGCCATCGCCATGGACTCGCTGAAGAAA
AAATCGGAAAATATCAGCTTGAAGGAAAAGTTGACAAATATGGAACTGGAGCTGACCCAACTGAAAACTGATCTTATCGA
GCAGCAGGAGAAGAACGCAGAGAACATCCAGAAGTACACGGAAATCAACAAAAAGTACACCCACTGCGAGCAACATTACG
ACAAGGAGCTGGAAATCATTAAAGTATGTGTTGAGAAGAAAAATTCAGAGCTCCGAGATGCTCAATCCCGGATGGCCCTG
CAGGCGCAAGAGCTGAATAATATGCAGCAAACGAATCGTGAGTTAGCTGGAGCCTGCGAGAATTATAAAAAGGATTTGGA
AGAAGCAGAAGTGGCCAAATCTATGATTCTACATGAACTTACCGATCTCAAAGAGCTCCACGAAGACCTACAGCTTCAAT
TTGAAGATGTGTCTGCACAAAAGGAAAAGTTTGAGGCAAACATTTTACAATTAAGCAGCGACTTAAATGCAAAGATGCTT
GACTGCGCCCAGCTTGAAGATCGCATTGAGCAGCTGCCAATAGAGGCCAACAAAGCTTTGTCGAAACTGCAACGTGATTT
AGAAGCCAGTGAATTGCAGTTCGTGGATCAGCAACGATTGACTGATCAGGCAACGAGGGAACTCGAACTTGTTCGCAATG
AGATAAATACGTTTAAGACTCTTATTGAGGAAAAGGAAAGAAGACATGTTTCCCTAAGTGATGAACTAACTCAAATGACG
GAGAGATTGAGCGAGCTCGCTGATATCAACGAAAGTTATATCAATGAGTTGACTGAAACAAAATTGAAGCACTCCCAGGA
AATAAAAGATCAAGCAGATGCCTACGAGATTGTTGTTCAAGAGTTAAAAGAGAGCTTGAACAAGGCTTCAGTTGATTTTA
CTCAGCTAAAAAGCAACAGTGAGAAGCTACACAAAGAAACCCTTCTGCAGGTCTCCGAACTGCAGGAAAAACTTATAGAA
ATGGTGTCCCATCGCAGCAATCAGGAAGAGCTAATAAAGCGTCTTGGTAATGAAATTCAAGAAAAAACTCATAATTTTGA
AGAAGAACTCAAAAGGCAACAGGAGCAGCTTGCTAATCAAATGCAGATGAAGGCCACTGAAGTTGAGAGCGAAAATAAGC
GAAACGCTGTTGAAATACAAAAACTTAAATCTGAACTCGAAGAAAGGAATAAAGCTTTTAAGGCTCAACAGGATAAATTG
GAATATTTGATTAGTGATCATGATACGCTAAAGAGCGCTATTATCAATCTTCAGGCTGAAAAGAAGGAAATCGAGAGTGA
ATTATCCACGGCCAAAGTTAAATTTAGCGAGGAATTACAGTCTCAGAAAGATAACCTAATGAAAAAGGTATCCGAATTGG
AGCTTGAAATTAAAAGAAAAGAAACCGAATTGATTGAACTTGAGCGTGAAAAGAACAATGAAATGGCTGTGCTACAATTT
AAAATGAATCGAATTAACTGCCTGATCGACCAACCAGTGACCACAATTAAACAGCTAAAAGATTCCAAAGGGCCAACCAG
AACTGAGAGCATTCCTACTAAGGTGCAACCGGAAAATACAGACGAATTTTCAAGCACTGCCAGAAAGCGTGCTCGTCGTC
AAAAAATTACCACATATTCCTCCGACTTTGATAGCGGCGATGATATACCAATCGTGGGCAACTCTTTAAGCGGCAAACGT
GCCAAATTATGTGCGCCCATCAAGCCACAAAATAATATTGATATGTTCGACATGTTGAAGAATTCTAAA
>GU2#chr3R C(3)G DPGP African Populations
ATGACGGGCGCCAAGAAAAGATCGGGAGCACCGTTAGTGGATGCAGCTCACTCGAAAGCCCCAAAACCAGGTACAGTTGC
CCAAGAAAAAAACAGCCAAATTCCAACTGTTTGGAAAAAGGATCATGTAAAAACTCAACTTTTCGAAAGATCAAACGAAA
AGCCATCCAAAAAAAGAACTCCGCTAGTGGCTCCTAGAGTTCAGCAATCAAAAATTGAAGCGCAAACTTCTCAGGCTGTG
GAAAAAACACAGGAAGACCAAACTTTTGCAGCCACCATAGACAGTTCAACAAAAAGTCTAAAAAAGTCTCCCAAAAACGA
GGGAGAATTATGGGCAGATATTCAGAAGCTGTCGCCCCACACGGGAATAATAATTCATAGCTTCATAAAGCAGTACAACG
AATCGCTAAATAATCTCAAGAAGAAAGACTTGGTGGTCAGCAAGAAAATGAGAGCCATCGCCATGGACTCGCTGAAGAAA
AAATCGGAAAATATCAGCTTGAAGGAAAAGTTGACAAATATGGAACTGGAGCTGACCCAACTGAAAACTGATCTTATCGA
GCAGCAGGAGAAGAACGCAGAGAACATCCAGAAGTACACGGAAATCAACAAAAAGTACACCCACTGCGAGCAACATTACG
ACAAGGAGCTGGAAATCATTAAAGTATGTGTTGAGAAGAAAAATTCAGAGCTCCGAGATGCTCAATCCCGGATGGCCCTG
CAGGCGCAAGAGCTGAATAATATGCAGCAAACGAATCGTGAGTTAGCTGGAGCCTGCGAGAATTATAAAAAGGATTTGGA
AGAAGCAGAAGTGGCCAAATCTATGATTCTACATGAACTTACCGATCTCAAAGAGCTCCACGAAGACCTACAGCTTCAAT
TTGAAGATGTGTCTGCACAAAAGGAAAAGTTTGAGGCAAACATTTTACAATTAAGCAGCGACTTAAATGCAAAGATGCTT
GACTGCGCCCAGCTTGAAGATCGCATTGAGCAGCTGCCAATAGAGGCCAACAAAGCTTTGTCGAAACTGCAACGTGATTT
AGAAGCCAGTGAATTGCAGTTCGTGGATCAGCAACGATTGACTGATCAGGCAACGAGGGAACTCGAACTTGTTCGCAATG
AGATAAATACGTTTAAGACTCTTATTGAGGAAAAGGAAAGAAGACATGTTTCCCTAAGTGATGAACTAACTCAAATGACG
GAGAGATTGAGCGAGCTCGCTGATATCAACGAAAGTTATATCAATGAGTTGACTGAAACAAAATTGAAGCACTCCCAGGA
AATAAAAGATCAAGCAGATGCCTACGAGATTGTTGTTCAAGAGTTAAAAGAGAGCTTGAACAAGGCTTCAGTTGATTTTA
CTCAGCTAAAAAGCAACAGTGAGAAGCTACACAAAGAAACCCTTCTGCAGGTCTCCGAACTGCAGGAAAAACTTATAGAA
ATGGTGTCCCATCGCAGCAATCAGGAAGAGCTAATAAAGCGTCTTGGTAATGAAATTCAAGAAAAAACTCATAATTTTGA
AGAAGAACTCAAAAGGCAACAGGAGCAGCTTGCTAATCAAATGCAGATGAAGGCCACTGAAGTTGAGAGCGAAAATAAGC
GAAACGCTGTTGAAATACAAAAACTTAAATCTGAACTCGAAGAAAGGAATAAAGCTTTTAAGGCTCAACAGGATAAATTG
GAATATTTGATTAGTGATCATGATACGCTAAAGAGCGCTATTATCAATCTTCAGGCTGAAAAGAAGGAAATCGAGAGTGA
ATTATCTACGGCCAAAGTTAAATTTAGCGAGGAATTACAGTCTCAGAAAGATAACCTAATGAAAAAGGTATCCGAATTGG
AGCTTGAAATTAAAAGAAAGGAAACCGAATTGATTGAACTTGAGCGTGAAAAGAACAATGAAATGGCTGTGCTACAATTT
AAAATGAATCGAATTAACTGCCTGATCGACCAACCAGTGACCACAATTAAACAGCTAAAAGATTCCAAAGGGCCAACCAG
AACTGAGAGCATTCCTACTAAGGTGCAACCGGAAAATACAGACGAATTTTCAAGCACTGCCAGAAAGCGTGCTCGTCGTC
AAAAAATTACCACATATTCCTCCGACTTTGATAGCGGCGATGATATACCAATCGTGGGCAACTCTTTAAGCGGCAAACGT
GCCAAATTATGTGCGCCCATCAAGCCACAAAATAATATTGATATGTTCGACATGTTGAAGAATTCTAAA
>KN6#chr3R C(3)G DPGP African Populations
ATGACGGGCGCCAAGAAAAGATCGGGAGCACCGTTAGTGGATGCAGCTCACTCGAAAGCCCCAAAACCAGGTACAGTTGC
CCAAGAAAAAAACAGCCAAATTCCAACTGTTTGGAAAAAGGATCATGTAAAAACTCAACTTTTCGAAAGATCAAACGAAA
AGCCATCCAAAAAAAGAACTCCGCTAGTGGCTCCTAGAGTTCAGCAATCAAAAATTGAAGCGCAAACTTCTCAGGCTGTG
GAAAAAACACAGGAAGACCAAACTTTTGCAGCCACCATAGACAGTTCAACAAAAAGTCTAAAAAAGTCTCCCAAAAACGA
GGGAGAATTATGGGCAGATATTCAGAAGCTGTCGCCCCACACGGGAATAATAATTCATAGCTTCATAAAGCAGTACAACG
AATCGCTAAATAATCTCAAGAAGAAAGACTTGGTGGTCAGCAAGAAAATGAGAGCCATCGCCATGGACTCGCTGAAGAAA
AAATCGGAAAATATCAGCTTGAAGGAAAAGTTGACAAATATGGAACTGGAGCTGACCCAACTGAAAACTGATCTTATCGA
GCAGCAGGAGAAGAACGCAGAGAACATCCAGAAGTACACGGAAATCAACAAAAAGTACACCCACTGCGAGCAACATTACG
ACAAGGAGCTGGAAATCATTAAAGTATGTGTTGAGAAGAAAAATTCAGAGCTCCGAGATGCTCAATCCCGGATGGCCCTG
CAGGCGCAAGAGCTGAATAATATGCAGCAAACGAATCGTGAGTTAGCTGGAGCCTGCGAGAATTATAAAAAGGATTTGGA
AGAAGCAGAAGTGGCCAAATCTATGATTCTACATGAACTTACCGATCTCAAAGAGCTCCACGAAGACCTACAGCTTCAAT
TTGAAGATGTGTCTGCACAAAAGGAAAAGTTTGAGGCAAACATTTTACAATTAAGCAGCGACTTAAATGCAAAGATGCTT
GACTGCGCCCAGCTTGAAGATCGCATTGAGCAGCTGCCAATAGAGGCCAACAAAGCTTTGTCGAAACTGCAACGTGATTT
AGAAGCCAGTGAATTGCAGTTCGTGGATCAGCAACGATTGACTGATCAGGCAACGAGGGAACTCGAACTTGTTCGCAATG
AGATAAATACGTTTAAGACTCTTATTGAGGAAAAGGAAAGAAGACATGTTTCCCTAAGTGATGAACTAACTCAAATGACG
GAGAGATTGAGCGAGCTCGCTGATATCAACGAAAGTTATATCAATGAGTTGACTGAAACAAAATTGAAGCACTCCCAGGA
AATAAAAGATCAAGCAGATGCCTACGAGATTGTTGTTCAAGAGTTAAAAGAGAGCTTGAACAAGGCTTCAGTTGATTTTA
CTCAGCTAAAAAGCAACAGTGAGAAGCTACACAAAGAAACCCTTCTGCAGGTCTCCGAACTGCAGGAAAAACTTATAGAA
ATGGTGTCCCATCGCAGCAATCAGGAAGAGCTAATAAAGCGTCTTGGTAATGAAATTCAAGAAAAAACTCATAATTTTGA
AGAAGAACTCAAAAGGCAACAGGAGCAGCTTGCTAATCAAATGCAGATGAAGGCCACTGAAGTTGAGAGCGAAAATAAGC
GAAACGCTGTTGAAATACAAAAACTTAAATCTGAACTCGAAGAAAGGAATAAAGCTTTTAAGGCTCAACAGGATAAATTG
GAATATTTGATTAGTGATCATGATACGCTAAAGAGCGCTATTATCAATCTTCAGGCTGAAAAGAAGGAAATCGAGAGTGA
ATTATCCACGGCCAAAGTTAAATTTAGCGAGGAATTACAGTCTCAGAAAGATAACCTAATGAAAAAGGTATCCGAATTGG
AGCTTGAAATTAAAAGAAAAGAAACCGAATTGATTGAACTTGAGCGTGAAAAGAACAATGAAATGGCTGTGCTACAATTT
AAAATGAATCGAATTAACTGCCTGATCGACCAACCAGTGACCACAATTAAACAGCTAAAAGATTCCAAAGGGCCAACCAG
AACTGAGAGCATTCCTACTAAGGTGCAACCGGAAAATACAGACGAATTTTCAAGCACTGCCAGAAAGCGTGCTCGTCGTC
AAAAAATTACCACATATTCCTCCGACTTTGATAGCGGCGATGATATACCAATCGTGGGCAACTCTTTAAGCGGCAAACGT
GCCAAATTATGTGCGCCCATCAAGCCACAAAATAATATTGATATGTTCGACATGTTGAAGAATTCTAAA
>KN34#chr3R C(3)G DPGP African Populations
ATGACGGGCGCCAAGAAAAGATCGGGAGCACCGTTAGTGGATGCAGCTCACTCGAAAGCCCCAAAACCAGGTACAGTTGC
CCAAGAAAAAAACAGCCAAATTCCAACTGTTTGGAAAAAGGATCATGTAAAAACTCAACTTTTCGAAAGATCAAACGAAA
AGCCATCCAAAAAAAGAACTCCGCTAGTGGCTCCTAGAGTTCAGCAATCAAAAATTGAAGCGCAAACTTCTCAGGCTGTG
GAAAAAACACAGGAAGACCAAACTTTTGCAGCCACCATAGACAGTTCAACAAAAAGTCTAAAAAAGTCTCCCAAAAACGA
GGGAGAATTATGGGCAGATATTCAGAAGCTGTCGCCCCACACGGGAATAATAATTCATAGCTTCATAAAGCAGTACAACG
AATCGCTAAATAATCTCAAGAAGAAAGACTTGGTGGTCAGCAAGAAAATGAGAGCCATCGCCATGGACTCGCTGAAGAAA
AAATCGGAAAATATCAGCTTGAAGGAAAAGTTGACAAATATGGAACTGGAGCTGACCCAACTGAAAACTGATCTTATCGA
GCAGCAGGAGAAGAACGCAGAGAACATCCAGAAGTACACGGAAATCAACAAAAAGTACACCCACTGCGAGCAACATTACG
ACAAGGAGCTGGAAATCATTAAAGTATGTGTTGAGAAGAAAAATTCAGAGCTCCGAGATGCTCAATCCCGGATGGCCCTG
CAGGCGCAAGAGCTGAATAATATGCAGCAAACGAATCGTGAGTTAGCTGGAGCCTGCGAGAATTATAAAAAGGATTTGGA
AGAAGCAGAAGTGGCCAAATCTATGATTCTACATGAACTTACCGATCTCAAAGAGCTCCACGAAGACCTACAGCTTCAAT
TTGAAGATGTGTCTGCACAAAAGGAAAAGTTTGAGGCAAACATTTTACAATTAAGCAGCGACTTAAATGCAAAGATGCTT
GACTGCGCCCAGCTTGAAGATCGCATTGAGCAGCTGCCAATAGAGGCCAACAAAGCTTTGTCGAAACTGCAACGTGATTT
AGAAGCCAGTGAATTGCAGTTCGTGGATCAGCAACGATTGACTGATCAGGCAACGAGGGAACTCGAACTTGTTCGCAATG
AGATAAATACGTTTAAGACTCTTATTGAGGAAAAGGAAAGAAGACATGTTTCCCTAAGTGATGAACTAACTCAAATGACG
GAGAGATTGAGCGAGCTCGCTGATATCAACGAAAGTTATATCAATGAGTTGACTGAAACAAAATTGAAGCACTCCCAGGA
AATAAAAGATCAAGCAGATGCCTACGAGATTGTTGTTCAAGAGTTAAAAGAGAGCTTGAACAAGGCTTCAGTTGATTTTA
CTCAGCTAAAAAGCAACAGTGAGAAGCTACACAAAGAAACCCTTCTGCAGGTCTCCGAACTGCAGGAAAAACTTATAGAA
ATGGTGTCCCATCGCAGCAATCAGGAAGAGCTAATAAAGCGTCTTGGTAATGAAATTCAAGAAAAAACTCATAATTTTGA
AGAAGAACTCAAAAGGCAACAGGAGCAGCTTGCTAATCAAATGCAGATGAAGGCCACTGAAGTTGAGAGCGAAAATAAGC
GAAACGCTGTTGAAATACAAAAACTTAAATCTGAACTCGAAGAAAGGAATAAAGCTTTTAAGGCTCAACAGGATAAATTG
GAATATTTGATTAGTGATCATGATACGCTAAAGAGCGCTATTATCAATCTTCAGGCTGAAAAGAAGGAAATCGAGAGTGA
ATTATCCACGGCCAAAGTTAAATTTAGCGAGGAATTACAGTCTCAGAAAGATAACCTAATGAAAAAGGTATCCGAATTGG
AGCTTGAAATTAAAAGAAAAGAAACCGAATTGATTGAACTTGAGCGTGAAAAGAACAATGAAATGGCTGTGCTACAATTT
AAAATGAATCGAATTAACTGCCTGATCGACCAACCAGTGACCACAATTAAACAGCTAAAAGATTCCAAAGGGCCAACCAG
AACTGAGAGCATTCCTACTAAGGTGCAACCGGAAAATACAGACGAATTTTCAAGCACTGCCAGAAAGCGTGCTCGTCGTC
AAAAAATTACCACATATTCCTCCGACTTTGATAGCGGCGATGATATACCAATCGTGGGCAACTCTTTAAGCGGCAAACGT
GCCAAATTATGTGCGCCCATCAAGCCACAAAATAATATTGATATGTTCGACATGTTGAAGAATTCTAAA
>ZL130#chr3R C(3)G DPGP African Populations
ATGACGGGCGCCAAGAAAAGATCGGGAGCACCGTTAGTGGATGCAGCTCACTCGAAAGCCCCAAAACCAGGTACAGTTGC
CCAAGAAAAAAACAGCCAAATTCCAACTGTTTGGAAAAAGGATCATGTAAAAACTCAACTTTTCGAAAGATCAAACGAAA
AGCCATCCAAAAAAAGAACTCCGCTAGTGGCTCCTAGAGTTCAGCAATCAAAAATTGAAGCGCAAACTTCTCAGGCTGTG
GAAAAAACACAGGAAGACCAAACTTTTGCAGCCACCATAGACAGTTCAACAAAAAGTCTAAAAAAGTCTCCCAAAAACGA
GGGAGAATTATGGGCAGATATTCAGAAGCTGTCGCCCCACACGGGAATAATAATTCATAGCTTCATAAAGCAGTACAACG
AATCGCTAAATAATCTCAAGAAGAAAGACTTGGTGGTCAGCAAGAAAATGAGAGCCATCGCCATGGACTCGCTGAAGAAA
AAATCGGAAAATATCAGCTTGAAGGAAAAGTTGACAAATATGGAACTGGAGCTGACCCAACTGAAAACTGATCTTATCGA
GCAGCAGGAGAAGAACGCAGAGAACATCCAGAAGTACACGGAAATCAACAAAAAGTACACCCACTGCGAGCAACATTACG
ACAAGGAGCTGGAAATCATTAAAGTATGTGTTGAGAAGAAAAATTCAGAGCTCCGAGATGCTCAATCCCGGATGGCCCTG
CAGGCGCAAGAGCTGAATAATATGCAGCAAACGAATCGTGAGTTAGCTGGAGCCTGCGAGAATTATAAAAAGGATTTGGA
AGAAGCAGAAGTGGCCAAATCTATGATTCTACATGAACTTACCGATCTCAAAGAGCTCCACGAAGACCTACAGCTTCAAT
TTGAAGATGTGTCTGCACAAAAGGAAAAGTTTGAGGCAAACATTTTACAATTAAGCAGCGACTTAAATGCAAAGATGCTT
GACTGCGCCCAGCTTGAAGATCGCATTGAGCAGCTGCCAATAGAGGCCAACAAAGCTTTGTCGAAACTGCAACGTGATTT
AGAAGCCAGTGAATTGCAGTTCGTGGATCAGCAACGATTGACTGATCAGGCAACGAGGGAACTCGAACTTGTTCGCAATG
AGATAAATACGTTTAAGACTCTTATTGAGGAAAAGGAAAGAAGACATGTTTCCCTAAGTGATGAACTAACTCAAATGACG
GAGAGATTGAGCGAGCTCGCTGATATCAACGAAAGTTATATCAATGAGTTGACTGAAACAAAATTGAAGCACTCCCAGGA
AATAAAAGATCAAGCAGATGCCTACGAGATTGTTGTTCAAGAGTTAAAAGAGAGCTTGAACAAGGCTTCAGTTGATTTTA
CTCAGCTAAAAAGCAACAGTGAGAAGCTACACAAAGAAACCCTTCTGCAGGTCTCCGAACTGCAGGAAAAACTTATAGAA
ATGGTGTCCCATCGCAGCAATCAGGAAGAGCTAATAAAGCGTCTTGGTAATGAAATTCAAGAAAAAACTCATAATTTTGA
AGAAGAACTCAAAAGGCAACAGGAGCAGCTTGCTAATCAAATGCAGATGAAGGCCACTGAAGTTGAGAGCGAAAATAAGC
GAAACGCTGTTGAAATACAAAAACTTAAATCTGAACTCGAAGAAAGGAATAAAGCTTTTAAGGCTCAACAGGATAAATTG
GAATATTTGATTAGTGATCATGATACGCTAAAGAGCGCTATTATCAATCTTCAGGCTGAAAAGAAGGAAATCGAGAGTGA
ATTATCCACGGCCAAAGTTAAATTTAGCGAGGAATTACAGTCTCAGAAAGATAACCTAATGAAAAAGGTATCCGAATTGG
AGCTTGAAATTAAAAGAAAAGAAACCGAATTGATTGAACTTGAGCGTGAAAAGAACAATGAAATGGCTGTGCTACAATTT
AAAATGAATCGAATTAACTGCCTGATCGACCAACCAGTGACCACAATTAAACAGCTAAAAGATTCCAAAGGGCCAACCAG
AACTGAGAGCATTCCTACTAAGGTGCAACCGGAAAATACAGACGAATTTTCAAGCACTGCCAGAAAGCGTGCTCGTCGTC
AAAAAATTACCACATATTCCTCCGACTTTGATAGCGGCGATGATATACCAATCGTGGGCAACTCTTTAAGCGGCAAACGT
GCCAAATTATGTGCGCCCATCAAGCCACAAAATAATATTGATATGTTCGACATGTTGAAGAATTCTAAA
>UM526#chr3R C(3)G DPGP African Populations
ATGACGGGCGCCAAGAAAAGATCGGGAGCACCGTTAGTGGATGCAGCTCACTCGAAAGCCCCAAAACCAGGTACAGTTGC
CCAAGAAAAAAACAGCCAAATTCCAACTGTTTGGAAAAAGGATCATGTAAAAACTCAACTTTTCGAAAGATCAAACGAAA
AGCCATCCAAAAAAAGAACTCCGCTAGTGGCTCCTAGAGTTCAGCAATCAAAAATTGAAGCGCAAACTTCTCAGGCTGTG
GAAAAAACACAGGAAGACCAAACTTTTGCAGCCACCATAGACAGTTCAACAAAAAGTCTAAAAAAGTCTCCCAAAAACGA
GGGAGAATTATGGGCAGATATTCAGAAGCTGTCGCCCCACACGGGAATAATAATTCATAGCTTCATAAAGCAGTACAACG
AATCGCTAAATAATCTCAAGAAGAAAGACTTGGTGGTCAGCAAGAAAATGAGAGCCATCGCCATGGACTCGCTGAAGAAA
AAATCGGAAAATATCAGCTTGAAGGAAAAGTTGACAAATATGGAACTGGAGCTGACCCAACTGAAAACTGATCTTATCGA
GCAGCAGGAGAAGAACGCAGAGAACATCCAGAAGTACACGGAAATCAACAAAAAGTACACCCACTGCGAGCAACATTACG
ACAAGGAGCTGGAAATCATTAAAGTATGTGTTGAGAAGAAAAATTCAGAGCTCCGAGATGCTCAATCCCGGATGGCCCTG
CAGGCGCAAGAGCTGAATAATATGCAGCAAACGAATCGTGAGTTAGCTGGAGCCTGCGAGAATTATAAAAAGGATTTGGA
AGAAGCAGAAGTGGCCAAATCTATGATTCTACATGAACTTACCGATCTCAAAGAGCTCCACGAAGACCTACAGCTTCAAT
TTGAAGATGTGTCTGCACAAAAGGAAAAGTTTGAGGCAAACATTTTACAATTAAGCAGCGACTTAAATGCAAAGATGCTT
GACTGCGCCCAGCTTGAAGATCGCATTGAGCAGCTGCCAATAGAGGCCAACAAAGCTTTGTCGAAACTGCAACGTGATTT
AGAAGCCAGTGAATTGCAGTTCGTGGATCAGCAACGATTGACTGATCAGGCAACGAGGGAACTCGAACTTGTTCGCAATG
AGATAAATACGTTTAAGACTCTTATTGAGGAAAAGGAAAGAAGACATGTTTCCCTAAGTGATGAACTAACTCAAATGACG
GAGAGATTGAGCGAGCTCGCTGATATCAACGAAAGTTATATCAATGAGTTGACTGAAACAAAATTGAAGCACTCCCAGGA
AATAAAAGATCAAGCAGATGCCTACGAGATTGTTGTTCAAGAGTTAAAAGAGAGCTTGAACAAGGCTTCAGTTGATTTTA
CTCAGCTAAAAAGCAACAGTGAGAAGCTACACAAAGAAACCCTTCTGCAGGTCTCCGAACTGCAGGAAAAACTTATAGAA
ATGGTGTCCCATCGCAGCAATCAGGAAGAGCTAATAAAGCGTCTTGGTAATGAAATTCAAGAAAAAACTCATAATTTTGA
AGAAGAACTCAAAAGGCAACAGGAGCAGCTTGCTAATCAAATGCAGATGAAGGCCACTGAAGTTGAGAGCGAAAATAAGC
GAAACGCTGTTGAAATACAAAAACTTAAATCTGAACTCGAAGAAAGGAATAAAGCTTTTAAGGCTCAACAGGATAAATTG
GAATATTTGATTAGTGATCATGATACGCTAAAGAGCGCTATTATCAATCTTCAGGCTGAAAAGAAGGAAATCGAGAGTGA
ATTATCCACGGCCAAAGTTAAATTTAGCGAGGAATTACAGTCTCAGAAAGATAACCTAATGAAAAAGGTATCCGAATTGG
AGCTTGAAATTAAAAGAAAAGAAACCGAATTGATTGAACTTGAGCGTGAAAAGAACAATGAAATGGCTGTGCTACAATTT
AAAATGAATCGAATTAACTGCCTGATCGACCAACCAGTGACCACAATTAAACAGCTAAAAGATTCCAAAGGGCCAACCAG
AACTGAGAGCATTCCTACTAAGGTGCAACCGGAAAATACAGACGAATTTTCAAGCACTGCCAGAAAGCGTGCTCGTCGTC
AAAAAATTACCACATATTCCTCCGACTTTGATAGCGGCGATGATATACCAATCGTGGGCAACTCTTTAAGCGGCAAACGT
GCCAAATTATGTGCGCCCATCAAGCCACAAAATAATATTGATATGTTCGACATGTTGAAGAATTCTAAA
>KR7#chr3R C(3)G DPGP African Populations
ATGACGGGCGCCAAGAAAAGATCGGGAGCACCGTTAGTGGATGCAGCTCACTCGAAAGCCCCAAAACCAGGTACAGTTGC
CCAAGAAAAAAACAGCCAAATTCCAACTGTTTGGAAAAAGGATCATGTAAAAACTCAACTTTTCGAAAGATCAAACGAAA
AGCCATCCAAAAAAAGAACTCCGCTAGTGGCTCCTAGAGTTCAGCAATCAAAAATTGAAGCGCAAACTTCTCAGGCTGTG
GAAAAAACACAGGAAGACCAAACTTTTGCAGCCACCATAGACAGTTCAACAAAAAGTCTAAAAAAGTCTCCCAAAAACGA
GGGAGAATTATGGGCAGATATTCAGAAGCTGTCGCCCCACACGGGAATAATAATTCATAGCTTCATAAAGCAGTACAACG
AATCGCTAAATAATCTCAAGAAGAAAGACTTGGTGGTCAGCAAGAAAATGAGAGCCATCGCCATGGACTCGCTGAAGAAA
AAATCGGAAAATATCAGCTTGAAGGAAAAGTTGACAAATATGGAACTGGAGCTGACCCAACTGAAAACTGATCTTATCGA
GCAGCAGGAGAAGAACGCAGAGAACATCCAGAAGTACACGGAAATCAACAAAAAGTACACCCACTGCGAGCAACATTACG
ACAAGGAGCTGGAAATCATTAAAGTATGTGTTGAGAAGAAAAATTCAGAGCTCCGAGATGCTCAATCCCGGATGGCCCTG
CAGGCGCAAGAGCTGAATAATATGCAGCAAACGAATCGTGAGTTAGCTGGAGCCTGCGAGAATTATAAAAAGGATTTGGA
AGAAGCAGAAGTGGCCAAATCTATGATTCTACATGAACTTACCGATCTCAAAGAGCTCCACGAAGACCTACAGCTTCAAT
TTGAAGATGTGTCTGCACAAAAGGAAAAGTTTGAGGCAAACATTTTACAATTAAGCAGCGACTTAAATGCAAAGATGCTT
GACTGCGCCCAGCTTGAAGATCGCATTGAGCAGCTGCCAATAGAGGCCAACAAAGCTTTGTCGAAACTGCAACGTGATTT
AGAAGCCAGTGAATTGCAGTTCGTGGATCAGCAACGATTGACTGATCAGGCAACGAGGGAACTCGAACTTGTTCGCAATG
AGATAAATACGTTTAAGACTCTTATTGAGGAAAAGGAAAGAAGACATGTTTCCCTAAGTGATGAACTAACTCAAATGACG
GAGAGATTGAGCGAGCTCGCTGATATCAACGAAAGTTATATCAATGAGTTGACTGAAACAAAATTGAAGCACTCCCAGGA
AATAAAAGATCAAGCAGATGCCTACGAGATTGTTGTTCAAGAGTTAAAAGAGAGCTTGAACAAGGCTTCAGTTGATTTTA
CTCAGCTAAAAAGCAACAGTGAGAAGCTACACAAAGAAACCCTTCTGCAGGTCTCCGAACTGCAGGAAAAACTTATAGAA
ATGGTGTCCCATCGCAGCAATCAGGAAGAGCTAATAAAGCGTCTTGGTAATGAAATTCAAGAAAAAACTCATAATTTTGA
AGAAGAACTCAAAAGGCAACAGGAGCAGCTTGCTAATCAAATGCAGATGAAGGCCACTGAAGTTGAGAGCGAAAATAAGC
GAAACGCTGTTGAAATACAAAAACTTAAATCTGAACTCGAAGAAAGGAATAAAGCTTTTAAGGCTCAACAGGATAAATTG
GAATATTTGATTAGTGATCATGATACGCTAAAGAGCGCTATTATCAATCTTCAGGCTGAAAAGAAGGAAATCGAGAGTGA
ATTATCCACGGCCAAAGTTAAATTTAGCGAGGAATTACAGTCTCAGAAAGATAACCTAATGAAAAAGGTATCCGAATTGG
AGCTTGAAATTAAAAGAAAAGAAACCGAATTGATTGAACTTGAGCGTGAAAAGAACAATGAAATGGCTGTGCTACAATTT
AAAATGAATCGAATTAACTGCCTGATCGACCAACCAGTGACCACAATTAAACAGCTAAAAGATTCCAAAGGGCCAACCAG
AACTGAGAGCATTCCTACTAAGGTGCAACCGGAAAATACAGACGAATTTTCAAGCACTGCCAGAAAGCGTGCTCGTCGTC
AAAAAATTACCACATATTCCTCCGACTTTGATAGCGGCGATGATATACCAATCGTGGGCAACTCTTTAAGCGGCAAACGT
GCCAAATTATGTGCGCCCATCAAGCCACAAAATAATATTGATATGTTCGACATGTTGAAGAATTCTAAA
>KN73-1-3#chr3R C(3)G DPGP African Populations
ATGACGGGCGCCAAGAAAAGATCGGGAGCACCGTTAGTGGATGCAGCTCACTCGAAAGCCCCAAAACCAGGTACAGTTGC
CCAAGAAAAAAACAGCCAAATTCCAACTGTTTGGAAAAAGGATCATGTAAAAACTCAACTTTTCGAAAGATCAAACGAAA
AGCCATCCAAAAAAAGAACTCCGCTAGTGGCTCCTAGAGTTCAGCAATCAAAAATTGAAGCGCAAACTTCTCAGGCTGTG
GAAAAAACACAGGAAGACCAAACTTTTGCAGCCACCATAGACAGTTCAACAAAAAGTCTAAAAAAGTCTCCCAAAAACGA
GGGAGAATTATGGGCAGATATTCAGAAGCTGTCGCCCCACACGGGAATAATAATTCATAGCTTCATAAAGCAGTACAACG
AATCGCTAAATAATCTCAAGAAGAAAGACTTGGTGGTCAGCAAGAAAATGAGAGCCATCGCCATGGACTCGCTGAAGAAA
AAATCGGAAAATATCAGCTTGAAGGAAAAGTTGACAAATATGGAACTGGAGCTGACCCAACTGAAAACTGATCTTATCGA
GCAGCAGGAGAAGAACGCAGAGAACATCCAGAAGTACACGGAAATCAACAAAAAGTACACCCACTGCGAGCAACATTACG
ACAAGGAGCTGGAAATCATTAAAGTATGTGTTGAGAAGAAAAATTCAGAGCTCCGAGATGCTCAATCCCGGATGGCCCTG
CAGGCGCAAGAGCTGAATAATATGCAGCAAACGAATCGTGAGTTAGCTGGAGCCTGCGAGAATTATAAAAAGGATTTGGA
AGAAGCAGAAGTGGCCAAATCTATGATTCTACATGAACTTACCGATCTCAAAGAGCTCCACGAAGACCTACAGCTTCAAT
TTGAAGATGTGTCTGCACAAAAGGAAAAGTTTGAGGCAAACATTTTACAATTAAGCAGCGACTTAAATGCAAAGATGCTT
GACTGCGCCCAGCTTGAAGATCGCATTGAGCAGCTGCCAATAGAGGCCAACAAAGCTTTGTCGAAACTGCAACGTGATTT
AGAAGCCAGTGAATTGCAGTTCGTGGATCAGCAACGATTGACTGATCAGGCAACGAGGGAACTCGAACTTGTTCGCAATG
AGATAAATACGTTTAAGACTCTTATTGAGGAAAAGGAAAGAAGACATGTTTCCCTAAGTGATGAACTAACTCAAATGACG
GAGAGATTGAGCGAGCTCGCTGATATCAACGAAAGTTATATCAATGAGTTGACTGAAACAAAATTGAAGCACTCCCAGGA
AATAAAAGATCAAGCAGATGCCTACGAGATTGTTGTTCAAGAGTTAAAAGAGAGCTTGAACAAGGCTTCAGTTGATTTTA
CTCAGCTAAAAAGCAACAGTGAGAAGCTACACAAAGAAACCCTTCTGCAGGTCTCCGAACTGCAGGAAAAACTTATAGAA
ATGGTGTCCCATCGCAGCAATCAGGAAGAGCTAATAAAGCGTCTTGGTAATGAAATTCAAGAAAAAACTCATAATTTTGA
AGAAGAACTCAAAAGGCAACAGGAGCAGCTTGCTAATCAAATGCAGATGAAGGCCACTGAAGTTGAGAGCGAAAATAAGC
GAAACGCTGTTGAAATACAAAAACTTAAATCTGAACTCGAAGAAAGGAATAAAGCTTTTAAGGCTCAACAGGATAAATTG
GAATATTTGATTAGTGATCATGATACGCTAAAGAGCGCTATTATCAATCTTCAGGCTGAAAAGAAGGAAATCGAGAGTGA
ATTATCCACGGCCAAAGTTAAATTTAGCGAGGAATTACAGTCTCAGAAAGATAACCTAATGAAAAAGGTATCCGAATTGG
AGCTTGAAATTAAAAGAAAAGAAACCGAATTGATTGAACTTGAGCGTGAAAAGAACAATGAAATGGCTGTGCTACAATTT
AAAATGAATCGAATTAACTGCCTGATCGACCAACCAGTGACCACAATTAAACAGCTAAAAGATTCCAAAGGGCCAACCAG
AACTGAGAGCATTCCTACTAAGGTGCAACCGGAAAATACAGACGAATTTTCAAGCACTGCCAGAAAGCGTGCTCGTCGTC
AAAAAATTACCACATATTCCTCCGACTTTGATAGCGGCGATGATATACCAATCGTGGGCAACTCTTTAAGCGGCAAACGT
GCCAAATTATGTGCGCCCATCAAGCCACAAAATAATATTGATATGTTCGACATGTTGAAGAATTCTAAA
>NG9#chr3R C(3)G DPGP African Populations
ATGACGGGCGCCAAGAAAAGATCGGGAGCACCGTTAGTGGATGCAGCTCACTCGAAAGCCCCAAAACCAGGTACAGTTGC
CCAAGAAAAAAACAGCCAAATTCCAACTGTTTGGAAAAAGGATCATGTAAAAACTCAACTTTTCGAAAGATCAAACGAAA
AGCCATCCAAAAAAAGAACTCCGCTAGTGGCTCCTAGAGTTCAGCAATCAAAAATTGAAGCGCAAACTTCTCAGGCTGTG
GAAAAAACACAGGAAGACCAAACTTTTGCAGCCACCATAGACAGTTCAACAAAAAGTCTAAAAAAGTCTCCCAAAAACGA
GGGAGAATTATGGGCAGATATTCAGAAGCTGTCGCCCCACACGGGAATAATAATTCATAGCTTCATAAAGCAGTACAACG
AATCGCTAAATAATCTCAAGAAGAAAGACTTGGTGGTCAGCAAGAAAATGAGAGCCATCGCCATGGACTCGCTGAAGAAA
AAATCGGAAAATATCAGCTTGAAGGAAAAGTTGACAAATATGGAACTGGAGCTGACCCAACTGAAAACTGATCTTATCGA
GCAGCAGGAGAAGAACGCAGAGAACATCCAGAAGTACACGGAAATCAACAAAAAGTACACCCACTGCGAGCAACATTACG
ACAAGGAGCTGGAAATCATTAAAGTATGTGTTGAGAAGAAAAATTCAGAGCTCCGAGATGCTCAATCCCGGATGGCCCTG
CAGGCGCAAGAGCTGAATAATATGCAGCAAACGAATCGTGAGTTAGCTGGAGCCTGCGAGAATTATAAAAAGGATTTGGA
AGAAGCAGAAGTGGCCAAATCTATGATTCTACATGAACTTACCGATCTCAAAGAGCTCCACGAAGACCTACAGCTTCAAT
TTGAAGATGTGTCTGCACAAAAGGAAAAGTTTGAGGCAAACATTTTACAATTAAGCAGCGACTTAAATGCAAAGATGCTT
GACTGCGCCCAGCTTGAAGATCGCATTGAGCAGCTGCCAATAGAGGCCAACAAAGCTTTGTCGAAACTGCAACGTGATTT
AGAAGCCAGTGAATTGCAGTTCGTGGATCAGCAACGATTGACTGATCAGGCAACGAGGGAACTCGAACTTGTTCGCAATG
AGATAAATACGTTTAAGACTCTTATTGAGGAAAAGGAAAGAAGACATGTTTCCCTAAGTGATGAACTAACTCAAATGACG
GAGAGATTGAGCGAGCTCGCTGATATCAACGAAAGTTATATCAATGAGTTGACTGAAACAAAATTGAAGCACTCCCAGGA
AATAAAAGATCAAGCAGATGCCTACGAGATTGTTGTTCAAGAGTTAAAAGAGAGCTTGAACAAGGCTTCAGTTGATTTTA
CTCAGCTAAAAAGCAACAGTGAGAAGCTACACAAAGAAACCCTTCTGCAGGTCTCCGAACTGCAGGAAAAACTTATAGAA
ATGGTGTCCCATCGCAGCAATCAGGAAGAGCTAATAAAGCGTCTTGGTAATGAAATTCAAGAAAAAACTCATAATTTTGA
AGAAGAACTCAAAAGGCAACAGGAGCAGCTTGCTAATCAAATGCAGATGAAGGCCACTGAAGTTGAGAGCGAAAATAAGC
GAAACGCTGTTGAAATACAAAAACTTAAATCTGAACTCGAAGAAAGGAATAAAGCTTTTAAGGCTCAACAGGATAAATTG
GAATATTTGATTAGTGATCATGATACGCTAAAGAGCGCTATTATCAATCTTCAGGCTGAAAAGAAGGAAATCGAGAGTGA
ATTATCCACGGCCAAAGTTAAATTTAGCGAGGAATTACAGTCTCAGAAAGATAACCTAATGAAAAAGGTATCCGAATTGG
AGCTTGAAATTAAAAGAAAAGAAACCGAATTGATTGAACTTGAGCGTGAAAAGAACAATGAAATGGCTGTGCTACAATTT
AAAATGAATCGAATTAACTGCCTGATCGACCAACCAGTGACCACAATTAAACAGCTAAAAGATTCCAAAGGGCCAACCAG
AACTGAGAGCATTCCTACTAAGGTGCAACCGGAAAATACAGACGAATTTTCAAGCACTGCCAGAAAGCGTGCTCGTCGTC
AAAAAATTACCACATATTCCTCCGACTTTGATAGCGGCGATGATATACCAATCGTGGGCAACTCTTTAAGCGGCAAACGT
GCCAAATTATGTGCGCCCATCAAGCCACAAAATAATATTGATATGTTCGACATGTTGAAGAATTCTAAA
>SP188#chr3R C(3)G DPGP African Populations
ATGACGGGCGCCAAGAAAAGATCGGGAGCACCGTTAGTGGATGCAGCTCACTCGAAAGCCCCAAAACCAGGTACAGTTGC
CCAAGAAAAAAACAGCCAAATTCCAACTGTTTGGAAAAAGGATCATGTAAAAACTCAACTTTTCGAAAGATCAAACGAAA
AGCCATCCAAAAAAAGAACTCCGCTAGTGGCTCCTAGAGTTCAGCAATCAAAAATTGAAGCGCAAACTTCTCAGGCTGTG
GAAAAAACACAGGAAGACCAAACTTTTGCAGCCACCATAGACAGTTCAACAAAAAGTCTAAAAAAGTCTCCCAAAAACGA
GGGAGAATTATGGGCAGATATTCAGAAGCTGTCGCCCCACACGGGAATAATAATTCATAGCTTCATAAAGCAGTACAACG
AATCGCTAAATAATCTCAAGAAGAAAGACTTGGTGGTCAGCAAGAAAATGAGAGCCATCGCCATGGACTCGCTGAAGAAA
AAATCGGAAAATATCAGCTTGAAGGAAAAGTTGACAAATATGGAACTGGAGCTGACCCAACTGAAAACTGATCTTATCGA
GCAGCAGGAGAAGAACGCAGAGAACATCCAGAAGTACACGGAAATCAACAAAAAGTACACCCACTGCGAGCAACATTACG
ACAAGGAGCTGGAAATCATTAAAGTATGTGTTGAGAAGAAAAATTCAGAGCTCCGAGATGCTCAATCCCGGATGGCCCTG
CAGGCGCAAGAGCTGAATAATATGCAGCAAACGAATCGTGAGTTAGCTGGAGCCTGCGAGAATTATAAAAAGGATTTGGA
AGATGCAGAAGTGGCCAAATCTATGATTCTACATGAACTTACCGATCTCAAAGAGCTCCACGAAGACCTACAGCTTCAAT
TTGAAGATGTGTCTGCACAAAAGGAAAAGTTTGAGGCAAACATTTTACAATTAAGCAGCGACTTAAATGCAAAGATGCTT
GACTGCGCCCAGCTTGAAGATCGCATTGAGCAGCTGCCAATAGAGGCCAACAAAGCTTTGTCGAAACTGCAACGTGATTT
AGAAGCCAGTGAATTGCAGTTCGTGGATCAGCAACGATTGACTGATCAGGCAACGAGGGAACTCGAACTTGTTCGCAATG
AGATAAATACGTTTAAGACTCTTATTGAGGAAAAGGAAAGAAGACATGTTTCCCTAAGTGATGAACTAACTCAAATGACG
GAGAGATTGAGCGAGCTCGCTGATATCAACGAAAGTTATATCAATGAGTTGACTGAAACAAAATTGAAGCACTCCCAGGA
AATAAAAGATCAAGCAGATGCCTACGAGATTGTTGTTCAAGAGTTAAAAGAGAGCTTGAACAAGGCTTCAGTTGATTTTA
CTCAGCTAAAAAGCAACAGTGAGAAGCTACACAAAGAAACCCTTCTGCAGGTCTCCGAACTGCAGGAAAAACTTATAGAA
ATGGTGTCCCATCGCAGCAATCAGGAAGAGCTAATAAAGCGTCTTGGTAATGAAATTCAAGAAAAAACTCATAATTTTGA
AGAAGAACTCAAAAGGCAACAGGAGCAGCTTGCTAATCAAATGCAGATGAAGGCCACTGAAGTTGAGAGCGAAAATAAGC
GAAACGCTGTTGAAATACAAAAACTTAAATCTGAACTCGAAGAAAGGAATAAAGCTTTTAAGGCTCAACAGGATAAATTG
GAATATTTGATTAGTGATCATGATACGCTAAAGAGCGCTATTATCAATCTTCAGGCTGAAAAGAAGGAAATCGAGAGTGA
ATTATCCACGGCCAAAGTTAAATTTAGCGAGGAATTACAGTCTCAGAAAGATAACCTAATGAAAAAGGTATCCGAATTGG
AGCTTGAAATTAAAAGAAAAGAAACCGAATTGATTGAACTTGAGCGTGAAAAGAACAATGAAATGGCTGTGCTACAATTT
AAAATGAATCGAATTAACTGCCTGATCGACCAACCAGTGACCACAATTAAACAGCTAAAAGATTCCAAAGGGCCAACCAG
AACTGAGAGCATTCCTACTAAGGTGCAACCGGAAAATACAGACGAATTTTCAAGCACTGCCAGAAAGCGTGCTCGTCGTC
AAAAAATTACCACATATTCCTCCGACTTTGATAGCGGCGATGATATACCAATCGTGGGCAACTCTTTAAGCGGCAAACGT
GCCAAATTATGTGCGCCCATCAAGCCACAAAATAATATTGATATGTTCGACATGTTGAAGAATTCTAAA
>GU9#chr3R C(3)G DPGP African Populations
ATGACGGGCGCCAAGAAAAGATCGGGAGCACCGTTAGTGGATGCAGCTCACTCGAAAGCCCCAAAACCAGGTACAGTTGC
CCAAGAAAAAAACAGCCAAATTCCAACTGTTTGGAAAAAGGATCATGTAAAAACTCAACTTTTCGAAAGATCAAACGAAA
AGCCATCCAAAAAAAGAACTCCGCTAGTGGCTCCTAGAGTTCAGCAATCAAAAATTGAAGCGCAAACTTCTCAGGCTGTG
GAAAAAACACAGGAAGACCAAACTTTTGCAGCCACCACAGACAGTTCAACAAAAAGTCTAAAAAAGTCTCCCAAAAACGA
GGGAGAATTATGGGCAGATATTCAGAAGCTGTCGCCCCACACGGGAGTAATTATTCATAGCTTCATAAAGCAGTACAACG
ACTCGCTAAATAATCTCAAGAAGAAAGACTTGGTGGTCAGCAAGAAAATGAGAGCCATCGCCATGGACTCGTTGAAGAAA
AAATCGGAAAATATCAGCTTGAAGGAAAAGTTGACAAATATGGAACTGGAGCTGACCCAACTGAAAACTGATCTTATCGA
GCAGCAGGAGAAGAACGCAGAGAACATCCAGAAGTACACGGAAATCAACAAAAAGTACACCCACTGCGAGCAACATTACG
ACAAGGAGCTGGAAATCATTAAAGTATGTGTTGAGAAGAAAAATTCAGAGCTCCGAGATGCTCAATCCCGGATGGCCCTG
CAGGCGCAAGAGCTGAATAATATGCAGCAAACGAATCGCGAGTTAGCTGGAGCCTGCGAGAATTATAAAAAGGATTTGGA
AGAAGCAGAAGTGGCCAAATCTATGATTCTACATGAACTTACCGATCTCAAAGAGCTGCACGAAGACCTACAGCTTCAAT
TTGAAGATGTGTCTGCACAAAAAGAAAAGTTTGAGGCAAACATTTTACAATTAAGCAGCGACTTAAATGCAAAGATGCTT
GACTGCGCCCAGCTTGAAGATCGCATTGAGCAGCTGCCAATAGAGGCCAACAAAGCTTTGTCGAAACTGCAACGTGATTT
AGAAGCCAGTGAATTGCAGTTCGTGGATCAGCAACGATTGACTGATCAGGCAACAAGGGAACTCGAACTTGTTCGCAATG
AGATAAATACGTTTAAGACTCTTATTGAGGAAAAGGAAAGAAGACATGTTTCCCTAAGTGATGAACTAACTCAAATGACG
GAGAGATTGAGCGAGCTCGCTGATATCAACGAAAGTTATCTCAATGAGTTGACTGAAACAAAATTGAAGCACTCCCAGGA
AATAAAAGATCAAGCAGATGCCTACGAGATTGTTGTTCAAGAGTTAAAAGAGAGCTTGAACAAGGCTTCAGTTGATTTTA
CTCAGCTAAAAAGCAACAGTGAGAAGCTACACAAAGAAACCCTTCTGCAGGTCTCCGAACTGCAGGAAAAACTTATAGAA
ATGGTGTCCCATCGCAGCAATCAGGAAGAGCTAATAAAGCGTCTTGGTAATGAAATTCAAGAAAAAACTCATAATTTTGA
AGAAGAACTCAAAAGGCAACAGGAGCAGCTTGCTAATCAAATGCAGACGAAGGCCACTGAAGTTGAGAGCGAAAATAAGC
GAAACGCTGTTGAAATACAAAAACTTAAATCTGAACTCGAAGAAAGGAATAAAGCTTTTAAGGCTCAACAGGATAAATTG
GAATATTTGATTAGTGATCATGATACGCTAAAGAGCGCTATTATCAATCTTCAGGCTGAAAAGAAGGAAATCGAGAGTGA
ATTATCCACGGCCAAAGTTAAATTTAGCGAGGAATTACAGTCTCAGAAAGATAACCTAATGAAAAAGGTATCCGAATTGG
AGCTTGAAATTAAAAGAAAGGAAACCGAATTGATTGAACTTGAGCGCGAAAAGAACAATGAAATGGCTGTGCTACAATTT
AAAATGAATCGAATTAATTGCCTGATCGACCAACCAGTGACCACAATTAAACAGCTAAAAGATTCCAAAGGGCCAACCAG
AACTGAGAGCATTCCTACTAAGGTGCAACCGGAAAATACAGACGAATTTTCAAGCACTGCCAGAAAGCGTGCTCGTCGTC
AAAAAATTACCACATATTCCTCCGACTTTGATAGCGGCGATGATATACCAATCGTGGGCAACTCTTTAAGCGGCAAACGT
GCCAAATTATGTGCGCCCATCAAGCCACAAAATAATATTGATATGTTCGACATGTTGAAGAATTCTAAA
>RG3#chr3R C(3)G DPGP African Populations
ATGACGGGCGCCAAGAAAAGATCGGGAGCACCGTTAGTGGATGCAGCTCACTCGAAAGCCCCAAAACCAGGTACAGTTGC
CCAAGAAAAAAACAGCCAAATTCCAACTGTTTGGAAAAAGGATCATGTAAAAACTCAACTTTTCGAAAGATCAAACGAAA
AGCCATCCAAAAAAAGAACTCCGCTAGTGGCTCCTAGAGTTCAGCAATCAAAAATTGAAGCGCAAACTTCTCAGGCTGTG
GAAAAAACACAGGAAGACCAAACTTTTGCAGCCACCACAGACAGTTCAACAAAAAGTCTAAAAAAGTCTCCCAAAAACGA
GGGAGAATTATGGGCAGATATTCAGAAGCTGTCGCCCCACACGGGAGTAATTATTCATAGCTTCATAAAGCAGTACAACG
ACTCGCTAAATAATCTCAAGAAGAAAGACTTGGTGGTCAGCAAGAAAATGAGAGCCATCGCCATGGACTCGTTGAAGAAA
AAATCGGAAAATATCAGCTTGAAGGAAAAGTTGACAAATATGGAACTGGAGCTGACCCAACTGAAAACTGATCTTATCGA
GCAGCAGGAGAAGAACGCAGAGAACATCCAGAAGTACACGGAAATCAACAAAAAGTACACCCACTGCGAGCAACATTACG
ACAAGGAGCTGGAAATCATTAAAGTATGTGTTGAGAAGAAAAATTCAGAGCTCCGAGATGCTCAATCCCGGATGGCCCTG
CAGGCGCAAGAGCTGAATAATATGCAGCAAACGAATCGCGAGTTAGCTGGAGCCTGCGAGAATTATAAAAAGGATTTGGA
AGAAGCAGAAGTGGCCAAATCTATGATTCTACATGAACTTACCGATCTCAAAGAGCTGCACGAAGACCTACAGCTTCAAT
TTGAAGATGTGTCTGCACAAAAAGAAAAGTTTGAGGCAAACATTTTACAATTAAGCAGCGACTTAAATGCAAAGATGCTT
GACTGCGCCCAGCTTGAAGATCGCATTGAGCAGCTACCAATAGAGGCCAACAAAGCTTTGTCGAAACTGCAACGTGATTT
AGAAGCCAGTGAATTGCAGTTCGTGGATCAGCAACGATTGACTGATCAGGCAACAAGGGAACTCGAACTTGTTCGCAATG
AGATAAATACGTTTAAGACTCTTATTGAGGAAAAGGAAAGAAGACATGTTTCCCTAAGTGATGAACTAACTCAAATGACG
GAGAGATTGAGCGAGCTCGCTGATATCAACGAAAGTTATCTCAATGAGTTGACTGAAACAAAATTGAAGCACTCCCAGGA
AATAAAAGATCAAGCAGATGCCTACGAGATTGTTGTTCAAGAGTTAAAAGAGAGCTTGAACAAGGCTTCAGTTGATTTTA
CTCAGCTAAAAAGCAACAGTGAGAAGCTACACAAAGAAACCCTTCTGCAGGTCTCCGAACTGCAGGAAAAACTTATAGAA
ATGGTGTCCCATCGCAGCAATCAGGAAGAGCTAATAAAGCGTCTTGGTAATGAAATTCAAGAAAAAACTCATAATTTTGA
AGAAGAACTCAAAAGGCAACAGGAGCAGCTTGCTAATCAAATGCAGACGAAGGCCACTGAAGTTGAGAGCGAAAATAAGC
GAAACGCTGTTGAAATACAAAAACTTAAATCTGAACTCGAAGAAAGGAATAAAGCTTTTAAGGCTCAACAGGATAAATTG
GAATATTTGATTAGTGATCATGATACGCTAAAGAGCGCTATTATCAATCTTCAGGCTGAAAAGAAGGAAATCGAGAGTGA
ATTATCCACGGCCAAAGTTAAATTTAGCGAGGAATTACAGTCTCAGAAAGATAACCTAATGAAAAAGGTATCCGAATTGG
AGCTTGAAATTAAAAGAAAGGAAACCGAATTGATTGAACTTGAGCGCGAAAAGAACAATGAAATGGCTGTGCTACAATTT
AAAATGAATCGAATTAATTGCCTGATCGACCAACCAGTGACCACAATTAAACAGCTAAAAGATTCCAAAGGGCCAACCAG
AACTGAGAGCATTCCTACTAAGGTGCAACCGGAAAATACAGACGAATTTTCAAGCACTGCCAGAAAGCGTGCTCGTCGTC
AAAAAATTACCACATATTCCTCCGACTTTGATAGCGGCGATGATATACCAATCGTGGGCAACTCTTTAAGCGGCAAACGT
GCCAAATTATGTGCGCCCATCAAGCCACAAAATAATATTGATATGTTCGACATGTTGAAGAATTCTAAA
>FR14#chr3R C(3)G DPGP African Populations
ATGACGGGCGCCAAGAAAAGATCGGGAGCACCGTTAGTGGATGCAGCTCACTCGAAAGCCCCAAAACCAGGTACAGTTGC
CCAAGAAAAAAACAGCCAAATTCCAAATGTTTGGAAAAAGGATCATGTAAAAACTCAACTTTTCGAAAGATCAAACGAAA
AGCCATCCAAAAAAAGAACTCCGCTAGTGGCTCCTAGAGTTCAGCAATCAAAAATTGAAGCGCAAACTTCTCAGGCTGTG
GAAAAAACACAGGAAGACCAAACTTTTGCAGCCACCACAGACAGTTCAACAAAAAGTCTAAAAAAGTCTCCCAAAAACGA
GGGAGAATTATGGGCAGATATTCAGAAGCTGTCGCCCCACACGGGAGTAATTATTCATAGCTTCATAAAGCAGTACAACG
ACTCGCTAAATAATCTCAAGAAGAAAGACTTGGTGGTCAGCAAGAAAATGAGAGCCATCGCCATGGACTCGTTGAAGAAA
AAATCGGAAAATATCAGCTTGAAGGAAAAGTTGACAAATATGGAACTGGAGCTGACCCAACTGAAAACTGATCTTATCGA
GCAGCAGGAGAAGAACGCAGAGAACATCCAGAAGTACACGGAAATCAACAAAAAGTACACCCACTGCGAGCAACATTACG
ACAAGGAGCTGGAAATCATTAAAGTATGTGTTGAGAAGAAAAATTCAGAGCTCCGAGATGCTCAATCCCGGATGGCCCTG
CAGGCGCAAGAGCTGAATAATATGCAGCAAACGAATCGCGAGTTAGCTGGAGCCTGCGAGAATTATAAAAAGGATTTGGA
AGAAGCAGAAGTGGCCAAATCTATGATTCTACATGAACTTACCGATCTCAAAGAGCTGCACGAAGACCTACAGCTTCAAT
TTGAAGATGTGTCTGCACAAAAAGAAAAGTTTGAGGCAAACATTTTACAATTAAGCAGCGACTTAAATGCAAAGATGCTT
GACTGCGCCCAGCTTGAAGATCGCATTGAGCAGCTGCCAATAGAGGCCAACAAAGCTTTGTCGAAACTGCAACGTGATTT
AGAAGCCAGTGAATTGCAGTTCGTGGATCAGCAACGATTGACTGATCAGGCAACAAGGGAACTCGAACTTGTTCGCAATG
AGATAAATACGTTTAAGACTCTTATTGAGGAAAAGGAAAGAAGACATGTTTCCCTAAGTGATGAACTAACTCAAATGACG
GAGAGATTGAGCGAGCTCGCTGATATCAACGAAAGTTATCTCAATGAGTTGACTGAAACAAAATTGAAGCACTCCCAGGA
AATAAAAGATCAAGCAGATGCCTACGAGATTGTTGTTCAAGAGTTAAAAGAGAGCTTGAACAAGGCTTCAGTTGATTTTA
CTCAGCTAAAAAGCAACAGTGAGAAGCTACACAAAGAAACCCTTCTGCAGGTCTCCGAACTGCAGGAAAAACTTATAGAA
ATGGTGTCCCATCGCAGCAATCAGGAAGAGCTAATAAAGCGTCTTGGTAATGAAATTCAAGAAAAAACTCATAATTTTGA
AGAAGAACTCAAAAGGCAACAGGAGCAGCTTGCTAATCAAATGCAGACGAAGGCCACTGAAGTTGAGAGCGAAAATAAGC
GAAACGCTGTTGAAATACAAAAACTTAAATCTGAACTCGAAGAAAGGAATAAAGCTTTTAAGGCTCAACAGGATAAATTG
GAATATTTGATTAGTGATCATGATACGCTAAAGAGCGCTATTATCAATCTTCAGGCTGAAAAGAAGGAAATCGAGAGTGA
ATTATCCACGGCCAAAGTTAAATTTAGCGAGGAATTACAGTCTCAGAAAGATAACCTAATGAAAAAGGTATCCGAATTGG
AGCTTGAAATTAAAAGAAAGGAAACCGAATTGATTGAACTTGAGCGCGAAAAGAACAATGAAATGGCTGTGCTACAATTT
AAAATGAATCGAATTAATTGCCTGATCGACCAACCAGTGACCACAATTAAACAACTAAAAGATTCCAAAGGGCCAACCAG
AACTGAGAGCATTCCTACTAAGGTGCAACCGGAAAATACAGACGAATTTTCAAGCACTGCCAGAAAGCGTGCTCGTCGTC
AAAAAATTACCACATATTCCTCCGACTTTGATAGCGGCGATGATATACCAATCGTGGGCAACTCTTTAAGCGGCAAACGT
GCCAAATTATGTGCGCCCATCAAGCCACAAAATAATATTGATATGTTCGACATGTTGAAGAATTCTAAA
>UG5N#chr3R C(3)G DPGP African Populations
ATGACGGGCGCCAAGAAAAGATCGGGAGCACCGTTAGTGGATGCAGCTCACTCGAAAGCCCCAAAACCAGGTACAGTTGC
CCAAGAAAAAAACAGCCAAATTCCAACTGTTTGGAAAAAGGATCATGTAAAAACTCAACTTTTCGAAAGATCAAACGAAA
AGCCATCCAAAAAAAGAACTCCGCTAGTGGCTCCTAGAGCTCAGCAATCAAAAATTGAAGCGCAAACTTCTCAGGCTGTG
GAAAAAACACAGGAAGACCAAACTTTTGCAGCCACCATAGACAGTTCAACAAAAAGTCTAAAAAAGTCTCCCAAAAACGA
GGGAGAATTATGGGCAGATATTCAGAAGCTGTCGCCCCACACGGGAGTAATTATTCATAGCTTCATAAAGCAGTACAACG
ACTCGCTAAATAATCTCAAGAAGAAAGACTTGGTGGTCAGCAAGAAAATGAGAGCCATCGCCATGGACTCGTTGAAGAAA
AAATCGGAAAATATCAGCTTGAAGGAAAAGTTGACAAATATGGAACTGGAGCTGACCCAACTGAAAACTGATCTTATCGA
GCAGCAGGAGAAGAACGCAGAGAACATCCAGAAGTACACGGAAATCAACAAAAAGTACACCCACTGCGAGCAACATTACG
ACAAGGAGCTGGAAATCATTAAAGTATGTGTTGAGAAGAAAAATTCAGAGCTCCGAGATGCTCAATCCCGGATGGCCCTG
CAGGCGCAAGAGCTGAATAATATGCAGCAAACGAATCGCGAGTTAGCTGGAGCCTGCGAGAATTATAAAAAGGATTTGGA
AGAAGCAGAAGTGGCCAAATCTATGATTCTACATGAACTTACCGATCTCAAAGAGCTCCACGAAGACCTACAGCTTCAAT
TTGAAGATGTGTCTGCACAAAAGGAAAAGTTTGAGGCAAACATTTTACAATTAAGCAGCGACTTAAATGCAAAGATGCTT
GACTGCGCCCAGCTTGAAGATCGCATTGAGCAGCTGCCAATAGAGGCCAACAAAGCTTTGTCGAAACTGCAACGTGATTT
AGAAGCCAGTGAATTGCAGTTCGTGGATCAGCAACGATTGACTGATCAGGCAACGAGGGAACTCGAACTTGTTCGCAATG
AGATAAATACGTTTAAGACTCTTATTGAGGAAAAGGAAAGAAGACATGTTTCCCTAAGTGATGAACTAACTCAAATGACG
GAGAGATTGAGCGAGCTCGCTGATATCAACGAAAGTTATATCAATGAGTTGACTGAAACAAAATTGAAGCACTCCCAGGA
AATAAAAGATCAAGCAGATGCCTACGAGATTGTTGTTCAAGAGTTAAAAGAGAGCTTGAACAAGGCTTCAGTTGATTTTA
CTCAGCTAAAAAGCAACAGTGAGAAGCTACACAAAGAAACCCTTCTGCAGGTCTCCGAACTGCAGGAAAAACTTATAGAA
ATGGTGTCCCATCGCAGCAATCAGGAAGAGCTAATAAAGCGTCTTGGTAATGAAATTCAAGAAAAAACTCATAATTTTGA
AGAAGAACTCAAAAGGCAACAGGAGCAGCTTGCTAATCAAATGCAGACGAAGGCCACTGAAGTTGAGAGCGAAAATAAGC
GAAACGCTGTTGAAATACAAAAACTTAAATCTGAACTCGAAGAAAGGAATAAAGCTTTTAAGGCTCAACAGGATAAATTG
GAATATTTGATTAGTGATCATGATACGCTAAAGAGCGCTATTATCAATCTTCAGGCTGAAAAGAAGGAAATCGAGAGTGA
ATTATCCACGGCCAAAGTTAAATTTAGCGAGGAATTACAGTCTCAGAAAGATAACCTAATGAAAAAGGTATCCGAATTGG
AGCTTGAAATTAAAAGAAAAGAAACCGAATTGATTGAACTTGAGCGTGAAAAGAACAATGAAATGGCTGTGCTACAATTT
AAAATGAATCGAATTAACTGCCTGATCGACCAACCAGTGACCACAATTAAACAGCTAAAAGATTCCAAAGGGCCAACCAG
AACTGAGAGCATTCCTACTAAGGTGCAACCGGAAAATACAGACGAATTTTCAAGCACTGCCAGAAAGCGTGCTCGTCGTC
AAAAAATTACCACATATTCCTCCGACTTTGATAGCGGCGATGATATACCAATCGTGGGCAACTCTTTAAGCGGCAAACGT
GCCAAATTATGTGCGCCCATCAAGCCACAAAATAATATTGATATGTTCGACATGTTGAAGAATTCTAAA
>ED10N#chr3R C(3)G DPGP African Populations
ATGACGGGCGCCAAGAAAAGATCGGGAGCACCGTTAGTGGATGCAGCTCACTCGAAAGCCCCAAAACCAGGTACAGTTGC
CCAAGAAAAAAACAGCCAAATTCCAACTGTTTGGAAAAAGGATCATGTAAAAACTCAACTTTTCGAAAGATCAAACGAAA
AGCCATCCAAAAAAAGAACTCCGCTAGTGGCTCCTAGAGCTCAGCAATCAAAAATTGAAGCGCAAACTTCTCAGGCTGTG
GAAAAAACACAGGAAGACCAAACTTTTGCAGCCACCATAGACAGTTCAACAAAAAGTCTAAAAAAGTCTCCCAAAAACGA
GGGAGAATTATGGGCAGATATTCAGAAGCTGTCGCCCCACACGGGAGTAATTATTCATAGCTTCATAAAGCAGTACAACG
ACTCGCTAAATAATCTCAAGAAGAAAGACTTGGTGGTCAGCAAGAAAATGAGAGCCATCGCCATGGACTCGTTGAAGAAA
AAATCGGAAAATATCAGCTTGAAGGAAAAGTTGACAAATATGGAACTGGAGCTGACCCAACTGAAAACTGATCTTATCGA
GCAGCAGGAGAAGAACGCAGAGAACATCCAGAAGTACACGGAAATCAACAAAAAGTACACCCACTGCGAGCAACATTACG
ACAAGGAGCTGGAAATCATTAAAGTATGTGTTGAGAAGAAAAATTCAGAGCTCCGAGATGCTCAATCCCGGATGGCCCTG
CAGGCGCAAGAGCTGAATAATATGCAGCAAACGAATCGCGAGTTAGCTGGAGCCTGCGAGAATTATAAAAAGGATTTGGA
AGAAGCAGAAGTGGCCAAATCTATGATTCTACATGAACTTACCGATCTCAAAGAGCTCCACGAAGACCTACAGCTTCAAT
TTGAAGATGTGTCTGCACAAAAGGAAAAGTTTGAGGCAAACATTTTACAATTAAGCAGCGACTTAAATGCAAAGATGCTT
GACTGCGCCCAGCTTGAAGATCGCATTGAGCAGCTGCCAATAGAGGCCAACAAAGCTTTGTCGAAACTGCAACGTGATTT
AGAAGCCAGTGAATTGCAGTTCGTGGATCAGCAACGATTGACTGATCAGGCAACGAGGGAACTCGAACTTGTTCGCAATG
AGATAAATACGTTTAAGACTCTTATTGAGGAAAAGGAAAGAAGACATGTTTCCCTAAGTGATGAACTAACTCAAATGACG
GAGAGATTGAGCGAGCTCGCTGATATCAACGAAAGTTATATCAATGAGTTGACTGAAACAAAATTGAAGCACTCCCAGGA
AATAAAAGATCAAGCAGATGCCTACGAGATTGTTGTTCAAGAGTTAAAAGAGAGCTTGAACAAGGCTTCAGTTGATTTTA
CTCAGCTAAAAAGCAACAGTGAGAAGCTACACAAAGAAACCCTTCTGCAGGTCTCCGAACTGCAGGAAAAACTTATAGAA
ATGGTGTCCCATCGCAGCAATCAGGAAGAGCTAATAAAGCGTCTTGGTAATGAAATTCAAGAAAAAACTCATAATTTTGA
AGAAGAACTCAAAAGGCAACAGGAGCAGCTTGCTAATCAAATGCAGACGAAGGCCACTGAAGTTGAGAGCGAAAATAAGC
GAAACGCTGTTGAAATACAAAAACTTAAATCTGAACTCGAAGAAAGGAATAAAGCTTTTAAGGCTCAACAGGATAAATTG
GAATATTTGATTAGTGATCATGATACGCTAAAGAGCGCTATTATCAATCTTCAGGCTGAAAAGAAGGAAATCGAGAGTGA
ATTATCCACGGCCAAAGTTAAATTTAGCGAGGAATTACAGTCTCAGAAAGATAACCTAATGAAAAAGGTATCCGAATTGG
AGCTTGAAATTAAAAGAAAGGAAACCGAATTGATTGAACTTGAGCGCGAAAAGAACAATGAAATGGCTGTGCTACAATTT
AAAATGAATCGAATTAATTGCCTGATCGACCAACCAGTGACCACAATTAAACAGCTAAAAGATTCCAAAGGGCCAACCAG
AACTGAGAGCATTCCTACTAAGGTGCAACCGGAAAATACAGACGAATTTTCAAGCACTGCCAGAAAGCGTGCTCGTCGTC
AAAAAATTACCACATATTCCTCCGACTTTGATAGCGGCGATGATATACCAATCGTGGGCAACTCTTTAAGCGGCAAACGT
GCCAAATTATGTGCGCCCATCAAGCCACAAAATAATATTGATATGTTCGACATGTTGAAGAATTCTAAA
>ED6N#chr3R C(3)G DPGP African Populations
ATGACGGGCGCCAAGAAAAGATCGGGAGCACCGTTAGTGGATGCAGCTCACTCGAAAGCCCCAAAACCAGGTACAGTTGC
CCAAGAAAAAAACAGCCAAATTCCAACTGTTTGGAAAAAGGATCATGTAAAAACTCAACTTTTCGAAAGATCAAACGAAA
AGCCATCCAAAAAAAGAACTCCGCTAGTGGCTCCTAGAGCTCAGCAATCAAAAATTGAAGCGCAAACTTCTCAGGCTGTG
GAAAAAACACAGGAAGACCAAACTTTTGCAGCCACCATAGACAGTTCAACAAAAAGTCTAAAAAAGTCTCCCAAAAACGA
GGGAGAATTATGGGCAGATATTCAGAAGCTGTCGCCCCACACGGGAGTAATTATTCATAGCTTCATAAAGCAGTACAACG
ACTCGCTAAATAATCTCAAGAAGAAAGACTTGGTGGTCAGCAAGAAAATGAGAGCCATCGCCATGGACTCGTTGAAGAAA
AAATCGGAAAATATCAGCTTGAAGGAAAAGTTGACAAATATGGAACTGGAGCTGACCCAACTGAAAACTGATCTTATCGA
GCAGCAGGAGAAGAACGCAGAGAACATCCAGAAGTACACGGAAATCAACAAAAAGTACACCCACTGCGAGCAACATTACG
ACAAGGAGCTGGAAATCATTAAAGTATGTGTTGAGAAGAAAAATTCAGAGCTCCGAGATGCTCAATCCCGGATGGCCCTG
CAGGCGCAAGAGCTGAATAATATGCAGCAAACGAATCGCGAGTTAGCTGGAGCCTGCGAGAATTATAAAAAGGATTTGGA
AGAAGCAGAAGTGGCCAAATCTATGATTCTACATGAACTTACCGATCTCAAAGAGCTGCACGAAGACCTACAGCTTCAAT
TTGAAGATGTGTCTGCACAAAAAGAAAAGTTTGAGGCAAACATTTTACAATTAAGCAGCGACTTAAATGCAAAGATGCTT
GACTGCGCCCAGCTTGAAGATCGCATTGAGCAGCTGCCAATAGAGGCCAACAAAGCTTTGTCGAAACTGCAACGTGATTT
AGAAGCCAGTGAATTGCAGTTCGTGGATCAGCAACGATTGACTGATCAGGCAACAAGGGAACTCGAACTTGTTCGCAATG
AGATAAATACGTTTAAGACTCTTATTGAGGAAAAGGAAAGAAGACATGTTTCCCTAAGTGATGAACTAACTCAAATGACG
GAGAGATTGAGCGAGCTCGCTGATATCAACGAAAGTTATCTCAATGAGTTGACTGAAACAAAATTGAAGCACTCCCAGGA
AATAAAAGATCAAGCAGATGCCTACGAGATTGTTGTTCAAGAGTTAAAAGAGAGCTTGAACAAGGCTTCAGTTGATTTTA
CTCAGCTAAAAAGCAACAGTGAGAAGCTACACAAAGAAACCCTTCTGCAGGTCTCCGAACTGCAGGAAAAACTTATAGAA
ATGGTGTCCCATCGCAGCAATCAGGAAGAGCTAATAAAGCGTCTTGGTAATGAAATTCAAGAAAAAACTCATAATTTTGA
AGAAGAACTCAAAAGGCAACAGGAGCAGCTTGCTAATCAAATGCAGACGAAGGCCACTGAAGTTGAGAGCGAAAATAAGC
GAAACGCTGTTGAAATACAAAAACTTAAATCTGAACTCGAAGAAAGGAATAAAGCTTTTAAGGCTCAACAGGATAAATTG
GAATATTTGATTAGTGATCATGATACGCTAAAGAGCGCTATTATCAATCTTCAGGCTGAAAAGAAGGAAATCGAGAGTGA
ATTATCCACGGCCAAAGTTAAATTTAGCGAGGAATTACAGTCTCAGAAAGATAACCTAATGAAAAAGGTATCCGAATTGG
AGCTTGAAATTAAAAGAAAGGAAACCGAATTGATTGAACTTGAGCGCGAAAAGAACAATGAAATGGCTGTGCTACAATTT
AAAATGAATCGAATTAATTGCCTGATCGACCAACCAGTGACCACAATTAAACAGCTAAAAGATTCCAAAGGGCCAACCAG
AACTGAGAGCATTCCTACTAAGGTGCAACCGGAAAATACAGACGAATTTTCAAGCACTGCCAGAAAGCGTGCTCGTCGTC
AAAAAATTACCACATATTCCTCCGACTTTGATAGCGGCGATGATATACCAATCGTGGGCAACTCTTTAAGCGGCAAACGT
GCCAAATTATGTGCGCCCATCAAGCCACAAAATAATATTGATATGTTCGACATGTTGAAGAATTCTAAA
>RG4N#chr3R C(3)G DPGP African Populations
ATGACGGGCGCCAAGAAAAGATCGGGAGCACCGTTAGTGGATGCAGCTCACTCGAAAGCCCCAAAACCAGGTACAGTTGC
CCAAGAAAAAAACAGCCAAATTCCAACTGTTTGGAAAAAGGATCATGTAAAAACTCAACTTTTCGAAAGATCAAACGAAA
AGCCATCCAAAAAAAGAACTCCGCTAGTGGCTCCTAGAGCTCAGCAATCAAAAATTGAAGCGCAAACTTCTCAGGCTGTG
GAAAAAACACAGGAAGACCAAACTTTTGCAGCCACCATAGACAGTTCAACAAAAAGTCTAAAAAAGTCTCCCAAAAACGA
GGGAGAATTATGGGCAGATATTCAGAAGCTGTCGCCCCACACGGGAGTAATTATTCATAGCTTCATAAAGCAGTACAACG
ACTCGCTAAATAATCTCAAGAAGAAAGACTTGGTGGTCAGCAAGAAAATGAGAGCCATCGCCATGGACTCGTTGAAGAAA
AAATCGGAAAATATCAGCTTGAAGGAAAAGTTGACAAATATGGAACTGGAGCTGACCCAACTGAAAACTGATCTTATCGA
GCAGCAGGAGAAGAACGCAGAGAACATCCAGAAGTACACGGAAATCAACAAAAAGTACACCCACTGCGAGCAACATTACG
ACAAGGAGCTGGAAATCATTAAAGTATGTGTTGAGAAGAAAAATTCAGAGCTCCGAGATGCTCAATCCCGGATGGCCCTG
CAGGCGCAAGAGCTGAATAATATGCAGCAAACGAATCGCGAGTTAGCTGGAGCCTGCGAGAATTATAAAAAGGATTTGGA
AGAAGCAGAAGTGGCCAAATCTATGATTCTACATGAACTTACCGATCTCAAAGAGCTGCACGAAGACCTACAGCTTCAAT
TTGAAGATGTGTCTGCACAAAAAGAAAAGTTTGAGGCAAACATTTTACAATTAAGCAGCGACTTAAATGCAAAGATGCTT
GACTGCGCCCAGCTTGAAGATCGCATTGAGCAGCTGCCAATAGAGGCCAACAAAGCTTTGTCGAAACTGCAACGTGATTT
AGAAGCCAGTGAATTGCAGTTCGTGGATCAGCAACGATTGACTGATCAGGCAACAAGGGAACTCGAACTTGTTCGCAATG
AGATAAATACGTTTAAGACTCTTATTGAGGAAAAGGAAAGAAGACATGTTTCCCTAAGTGATGAACTAACTCAAATGACG
GAGAGATTGAGCGAGCTCGCTGATATCAACGAAAGTTATCTCAATGAGTTGACTGAAACAAAATTGAAGCACTCCCAGGA
AATAAAAGATCAAGCAGATGCCTACGAGATTGTTGTTCAAGAGTTAAAAGAGAGCTTGAACAAGGCTTCAGTTGATTTTA
CTCAGCTAAAAAGCAACAGTGAGAAGCTACACAAAGAAACCCTTCTGCAGGTCTCCGAACTGCAGGAAAAACTTATAGAA
ATGGTGTCCCATCGCAGCAATCAGGAAGAGCTAATAAAGCGTCTTGGTAATGAAATTCAAGAAAAAACTCATAATTTTGA
AGAAGAACTCAAAAGGCAACAGGAGCAGCTTGCTAATCAAATGCAGACGAAGGCCACTGAAGTTGAGAGCGAAAATAAGC
GAAACGCTGTTGAAATACAAAAACTTAAATCTGAACTCGAAGAAAGGAATAAAGCTTTTAAGGCTCAACAGGATAAATTG
GAATATTTGATTAGTGATCATGATACGCTAAAGAGCGCTATTATCAATCTTCAGGCTGAAAAGAAGGAAATCGAGAGTGA
ATTATCCACGGCCAAAGTTAAATTTAGCGAGGAATTACAGTCTCAGAAAGATAACCTAATGAAAAAGGTATCCGAATTGG
AGCTTGAAATTAAAAGAAAGGAAACCGAATTGATTGAACTTGAGCGCGAAAAGAACAATGAAATGGCTGTGCTACAATTT
AAAATGAATCGAATTAATTGCCTGATCGACCAACCAGTGACCACAATTAAACAGCTAAAAGATTCCAAAGGGCCAACCAG
AACTGAGAGCATTCCTACTAAGGTGCAACCGGAAAATACAGACGAATTTTCAAGCACTGCCAGAAAGCGTGCTCGTCGTC
AAAAAATTACCACATATTCCTCCGACTTTGATAGCGGCGATGATATACCAATCGTGGGCAACTCTTTAAGCGGCAAACGT
GCCAAATTATGTGCGCCCATCAAGCCACAAAATAATATTGATATGTTCGACATGTTGAAGAATTCTAAA
>ZK131#chr3R C(3)G DPGP African Populations
ATGACGGGCGCCAAGAAAAGATCGGGAGCACCGTTAGTGGATGCAGCTCACTCGAAAGCCCCAAAACCAGGTACAGTTGC
CCAAGAAAAAAACAGCCAAATTCCAACTGTTTGGAAAAAGGATCATGTAAAAACTCAACTTTTCGAAAGATCAAACGAAA
AGCCATCCAAAAAAAGAACTCCGCTAGTGGCTCCTAGAGTTCAGCAATCAAAAATTGAAGCGCAAACTTCTCAGGCTGTG
GAAAAAACACAGGAAGACCAAACTTTTGCAGCCACCATAGACAGTTCAACAAAAAGTCTAAAAAAGTCTCCCAAAAACGA
GGGAGAATTATGGGCAGATATTCAGAAGCTGTCGCCCCACACGGGAGTAATTATTCATAGCTTCATAAAGCAGTACAACG
ACTCGCTAAATAATCTCAAGAAGAAAGACTTGGTGGTCAGCAAGAAAATGAGAGCCATCGCCATGGACTCGTTGAAGAAA
AAATCGGAAAATATCAGCTTGAAGGAAAAGTTGACAAATATGGAACTGGAGCTGACCCAACTGAAAACTGATCTTATCGA
GCAGCAGGAGAAGAACGCAGAGAACATCCAGAAGTACACGGAAATCAACAAAAAGTACACCCACTGCGAGCAACATTACG
ACAAGGAGCTGGAAATCATTAAAGTATGTGTTGAGAAGAAAAATTCAGAGCTCCGAGATGCTCAATCCCGGATGGCCCTG
CAGGCGCAAGAGCTGAATAATATGCAGCAAACGAATCGCGAGTTAGCTGGAGCCTGCGAGAATTATAAAAAGGATTTGGA
AGAAGCAGAAGTGGCCAAATCTATGATTCTACATGAACTTACCGATCTCAAAGAGCTCCACGAAGACCTACAGCTTCAAT
TTGAAGATGTGTCTGCACAAAAGGAAAAGTTTGAGGCAAACATTTTACAATTAAGCAGCGACTTAAATGCAAAGATGCTT
GACTGCGCCCAGCTTGAAGATCGCATTGAGCAGCTGCCAATAGAGGCCAACAAAGCTTTGTCGAAACTGCAACGTGATTT
AGAAGCCAGTGAATTGCAGTTCGTGGATCAGCAACGATTGACTGATCAGGCAACGAGGGAACTCGAACTTGTTCGCAATG
AGATAAATACGTTTAAGACTCTTATTGAGGAAAAGGAAAGAAGACATGTTTCCCTAAGTGATGAACTAACTCAAATGACG
GAGAGATTGAGCGAGCTCGCTGATATCAACGAAAGTTATATCAATGAGTTGACTGAAACAAAATTGAAGCACTCCCAGGA
AATAAAAGATCAAGCAGATGCCTACGAGATTGTTGTTCAAGAGTTAAAAGAGAGCTTGAACAAGGCTTCAGTTGATTTTA
CTCAGCTAAAAAGCAACAGTGAGAAGCTACACAAAGAAACCCTTCTGCAGGTCTCCGAACTGCAGGAAAAACTTATAGAA
ATGGTGTCCCATCGCAGCAATCAGGAAGAGCTAATAAAGCGTCTTGGTAATGAAATTCAAGAAAAAACTCATAATTTTGA
AGAAGAACTCAAAAGACAACAGGAGCAGCTTGCTAATCAAATGCAGACGAAGGCCACTGAAGTTGAGAGCGAAAATAAGC
GAAACGCTGTTGAAATACAAAAACTTAAATCTGAACTCGAAGAAAGGAATAAAGCTTTTAAGGCTCAACAGGATAAATTG
GAATATTTGATTAGTGATCATGATACGCTAAAGAGCGCTATTATCAATCTTCAGGCTGAAAAGAAGGAAATCGAGAGTGA
ATTATCCACGGCCAAAGTTAAATTTAGCGAGGAATTACAGTCTCAGAAAGATAACCTAATGAAAAAGGTATCCGAATTGG
AGCTTGAAATTAAAAGAAAAGAAACCGAATTGATTGAACTTGAGCGTGAAAAGAACAATGAAATGGCTGTGCTACAATTT
AAAATGAATCGAATTAACTGCCTGATCGACCAACCAGTGACCACAATTAAACAGCTAAAAGATTCCAAAGGGCCAACCAG
AACTGAGAGCATTCCTACTAAGGTGCAACCGGAAAATACAGACGAATTTTCAAGCACTGCCAGAAAGCGTGCTCGTCGTC
AAAAAATTACCACATATTCCTCCGACTTTGATAGCGGCGATGATATACCAATCGTGGGCAACTCTTTAAGCGGCAAACGT
GCCAAATTATGTGCGCCCATCAAGCCACAAAATAATATTGATATGTTCGACATGTTGAAGAATTCTAAA
>KN133N#chr3R C(3)G DPGP African Populations
ATGACGGGCGCCAAGAAAAGATCGGGAGCACCGTTAGTGGATGCAGCTCACTCGAAAGCCCCAAAACCAGGTACAGTTGC
CCAAGAAAAAAACAGCCAAATTCCAACTGTTTGGAAAAAGGATCATGTAAAAACTCAACTTTTCGAAAGATCAAACGAAA
AGCCATCCAAAAAAAGAACTCCGCTAGTGGCTCCTAGAGTTCAGCAATCAAAAATTGAAGCGCAAACTTCTCAGGCTGTG
GAAAAAACACAGGAAGACCAAACTTTTGCAGCCACCATAGACAGTTCAACAAAAAGTCTAAAAAAGTCTCCCAAAAACGA
GGGAGAATTATGGGCAGATATTCAGAAGCTGTCGCCCCACACGGGAGTAATTATTCATAGCTTCATAAAGCAGTACAACG
ACTCGCTAAATAATCTCAAGAAGAAAGACTTGGTGGTCAGCAAGAAAATGAGAGCCATCGCCATGGACTCGTTGAAGAAA
AAATCGGAAAATATCAGCTTGAAGGAAAAGTTGACAAATATGGAACTGGAGCTGACCCAACTGAAAACTGATCTTATCGA
GCAGCAGGAGAAGAACGCAGAGAACATCCAGAAGTACACGGAAATCAACAAAAAGTACACCCACTGCGAGCAACATTACG
ACAAGGAGCTGGAAATCATTAAAGTATGTGTTGAGAAGAAAAATTCAGAGCTCCGAGATGCTCAATCCCGGATGGCCCTG
CAGGCGCAAGAGCTGAATAATATGCAGCAAACGAATCGTGAGTTAGCTGGAGCCTGCGAGAATTATAAAAAGGATTTGGA
AGAAGCAGAAGTGGCCAAATCTATGATTCTACATGAACTTACCGATCTCAAAGAGCTCCACGAAGACCTACAGCTTCAAT
TTGAAGATGTGTCTGCACAAAAGGAAAAGTTTGAGGCAAACATTTTACAATTAAGCAGCGACTTAAATGCAAAGATGCTT
GACTGCGCCCAGCTTGAAGATCGCATTGAGCAGCTGCCAATAGAGGCCAACAAAGCTTTGTCGAAACTGCAACGTGATTT
AGAAGCCAGTGAATTGCAGTTCGTGGATCAGCAACGATTGACTGATCAGGCAACGAGGGAACTCGAACTTGTTCGCAATG
AGATAAATACGTTTAAGACTCTTATTGAGGAAAAGGAAAGAAGACATGTTTCCCTAAGTGATGAACTAACTCAAATGACG
GAGAGATTGAGCGAGCTCGCTGATATCAACGAAAGTTATATCAATGAGTTGACTGAAACAAAATTGAAGCACTCCCAGGA
AATAAAAGATCAAGCAGATGCCTACGAGATTGTTGTTCAAGAGTTAAAAGAGAGCTTGAACAAGGCTTCAGTTGATTTTA
CTCAGCTAAAAAGCAACAGTGAGAAGCTACACAAAGAAACCCTTCTGCAGGTCTCCGAACTGCAGGAAAAACTTATAGAA
ATGGTGTCCCATCGCAGCAATCAGGAAGAGCTAATAAAGCGTCTTGGTAATGAAATTCAAGAAAAAACTCATAATTTTGA
AGAAGAACTCAAAAGGCAACAGGAGCAGCTTGCTAATCAAATGCAGACGAAGGCCACTGAAGTTGAGAGCGAAAATAAGC
GAAACGCTGTTGAAATACAAAAACTTAAATCTGAACTCGAAGAAAGGAATAAAGCTTTTAAGGCTCAACAGGATAAATTG
GAATATTTGATTAGTGATCATGATACGCTAAAGAGCGCTATTATCAATCTTCAGGCTGAAAAGAAGGAAATCGAGAGTGA
ATTATCCACGGCCAAAGTTAAATTTAGCGAGGAATTACAGTCTCAGAAAGATAACCTAATGAAAAAGGTATCCGAATTGG
AGCTTGAAATTAAAAGAAAGGAAACCGAATTGATTGAACTTGAGCGCGAAAAGAACAATGAAATGGCTGTGCTACAATTT
AAAATGAATCGAATTAATTGCCTGATCGACCAACCAGTGACCACAATTAAACAGCTAAAAGATTCCAAAGGGCCAACCAG
AACTGAGAGCATTCCTACTAAGGTGCAACCGGAAAATACAGACGAATTTTCAAGCACTGCCAGAAAGCGTGCTCGTCGTC
AAAAAATTACCACATATTCCTCCGACTTTGATAGCGGCGATGATATACCAATCGTGGGCAACTCTTTAAGCGGCAAACGT
GCCAAATTATGTGCGCCCATCAAGCCACAAAATAATATTGATATGTTCGACATGTTGAAGAATTCTAAA
>KR39#chr3R C(3)G DPGP African Populations
ATGACGGGCGCCAAGAAAAGATCGGGAGCACCGTTAGTGGATGCAGCTCACTCGAAAGCCCCAAAACCAGGTACAGTTGC
CCAAGAAAAAAACAGCCAAATTCCAACTGTTTGGAAAAAGGATCATGTAAAAACTCAACTTTTCGAAAGATCAAACGAAA
AGCCATCCAAAAAAAGAACTCCGCTAGTGGCTCCTAGAGTTCAGCAATCAAAAATTGAAGCGCAAACTTCTCAGGCTGTG
GAAAAAACACAGGAAGACCAAACTTTTGCAGCCACCATAGACAGTTCAACAAAAAGTCTAAAAAAGTCTCCCAAAAACGA
GGGAGAATTATGGGCAGATATTCAGAAGCTGTCGCCCCACACGGGAGTAATTATTCATAGCTTCATAAAGCAGTACAACG
ACTCGCTAAATAATCTCAAGAAGAAAGACTTGGTGGTCAGCAAGAAAATGAGAGCCATCGCCATGGACTCGTTGAAGAAA
AAATCGGAAAATATCAGCTTGAAGGAAAAGTTGACAAATATGGAACTGGAGCTGACCCAACTGAAAACTGATCTTATCGA
GCAGCAGGAGAAGAACGCAGAGAACATCCAGAAGTACACGGAAATCAACAAAAAGTACACCCACTGCGAGCAACATTACG
ACAAGGAGCTGGAAATCATTAAAGTATGTGTTGAGAAGAAAAATTCAGAGCTCCGAGATGCTCAATCCCGGATGGCCCTG
CAGGCGCAAGAGCTGAATAATATGCAGCAAACGAATCGCGAGTTAGCTGGAGCCTGCGAGAATTATAAAAAGGATTTGGA
AGAAGCAGAAGTGGCCAAATCTATGATTCTACATGAACTTACCGATCTCAAAGAGCTGCACGAAGACCTACAGCTTCAAT
TTGAAGATGTGTCTGCACAAAAAGAAAAGTTTGAGGCAAACATTTTACAATTAAGCAGCGACTTAAATGCAAAGATGCTT
GACTGCGCCCAGCTTGAAGATCGCATTGAGCAGCTGCCAATAGAGGCCAACAAAGCTTTGTCGAAACTGCAACGTGATTT
AGAAGCCAGTGAATTGCAGTTCGTGGATCAGCAACGATTGACTGATCAGGCAACAAGGGAACTCGAACTTGTTCGCAATG
AGATAAATACGTTTAAGACTCTTATTGAGGAAAAGGAAAGAAGACATGTTTCCCTAAGTGATGAACTAACTCAAATGACG
GAGAGATTGAGCGAGCTCGCTGATATCAACGAAAGTTATCTCAATGAGTTGACTGAAACAAAATTGAAGCACTCCCAGGA
AATAAAAGATCAAGCAGATGCCTACGAGATTGTTGTTCAAGAGTTAAAAGAGAGCTTGAACAAGGCTTCAGTTGATTTTA
CTCAGCTAAAAAGCAACAGTGAGAAGCTACACAAAGAAACCCTTCTGCAGGTCTCCGAACTGCAGGAAAAACTTATAGAA
ATGGTGTCCCATCGCAGCAATCAGGAAGAGCTAATAAAGCGTCTTGGTAATGAAATTCAAGAAAAAACTCATAATTTTGA
AGAAGAACTCAAAAGGCAACAGGAGCAGCTTGCTAATCAAATGCAGACGAAGGCCACTGAAGTTGAGAGCGAAAATAAGC
GAAACGCTGTTGAAATACAAAAACTTAAATCTGAACTCGAAGAAAGGAATAAAGCTTTTAAGGCTCAACAGGATAAATTG
GAATATTTGATTAGTGATCATGATACGCTAAAGAGCGCTATTATCAATCTTCAGGCTGAAAAGAAGGAAATCGAGAGTGA
ATTATCCACGGCCAAAGTTAAATTTAGCGAGGAATTACAGTCTCAGAAAGATAACCTAATGAAAAAGGTATCCGAATTGG
AGCTTGAAATTAAAAGAAAGGAAACCGAATTGATTGAACTTGAGCGCGAAAAGAACAATGAAATGGCTGTGCTACAATTT
AAAATGAATCGAATTAATTGCCTGATCGACCAACCAGTGACCACAATTAAACAGCTAAAAGATTCCAAAGGGCCAACCAG
AACTGAGAGCATTCCTACTAAGGTGCAACCGGAAAATACAGACGAATTTTCAAGCACTGCCAGAAAGCGTGCTCGTCGTC
AAAAAATTACCACATATTCCTCCGACTTTGATAGCGGCGATGATATACCAATCGTGGGCAACTCTTTAAGCGGCAAACGT
GCCAAATTATGTGCGCCCATCAAGCCACAAAATAATATTGATATGTTCGACATGTTGAAGAATTCTAAA
>EZ25#chr3R C(3)G DPGP African Populations
ATGACGGGCGCCAAGAAAAGATCGGGAGCACCGTTAGTGGATGCAGCTCACTCGAAAGCCCCAAAACCAGGTACAGTTGC
CCAAGAAAAAAACAGCCAAATTCCAACTGTTTGGAAAAAGGATCATGTAAAAACTCAACTTTTCGAAAGATCAAACGAAA
AGCCATCCAAAAAAAGAACTCCGCTAGTGGCTCCTAGAGTTCAGCAATCAAAAATTGAAGCGCAAACTTCTCAGGCTGTG
GAAAAAACACAGGAAGACCAAACTTTTGCAGCCACCATAGACAGTTCAACAAAAAGTCTAAAAAAGTCTCCCAAAAACGA
GGGAGAATTATGGGCAGATATTCAGAAGCTGTCGCCCCACACGGGAGTAATTATTCATAGCTTCATAAAGCAGTACAACG
ACTCGCTAAATAATCTCAAGAAGAAAGACTTGGTGGTCAGCAAGAAAATGAGAGCCATCGCCATGGACTCGTTGAAGAAA
AAATCGGAAAATATCAGCTTGAAGGAAAAGTTGACAAATATGGAACTGGAGCTGACCCAACTGAAAACTGATCTTATCGA
GCAGCAGGAGAAGAACGCAGAGAACATCCAGAAGTACACGGAAATCAACAAAAAGTACACCCACTGCGAGCAACATTACG
ACAAGGAGCTGGAAATCATTAAAGTATGTGTTGAGAAGAAAAATTCAGAGCTCCGAGATGCTCAATCCCGGATGGCCCTG
CAGGCGCAAGAGCTGAATAATATGCAGCAAACGAATCGCGAGTTAGCTGGAGCCTGCGAGAATTATAAAAAGGATTTGGA
AGAAGCAGAAGTGGCCAAATCTATGATTCTACATGAACTTACCGATCTCAAAGAGCTGCACGAAGACCTACAGCTTCAAT
TTGAAGATGTGTCTGCACAAAAAGAAAAGTTTGAGGCAAACATTTTACAATTAAGCAGCGACTTAAATGCAAAGATGCTT
GACTGCGCCCAGCTTGAAGATCGCATTGAGCAGCTGCCAATAGAGGCCAACAAAGCTTTGTCGAAACTGCAACGTGATTT
AGAAGCCAGTGAATTGCAGTTCGTGGATCAGCAACGATTGACTGATCAGGCAACAAGGGAACTCGAACTTGTTCGCAATG
AGATAAATACGTTTAAGACTCTTATTGAGGAAAAGGAAAGAAGACATGTTTCCCTAAGTGATGAACTAACTCAAATGACG
GAGAGATTGAGCGAGCTCGCTGATATCAACGAAAGTTATCTCAATGAGTTGACTGAAACAAAATTGAAGCACTCCCAGGA
AATAAAAGATCAAGCAGATGCCTACGAGATTGTTGTTCAAGAGTTAAAAGAGAGCTTGAACAAGGCTTCAGTTGATTTTA
CTCAGCTAAAAAGCAACAGTGAGAAGCTACACAAAGAAACCCTTCTGCAGGTCTCCGAACTGCAGGAAAAACTTATAGAA
ATGGTGTCCCATCGCAGCAATCAGGAAGAGCTAATAAAGCGTCTTGGTAATGAAATTCAAGAAAAAACTCATAATTTTGA
AGAAGAACTCAAAAGGCAACAGGAGCAGCTTGCTAATCAAATGCAGACGAAGGCCACTGAAGTTGAGAGCGAAAATAAGC
GAAACGCTGTTGAAATACAAAAACTTAAATCTGAACTCGAAGAAAGGAATAAAGCTTTTAAGGCTCAACAGGATAAATTG
GAATATTTGATTAGTGATCATGATACGCTAAAGAGCGCTATTATCAATCTTCAGGCTGAAAAGAAGGAAATCGAGAGTGA
ATTATCCACGGCCAAAGTTAAATTTAGCGAGGAATTACAGTCTCAGAAAGATAACCTAATGAAAAAGGTATCCGAATTGG
AGCTTGAAATTAAAAGAAAGGAAACCGAATTGATTGAACTTGAGCGCGAAAAGAACAATGAAATGGCTGTGCTACAATTT
AAAATGAATCGAATTAATTGCCTGATCGACCAACCAGTGACCACAATTAAACAGCTAAAAGATTCCAAAGGGCCAACCAG
AACTGAGAGCATTCCTACTAAGGTGCAACCGGAAAATACAGACGAATTTTCAAGCACTGCCAGAAAGCGTGCTCGTCGTC
AAAAAATTACCACATATTCCTCCGACTTTGATAGCGGCGATGATATACCAATCGTGGGCAACTCTTTAAGCGGCAAACGT
GCCAAATTATGTGCGCCCATCAAGCCACAAAATAATATTGATATGTTCGACATGTTGAAGAATTCTAAA
>KR4N#chr3R C(3)G DPGP African Populations
ATGACGGGCGCCAAGAAAAGATCGGGAGCACCGTTAGTGGATGCAGCTCACTCGAAAGCCCCAAAACCAGGTACAGTTGC
CCAAGAAAAAAACAGCCAAATTCCAACTGTTTGGAAAAAGGATCATGTAAAAACTCAACTTTTCGAAAGATCAAACGAAA
AGCCATCCAAAAAAAGAACTCCGCTAGTGGCTCCTAGAGTTCAGCAATCAAAAATTGAAGCGCAAACTTCTCAGGCTGTG
GAAAAAACACAGGAAGACCAAACTTTTGCAGCCACCATAGACAGTTCAACAAAAAGTCTAAAAAAGTCTCCCAAAAACGA
GGGAGAATTATGGGCAGATATTCAGAAGCTGTCGCCCCACACGGGAGTAATTATTCATAGCTTCATAAAGCAGTACAACG
ACTCACTAAATAATCTCAAGAAGAAAGACTTGGTGGTCAGCAAGAAAATGAGAGCCATCGCCATGGACTCGTTGAAGAAA
AAATCGGAAAATATCAGCTTGAAGGAAAAGTTGACAAATATGGAACTGGAGCTGACCCAACTGAAAACTGATCTTATCGA
GCAGCAGGAGAAGAACGCAGAGAACATCCAGAAGTACACGGAAATCAACAAAAAGTACACCCACTGCGAGCAACATTACG
ACAAGGAGCTGGAAATCATTAAAGTATGTGTTGAGAAGAAAAATTCAGAGCTCAGAGATGCTCAATCCCGGATGGCCCTG
CAGGCGCAAGAGCTGAATAATATGCAGCAAACGAATCGCGAGTTAGCTGGAGCCTGCGAGAATTATAAAAAGGATTTGGA
AGAAGCAGAAGTGGCCAAATCTATGATTCTACATGAACTTACCGATCTCAAAGAGCTGCACGAAGACCTACAGCTTCAAT
TTGAAGATGTGTCTGCACAAAAAGAAAAGTTTGAGGCAAACATTTTACAATTAAGCAGCGACTTAAATGCAAAGATGCTT
GACTGCGCCCAGCTTGAAGATCGCATTGAGCAGCTGCCAATAGAGGCCAACAAAGCTTTGTCGAAACTGCAACGTGATTT
AGAAGCCAGTGAATTGCAGTTCGTGGATCAGCAACGATTGACTGATCAGGCAACAAGGGAACTCGAACTTGTTCGCAATG
AGATAAATACGTTTAAGACTCTTATTGAGGAAAAGGAAAGAAGACATGTTTCCCTAAGTGATGAACTAACTCAAATGACG
GAGAGATTGAGCGAGCTCGCTGATATCAACGAAAGTTATCTCAATGAGTTGACTGAAACAAAATTGAAGCACTCCCAGGA
AATAAAAGATCAAGCAGATGCCTACGAGATTGTTGTTCAAGAGTTAAAAGAGAGCTTGAACAAGGCTTCAGTTGATTTTA
CTCAGCTAAAAAGCAACAGTGAGAAGCTACACAAAGAAACCCTTCTGCAGGTCTCCGAACTGCAGGAAAAACTTATAGAA
ATGGTGTCCCATCGCAGCAATCAGGAAGAGCTAATAAAGCGTCTTGGTAATGAAATTCAAGAAAAAACTCATAATTTTGA
AGAAGAACTCAAAAGGCAACAGGAGCAGCTTGCTAATCAAATGCAGACGAAGGCCACTGAAGTTGAGAGCGAAAATAAGC
GAAACGCTGTTGAAATACAAAAACTTAAATCTGAACTCGAAGAAAGGAATAAAGCTTTTAAGGCTCAACAGGATAAATTG
GAATATTTGATTAGTGATCATGATACGCTAAAGAGCGCTATTATCAATCTTCAGGCTGAAAAGAAGGAAATCGAGAGTGA
ATTATCCACGGCCAAAGTTAAATTTAGCGAGGAATTACAGTCTCAGAAAGATAACCTAATGAAAAAGGTATCCGAATTGG
AGCTTGAAATTAAAAGAAAGGAAACCGAATTGATTGAACTTGAGCGCGAAAAGAACAATGAAATGGCTGTGCTACAATTT
AAAATGAATCGAATTAATTGCCTGATCGACCAACCAGTGACCACAATTAAACAGCTAAAAGATTCCAAAGGGCCAACCAG
AACTGAGAGCATTCCTACTAAGGTGCAACCGGAAAATACAGACGAATTTTCAAGCACTGCCAGAAAGCGTGCTCGTCGTC
AAAAAATTACCACATATTCCTCCGACTTTGATAGCGGCGATGATATACCAATCGTGGGCAACTCTTTAAGCGGCAAACGT
GCCAAATTATGTGCGCCCATCAAGCCACAAAATAATATTGATATGTTCGACATGTTGAAGAATTCTAAA
>ZS11#chr3R C(3)G DPGP African Populations
ATGACGGGCGCCAAGAAAAGATCGGGAGCACCGTTAGTGGATGCAGCTCACTCGAAAGCCCCAAAACCAGGTACAGTTGC
CCAAGAAAAAAACAGCCAAATTCCAACTGTTTGGAAAAAGGATCATGTAAAAACTCAACTTTTCGAAAGATCAAACGAAA
AGCCATCCAAAAAAAGAACTCCGCTAGTGGCTCCTAGAGTTCAGCAATCAAAAATTGAAGCGCAAACTTCTCAGGCTGTG
GAAAAAACACAGGAAGACCAAACTTTTGCAGCCACCATAGACAGTTCAACAAAAAGTCTAAAAAAGTCTCCCAAAAACGA
GGGAGAATTATGGGCAGATATTCAGAAGCTGTCGCCCCACACGGGAGTAATTATTCATAGCTTCATAAAGCAGTACAACG
ACTCACTAAATAATCTCAAGAAGAAAGACTTGGTGGTCAGCAAGAAAATGAGAGCCATCGCCATGGACTCGTTGAAGAAA
AAATCGGAAAATATCAGCTTGAAGGAAAAGTTGACAAATATGGAACTGGAGCTGACCCAACTGAAAACTGATCTTATCGA
GCAGCAGGAGAAGAACGCAGAGAACATCCAGAAGTACACGGAAATCAACAAAAAGTACACCCACTGCGAGCAACATTACG
ACAAGGAGCTGGAAATCATTAAAGTATGTGTTGAGAAGAAAAATTCAGAGCTCAGAGATGCTCAATCCCGGATGGCCCTG
CAGGCGCAAGAGCTGAATAATATGCAGCAAACGAATCGCGAGTTAGCTGGAGCCTGCGAGAATTATAAAAAGGATTTGGA
AGAAGCAGAAGTGGCCAAATCTATGATTCTACATGAACTTACCGATCTCAAAGAGCTGCACGAAGACCTACAGCTTCAAT
TTGAAGATGTGTCTGCACAAAAAGAAAAGTTTGAGGCAAACATTTTACAATTAAGCAGCGACTTAAATGCAAAGATGCTT
GACTGCGCCCAGCTTGAAGATCGCATTGAGCAGCTGCCAATAGAGGCCAACAAAGCTTTGTCGAAACTGCAACGTGATTT
AGAAGCCAGTGAATTGCAGTTCGTGGATCAGCAACGATTGACTGATCAGGCAACAAGGGAACTCGAACTTGTTCGCAATG
AGATAAATACGTTTAAGACTCTTATTGAGGAAAAGGAAAGAAGACATGTTTCCCTAAGTGATGAACTAACTCAAATGACG
GAGAGATTGAGCGAGCTCGCTGATATCAACGAAAGTTATCTCAATGAGTTGACTGAAACAAAATTGAAGCACTCCCAGGA
AATAAAAGATCAAGCAGATGCCTACGAGATTGTTGTTCAAGAGTTAAAAGAGAGCTTGAACAAGGCTTCAGTTGATTTTA
CTCAGCTAAAAAGCAACAGTGAGAAGCTACACAAAGAAACCCTTCTGCAGGTCTCCGAACTGCAGGAAAAACTTATAGAA
ATGGTGTCCCATCGCAGCAATCAGGAAGAGCTAATAAAGCGTCTTGGTAATGAAATTCAAGAAAAAACTCATAATTTTGA
AGAAGAACTCAAAAGGCAACAGGAGCAGCTTGCTAATCAAATGCAGACGAAGGCCACTGAAGTTGAGAGCGAAAATAAGC
GAAACGCTGTTGAAATACAAAAACTTAAATCTGAACTCGAAGAAAGGAATAAAGCTTTTAAGGCTCAACAGGATAAATTG
GAATATTTGATTAGTGATCATGATACGCTAAAGAGCGCTATTATCAATCTTCAGGCTGAAAAGAAGGAAATCGAGAGTGA
ATTATCCACGGCCAAAGTTAAATTTAGCGAGGAATTACAGTCTCAGAAAGATAACCTAATGAAAAAGGTATCCGAATTGG
AGCTTGAAATTAAAAGAAAGGAAACCGAATTGATTGAACTTGAGCGCGAAAAGAACAATGAAATGGCTGTGCTACAATTT
AAAATGAATCGAATTAACTGCCTGATCGACCAACCAGTGACCACAATTAAACAGCTAAAAGATTCCAAAGGGCCAACCAG
AACTGAGAGCATTCCTACTAAGGTGCAACCGGAAAATACAGACGAATTTTCAAGCACTGCCAGAAAGCGTGCTCGTCGTC
AAAAAATTACCACATATTCCTCCGACTTTGATAGCGGCGATGATATACCAATCGTGGGCAACTCTTTAAGCGGCAAACGT
GCCAAATTATGTGCGCCCATCAAGCCACAAAATAATATTGATATGTTCGACATGTTGAAGAATTCTAAA
>FR70#chr3R C(3)G DPGP African Populations
ATGACGGGCGCCAAGAAAAGATCGGGAGCACCGTTAGTGGATGCAGCTCACTCGAAAGCCCCAAAACCAGGTACAGTTGC
CCAAGAAAAAAACAGCCAAATTCCAACTGTTTGGAAAAAGGATCATGTAAAAACTCAACTTTTCGAAAGATCAAACGAAA
AGCCATCCAAAAAAAGAACTCCGCTAGTGGCTCCTAGAGTTCAGCAATCAAAAATTGAAGCGCAAACTTCTCAGGCTGTG
GAAAAAACACAGGAAGACCAAACTTTTGCAGCCACCATAGACAGTTCAACAAAAAGTCTAAAAAAGTCTCCCAAAAACGA
GGGAGAATTATGGGCAGATATTCAGAAGCTGTCGCCCCACACGGGAGTAATTATTCATAGCTTCATAAAGCAGTACAACG
ACTCGCTAAATAATCTCAAGAAGAAAGACTTGGTGGTCAGCAAGAAAATGAGAGCCATCGCCATGGACTCGTTGAAGAAA
AAATCGGAAAATATCAGCTTGAAGGAAAAGTTGACAAATATGGAACTGGAGCTGACCCAACTGAAAACTGATCTTATCGA
GCAGCAGGAGAAGAACGCAGAGAACATCCAGAAGTACACGGAAATCAACAAAAAGTACACCCACTGCGAGCAACATTACG
ACAAGGAGCTGGAAATCATTAAAGTATGTGTTGAGAAGAAAAATTCAGAGCTCCGAGATGCTCAATCCCGGATGGCCCTG
CAGGCGCAAGAGCTGAATAATATGCAGCAAACGAATCGCGAGTTAGCTGGAGCCTGCGAGAATTATAAAAAGGATTTGGA
AGAAGCAGAAGTGGCCAAATCTATGATTCTACATGAACTTACCGATCTCAAAGAGCTGCACGAAGACCTACAGCTTCAAT
TTGAAGATGTGTCTGCACAAAAAGAAAAGTTTGAGGCAAACATTTTACAATTAAGCAGCGACTTAAATGCAAAGATGCTT
GACTGCGCCCAGCTTGAAGATCGCATTGAGCAGCTGCCAATAGAGGCCAACAAAGCTTTGTCGAAACTGCAACGTGATTT
AGAAGCCAGTGAATTGCAGTTCGTGGATCAGCAACGATTGACTGATCAGGCAACAAGGGAACTCGAACTTGTTCGCAATG
AGATAAATACGTTTAAGACTCTTATTGAGGAAAAGGAAAGAAGACATGTTTCCCTAAGTGATGAACTAACTCAAATGACG
GAGAGATTGAGCGAGCTCGCTGATATCAACGAAAGTTATCTCAATGAGTTGACTGAAACAAAATTGAAGCACTCCCAGGA
AATAAAAGATCAAGCAGATGCCTACGAGATTGTTGTTCAAGAGTTAAAAGAGAGCTTGAACAAGGCTTCAGTTGATTTTA
CTCAGCTAAAAAGCAACAGTGAGAAGCTACACAAAGAAACCCTTCTGCAGGTCTCCGAACTGCAGGAAAAACTTATAGAA
ATGGTGTCCCATCGCAGCAATCAGGAAGAGCTAATAAAGCGTCTTGGTAATGAAATTCAAGAAAAAACTCATAATTTTGA
AGAAGAACTCAAAAGGCAACAGGAGCAGCTTGCTAATCAAATGCAGACGAAGGCCACTGAAGTTGAGAGCGAAAATAAGC
GAAACGCTGTTGAAATACAAAAACTTAAATCTGAACTCGAAGAAAGGAATAAAGCTTTTAAGGCTCAACAGGATAAATTG
GAATATTTGATTAGTGATCATGATACGCTAAAGAGCGCTATTATCAATCTTCAGGCTGAAAAGAAGGAAATCGAGAGTGA
ATTATCCACGGCCAAAGTTAAATTTAGCGAGGAATTACAGTCTCAGAAAGATAACCTAATGAAAAAGGTATCCGAATTGG
AGCTTGAAATTAAAAGAAAGGAAACCGAATTGATTGAACTTGAGCGCGAAAAGAACAATGAAATGGCTGTGCTACAATTT
AAAATGAATCGAATTAATTGCCTGATCGACCAACCAGTGACCACAATTAAACAGCTAAAAGATTCCAAAGGGCCAACCAG
AACTGAGAGCATTCCTACTAAGGTGCAACCGGAAAATACAGACGAATTTTCAAGCACTGCCAGAAAGCGTGCTCGTCGTC
AAAAAATTACCACATATTCCTCCGACTTTGATAGCGGCGATGATATACCAATCGTGGGCAACTCTTTAAGCGGCAAACGT
GCCAAATTATGTGCGCCCATCAAGCCACAAAATAATATTGATATGTTCGACATGTTGAAGAATTCTAAA
>GA130#chr3R C(3)G DPGP African Populations
ATGACGGGCGCCAAGAAAAGATCGGGAGCACCGTTAGTGGATGCAGCTCACTCGAAAGCCCCAAAACCAGGTACAGTTGC
CCAAGAAAAAAACAGCCAAATTCCAACTGTTTGGAAAAAGGATCATGTAAAAACTCAACTTTTCGAAAGATCAAACGAAA
AGCCATCCAAAAAAAGAACTCCGCTAGTGGCTCCTAGAGTTCAGCAATCAAAAATTGAAGCGCAAACTTCTCAGGCTGTG
GAAAAAACACAGGAAGACCAAACTTTTGCAGCCACCATAGACAGTTCAACAAAAAGTCTAAAAAAGTCTCCCAAAAACGA
GGGAGAATTATGGGCAGATATTCAGAAGCTGTCGCCCCACACGGGAGTAATTATTCATAGCTTCATAAAGCAGTACAACG
ACTCGCTAAATAATCTCAAGAAGAAAGACTTGGTGGTCAGCAAGAAAATGAGAGCCATCGCCATGGACTCGTTGAAGAAA
AAATCGGAAAATATCAGCTTGAAGGAAAAGTTGACAAATATGGAACTGGAGCTGACCCAACTGAAAACTGATCTTATCGA
GCAGCAGGAGAAGAACGCAGAGAACATCCAGAAGTACACGGAAATCAACAAAAAGTACACCCACTGCGAGCAACATTACG
ACAAGGAGCTGGAAATCATTAAAGTATGTGTTGAGAAGAAAAATTCAGAGCTCCGAGATGCTCAATCCCGGATGGCCCTG
CAGGCGCAAGAGCTGAATAATATGCAGCAAACGAATCGCGAGTTAGCTGGAGCCTGCGAGAATTATAAAAAGGATTTGGA
AGAAGCAGAAGTGGCCAAATCTATGATTCTACATGAACTTACCGATCTCAAAGAGCTGCACGAAGACCTACAGCTTCAAT
TTGAAGATGTGTCTGCACAAAAAGAAAAGTTTGAGGCAAACATTTTACAATTAAGCAGCGACTTAAATGCAAAGATGCTT
GACTGCGCCCAGCTTGAAGATCGCATTGAGCAGCTGCCAATAGAGGCCAACAAAGCTTTGTCGAAACTGCAACGTGATTT
AGAAGCCAGTGAATTGCAGTTCGTGGATCAGCAACGATTGACTGATCAGGCAACAAGGGAACTCGAACTTGTTCGCAATG
AGATAAATACGTTTAAGACTCTTATTGAGGAAAAGGAAAGAAGACATGTTTCCCTAAGTGATGAACTAACTCAAATGACG
GAGAGATTGAGCGAGCTCGCTGATATCAACGAAAGTTATCTCAATGAGTTGACTGAAACAAAATTGAAGCACTCCCAGGA
AATAAAAGATCAAGCAGATGCCTACGAGATTGTTGTTCAAGAGTTAAAAGAGAGCTTGAACAAGGCTTCAGTTGATTTTA
CTCAGCTAAAAAGCAACAGTGAGAAGCTACACAAAGAAACCCTTCTGCAGGTCTCCGAACTGCAGGAAAAACTTATAGAA
ATGGTGTCCCATCGCAGCAATCAGGAAGAGCTAATAAAGCGTCTTGGTAATGAAATTCAAGAAAAAACTCATAATTTTGA
AGAAGAACTCAAAAGGCAACAGGAGCAGCTTGCTAATCAAATGCAGACGAAGGCCACTGAAGTTGAGAGCGAAAATAAGC
GAAACGCTGTTGAAATACAAAAACTTAAATCTGAACTCGAAGAAAGGAATAAAGCTTTTAAGGCTCAACAGGATAAATTG
GAATATTTGATTAGTGATCATGATACGCTAAAGAGCGCTATTATCAATCTTCAGGCTGAAAAGAAGGAAATCGAGAGTGA
ATTATCCACGGCCAAAGTTAAATTTAGCGAGGAATTACAGTCTCAGAAAGATAACCTAATGAAAAAGGTATCCGAATTGG
AGCTTGAAATTAAAAGAAAGGAAACCGAATTGATTGAACTTGAGCGCGAAAAGAACAATGAAATGGCTGTGCTACAATTT
AAAATGAATCGAATTAATTGCCTGATCGACCAACCAGTGACCACAATTAAACAGCTAAAAGATTCCAAAGGGCCAACCAG
AACTGAGAGCATTCCTACTAAGGTGCAACCGGAAAATACAGACGAATTTTCAAGCACTGCCAGAAAGCGTGCTCGTCGTC
AAAAAATTACCACATATTCCTCCGACTTTGATAGCGGCGATGATATACCAATCGTGGGCAACTCTTTAAGCGGCAAACGT
GCCAAATTATGTGCGCCCATCAAGCCACAAAATAATATTGATATGTTCGACATGTTGAAGAATTCTAAA
>KN35#chr3R C(3)G DPGP African Populations
ATGACGGGCGCCAAGAAAAGATCGGGAGCACCGTTAGTGGATGCAGCTCACTCGAAAGCCCCAAAACCAGGTACAGTTGC
CCAAGAAAAAAACAGCCAAATTCCAACTGTTTGGAAAAAGGATCATGTAAAAACTCAACTTTTCGAAAGATCAAACGAAA
AGCCATCCAAAAAAAGAACTCCGCTAGTGGCTCCTAGAGTTCAGCAATCAAAAATTGAAGCGCAAACTTCTCAGGCTGTG
GAAAAAACACAGGAAGACCAAACTTTTGCAGCCACCATAGACAGTTCAACAAAAAGTCTAAAAAAGTCTCCCAAAAACGA
GGGAGAATTATGGGCAGATATTCAGAAGCTGTCGCCCCACACGGGAGTAATTATTCATAGCTTCATAAAGCAGTACAACG
ACTCGCTAAATAATCTCAAGAAGAAAGACTTGGTGGTCAGCAAGAAAATGAGAGCCATCGCCATGGACTCGTTGAAGAAA
AAATCGGAAAATATCAGCTTGAAGGAAAAGTTGACAAATATGGAACTGGAGCTGACCCAACTGAAAACTGATCTTATCGA
GCAGCAGGAGAAGAACGCAGAGAACATCCAGAAGTACACGGAAATCAACAAAAAGTACACCCACTGCGAGCAACATTACG
ACAAGGAGCTGGAAATCATTAAAGTATGTGTTGAGAAGAAAAATTCAGAGCTCCGAGATGCTCAATCCCGGATGGCCCTG
CAGGCGCAAGAGCTGAATAATATGCAGCAAACGAATCGCGAGTTAGCTGGAGCCTGCGAGAATTATAAAAAGGATTTGGA
AGAAGCAGAAGTGGCCAAATCTATGATTCTACATGAACTTACCGATCTCAAAGAGCTGCACGAAGACCTACAGCTTCAAT
TTGAAGATGTGTCTGCACAAAAAGAAAAGTTTGAGGCAAACATTTTACAATTAAGCAGCGACTTAAATGCAAAGATGCTT
GACTGCGCCCAGCTTGAAGATCGCATTGAGCAGCTGCCAATAGAGGCCAACAAAGCTTTGTCGAAACTGCAACGTGATTT
AGAAGCCAGTGAATTGCAGTTCGTGGATCAGCAACGATTGACTGATCAGGCAACAAGGGAACTCGAACTTGTTCGCAATG
AGATAAATACGTTTAAGACTCTTATTGAGGAAAAGGAAAGAAGACATGTTTCCCTAAGTGATGAACTAACTCAAATGACG
GAGAGATTGAGCGAGCTCGCTGATATCAACGAAAGTTATCTCAATGAGTTGACTGAAACAAAATTGAAGCACTCCCAGGA
AATAAAAGATCAAGCAGATGCCTACGAGATTGTTGTTCAAGAGTTAAAAGAGAGCTTGAACAAGGCTTCAGTTGATTTTA
CTCAGCTAAAAAGCAACAGTGAGAAGCTACACAAAGAAACCCTTCTGCAGGTCTCCGAACTGCAGGAAAAACTTATAGAA
ATGGTGTCCCATCGCAGCAATCAGGAAGAGCTAATAAAGCGTCTTGGTAATGAAATTCAAGAAAAAACTCATAATTTTGA
AGAAGAACTCAAAAGGCAACAGGAGCAGCTTGCTAATCAAATGCAGACGAAGGCCACTGAAGTTGAGAGCGAAAATAAGC
GAAACGCTGTTGAAATACAAAAACTTAAATCTGAACTCGAAGAAAGGAATAAAGCTTTTAAGGCTCAACAGGAAAAATTG
GAATATTTGATTAGTGATCATGATACGCTAAAGAGCGCTATTATCAATCTTCAGGCTGAAAAGAAGGAAATCGAGAGTGA
ATTATCCACGGCCAAAGTTAAATTTAGCGAGGAATTACAGTCTCAGAAAGATAACCTAATGAAAAAGGTATCCGAATTGG
AGCTTGAAATTAAAAGAAAAGAAACCGAATTGATTGAACTTGAGCGTGAAAAGAACAATGAAATGGCTGTGCTACAATTT
AAAATGAATCGAATTAACTGCCTGATCGACCAACCAGTGACCACAATTAAACAGCTAAAAGATTCCAAAGGGCCAACCAG
AACTGAGAGCATTCCTACTAAGGTGCAACCGGAAAATACAGACGAATTTTCAAGCACTGCCAGAAAGCGTGCTCGTCGTC
AAAAAATTACCACATATTCCTCCGACTTTGATAGCGGCGATGATATACCAATCGTGGGCAACTCTTTAAGCGGCAAACGT
GCCAAATTATGTGCGCCCATCAAGCCACAAAATAATATTGATATGTTCGACATGTTGAAGAATTCTAAA
>FR151#chr3R C(3)G DPGP African Populations
ATGACGGGCGCCAAGAAAAGATCGGGAGCACCGTTAGTGGATGCAGCTCACTCGAAAGCCCCAAAACCAGGTACAGTTGC
CCAAGAAAAAAACAGCCAAATTCCAACTGTTTGGAAAAAGGATCATGTAAAAACTCAACTTTTCGAAAGATCAAACGAAA
AGCCATCCAAAAAAAGAACTCCGCTAGTGGCTCCTAGAGTTCAGCAATCAAAAATTGAAGCGCAAACTTCTCAGGCTGTG
GAAAAAACACAGGAAGACCAAACTTTTGCAGCCACCATAGACAGTTCAACAAAAAGTCTAAAAAAGTCTCCCAAAAACGA
GGGAGAATTATGGGCAGATATTCAGAAGCTGTCGCCCCACACGGGAGTAATTATTCATAGCTTCATAAAGCAGTACAACG
ACTCGCTAAATAATCTCAAGAAGAAAGACTTGGTGGTCAGCAAGAAAATGAGAGCCATCGCCATGGACTCGTTGAAGAAA
AAATCGGAAAATATCAGCTTGAAGGAAAAGTTGACAAATATGGAACTGGAGCTGACCCAACTGAAAACTGATCTTATCGA
GCAGCAGGAGAAGAACGCAGAGAACATCCAGAAGTACACGGAAATCAACAAAAAGTACACCCACTGCGAGCAACATTACG
ACAAGGAGCTGGAAATCATTAAAGTATGTGTTGAGAAGAAAAATTCAGAGCTCCGAGATGCTCAATCCCGGATGGCCCTG
CAGGCGCAAGAGCTGAATAATATGCAGCAAACGAATCGTGAGTTAGCTGGAGCCTGCGAGAATTATAAAAAGGATTTGGA
AGAAGCAGAAGTGGCCAAATCTATGATTCTACATGAACTTACCGATCTCAAAGAGCTCCACGAAGACCTACAGCTTCAAT
TTGAAGATGTGTCTGCACAAAAGGAAAAGTTTGAGGCAAACATTTTACAATTAAGCAGCGACTTAAATGCAAAGATGCTT
GACTGCGCCCAGCTTGAAGATCGCATTGAGCAGCTGCCAATAGAGGCCAACAAAGCTTTGTCGAAACTGCAACGTGATTT
AGAAGCCAGTGAATTGCAGTTCGTGGATCAGCAACGATTGACTGATCAGGCAACGAGGGAACTCGAACTTGTTCGCAATG
AGATAAATACGTTTAAGACTCTTATTGAGGAAAAGGAAAGAAGACATGTTTCCCTAAGTGATGAACTAACTCAAATGACG
GAGAGATTGAGCGAGCTCGCTGATATCAACGAAAGTTATATCAATGAGTTGACTGAAACAAAATTGAAGCACTCCCAGGA
AATAAAAGATCAAGCAGATGCCTACGAGATTGTTGTTCAAGAGTTAAAAGAGAGCTTGAACAAGGCTTCAGTTGATTTTA
CTCAGCTAAAAAGCAACAGTGAGAAGCTACACAAAGAAACCCTTCTGCAGGTCTCCGAACTGCAGGAAAAACTTATAGAA
ATGGTGTCCCATCGCAGCAATCAGGAAGAGCTAATAAAGCGTCTTGGTAATGAAATTCAAGAAAAAACTCATAATTTTGA
AGAAGAACTCAAAAGGCAACAGGAGCAGCTTGCTAATCAAATGCAGACGAAGGCCACTGAAGTTGAGAGCGAAAATAAGC
GAAACGCTGTTGAAATACAAAAACTTAAATCTGAACTCGAAGAAAGGAATAAAGCTTTTAAGGCTCAACAGGAAAAATTG
GAATATTTGATTAGTGATCATGATACGCTAAAGAGCGCTATTATCAATCTTCAGGCTGAAAAGAAGGAAATCGAGAGTGA
ATTATCCACGGCCAAAGTTAAATTTAGCGAGGAATTACAGTCTCAGAAAGATAACCTAATGAAAAAGGTATCCGAATTGG
AGCTTGAAATTAAAAGAAAGGAAACCGAATTGATTGAACTTGAGCGCGAAAAGAACAATGAAATGGCTGTGCTACAATTT
AAAATGAATCGAATTAATTGCCTGATCGACCAACCAGTGACCACAATTAAACAGCTAAAAGATTCCAAAGGGCCAACCAG
AACTGAGAGCATTCCTACTAAGGTGCAACCGGAAAATACAGACGAATTTTCAAGCACTGCCAGAAAGCGTGCTCGTCGTC
AAAAAATTACCACATATTCCTCCGACTTTGATAGCGGCGATGATATACCAATCGTGGGCAACTCTTTAAGCGGCAAACGT
GCCAAATTATGTGCGCCCATCAAGCCACAAAATAATATTGATATGTTCGACATGTTGAAGAATTCTAAA
>EZ2#chr3R C(3)G DPGP African Populations
ATGACGGGCGCCAAGAAAAGATCGGGAGCACCGTTAGTGGATGCAGCTCACTCGAAAGCCCCAAAACCAGGTACAGTTGC
CCAAGAAAAAAACAGCCAAATTCCAACTGTTTGGAAAAAGGATCATGTAAAAACTCAACTTTTCGAAAGATCAAACGAAA
AGCCATCCAAAAAAAGAACTCCGCTAGTGGCTCCTAGAGTTCAGCAATCAAAAATTGAAGCGCAAACTTCTCAGGCTGTG
GAAAAAACACAGGAAGACCAAACTTTTGCAGCCACCATAGACAGTTCAACAAAAAGTCTAAAAAAGTCTCCCAAAAACGA
GGGAGAATTATGGGCAGATATTCAGAAGCTGTCGCCCCACACGGGAGTAATTATTCATAGCTTCATAAAGCAGTACAACG
ACTCGCTAAATAATCTCAAGAAGAAAGACTTGGTGGTCAGCAAGAAAATGAGAGCCATCGCCATGGACTCGTTGAAGAAA
AAATCGGAAAATATCAGCTTGAAGGAAAAGTTGACAAATATGGAACTGGAGCTGACCCAACTGAAAACTGATCTTATCGA
GCAGCAGGAGAAGAACGCAGAGAACATCCAGAAGTACACGGAAATCAACAAAAAGTACACCCACTGCGAGCAACATTACG
ACAAGGAGCTGGAAATCATTAAAGTATGTGTTGAGAAGAAAAATTCAGAGCTCCGAGATGCTCAATCCCGGATGGCCCTG
CAGGCGCAAGAGCTGAATAATATGCAGCAAACGAATCGCGAGTTAGCTGGAGCCTGCGAGAATTATAAAAAGGATTTGGA
AGAAGCAGAAGTGGCCAAATCTATGATTCTACATGAACTTACCGATCTCAAAGAGCTGCACGAAGACCTACAGCTTCAAT
TTGAAGATGTGTCTGCACAAAAAGAAAAGTTTGAGGCAAACATTTTACAATTAAGCAGCGACTTAAATGCAAAGATGCTT
GACTGCGCCCAGCTTGAAGATCGCATTGAGCAGCTGCCAATAGAGGCCAACAAAGCTTTGTCGAAACTGCAACGTGATTT
AGAAGCCAGTGAATTGCAGTTCGTGGATCAGCAACGATTGACTGATCAGGCAACAAGGGAACTCGAACTTGTTCGCAATG
AGATAAATACGTTTAAGACTCTTATTGAGGAAAAGGAAAGAAGACATGTTTCCCTAAGTGATGAACTAACTCAAATGACG
GAGAGATTGAGCGAGCTCGCTGATATCAACGAAAGTTATCTCAATGAGTTGACTGAAACAAAATTGAAGCACTCCCAGGA
AATAAAAGATCAAGCAGATGCCTACGAGATTGTTGTTCAAGAGTTAAAAGAGAGCTTGAACAAGGCTTCAGTTGATTTTA
CTCAGCTAAAAAGCAACAGTGAGAAGCTACACAAAGAAACCCTTCTGCAGGTCTCCGAACTGCAGGAAAAACTTATAGAA
ATGGTGTCCCATCGCAGCAATCAGGAAGAGCTAATAAAGCGTCTTGGTAATGAAATTCAAGAAAAAACTCATAATTTTGA
AGAAGAACTCAAAAGGCAACAGGAGCAGCTTGCTAATCAAATGCAGACGAAGGCCACTGAAGTTGAGAGCGAAAATAAGC
GAAACGCTGTTGAAATACAAAAACTTAAATCTGAACTCGAAGAAAGGAATAAAGCTTTTAAGGCTCAACAGGATAAATTG
GAATATTTGATTAGTGATCATGATACGCTAAAGAGCGCTATTATCAATCTTCAGGCTGAAAAGAAGGAAATCGAGAGTGA
ATTATCCACGGCCAAAGTTAAATTTAGCGAGGAATTACAGTCTCAGAAAGATAACCTAATGAAAAAGGTATCCGAATTGG
AGCTTGAAATTAAAAGAAAGGAAACCGAATTGATTGAACTTGAGCGCGAAAAGAACAATGAAATGGCTGTGCTACAATTT
AAAATGAATCGAATTAATTGCCTGATCGACCAACCAGTGACCACAATTAAACAGCTAAAAGATTCCAAAGGGCCAACCAG
AACTGAGAGCATTCCTACTAAGGTGCAACCGGAAAATACAGACGAATTTCCAAGCACTGCCAGAAAGCGTGCTCGTCGTC
AAAAAATTACCACATATTCCTCCGACTTTGATAGCGGCGATGATATACCAATCGTGGGCAACTCTTTAAGCGGCAAACGT
GCCAAATTATGTGCGCCCATCAAGCCACAAAATAATATTGATATGTTCGACATGTTGAAGAATTCTAAA
>GU7#chr3R C(3)G DPGP African Populations
ATGACGGGCGCCAAGAAAAGATCGGGAGCACCGTTAGTGGATGCAGCTCACTCGAAAGCCCCAAAACCAGGTACAGTTGC
CCAAGAAAAAAACAGCCAAATTCCAACTGTTTGGAAAAAGGATCATGTAAAAACTCAACTTTTCGAAAGATCAAACGAAA
AGCCATCCAAAAAAAGAACTCCGCTAGTGGCTCCTAGAGTTCAGCAATCAAAAATTGAAGCGCAAACTTCTCAGGCTGTG
GAAAAAACACAGGAAGACCAAACTTTTGCAGCCACCATAGACAGTTCAACAAAAAGTCTAAAAAAGTCTCCCAAAAACGA
GGGAGAATTATGGGCAGATATTCAGAAGCTGTCGCCCCACACGGGAGTAATTATTCATAGCTTCATAAAGCAGTACAACG
ACTCACTAAATAATCTCAAGAAGAAAGACTTGGTGGTCAGCAAGAAAATGAGAGCCATCGCCATGGACTCGTTGAAGAAA
AAATCGGAAAATATCAGCTTGAAGGAAAAGTTGACAAATATGGAACTGGAGCTGACCCAACTGAAAACTGATCTTATCGA
GCAGCAGGAGAAGAACGCAGAGAACATCCAGAAGTACACGGAAATCAACAAAAAGTACACCCACTGCGAGCAACATTACG
ACAAGGAGCTGGAAATCATTAAAGTATGTGTTGAGAAGAAAAATTCAGAGCTCCGAGATGCTCAATCCCGGATGGCCCTG
CAGGCGCAAGAGCTGAATAATATGCAGCAAACGAATCGCGAGTTAGCTGGAGCCTGCGAGAATTATAAAAAGGATTTGGA
AGAAGCAGAAGTGGCCAAATCTATGATTCTACATGAACTTACCGATCTCAAAGAGCTGCACGAAGACCTACAGCTTCAAT
TTGAAGATGTGTCTGCACAAAAAGAAAAGTTTGAGGCAAACATTTTACAATTAAGCAGCGACTTAAATGCAAAGATGCTT
GACTGCGCCCAGCTTGAAGATCGCATTGAGCAGCTGCCAATAGAGGCCAACAAAGCTTTGTCGAAACTGCAACGTGATTT
AGAAGCCAGTGAATTGCAGTTCGTGGATCAGCAACGATTGACTGATCAGGCAACAAGGGAACTCGAACTTGTTCGCAATG
AGATAAATACGTTTAAGACTCTTATTGAGGAAAAGGAAAGAAGTCATGTTTCCCTAAGTGATGAACTAACTCAAATGACG
GAGAGATTGAGCGAGCTCGCTGATATCAACGAAAGTTATCTCAATGAGTTGACTGAAACAAAATTGAAGCACTCCCAGGA
AATAAAAGATCAAGCAGATGCCTACGAGATTGTTGTTCAAGAGTTAAAAGAGAGCTTGAACAAGGCTTCAGTTGATTTTA
CTCAGCTAAAAAGCAACAGTGAGAAGCTACACAAAGAAACCCTTCTGCAGGTCTCCGAACTGCAGGAAAAACTTATAGAA
ATGGTGTCCCATCGCAGCAATCAGGAAGAGCTAATAAAGCGTCTTGGTAATGAAATTCAAGAAAAAACTCATAATTTTGA
AGAAGAACTCAAAAGGCAACAGGAGCAGCTTGCTAATCAAATGCAGACGAAGGCCACTGAAGTTGAGAGCGAAAATAAGC
GAAACGCTGTTGAAATACAAAAACTTAAATCTGAACTCGAAGAAAGGAATAAAGCTTTTAAGGCTCAACAGGATAAATTG
GAATATTTGATTAGTGATCATGATACGCTAAAGAGCGCTATTATCAATCTTCAGGCTGAAAAGAAGGAAATCGAGAGTGA
ATTATCCACGGCCAAAGTTAAATTTAGCGAGGAATTACAGTCTCAGAAAGATAACCTAATGAAAAAGGTATCCGAATTGG
AGCTTGAAATTAAAAGAAAGGAAACCGAATTGATTGAACTTGAGCGCGAAAAGAACAATGAAATGGCTGTGCTACAATTT
AAAATGAATCGAATTAATTGCCTGATCGACCAACCAGTGACCACAATTAAACAGCTAAAAGATTCCAAAGGGCCAACCAG
AACTGAGAGCATTCCTACTAAGGTGCAACCGGAAAATACAGACGAATTTTCAAGCACTGCCAGAAAGCGTGCTCGTCGTC
AAAAAATTACCACATATTCCTCCGACTTTGATAGCGGCGATGATATACCAATCGTGGGCAACTCTTTAAGCGGCAAACGT
GCCAAATTATGTGCGCCCATCAAGCCACAAAATAATATTGATATGTTCGACATGTTGAAGAATTCTAAA
>ZS37#chr3R C(3)G DPGP African Populations
ATGACGGGCGCCAAGAAAAGATCGGGAGCACCGTTAGTGGATGCAGCTCACTCGAAAGCCCCAAAACCAGGTACAGTTGC
CCAAGAAAAAAACAGCCAAATTCCAACTGTTTGGAAAAAGGATCATGTAAAAACTCAACTTTTCGAAAGATCAAACTTAA
AGCCATCCAAAAAAAGAACTCCGCTAGTGGCTCCTAGAGTTCAGCAATCAAAAATTGAAGCGCAAACTTCTCAGGCTGTG
GAAAAAACACAGGAAGACCAAACTTTTGCAGCCACCACAGACAGTTCAACAAAAAGTCTAAAAAAGTCTCCCAAAAACGA
GGGAGAATTATGGGCAGATATTCAGAAGCTGTCGCCCCACACGGGAGTAATTATTCATAGCTTCATAAAGCAGTACAACG
ACTCGCTAAATAATCTCAAGAAGAAAGACTTGGTGGTCAGCAAGAAAATGAGAGCCATCGCCATGGACTCGTTGAAGAAA
AAATCGGAAAATATCAGCTTGAAGGAAAAGTTGACAAATATGGAACTGGAGCTGACCCAACTGAAAACTGATCTTATCGA
GCAGCAGGAGAAGAACGCAGAGAACATCCAGAAGTACACGGAAATCAACAAAAAGTACACCCACTGCGAGCAACATTACG
ACAAGGAGCTGGAAATCATTAAAGTATGTGTTGAGAAGAAAAATTCAGAGCTCCGAGATGCTCAATCCCGGATGGCCCTG
CAGGCGCAAGAGCTGAATAATATGCAGCAAACGAATCGCGAGTTAGCTGGAGCCTGCGAGAATTATAAAAAGGATTTGGA
AGAAGCAGAAGTGGCCAAATCTATGATTCTACATGAACTTACCGATCTCAAAGAGCTGCACGAAGACCTACAGCTTCAAT
TTGAAGATGTGTCTGCACAAAAAGAAAAGTTTGAGGCAAACATTTTACAATTAAGCAGCGACTTAAATGCAAAGATGCTT
GACTGCGCCCAGCTTGAAGATCGCATTGAGCAGCTGCCAATAGAGGCCAACAAAGCTTTGTCGAAACTGCAACGTGATTT
AGAAGCCAGTGAATTGCAGTTCGTGGATCAGCAACGATTGACTGATCAGGCAACAAGGGAACTCGAACTTGTTCGCAATG
AGATAAATACGTTTAAGACTCTTATTGAGGAAAAGGAAAGAAGACATGTTTCCCTAAGTGATGAACTAACTCAAATGACG
GAGAGATTGAGCGAGCTCGCTGATATCAACGAAAGTTATCTCAATGAGTTGACTGAAACAAAATTGAAGCACTCCCAGGA
AATAAAAGATCAAGCAGATGCCTACGAGATTGTTGTTCAAGAGTTAAAAGAGAGCTTGAACAAGGCTTCAGTTGATTTTA
CTCAGCTAAAAAGCAACAGTGAGAAGCTACACAAAGAAACCCTTCTGCAGGTCTCCGAACTGCAGGAAAAACTTATAGAA
ATGGTGTCCCATCGCAGCAATCAGGAAGAGCTAATAAAGCGTCTTGGTAATGAAATTCAAGAAAAAACTCATAATTTTGA
AGAAGAACTCAAAAGGCAACAGGAGCAGCTTGCTAATCAAATGCAGACGAAGGCCACTGAAGTTGAGAGCGAAAATAAGC
GAAACGCTGTTGAAATACAAAAACTTAAATCTGAACTCGAAGAAAGGAATAAAGCTTTTAAGGCTCAACAGGATAAATTG
GAATATTTGATTAGTGATCATGATACGCTAAAGAGCGCTATTATCAATCTTCAGGCTGAAAAGAAGGAAATCGAGAGTGA
ATTATCCACGGCCAAAGTTAAATTTAGCGAGGAATTACAGTCTCAGAAAGATAACCTAATGAAAAAGGTATCCGAATTGG
AGCTTGAAATTAAAAGAAAGGAAACCGAATTGATTGAACTTGAGCGCGAAAAGAACAATGAAATGGCTGTGCTACAATTT
AAAATGAATCGAATTAATTGCCTGATCGACCAACCAGTGACCACAATTAAACAGCTAAAAGATTCCAAAGGGCCAACCAG
AACTGAGAGCATTCCTACTAAGGTGCAACCGGAAAATACAGACGAATTTTCAAGCACTGCCAGAAAGCGTGCTCGTCGTC
AAAAAATTACCACATATTCCTCCGACTTTGATAGCGGCGATGATATACCAATCGTGGGCAACTCTTTAAGCGGCAAACGT
GCCAAATTATGTGCGCCCATCAAGCCACAAAATAATATTGATATGTTCGACATGTTGAAGAATTCTAAA
>GA129#chr3R C(3)G DPGP African Populations
ATGACGGGCGCCAAGAAAAGATCGGGAGCACCGTTAGTGGATGCAGCTCACTCGAAAGCCCCAAAACCAGGTACAGTTGC
CCAAGAAAAAAACAGCCAAATTCCAACTGTTTGGAAAAAGGATCATGTAAAAACTCAACTTTTCGAAAGATCAAACGAAA
AGACATCCAAAAAAAGAACTCCGCTAGTGGCTCCTAGAGTTCAGCAATCAAAAATTGAAGCGCAAACTTCTCAGGCTGTG
GAAAAAACACAGGAAGACCAAACTTTTGCAGCCACCATAGACAGTTCAACAAAAAGTCTAAAAAAGTCTCCCAAAAACGA
GGGAGAATTATGGGCAGATATTCAGAAGCTGTCGCCCCACACGGGAGTAATTATTCATAGCTTCATAAAGCAGTACAACG
ACTCGCTAAATAATCTCAAGAAGAAAGACTTGGTGGTCAGCAAGAAAATGAGAGCCATCGCCATGGACTCGTTGAAGAAA
AAATCGGAAAATATCAGCTTGAAGGAAAAGTTGACAAATATGGAACTGGAGCTGACCCAACTGAAAACTGATCTTATCGA
GCAGCAGGAGAAGAACGCAGAGAACATCCAGAAGTACACGGAAATCAACAAAAAGTACACCCACTGCGAGCAACATTACG
ACAAGGAGCTGGAAATCATTAAAGTATGTGTTGAGAAGAAAAATTCAGAGCTCCGAGATGCTCAATCCCGGATGGCCCTG
CAGGCGCAAGAGCTGAATAATATGCAGCAAACGAATCGTGAGTTAGCTGGAGCCTGCGAGAATTATAAAAAGGATTTGGA
AGAAGCAGAAGTGGCCAAATCTATGATTCTACATGAACTTACCGATCTCAAAGAGCTCCACGAAGACCTACAGCTTCAAT
TTGAAGATGTGTCTGCACAAAAGGAAAAGTTTGAGGCAAACATTTTACAATTAAGCAGCGACTTAAATGCAAAGATGCTT
GACTGCGCCCAGCTTGAAGATCGCATTGAGCAGCTGCCAATAGAGGCCAACAAAGCTTTGTCGAAACTGCAACGTGATTT
AGAAGCCAGTGAATTGCAGTTCGTGGATCAGCAACGATTGACTGATCAGGCAACGAGGGAACTCGAACTTGTTCGCAATG
AGATAAATACGTTTAAGACTCTTATTGAGGAAAAGGAAAGAAGACATGTTTCCCTAAGTGATGAACTAACTCAAATGACG
GAGAGATTGAGCGAGCTCGCTGATATCAACGAAAGTTATATCAATGAGTTGACTGAAACAAAATTGAAGCACTCCCAGGA
AATAAAAGATCAAGCAGATGCCTACGAGATTGTTGTTCAAGAGTTAAAAGAGAGCTTGAACAAGGCTTCAGTTGATTTTA
CTCAGCTAAAAAGCAACAGTGAGAAGCTACACAAAGAAACCCTTCTGCAGGTCTCCGAACTGCAGGAAAAACTTATAGAA
ATGGTGTCCCATCGCAGCAATCAGGAAGAGCTAATAAAGCGTCTTGGTAATGAAATTCAAGAAAAAACTCATAATTTTGA
AGAAGAACTCAAAAGGCAACAGGAGCAGCTTGCTAATCAAATGCAGACGAAGGCCACTGAAGTTGAGAGCGAAAATAAGC
GAAACGCTGTTGAAATACAAAAACTTAAATCTGAACTCGAAGAAAGGAATAAAGCTTTTAAGGCTCAACAGGAAAAATTG
GAATATTTGATTAGTGATCATGATACGCTAAAGAGCGCTATTATCAATCTTCAGGCTGAAAAGAAGGAAATCGAGAGTGA
ATTATCCACGGCCAAAGTTAAATTTAGCGAGGAATTACAGTCTCAGAAAGATAACCTAATGAAAAAGGTATCCGAATTGG
AGCTTGAAATTAAAAGAAAGGAAACCGAATTGATTGAACTTGAGCGCGAAAAGAACAATGAAATGGCTGTGCTACAATTT
AAAATGAATCGAATTAATTGCCTGATCGACCAACCAGTGACCACAATTAAACAGCTAAAAGATTCCAAAGGGCCAACCAG
AACTGAGAGCATTCCTACTAAGGTGCAACCGGAAAATACAGACGAATTTTCAAGCACTGCCAGAAAGCGTGCTCGTCGTC
AAAAAATTACCACATATTCCTCCGACTTTGATAGCGGCGATGATATACCAATCGTGGGCAACTCTTTAAGCGGCAAACGT
GCCAAATTATGTGCGCCCATCAAGCCACAAAATAATATTGATATGTTCGACATGTTGAAGAATTCTAAA
>CO4N#chr3R C(3)G DPGP African Populations
ATGACGGGCGCCAAGAAAAGATCGGGAGCACCGTTAGTGGATGCAGCTCACTCGAAAGCCCCAAAACCAGGTACAGTTGC
CCAAGAAAAAAACAGCCAAATTCCAACTGTTTGGAAAAAGGATCATGTAAAAACTCAACTTTTCGAAAGATCAAACGAAA
AGCCATCCAAAAAAAGAACTCCGCTAGTGGCTCCTAGAGTTCAGCAATCAAAAATTGAAGCGCAAACTTCTCAGGCTGTG
GAAAAAACACAGGAAGACCAAACTTTTGCAGCCACCATAGACAGTTCAACAAAAAGTATAAAAAAGTCTCCCAAAAACGA
GGGAGAATTATGGGCAGATATTCAGAAGCTGTCGCCCCACACGGGAATAATAATTCATAGCTTCATAAAGCAGTACAACG
AATCGCTAAATAATCTCAAGAAGAAAGACTTGGTGGTCAGCAAGAAAATGAGAGCCATCGCCATGGACTCGTTGAAGAAA
AAATCGGAAAATATCAGCTTGAAGGAAAAGTTGACAAATATGGAACTGGAGCTGACCCAACTGAAAACTGATCTTATCGA
GCAGCAGGAGAAGAACGCAGAGAACATCCAGAAGTACACGGAAATCAACAAAAAGTACACCCACTGCGAGCAACATTACG
ACAAGGAGCTGGAAATCATTAAAGTATGTGTTGAGAAGAAAAATTCAGAGCTCCGAGATGCTCAATCCCGGATGGCCCTG
CAGGCGCAAGAGCTGAATAATATGCAGCAAACGAATCGTGAGTTAGCTGGAGCCTGCGAGAATTATAAAAAGGATTTGGA
AGAAGCAGAAGTGGCCAAATCTATGATTCTACATGAACTTACCGATCTCAAAGAGCTCCACGAAGACCTACAGCTTCAAT
TTGAAGATGTGTCTGCACAAAAGGAAAAGTTTGAGGCAAACATTTTACAATTAAGCAGCGACTTAAATGCAAAGATGCTT
GACTGCGCCCAGCTTGAAGATCGCATTGAGCAGCTGCCAATAGAGGCCAACAAAGCTTTGTCGAAACTGCAACGTGATTT
AGAAGCCAGTGAATTGCAGTTCGTTGATCAGCAACGATTGACTGATCAGGCAACAAGGGAACTCGAACTTGTTCGCAATG
AGATAAATACGTTTAAGACTCTTATTGAGGAAAAGGAAAGAAGACATGTTTCCCTAAGTGATGAACTAACTCAAATGACG
GAGAGATTGAGCGAGCTCGCTGATATCAACGAAAGTTATCTCAATGAGTTGACTGAAACAAAATTGAAGCACTCCCAGGA
AATAAAAGATCAAGCAGATGCCTACGAGATTGTTGTTCAAGAGTTAAAAGAGAGCTTGAACAAGGCTTCAGTTGATTTTA
CTCAGCTAAAAAGCAACAGTGAGAAGCTACACAAAGAAACCCTTCTGCAGGTCTCCGAACTGCAGGAAAAACTTATAGAA
ATGGTGTCCCATCGCAGCAATCAGGAAGAGCTAATAAAGCGTCTTGGTAATGAAATTCAAGAAAAAACTCATAATTTTGA
AGAAGAACTCAAAAGACAACAGGAGCAGCTTGCTAATCAAATGCAGACGAAGGCCACTGAAGTTGAGAGCGAAAATAAGC
GAAACGCTGTTGAAATACAAAAACTTAAATCTGAACTCGAAGAAAGGAATAAAGCTTTTAAGGCTCAACAGGATAAATTG
GAATATTTGATTAGTGATCATGATACGCTAAAGAGCGCTATTATCAATCTTCAGGCTGAAAAGAAGGAAATCGAGAGTGA
ATTATCTACGGCCAAAGTTAAATTTAGCGAGGAATTACAGTCTCAGAAAGATAACCTAATGAAAAAGGTATCCGAATTGG
AGCTTGAAATTAAAAGAAAGGAAACCGAATTGATTGAACTTGAGCGTGAAAAGAACAATGAAATGGCTGTGCTACAATTT
AAAATGAATCGAATTAACTGCCTGATCGACCAACCAGTGACCACAATTAAACAGCTAAAAGATTCCAAAGGGCCAACCAG
AACTGAGAGCATTCCTACTAAGGTGCAACCGGAAAATACAGACGAATTTTCAAGCACTGCCAGAAAGCGTGCTCGTCGTC
AAAAAATTACCACATATTCCTCCGACTTTGATAGCGGCGATGATATACCAATCGTGGGCAACTCTTTAAGCGGCAAACGT
GCCAAATTATGTGCGCCCATCAAGCCACAAAATAATATTGATATGTTCGACATGTTGAAGAATTCTAAA
>CO16#chr3R C(3)G DPGP African Populations
ATGACGGGCGCCAAGAAAAGATCGGGAGCACCGTTAGTGGATGCAGCTCACTCGAAAGCCCCAAAACCAGGTACAGTTGC
CCAAGAAAAAAACAGCCAAATTCCAACTGTTTGGAAAAAGGATCATGTAAAAACTCAACTTTTCGAAAGATCAAACGAAA
AGCCATCCAAAAAAAGAACTCCGCTAGTGGCTCCTAGAGTTCAGCAATCAAAAATTGAAGCGCAAACTTCTCAGGCTGTG
GAAAAAACACAGGAAGACCAAACTTTTGCAGCCACCATAGACAGTTCAACAAAAAGTATAAAAAAGTCTCCCAAAAACGA
GGGAGAATTATGGGCAGATATTCAGAAGCTGTCGCCCCACACGGGAATAATAATTCATAGCTTCATAAAGCAGTACAACG
AATCGCTAAATAATCTCAAGAAGAAAGACTTGGTGGTCAGCAAGAAAATGAGAGCCATCGCCATGGACTCGTTGAAGAAA
AAATCGGAAAATATCAGCTTGAAGGAAAAGTTGACAAATATGGAACTGGAGCTGACCCAACTGAAAACTGATCTTATCGA
GCAGCAGGAGAAGAACGCAGAGAACATCCAGAAGTACACGGAAATCAACAAAAAGTACACCCACTGCGAGCAACATTACG
ACAAGGAGCTGGAAATCATTAAAGTATGTGTTGAGAAGAAAAATTCAGAGCTCCGAGATGCTCAATCCCGGATGGCCCTG
CAGGCGCAAGAGCTGAATAATATGCAGCAAACGAATCGTGAGTTAGCTGGAGCCTGCGAGAATTATAAAAAGGATTTGGA
AGAAGCAGAAGTGGCCAAATCTATGATTCTACATGAACTTACCGATCTCAAAGAGCTCCACGAAGACCTACAGCTTCAAT
TTGAAGATGTGTCTGCACAAAAGGAAAAGTTTGAGGCAAACATTTTACAATTAAGCAGCGACTTAAATGCAAAGATGCTT
GACTGCGCCCAGCTTGAAGATCGCATTGAGCAGCTGCCAATAGAGGCCAACAAAGCTTTGTCGAAACTGCAACGTGATTT
AGAAGCCAGTGAATTGCAGTTCGTTGATCAGCAACGATTGACTGATCAGGCAACAAGGGAACTCGAACTTGTTCGCAATG
AGATAAATACGTTTAAGACTCTTATTGAGGAAAAGGAAAGAAGACATGTTTCCCTAAGTGATGAACTAACTCAAATGACG
GAGAGATTGAGCGAGCTCGCTGATATCAACGAAAGTTATCTCAATGAGTTGACTGAAACAAAATTGAAGCACTCCCAGGA
AATAAAAGATCAAGCAGATGCCTACGAGATTGTTGTTCAAGAGTTAAAAGAGAGCTTGAACAAGGCTTCAGTTGATTTTA
CTCAGCTAAAAAGCAACAGTGAGAAGCTACACAAAGAAACCCTTCTGCAGGTCTCCGAACTGCAGGAAAAACTTATAGAA
ATGGTGTCCCATCGCAGCAATCAGGAAGAGCTAATAAAGCGTCTTGGTAATGAAATTCAAGAAAAAACTCATAATTTTGA
AGAAGAACTCAAAAGACAACAGGAGCAGCTTGCTAATCAAATGCAGACGAAGGCCACTGAAGTTGAGAGCGAAAATAAGC
GAAACGCTGTTGAAATACAAAAACTTAAATCTGAACTCGAAGAAAGGAATAAAGCTTTTAAGGCTCAACAGGATAAATTG
GAATATTTGATTAGTGATCATGATACGCTAAAGAGCGCTATTATCAATCTTCAGGCTGAAAAGAAGGAAATCGAGAGTGA
ATTATCTACGGCCAAAGTTAAATTTAGCGAGGAATTACAGTCTCAGAAAGATAACCTAATGAAAAAGGTATCCGAATTGG
AGCTTGAAATTAAAAGAAAGGAAACCGAATTGATTGAACTTGAGCGTGAAAAGAACAATGAAATGGCTGTGCTACAATTT
AAAATGAATCGAATTAACTGCCTGATCGACCAACCAGTGACCACAATTAAACAGCTAAAAGATTCCAAAGGGCCAACCAG
AACTGAGAGCATTCCTACTAAGGTGCAACCGGAAAATACAGACGAATTTTCAAGCACTGCCAGAAAGCGTGCTCGTCGTC
AAAAAATTACCACATATTCCTCCGACTTTGATAGCGGCGATGATATACCAATCGTGGGCAACTCTTTAAGCGGCAAACGT
GCCAAATTATGTGCGCCCATCAAGCCACAAAATAATATTGATATGTTCGACATGTTGAAGAATTCTAAA
>CO13N#chr3R C(3)G DPGP African Populations
ATGACGGGCGCCAAGAAAAGATCGGGAGCACCGTTAGTGGATGCAGCTCACTCGAAAGCCCCAAAACCAGGTACAGTTGC
CCAAGAAAAAAACAGCCAAATTCCAACTGTTTGGAAAAAGGATCATGTAAAAACTCAACTTTTCGAAAGATCAAACGAAA
AGCCATCCAAAAAAAGAACTCCGCTAGTGGCTCCTAGAGTTCAGCAATCAAAAATTGAAGCGCAAACTTCTCAGGCTGTG
GAAAAAACACAGGAAGACCAAACTTTTGCAGCCACCATAGACAGTTCAACAAAAAGTATAAAAAAGTCTCCCAAAAACGA
GGGAGAATTATGGGCAGATATTCAGAAGCTGTCGCCCCACACGGGAATAATAATTCATAGCTTCATAAAGCAGTACAACG
AATCGCTAAATAATCTCAAGAAGAAAGACTTGGTGGTCAGCAAGAAAATGAGAGCCATCGCCATGGACTCGTTGAAGAAA
AAATCGGAAAATATCAGCTTGAAGGAAAAGTTGACAAATATGGAACTGGAGCTGACCCAACTGAAAACTGATCTTATCGA
GCAGCAGGAGAAGAACGCAGAGAACATCCAGAAGTACACGGAAATCAACAAAAAGTACACCCACTGCGAGCAACATTACG
ACAAGGAGCTGGAAATCATTAAAGTATGTGTTGAGAAGAAAAATTCAGAGCTCCGAGATGCTCAATCCCGGATGGCCCTA
CAGGCGCAAGAGCTGAATAATATGCAGCAAACGAATCGTGAGTTAGCTGGAGCCTGCGAGAATTATAAAAAGGATTTGGA
AGAAGCAGAAGTGGCCAAATCTATGATTCTACATGAACTTACCGATCTCAAAGAGCTCCACGAAGACCTACAGCTTCAAT
TTGAAGATGTGTCTGCACAAAAGGAAAAGTTTGAGGCAAACATTTTACAATTAAGCAGCGACTTAAATGCAAAGATGCTT
GACTGCGCCCAGCTTGAAGATCGCATTGAGCAGCTGCCAATAGAGGCCAACAAAGCTTTGTCGAAACTGCAACGTGATTT
AGAAGCCAGTGAATTGCAGTTCGTTGATCAGCAACGATTGACTGATCAGGCAACGAGGGAACTCGAACTTGTTCGCAATG
AGATAAATACGTTTAAGACTCTTATTGAGGAAAAGGAAAGAAGACATGTTTCCCTAAGTGATGAACTAACTCAAATGACG
GAGAGATTGAGCGAGCTCGCTGATATCAACGAAAGTTATCTCAATGAGTTGACTGAAACAAAATTGAAGCACTCCCAGGA
AATAAAAGATCAAGCAGATGCCTACGAGATTGTTGTTCAAGAGTTAAAAGAGAGCTTGAACAAGGCTTCAGTTGATTTTA
CTCAGCTAAAAAGCAACAGTGAGAAGCTACACAAAGAAACCCTTCTGCAGGTCTCCGAACTGCAGGAAAAACTTATAGAA
ATGGTGTCCCATCGCAGCAATCAGGAAGAGCTAATAAAGCGTCTTGGTAATGAAATTCAAGAAAAAACTCATAATTTTGA
AGAAGAACTCAAAAGACAACAGGAGCAGCTTGCTAATCAAATGCAGACGAAGGCCACTGAAGTTGAGAGCGAAAATAAGC
GAAACGCTGTTGAAATACAAAAACTTAAATCTGAACTCGAAGAAAGGAATAAAGCTTTTAAGGCTCAACAGGATAAATTG
GAATATTTGATTAGTGATCATGATACGCTAAAGAGCGCTATTATCAATCTTCAGGCTGAAAAGAAGGAAATCGAGAGTGA
ATTATCTACGGCCAAAGTTAAATTTAGCGAGGAATTACAGTCTCAGAAAGATAACCTAATGAAAAAGGTATCCGAATTGG
AGCTTGAAATTAAAAGAAAGGAAACCGAATTGATTGAACTTGAGCGTGAAAAGAACAATGAAATGGCTGTGCTACAATTT
AAAATGAATCGAATTAACTGCCTGATCGACCAACCAGTGACCACAATTAAACAGCTAAAAGATTCCAAAGGGCCAACCAG
AACTGAGAGCATTCCTACTAAGGTGCAACCGGAAAATACAGACGAATTTTCAAGCACTGCCAGAAAGCGTGCTCGTCGTC
AAAAAATTACCACATATTCCTCCGACTTTGATAGCGGCGATGATATACCAATCGTGGGCAACTCTTTAAGCGGCAAACGT
GCCAAATTATGTGCGCCCATCAAGCCACAAAATAATATTGATATGTTCGACATGTTGAAGAATTCTAAA
>UM37#chr3R C(3)G DPGP African Populations
ATGACGGGCGCCAAGAAAAGATCGGGAGCACCGTTAGTGGATGCAGCTCACTCGAAAGCCCCAAAACCAGGTACAGTTGC
CCAAGAAAAAAACAGCCAAATTCCAACTGTTTGGAAAAAGGATCATGTAAAAACTCAACTTTTCGAAAGATCAAACGAAA
AGCCATCCAAAAAAAGAACTCCGCTAGTGGCTCCTAGAGTTCAGCAATCAAAAATTGAAGCGCAAACTTCTCAGGCTGTG
GAAAAAACACAGGAAGACCAAACTTTTGCAGCCACCATAGACAGTTCAACAAAAAGTATAAAAAAGTCTCCCAAAAACGA
GGGAGAATTATGGGCAGATATTCAGAAGCTGTCGCCCCACACGGGAATAATAATTCATAGCTTCATAAAGCAGTACAACG
AATCGCTAAATAATCTCAAGAAGAAAGACTTGGTGGTCAGCAAGAAAATGAGAGCCATCGCCATGGACTCGTTGAAGAAA
AAATCGGAAAATATCAGCTTGAAGGAAAAGTTGACAAATATGGAACTGGAGCTGACCCAACTGAAAACTGATCTTATCGA
GCAGCAGGAGAAGAACGCAGAGAACATCCAGAAGTACACGGAAATCAACAAAAAGTACACCCACTGCGAGCAACATTACG
ACAAGGAGCTGGAAATCATTAAAGTATGTGTTGAGAAGAAAAATTCAGAGCTCCGAGATGCTCAATCCCGGATGGCCCTG
CAGGCGCAAGAGCTGAATAATATGCAGCAAACGAATCGTGAGTTAGCTGGAGCCTGCGAGAATTATAAAAAGGATTTGGA
AGAAGCAGAAGTGGCCAAATCTATGATTCTACATGAACTTACCGATCTCAAAGAGCTCCACGAAGACCTACAGCTTCAAT
TTGAAGATGTGTCTGCACAAAAGGAAAAGTTTGAGGCAAACATTTTACAATTAAGCAGCGACTTAAATGCAAAGATGCTT
GACTGCGCCCAGCTTGAAGATCGCATTGAGCAGCTGCCAATAGAGGCCAACAAAGCTTTGTCGAAACTGCAACGTGATTT
AGAAGCCAGTGAATTGCAGTTCGTTGATCAGCAACGATTGACTGATCAGGCAACAAGGGAACTCGAACTTGTTCGCAATG
AGATAAATACGTTTAAGACTCTTATTGAGGAAAAGGAAAGAAGACATGTTTCCCTAAGTGATGAACTAACTCAAATGACG
GAGAGATTGAGCGAGCTCGCTGATATCAACGAAAGTTATCTCAATGAGTTGACTGAAACAAAATTGAAGCACTCCCAGGA
AATAAAAGATCAAGCAGATGCCTACGAGATTGTTGTTCAAGAGTTAAAAGAGAGCTTGAACAAGGCTTCAGTTGATTTTA
CTCAGCTAAAAAGCAACAGTGAGAAGCTACACAAAGAAACCCTTCTGCAGGTCTCCGAACTGCAGGAAAAACTTATAGAA
ATGGTGTCCCATCGCAGCAATCAGGAAGAGCTAATAAAGCGTCTTGGTAATGAAATTCAAGAAAAAACTCATAATTTTGA
AGAAGAACTCAAAAGGCAACAGGAGCAGCTTGCTAATCAAATGCAGACGAAGGCCACTGAAGTTGAGAGCGAAAATAAGC
GAAACGCTGTTGAAATACAAAAACTTAAATCTGAACTCGAAGAAAGGAATAAAGCTTTTAAGGCTCAACAGGATAAATTG
GAATATTTGATTAGTGATCATGATACGCTAAAGAGCGCTATTATCAATCTTCAGGCTGAAAAGAAGGAAATCGAGAGTGA
ATTATCCACGGCCAAAGTTAAATTTAGCGAGGAATTACAGTCTCAGAAAGATAACCTAATGAAAAAGGTATCCGAATTGG
AGCTTGAAATTAAAAGAAAGGAAACCGAATTGATTGAACTTGAGCGCGAAAAGAACAATGAAATGGCTGTGCTACAATTT
AAAATGAATCGAATTAATTGCCTGATCGACCAACCAGTGACCACAATTAAACAGCTAAAAGATTCCAAAGGGCCAACCAG
AACTGAGAGCATTCCTACTAAGGTGCAACCGGAAAATACAGACGAATTTTCAAGCACTGCCAGAAAGCGTGCTCGTCGTC
AAAAAATTACCACATATTCCTCCGACTTTGATAGCGGCGATGATATACCAATCGTGGGCAACTCTTTAAGCGGCAAACGT
GCCAAATTATGTGCGCCCATCAAGCCACAAAATAATATTGATATGTTCGACATGTTGAAGAATTCTAAA
>CO15N#chr3R C(3)G DPGP African Populations
ATGACGGGCGCCAAGAAAAGATCGGGAGCACCGTTAGTGGATGCAGCTCACTCGAAAGCCCCAAAACCAGGTACAGTTGC
CCAAGAAAAAAACAGCCAAATTCCAACTGTTTGGAAAAAGGATCATGTAAAAACTCAACTTTTCGAAAGATCAAACGAAA
AGCCATCCAAAAAAAGAACTCCGCTAGTGGCTCCTAGAGTTCAGCAATCAAAAATTGAAGCGCAAACTTCTCAGGCTGTG
GAAAAAACACAGGAAGACCAAACTTTTGCAGCCACCATAGACAGTTCAACAAAAAGTATAAAAAAGTCTCCCAAAAACGA
GGGAGAATTATGGGCAGATATTCAGAAGCTGTCGCCCCACACGGGAATAATAATTCATAGCTTCATAAAGCAGTACAACG
AATCGCTAAATAATCTCAAGAAGAAAGACTTGGTGGTCAGCAAGAAAATGAGAGCCATCGCCATGGACTCGTTGAAGAAA
AAATCGGAAAATATCAGCTTGAAGGAAAAGTTGACAAATATGGAACTGGAGCTGACCCAACTGAAAACTGATCTTATCGA
GCAGCAGGAGAAGAACGCAGAGAACATCCAGAAGTACACGGAAATCAACAAAAAGTACACCCACTGCGAGCAACATTACG
ACAAGGAGCTGGAAATCATTAAAGTATGTGTTGAGAAGAAAAATTCAGAGCTCCGAGATGCTCAATCCCGGATGGCCCTG
CAGGCGCAAGAGCTGAATAATATGCAGCAAACGAATCGCGAGTTAGCTGGAGCCTGCGAGAATTATAAAAAGGATTTGGA
AGAAGCAGAAGTGGCCAAATCTATGATTCTACATGAACTTACCGATCTCAAAGAGCTGCACGAAGACCTACAGCTTCAAT
TTGAAGATGTGTCTGCACAAAAAGAAAAGTTTGAGGCAAACATTTTACAATTAAGCAGCGACTTAAATGCAAAGATGCTT
GACTGCGCCCAGCTTGAAGATCGCATTGAGCAGCTGCCAATAGAGGCCAACAAAGCTTTGTCGAAACTGCAACGTGATTT
AGAAGCCAGTGAATTGCAGTTCGTGGATCAGCAACGATTGACTGATCAGGCAACAAGGGAACTCGAACTTGTTCGCAATG
AGATAAATACGTTTAAGACTCTTATTGAGGAAAAGGAAAGAAGACATGTTTCCCTAAGTGATGAACTAACTCAAATGACG
GAGAGATTGAGCGAGCTCGCTGATATCAACGAAAGTTATCTCAATGAGTTGACTGAAACAAAATTGAAACACTCCCAGGA
AATAAAAGATCAAGCAGATGCCTACGAGATTGTTGTTCAAGAGTTAAAAGAGAGCTTGAACAAGGCTTCAGTTGATTTTA
CTCAGCTAAAAAGCAACAGTGAGAAGCTACACAAAGAAACCCTTCTGCAGGTCTCCGAACTGCAGGAAAAACTTATAGAA
ATGGTGTCCCATCGCAGCAATCAGGAAGAGCTAATAAAGCGTCTTGGTAATGAAATTCAAGAAAAAACTCATAATTTTGA
AGAAGAACTCAAAAGGCAACAGGAGCAGCTTGCTAATCAAATGCAGACGAAGGCCACTGAAGTTGAGAGCGAAAATAAGC
GAAACGCTGTTGAAATACAAAAACTTAAATCTGAACTCGAAGAAAGGAATAAAGCTTTTAAGGCTCAACAGGATAAATTG
GAATATTTGATTAGTGATCATGATACGCTAAAGAGCGCTATTATCAATCTTCAGGCTGAAAAGAAGGAAATCGAGAGTGA
ATTATCTACGGCCAAAGTTAAATTTAGCGAGGAATTACAGTCTCAGAAAGATAACCTAATGAAAAAGGTATCCGAATTGG
AGCTTGAAATTAAAAGAAAGGAAACCGAATTGATTGAACTTGAGCGTGAAAAGAACAATGAAATGGCTGTGCTACAATTT
AAAATGAATCGAATTAACTGCCTGATCGACCAACCAGTGACCACAATTAAACAGCTAAAAGATTCCAAAGGGCCAACCAG
AACTGAGAGCATTCCTACTAAGGTGCAACCGGAAAATACAGACGAATTTTCAAGCACTGCCAGAAAGCGTGCTCGTCGTC
AAAAAATTACCACATATTCCTCCGACTTTGATAGCGGCGATGATATACCAATCGTGGGCAACTCTTTAAGCGGCAAACGT
GCCAAATTATGTGCGCCCATCAAGCCACAAAATAATATTGATATGTTCGACATGTTGAAGAATTCTAAA
>CO8N#chr3R C(3)G DPGP African Populations
ATGACGGGCGCCAAGAAAAGATCGGGAGCACCGTTAGTGGATGCAGCTCACTCGAAAGCCCCAAAACCAGGTACAGTTGC
CCAAGAAAAAAACAACCAAATTCCAACTGTTTGGAAAAAGGATCATGTAAAAACTCAACTTTTCGAAAGATCAAACGAAA
AGCCATCCAAAAAAAGAACTCCGCTAGTGGCTCCTAGAGTTCAGCAATCAAAAATTGAAGCGCAAACTTCTCAGGCTGTG
GAAAAAACACAGGAAGACCAAACTTTTGCAGCCACCATAGACAGTTCAACAAAAAGTATAAAAAAGTCTCCCAAAAACGA
GGGAGAATTATGGGCAGATATTCAGAAGCTGTCGCCCCACACGGGAATAATAATTCATAGCTTCATAAAGCAGTACAACG
AATCGCTAAATAATCTCAAGAAGAAAGACTTGGTGGTCAGCAAGAAAATGAGAGCCATCGCCATGGACTCGTTGAAGAAA
AAATCGGAAAATATCAGCTTGAAGGAAAAGTTGACAAATATGGAACTGGAGCTGACCCAACTGAAAACTGATCTTATCGA
GCAGCAGGAGAAGAACGCAGAGAACATCCAGAAGTACACGGAAATCAACAAAAAGTACACCCACTGCGAGCAACATTACG
ACAAGGAGCTGGAAATCATTAAAGTATGTGTTGAGAAGAAAAATTCAGAGCTCCGAGATGCTCAATCCCGGATGGCCCTG
CAGGCGCAAGAGCTGAATAATATGCAGCAAACGAATCGTGAGTTAGCTGGAGCCTGCGAGAATTATAAAAAGGATTTGGA
AGAAGCAGAAGTGGCCAAATCTATGATTCTACATGAACTTACCGATCTCAAAGAGCTCCACGAAGACCTACAGCTTCAAT
TTGAAGATGTGTCTGCACAAAAGGAAAAGTTTGAGGCAAACATTTTACAATTAAGCAGCGACTTAAATGCAAAGATGCTT
GACTGCGCCCAGCTTGAAGATCGCATTGAGCAGCTGCCAATAGAGGCCAACAAAGCTTTGTCGAAACTGCAACGTGATTT
AGAAGCCAGTGAATTGCAGTTCGTTGATCAGCAACGATTGACTGATCAGGCAACAAGGGAACTCGAACTTGTTCGCAATG
AGATAAATACGTTTAAGACTCTTATTGAGGAAAAGGAAAGAAGACATGTTTCCCTAAGTGATGAACTAACTCAAATGACG
GAGAGATTGAGCGAGCTCGCTGATATCAACGAAAGTTATCTCAATGAGTTGACTGAAACAAAATTGAAGCACTCCCAGGA
AATAAAAGATCAAGCAGATGCCTACGAGATTGTTGTTCAAGAGTTAAAAGAGAGCTTGAACAAGGCTTCAGTTGATTTTA
CTCAGCTAAAAAGCAACAGTGAGAAGCTACACAAAGAAACCCTTCTGCAGGTCTCCGAACTGCAGGAAAAACTTATAGAA
ATGGTGTCCCATCGCAGCAATCAGGAAGAGCTAATAAAGCGTCTTGGTAATGAAATTCAAGAAAAAACTCATAATTTTGA
AGAAGAACTCAAAAGACAACAGGAGCAGCTTGCTAATCAAATGCAGACGAAGGCCACTGAAGTTGAGAGCGAAAATAAGC
GAAACGCTGTTGAAATACAAAAACTTAAATCTGAACTCGAAGAAAGGAATAAAGCTTTTAAGGCTCAACAGGATAAATTG
GAATATTTGATTAGTGATCATGATACGCTAAAGAGCGCTATTATCAATCTTCAGGCTGAAAAGAAGGAAATCGAGAGTGA
ATTATCTACGGCCAAAGTTAAATTTAGCGAGGAATTACAGTCTCAGAAAGATAACCTAATGAAAAAGGTATCCGAATTGG
AGCTTGAAATTAAAAGAAAGGAAACCGAATTGATTGAACTTGAGCGTGAAAAGAACAATGAAATGGCTGTGCTACAATTT
AAAATGAATCGAATTAACTGCCTGATCGACCAACCAGTGACCACAATTAAACAGCTAAAAGATTCCAAAGGGCCAACCAG
AACTGAGAGCATTCCTACTAAGGTGCAACCGGAAAATACAGACGAATTTTCAAGCACTGCCAGAAAGCGTGCTCGTCGTC
AAAAAATTACCACATATTCCTCCGACTTTGATAGCGGCGATGATATACCAATCGTGGGCAACTCTTTAAGCGGCAAACGT
GCCAAATTATGTGCGCCCATCAAGCCACAAAATAATATTGATATGTTCGACATGTTGAAGAATTCTAAA
>RG6N#chr3R C(3)G DPGP African Populations
ATGACGGGCGCCAAGAAAAGATCGGGAGCACCGTTAGTGGATGCAGCTCACTCGAAAGCCCCAAAACCAGGTACAGTTGC
CCAAGAAAAAAACAGCCAAATTCCAACTGTTTGGAAAAAGGATCATGTAAAAACTCAACTTTTCGAAAGATCAAACGAAA
AGCCATCCAAAAAAAGAACTCCGCTAGTGGCTCCTAGAGTTCAGCAATCAAAAATTGAAGCGCAAACTTCTCAGGCTGTG
GAAAAAACACAGGAAGACCAAACTTTTGCAGCCACCATAGACAGTTCAACAAAAAGTATAAAAAAGTCTCCCAAAAACGA
GGGAGAATTATGGGCAGATATTCAGAAGCTGTCGCCCCACACGGGAATAATAATTCATAGCTTCATAAAGCAGTACAACG
AATCGCTAAATAATCTCAAGAAGAAAGACTTGGTGGTCAGCAAGAAAATGAGAGCCATCGCCATGGACTCGTTGAAGAAA
AAATCGGAAAATATCAGCTTGAAGGAAAAGTTGACAAATATGGAACTGGAGCTGACCCAACTGAAAACTGATCTTATCGA
GCAGCAGGAGAAGCACGCAGAGAACATCCAGAAGTACACGGAAATCAACAAAAAGTACACCCACTGCGAGCAACATTACG
ACAAGGAGCTGGAAATCATTAAAGTATGTGTTGAGAAGAAAAATTCAGAGCTCCGAGATGCTCAATCCCGGATGGCCCTG
CAGGCGCAAGAGCTGAATAATATGCAGCAAACGAATCGTGAGTTAGCTGGAGCCTGCGAGAATTATAAAAAGGATTTGGA
AGAAGCAGAAGTGGCCAAATCTATGATTCTACATGAACTTACCGATCTCAAAGAGCTCCACGAAGACCTACAGCTTCAAT
TTGAAGATGTGTCTGCACAAAAGGAAAAGTTTGAGGCAAACATTTTACAATTAAGCAGCGACTTAAATGCAAAGATGCTT
GACTGCGCCCAGCTTGAAGATCGCATTGAGCAGCTGCCAATAGAGGCCAACAAAGCTTTGTCGAAACTGCAACGTGATTT
AGAAGCCAGTGAATTGCAGTTCGTTGATCAGCAACGATTGACTGATCAGGCAACAAGGGAACTCGAACTTGTTCGCAATG
AGATAAATACGTTTAAGACTCTTATTGAGGAAAAGGAAAGAAGACATGTTTCCCTAAGTGATGAACTAACTCAAATGACG
GAGAGATTGAGCGAGCTCGCTGATATCAACGAAAGTTATCTCAATGAGTTGACTGAAACAAAATTGAAGCACTCCCAGGA
AATAAAAGATCAAGCAGATGCCTACGAGATTGTTGTTCAAGAGTTAAAAGAGAGCTTGAACAAGGCTTCAGTTGATTTTA
CTCAGCTAAAAAGCAACAGTGAGAAGCTACACAAAGAAACCCTTCTGCAGGTCTCCGAACTGCAGGAAAAACTTATAGAA
ATGGTGTCCCATCGCAGCAATCAGGAAGAGCTAATAAAGCGTCTTGGTAATGAAATTCAAGAAAAAACTCATAATTTTGA
AGAAGAACTCAAAAGACAACAGGAGCAGCTTGCTAATCAAATGCAGACGAAGGCCACTGAAGTTGAGAGCGAAAATAAGC
GAAACGCTGTTGAAATACAAAAACTTAAATCTGAACTCGAAGAAAGGAATAAAGCTTTTAAGGCTCAACAGGATAAATTG
GAATATTTGATTAGTGATCATGATACGCTAAAGAGCGCTATTATCAATCTTCAGGCTGAAAAGAAGGAAATCGAGAGTGA
ATTATCTACGGCCAAAGTTAAATTTAGCGAGGAATTACAGTCTCAGAAAGATAACCTAATGAAAAAGGTATCCGAATTGG
AGCTTGAAATTAAAAGAAAGGAAACCGAATTGATTGAACTTGAGCGTGAAAAGAACAATGAAATGGCTGTGCTACAATTT
AAAATGAATCGAATTAACTGCCTGATCGACCAACCAGTGACCACAATTAAACAGCTAAAAGATTCCAAAGGGCCAACCAG
AACTGAGAGCATTCCTACTAAGGTGCAACCGGAAAATACAGACGAATTTTCAAGCACTGCCAGAAAGCGTGCTCGTCGTC
AAAAAATTACCACATATTCCTCCGACTTTGATAGCGGCGATGATATACCAATCGTGGGCAACTCTTTAAGCGGCAAACGT
GCCAAATTATGTGCGCCCATCAAGCCACAAAATAATATTGATATGTTCGACATGTTGAAGAATTCTAAA
>GU6#chr3R C(3)G DPGP African Populations
ATGACGGGCGCCAAGAAAAGATCGGGAGCACCGTTAGTGGATGCAGCTCACTCGAAAGCCCCAAAACCAGGTACAGTTGC
CCAAGAAAAAAACAGCCAAATTCCAACTGTTTGGAAAAAGGATCATGTAAAAACTCAACTTTTCGAAAGATCAAACGAAA
AGCCATCCAAAAAAAGAACTCCGCTAGTGGCTCCTAGAGTTCAGCAATCAAAAATTGAAGCGCAAACTTCTCAGGCTGTG
GAAAAAACACAGGAAGACCAAACTTTTGCAGCCACCATAGACAGTTCAACAAAAAGTCTAAAAAAGTCTCCCAAAAACGA
GGGAGAATTATGGGCAGATATTCAGAAGCTGTCGCCCCACACGGGAATAATAATTCATAGCTTCATAAAGCAGTACAACG
AATCGCTAAATAATCTCAAGAAGAAAGACTTGGTGGTCAGCAAGAAAATGAGAGCCATCGCCATGGACTCGCTGAAGAAA
AAATCGGAAAATATCAGCTTGAAGGAAAAGTTGACAAATATGGAACTGGAGCTGACCCAACTGAAAACTGATCTTATCGA
GCAGCAGGAGAAGAACGCAGAGAACATCCAGAAGTACACGGAAATCAACAAAAAGTACACCCACTGCGAGCAACATTACG
ACAAGGAGCTGGAAATCATTAAAGTATGTGTTGAGAAGAAAAATTCAGAGCTCCGAGATGCTCAATCCCGGATGGCCCTG
CAGGCGCAAGAGCTGAATAATATGCAGCAAACGAATCGTGAGTTAGCTGGAGCCTGCGAGAATTATAAAAAGGATTTGGA
AGAAGCAGAAGTGGCCAAATCTATGATTCTACATGAACTTACCGATCTCAAAGAGCTCCACGAAGACCTACAGCTTCAAT
TTGAAGATGTGTCTGCACAAAAGGAAAAGTTTGAGGCAAACATTTTACAATTAAGCAGCGACTTAAATGCAAAGATGCTT
GACTGCGCCCAGCTTGAAGATCGCATTGAGCAGCTGCCAATAGAGGCCAACAAAGCTTTGTCGAAACTGCAACGTGATTT
AGAAGCCAGTGAATTGCAGTTCGTGGATCAGCAACGATTGACTGATCAGGCAACGAGGGAACTCGAACTTGTTCGCAATG
AGATAAATACGTTTAAGACTCTTATTGAGGAAAAGGAAAGAAGACATGTTTCCCTAAGTGATGAACTAACTCAAATGACG
GAGAGATTGAGCGAGCTCGCTGATATCAACGAAAGTTATCTCAATGAGTTGACTGAAACAAAATTGAAGCACTCCCAGGA
AATAAAAGATCAAGCAGATGCCTACGAGATTGTTGTTCAAGAGTTAAAAGAGAGCTTGAACAAGGCTTCAGTTGATTTTA
CTCAGCTAAAAAGCAACAGTGAGAAGCTACACAAAGAAACCCTTCTGCAGGTCTCCGAACTGCAGGAAAAACTTATAGAA
ATGGTGTCCCATCGCAGCAATCAGGAAGAGCTAATAAAGCGTCTTGGTAATGAAATTCAAGAAAAAACTCATAATTTTGA
AGAAGAACTCAAAAGACAACAGGAGCAGCTTGCTAATCAAATGCAGACGAAGACCACTGAAGTTGAGAGCGAAAATAAGC
GAAACGCTGTTGAAATACAAAAACTTAAATCTGAACTCGAAGAAAGGAATAAAGCTTTTAAGGCTCAACAGGATAAATTG
GAATATTTGATTAGTGATCATGATACGCTAAAGAGCGCTATTATCAATCTTCAGGCTGAAAAGAAGGAAATCGAGAGTGA
ATTATCTACGGCCAAAGTTAAATTTAGCGAGGAATTACAGTCTCAGAAAGATAACCTAATGAAAAAGGTATCCGAATTGG
AGCTTGAAATTAAAAGAAAGGAAACCGAATTGATTGAACTTGAGCGTGAAAAGAACAATGAAATGGCTGTGCTACAATTT
AAAATGAATCGAATTAACTGCCTGATCGACCAACCAGTGACCACAATTAAACAGCTAAAAGATTCCAAAGGGCCAACCAG
AACTGAGAGCATTCCTACTAAGGTGCAACCCGAAAATACAGACGAATTTTCAAGCACTGCCAGAAAGCGTGCTCGTCGTC
AAAAAATTACCACATATTCCTCCGACTTTGATAGCGGCGATGATATACCAATCGTGGGCAACTCTTTAAGCGGCAAACGT
GCCAAATTATGTGCGCCCATCAAGCCACAAAATAATATTGATATGTTCGACATGTTGAAGAATTCTAAA
>ED5N#chr3R C(3)G DPGP African Populations
ATGACGGGCGCCAAGAAAAGATCGGGAGCACCGTTAGTGGATGCAGCTCACTCGAAAGCCCCAAAACCAGGTACAGTTGC
CCAAGAAAAAAACAGCCAAATTCCAACTGTTTGGAAAAAGGATCATGTAAAAACTCAACTTTTCGAAAGATCAAACGAAA
AGCCATCCAAAAAAAGAACTCCGCTAGTGGCTCCTAGAGTTCAGCAATCAAAAATTGAAGCGCAAACTTCTCAGGCTGTG
GAAAAAACACAGGAAGACCAAACTTTTGCAGCCACCATAGACAGTTCAACAAAAAGTCTAAAAAAGTCTCCCAAAAACGA
GGGAGAATTATGGGCAGATATTCAGAAGCTGTCGCCCCACACGGGAATAATAATTCATAGCTTCATAAAGCAGTACAACG
AATCGCTAAATAATCTCAAGAAGAAAGACTTGGTGGTCAGCAAGAAAATGAGAGCCATCGCCATGGACTCGTTCAAGAAA
AAATCGGAAAATATCAGCTTGAAGGAAAAGTTGACAAATATGGAACTGGAGCTGACCCAACTGAAAACTGATCTTATCGA
GCAGCAGGAGAAGAACGCAGAGAACATCCAGAAGTACACGGAAATCAACAAAAAGTACACCCACTGCGAGCAACATTACG
ACAAGGAGCTGGAAATCATTAAAGTATGTGTTGAGAAGAAAAATTCAGAGCTCCGAGATGCTCAATCCCGGATGGCCCTG
CAGGCGCAAGAGCTGAATAATATGCAGCAAACGAATCGTGAGTTAGCTGGAGCCTGCGAGAATTATAAAAAGGATTTGGA
AGAAGCAGAAGTGGCCAAATCTATGATTCTACATGAACTTACCGATCTCAAAGAGCTCCACGAAGACCTACAGCTTCAAT
TTGAAGATGTGTCTGCACAAAAGGAAAAGTTTGAGGCAAACATTTTACAATTAAGCAGCGACTTAAATGCAAAGATGCTT
GACTGCGCCCAGCTTGAAGATCGCATTGAGCAGCTGCCAATAGAGGCCAACAAAGCTTTGTCGAAACTGCAACGTGATTT
AGAAGCCAGTGAATTGCAGTTCGTGGATCAGCAACGATTGACTGATCAGGCAACGAGGGAACTCGAACTTGTTCGCAATG
AGATAAATACGTTTAAGACTCTTATTGAGGAAAAGGAAAGAAGACATGTTTCCCTAAGTGATGAACTAACTCAAATGACG
GAGAGATTGAGCGAGCTCGCTGATATCAACGAAAGTTATATCAATGAGTTGACTGAAACAAAATTGAAGCACTCCCAGGA
AATAAAAGATCAAGCAGATGCCTACGAGATTGTTGTTCAAGAGTTAAAAGAGAGCTTGAACAAGGCTTCAGTTGATTTTA
CTCAGCTAAAAAGCAACAGTGAGAAGCTACACAAAGAAACCCTTCTGCAGGTCTCCGAACTGCAGGAAAAACTTATAGAA
ATGGTGTCCCATCGCAGCAATCAGGAAGAGCTAATAAAGCGTCTTGGTAATGAAATTCAAGAAAAAACTCATAATTTTGA
AGAAGAACTCAAAAGGCAACAGGAGCAGCTTGCTAATCAAATGCAGACGAAGGCCACTGAAGTTGAGAGCGAAAATAAGC
GAAACGCTGTTGAAATACAAAAACTTAAATCTGAACTCGAAGAAAGGAATAAAGCTTTTAAGGCTCAACAGGATAAATTG
GAATATTTGATTAGTGATCATGATACGCTAAAGAGCGCTATTATCAATCTTCAGGCTGAAAAGAAGGAAATCGAGAGTGA
ATTATCCACGGCCAAAGTTAAATTTAGCGAGGAATTACAGTCTCAGAAAGATAACCTAATGAAAAAGGTATCCGAATTGG
AGCTTGAAATTAAAAGAAAGGAAACCGAATTGATTGAACTTGAGCGCGAAAAGAACAATGAAATGGCTGTGCTACAATTT
AAAATGAATCGAATTAATTGCCTGATCGACCAACCAGTGACCACAATTAAACAGCTAAAAGATTCCAAAGGGCCAACCAG
AACTGAGAGCATTCCTACTAAGGTGCAACCGGAAAATACAGACGAATTTTCAAGCACTGCCAGAAAGCGTGCTCGTCGTC
AAAAAATTACCACATATTCCTCCGACTTTGATAGCGGCGATGATATACCAATCGTGGGCAACTCTTTAAGCGGCAAACGT
GCCAAATTATGTGCGCCCATCAAGCCACAAAATAATATTGATATGTTCGACATGTTGAAGAATTCTAAA
>GA187#chr3R C(3)G DPGP African Populations
ATGACGGGCGCCAAGAAAAGATCGGGAGCACCGTTAGTGGATGCAGCTCACTCGAAAGCCCCAAAACCAGGTACAGTTGC
CCAAGAAAAAAACAGCCAAATTCCAACTGTTTGGAAAAAGGATCATGTAAAAACTCAACTTTTCGAAAGATCAAACGAAA
AGCCATCCAAAAAAAGAACTCCGCTAGTGGCTCCTAGAGTTCAGCAATCAAAAATTGAAGCGCAAACTTCTCAGGCTGTG
GAAAAAACACAGGAAGACCAAACTTTTGCAGCCACCATAGACAGTTCAACAAAAAGTCTAAAAAAGTCTCCCAAAAACGA
GGGAGAATTATGGGCAGATATTCAGAAGCTGTCGCCCCACACGGGAATAATAATTCATAGCTTCATAAAGCAGTACAACG
AATCGCTAAATAATCTCAAGAAGAAAGACTTGGTGGTCAGCAAGAAAATGAGAGCCATCGCCATGGACTCGTTGAAGAAA
AAATCGGAAAATATCAGCTTGAAGGAAAAGTTGACAAATATGGAACTGGAGCTGACCCAACTGAAAACTGATCTTATCGA
GCAGCAGGAGAAGAACGCAGAGAACATCCAGAAGTACACGGAAATCAACAAAAAGTACACCCACTGCGAGCAACATTACG
ACAAGGAGCTGGAAATCATTAAAGTATGTGTTGAGAAGAAAAATTCAGAGCTCCGAGATGCTCAATCCCGGATGGCCCTG
CAGGCGCAAGAGCTGAATAATATGCAGCAAACGAATCGTGAGTTAGCTGGAGCCTGCGAGAATTATAAAAAGGATTTGGA
AGAAGCAGAAGTGGCCAAATCTATGATTCTACATGAACTTACCGATCTCAAAGAGCTCCACGAAGACCTCCAGCTTCAAT
TTGAAGATGTGTCTGCACAAAAGGAAAAGTTTGAGGCAAACATTTTACAATTAAGCAGCGACTTAAATGCAAAGATGCTT
GACTGCGCCCAGCTTGAAGATCGCATTGAGCAGCTACCAATAGAGGCCAACAAAGCTTTGTCGAAACTGCAACGTGATTT
AGAAGACAGTGAATTGCAGTTCGTGGATCAGCAACGATTGACTGATCAGGCAACAAGGGAACTCGAACTTGTTCGCAATG
AGATAAATACGTTTAAGACTCTTATTGAGGAAAAGGAAAGAAGACATGTTTCCCTAAGTGATGAACTAACTCAAATGACG
GAGAGATTGAGCGAGCTCGCTGATATCAACGAAAGTTATCTCAATGAGTTGACTGAAACAAAATTGAAGCACTCCCAGGA
AATAAAAGATCAAGCAGATGCCTACGAGATTGTTGTTCAAGAGTTAAAAGAGAGCTTGAACAAGGCTTCAGTTGATTTTA
CTCAGCTAAAAAGCAACAGTGAGAAGCTACACAAAGAAACCCTTCTGCAGGTCTCCGAACTGCAGGAAAAACTTATAGAA
ATGGTGTCCCATCGCAGCAATCAGGAAGAGCTAATAAAGCGTCTTGGTAATGAAATTCAAGAAAAAACTCATAATTTTGA
AGAAGAACTCAAAAGACAACAGGAGCAGCTTGCTAATCAAATGCAGACGAAGGCCACTGAAGTTGAGAGCGAAAATAAGC
GAAACGCTGTTGAAATACAAAAACTTAAATCTGAACTCGAAGAAAGGAATAAAGCTTTTAAGGCTCAACAGGATAAATTG
GAATATTTGATTAGTGATCATGATACGCTAAAGAGCGCTATTATCAATCTTCAGGCTGAAAAGAAGGAAATCGAGAGTGA
ATTATCTACGGCCAAAGTTAAATTTAGCGAGGAATTACAGTCTCAGAAAGATAACCTAATGAAAAAGGTATCCGAATTGG
AGCTTGAAATTAAAAGAAAAGAAACCGAATTGATTGAACTTGAGCGTGAAAAGAACAATGAAATGGCTGTGCTACAATTT
AAAATGAATCGAATTAACTGCCTGATCGACCAACCAGTGACCACAATTAAACAGCTAAAAGATTCCAAAGGGCCAACCAG
AACTGAGAGCATTCCTACTAAGGTGCAACCGGAAAATACAGACGAATTTTCAAGCACTGCCAGAAAGCGTGCTCGTCGTC
AAAAAATTACCACATATTCCTCCGACTTTGATAGCGGCGATGATATACCAATCGTGGGCAACTCTTTAAGCGGCAAACGT
GCCAAATTATGTGCGCCCATCAAGCCACAAAATAATATTGATATGTTCGACATGTTGAAGAATTCTAAA
>EZ63-1-3#chr3R C(3)G DPGP African Populations
ATGACGGGCGCCAAGAAAAGATCGGGAGCACCGTTAGTGGATGCAGCTCACTCGAAAGCCCCAAAACCAGGTACAGTTGC
CCAAGAAAAAAACAGCCAAATTCCAACTGATTGGAAAAAGGATCATGTAAAAACTCAACTTTTCGAAAGATCAAACGAAA
AGCCATCCAAAAAAAGAACTCCGCTAGTGGCTCCTAGAGTTCAGCAATCAAAAATTGAAGCGCAAACTTCTCAGGCTGTG
GAAAAAACACAGGAAGACCAAACTTTTGCAGCCACCATAGACAGTTCAACAAAAAGTCTAAAAAAGTCTCCCAAAAACGA
GGGAGAATTATGGGCAGATATTCAGAAGCTGTCGCCCCACACGGGAGTAATTATTCATAGCTTCATAAAGCAGTACAACG
ACTCGCTAAATAATCTCAAGAAGAAAGACTTGGTGGTCAGCAAGAAAATGAGAGCCATCGCCATGGACTCGTTGAAGAAA
AAATCGGAAAATATCAGCTTGAAGGAAAAGTTGACAAATATGGAACTGGAGCTGACCCAACTGAAAACTGATCTTATCGA
GCAGCAGGAGAAGAACGCAGAGAACATCCAGAAGTACACGGAAATCAACAAAAAGTACACCCACTGCGAGCAACATTACG
ACAAGGAGCTGGAAATCATTAAAGTATGTGTTGAGAAGAAAAATTCAGAGCTCCGAGATGCTCAATCCCGGATGGCCCTG
CAGGCGCAAGAGCTGAATAATATGCAGCAAACGAATCGCGAGTTAGCTGGAGCCTGCGAGAATTATAAAAAGGATTTGGA
AGAAGCAGAAGTGGCCAAATCTATGATTCTACATGAACTTACCGATCTCAAAGAGCTGCACGAAGACCTACAGCTTCAAT
TTGAAGATGTGTCTGCACAAAAAGAAAAGTTTGAGGCAAACATTTTACAATTAAGCAGCGACTTAAATGCAAAGATGCTT
GACTGCGCCCAGCTTGAAGATCGCATTGAGCAGCTGCCAATAGAGGCCAACAAAGCTTTGTCGAAACTGCAACGTGATTT
AGAAGCCAGTGAATTGCAGTTCGTGGATCAGCAACGATTGACTGATCAGGCAACAAGGGAACTCGAACTTGTTCGCAATG
AGATAAATACGTTTAAGACTCTTATTGAGGAAAAGGAAAGAAGACATGTTTCCCTAAGTGATGAACTAACTCAAATGACG
GAGAGATTGAGCGAGCTCGCTGATATCAACGAAAGTTATCTCAATGAGTTGACTGAAACAAAATTGAAGCACTCCCAGGA
AATAAAAGATCAAGCAGATGCCTACGAGATTGTTGTTCAAGAGTTAAAAGAGAGCTTGAACAAGGCTTCAGTTGATTTTA
CTCAGCTAAAAAGCAACAGTGAGAAGCTACACAAAGAAACCCTTCTGCAGGTCTCCGAACTGCAGGAAAAACTTATAGAA
ATGGTGTCCCATCGCAGCAATCAGGAAGAGCTAATAAAGCGTCTTGGTAATGAAATTCAAGAAAAAACTCATAATTTTGA
AGAAGAACTCAAAAGGCAACAGGAGCAGCTTGCTAATCAAATGCAGACGAAGGCCACTGAAGTTGAGAGCGAAAATAAGC
GAAACGCTGTTGAAATACAAAAACTTAAATCTGAACTCGAAGAAAGGAATAAAGCTTTTAAGGCTCAACAGGATAAATTG
GAATATTTGATTAGTGATCATGATACGCTAAAGAGCGCTATTATCAATCTTCAGGCTGAAAAGAAGGAAATCGAGAGTGA
ATTATCCACGGCCAAAGTTAAATTTAGCGAGGAATTACAGTCTCAGAAAGATAACCTAATGAAAAAGGTATCCGAATTGG
AGCTTGAAATTAAAAGAAAGGAAACCGAATTGATTGAACTTGAGCGCGAAAAGAACAATGAAATGGCTGTGCTACAATTT
AAAATGAATCGAATTAATTGCCTGATCGACCAACCAGTGACCACAATTAAACAGCTAAAAGATTCCAAAGGGCCAACCAG
AACTGAGAGCATTCCTACTAAGGTGCAACCGGAAAATACAGACGAATTTTCAAGCACTGCCAGAAAGCGTGCTCGTCGTC
AAAAAATTACCACATATTCCTCCGACTTTGATAGCGGCGATGATATACCAATCGTGGGCAACTCTTTAAGCGGCAAACGT
GCCAAATTATGTGCGCCCATCAAGCCACAAAATAATATTGATATGTTCGACATGTTGAAGAATTCTAAA
>RG35#chr3R C(3)G DPGP African Populations
ATGACGGGCGCCAAGAAAAGATCGGGAGCACCGTTAGTGGATGCAGCTCACTCGAAAGCCCCAAAACCAGGTACAGTTGC
CCAAGAAAAAAACAGCCAAATTCCAAATGTTTGGAAAAAGGATCATGTAAAAACTCAACTTTTCGAAAGATCAAACGAAA
AGCCATCCAAAAAAAGAACTCCGCTAGTGGCTCCTAGAGTTCAGCAATCAAAAATTGAAGCGCAAACTTCTCAGGCTGTG
GAAAAAACACAGGAAGACCAAACTTTTGCAGCCACCACAGACAGTTCAACAAAAAGTCTAAAAAAGTCTCCCAAAAACGA
GGGAGAATTATGGGCAGATATTCAGAAGCTGTCGCCCCACACGGGAGTAATTATTCATAGCTTCATAAAGCAGTACAACG
ACTCGCTAAATAATCTCAAGAAGAAAGACTTGGTGGTCAGCAAGAAAATGAGAGCCATCGCCATGGACTCGTTGAAGAAA
AAATCGGAAAATATCAGCTTGAAGGAAAAGTTGACAAATATGGAACTGGAGCTGACCCAACTGAAAACTGATCTTATCGA
GCAGCAGGAGAAGAACGCAGAGAACATCCAGAAGTACACGGAAATCAACAAAAAGTACACCCACTGCGAGCAACATTACG
ACAAGGAGCTGGAAATCATTAAAGTATGTGTTGAGAAGAAAAATTCAGAGCTCCGAGATGCTCAATCCCGGATGGCCCTG
CAGGCGCAAGAGCTGAATAATATGCAGCAAACGAATCGTGAGTTAGCTGGAGCCTGCGAGAATTATAAAAAGGATTTGGA
AGAAGCAGAAGTGGCCAAATCTATGATTCTACATGAACTTACCGATCTCAAAGAGCTCCACGAAGACCTACAGCTTCAAT
TTGAAGATGTGTCTGCACAAAAGGAAAAGTTTGAGGCAAACATTTTACAATTAAGCAGCGACTTAAATGCAAAGATGCTT
GACTGCGCCCAGCTTGAAGATCGCATTGAGCAGCTGCCAATAGAGGCCAACAAAGCTTTTTCGAAACTGCAACGTGATTT
AGAAGCCAGTGAATTGCAGTTCGTGGATCAGCAACGATTGACTGATCAGGCAACGAGGGAACTCGAACTTGTTCGCAATG
AGATAAATACGTTTAAGACTCTTATTGAGGAAAAGGAAAGAAGACATGTTTCCCTAAGTGATGAACTAACTCAAATGACG
GAGAGATTGAGCGAGCTCGCTGATATCAACGAAAGTTATATCAATGAGTTGACTGAAACAAAATTGAAGCACTCCCAGGA
AATAAAAGATCAAGCAGATGCCTACGAGATTGTTGTTCAAGAGTTAAAAGAGAGCTTGAACAAGGCTTCAGTTGATTTTA
CTCAGCTAAAAAGCAACAGTGAGAAGCTACACAAAGAAACCCTTCTGCAGGTCTCCGAACTGCAGGAAAAACTTATAGAA
ATGGTGTCCCATCGCAGCAATCAGGAAGAGCTAATAAAGCGTCTTGGTAATGAAATTCAAGAAAAAACTCATAATTTTGA
AGAAGAACTCAAAAGGCAACAGGAGCAGCTTGCTAATCAAATGCAGATGAAGGCCACTGAAGTTGAGAGCGAAAATAAGC
GAAACGCTGTTGAAATACAAAAACTTAAATCTGAACTCGAAGAAAGGAATAAAGCTTTTAAGGCTCAACAGGATAAATTG
GAATATTTGATTAGTGATCATGATACGCTAAAGAGCGCTATTATCAATCTTCAGGCTGAAAAGAAGGAAATCGAGAGTGA
ATTATCCACGGCCAAAGTTAAATTTAGCGAGGAATTACAGTCTCAGAAAGATAACCTAATGAAAAAGGTATCCGAATTGG
AGCTTGAAATTAAAAGAAAAGAAACCGAATTGATTGAACTTGAGCGTGAAAAGAACAATGAAATGGCTGTGCTACAATTT
AAAATGAATCGAATTAACTGCCTGATCGACCAACCAGTGACCACAATTAAACAGCTAAAAGATTCCAAAGGGCCAACCAG
AACTGAGAGCATTCCTACTAAGGTGCAACCGGAAAATACAGACGAATTTTCAAGCACTGCCAGAAAGCGTGCTCGTCGTC
AAAAAATTACCACATATTCCTCCGACTTTGATAGCGGCGATGATATACCAATCGTGGGCAACTCTTTAAGCGGCAAACGT
GCCAAATTATGTGCGCCCATCAAGCCACAAAATAATATTGATATGTTCGACATGTTGAAGAATTCTAAA
>UM118#chr3R C(3)G DPGP African Populations
ATGACGGGCGCCAAGAAAAGATCGGGAGCACCGTTAGTGGATGCAGCTCACTCGAAAGCCCCAAAACCAGGTACAGTTGC
CCAAGAAAAAAACAGCCAAATTCCAAATGTTTGGAAAAAGGATCATGTAAAAACTCAACTTTTCGAAAGATCAAACGAAA
AGCCATCCAAAAAAAGAACTCCGCTAGTGGCTCCTAGAGTTCAGCAATCAAAAATTGAAGCGCAAACTTCTCAGGCTGTG
GAAAAAACACAGGAAGACCAAACTTTTGCAGCCACCACAGACAGTTCAACAAAAAGTCTAAAAAAGTCTCCCAAAAACGA
GGGAGAATTATGGGCAGATATTCAGAAGCTGTCGCCCCACACGGGAGTAATTATTCATAGCTTCATAAAGCAGTACAACG
ACTCGCTAAATAATCTCAAGAAGAAAGACTTGGTGGTCAGCAAGAAAATGAGAGCCATCGCCATGGACTCGTTGAAGAAA
AAATCGGAAAATATCAGCTTGAAGGAAAAGTTGACAAATATGGAACTGGAGCTGACCCAACTGAAAACTGATCTTATCGA
GCAGCAGGAGAAGAACGCAGAGAACATCCAGAAGTACACGGAAATCAACAAAAAGTACACCCACTGCGAGCAACATTACG
ACAAGGAGCTGGAAATCATTAAAGTATGTGTTGAGAAGAAAAATTCAGAGCTCCGAGATGCTCAATCCCGGATGGCCCTG
CAGGCGCAAGAGCTGAATAATATGCAGCAAACGAATCGTGAGTTAGCTGGAGCCTGCGAGAATTATAAAAAGGATTTGGA
AGAAGCAGAAGTGGCCAAATCTATGATTCTACATGAACTTACCGATCTCAAAGAGCTCCACGAAGACCTACAGCTTCAAT
TTGAAGATGTGTCTGCACAAAAGGAAAAGTTTGAGGCAAACATTTTACAATTAAGCAGCGACTTAAATGCAAAGATGCTT
GACTGCGCCCAGCTTGAAGATCGCATTGAGCAGCTGCCAATAGAGGCCAACAAAGCTTTGTCGAAACTGCAACGTGATTT
AGAAGCCAGTGAATTGCAGTTCGTGGATCAGCAACGATTGACTGATCAGGCAACGAGGGAACTCGAACTTGTTCGCAATG
AGATAAATACGTTTAAGACTCTTATTGAGGAAAAGGAAAGAAGACATGTTTCCCTAAGTGATGAACTAACTCAAATGACG
GAGAGATTGAGCGAGCTCGCTGATATCAACGAAAGTTATATCAATGAGTTGACTGAAACAAAATTGAAGCACTCCCAGGA
AATAAAAGATCAAGCAGATGCCTACGAGATTGTTGTTCAAGAGTTAAAAGAGAGCTTGAACAAGGCTTCAGTTGATTTTA
CTCAGCTAAAAAGCAACAGTGAGAAGCTACACAAAGAAACCCTTCTGCAGGTCTCCGAACTGCAGGAAAAACTTATAGAA
ATGGTGTCCCATCGCAGCAATCAGGAAGAGCTAATAAAGCGTCTTGGTAATGAAATTCAAGAAAAAACTCATAATTTTGA
AGAAGAACTCAAAAGGCAACAGGAGCAGCTTGCTAATCAAATGCAGATGAAGGCCACTGAAGTTGAGAGCGAAAATAAGC
GAAACGCTGTTGAAATACAAAAACTTAAATCTGAACTCGAAGAAAGGAATAAAGCTTTTAAGGCTCAACAGGATAAATTG
GAATATTTGATTAGTGATCATGATACGCTAAAGAGCGCTATTATCAATCTTCAGGCTGAAAAGAAGGAAATCGAGAGTGA
ATTATCCACGGCCAAAGTTAAATTTAGCGAGGAATTACAGTCTCAGAAAGATAACCTAATGAAAAAGGTATCCGAATTGG
AGCTTGAAATTAAAAGAAAAGAAACCGAATTGATTGAACTTGAGCGTGAAAAGAACAATGAAATGGCTGTGCTACAATTT
AAAATGAATCGAATTAACTGCCTGATCGACCAACCAGTGACCACAATTAAACAGCTAAAAGATTCCAAAGGGCCAACCAG
AACTGAGAGCATTCCTACTAAGGTGCAACCGGAAAATACAGACGAATTTTCAAGCACTGCCAGAAAGCGTGCTCGTCGTC
AAAAAATTACCACATATTCCTCCGACTTTGATAGCGGCGATGATATACCAATCGTGGGCAACTCTTTAAGCGGCAAACGT
GCCAAATTATGTGCGCCCATCAAGCCACAAAATAATATTGATATGTTCGACATGTTGAAGAATTCTAAA
>ZI261#chr3R C(3)G DPGP African Populations
ATGACGGGCGCCAAGAAAAGATCGGGAGCACCGTTAGTGGATGCAGCTCACTCGAAAGCCCCAAAACCAGGTACAGTTGC
CCAAGAAAAAAACAGCCAAATTCCAACTGTTTGGAAAAAGGATCATGTAAAAACTCAACTTTTCGAAAGATCAAACGAAA
AGCCATCCAAAAAAAGAACCCCGCTAGTGGCTCCTAGAGTTCAGCAATCAAAAATTGAAGCGCAAACTTCTCAGGCTGTG
GAAAAAACACAGGAAGACCAAACTTTTGCAGCCACCATAGACAGTTCAACAAAAAGTCTAAAAAAGTCTCCCAAAAACGA
GGGAGAATTATGGGCAGATATTCAGAAGCTGTCGCCCCACACGGGAGTAATTATTCATAGCTTCATAAAGCAGTACAACG
AATCGCTAAATAATCTCAAGAAGAAAGACTTGGTGGTCAGCAAGAAAATGAGAGCCATCGCCATGGACTCGTTGAAGAAA
AAATCGGAAAATATCAGCTTGAAGGAAAAGTTGACAAATATGGAACTGGAGCTGACCCAACTGAAAACTGATCTTATCGA
GCAGCAGGAGAAGAACGCAGAGAACATCCAGAAGTACACGGAAATCAACAAAAAGTACACCCACTGCGAGCAACATTACG
ACAAGGAGCTGGAAATCATTAAAGTATGTGTTGAGAAGAAAAATTCAGAGCTCCGAGATGCTCAATCCCGGATGGCCCTG
CAGGCGCAAGAGCTGAATAATATGCAGCAAACGAATCGTGAGTTAGCTGGAGCCTGCGAGAATTATAAAAAGGATTTGGA
AGAAGCAGAAGTGGCCAAATCTATGATTCTACATGAACTTACCGATCTCAAAGAGCTCCACGAAGACCTACAGCTTCAAT
TTGAAGATGTGTCTGCACAAAAGGAAAAGTTTGAGGCAAACATTTTACAATTAAGCAGCGACTTAAATGCAAAGATGCTT
GACTGCGCCCAGCTTGAAGATCGCATTGAGCAGCTGCCAATAGAGGCCAACAAAGCTTTGTCGAAGCTGCAAAGTGATTT
AGAAGCCAGTGAATTGCAGTTCGTGGATCAGCAACGATTGACTAATCAGGCAACGAGGGAACTCGAACTTGTTCGCAATG
AGATAAATACGTTTAAGACTCTTATTGAGGAAAAGGAAAGAAGACATGTTTCCCTAAGTGATGAACTAACTCAAATGACG
GAGAGATTGAGCGAGCTCGCTGATATCAACGAAAGTTATATCAATGAGTTGACTGAAACAAAATTGAAGCACTCCCAGGA
AATAAAAGATCAAGCAGATGCCTACGAGATTGTTGTTCAAGAGTTAAAAGAGAGCTTGAACAAGGCTTCAGTTGATTTTA
CTCAGCTAAAAAGCAACAGTGAGAAGCTACACAAAGAAACCCTTCTGCAGGTCTCCGAACTGCAGGAAAAACTTATAGAA
ATGGTGTCCCATCGCAGCAATCAGGAAGAGCTAATAAAGCGTCTTGGTAATGAAATTCAAGAAAAAACTCATAATTTTGA
AGAAGAACTCAAAAGGCAACAGGAGCAGCTTGCTAATCAAATGCAGATGAAGGCCACTGAAGTTGAGAGCGAAAATAAGC
GAAACGCTGTTGAAATACAAAAACTTAAATCTGAACTCGAAGAAAGGAATAAAGCTTTTAAGGCTCAACAGGATAAATTG
GAATATTTGATTAGTGATCATGATACGCTAAAGAGCGCTATTATCAATCTTCAGGCTGAAAAGAAGGAAATCGAGAGTGA
ATTATCCACGGCCAAAGTTAAATTTAGCGAGGAATTACAGTCTCAGAAAGATAACCTAATGAAAAAGGTATCCGAATTGG
AGCTTGAAATTAAAAGAAAAGAAACCGAATTGATTGAACTTGAGCGTGAAAAGAACAATGAAATGGCTGTGCTACAATTT
AAAATGAATCGAATTAACTGCCTGATCGACCAACCAGTGACCACAATTAAACAGCTAAAAGATTCCAAAGGGCCAACCAG
AACTGAGAGCATTCCTACTAAGGTGCAACCGGAAAATACAGACGAATTTTCAAGCACTGCCAGAAAGCGTGCTCGTCGTC
AAAAAATTACCACATATTCCTCCGACTTTGATAGCGGCGATGATATACCAATCGTGGGCAACTCTTTAAGCGGCAAACGT
GCCAAATTATGTGCGCCCATCAAGCCACAAAATAATATTGATATGTTCGACATGTTGAAGAATTCTAAA
>TZ14#chr3R C(3)G DPGP African Populations
ATGACGGGCGCCAAGAAAAGATCGGGAGCACCGTTAGTGGATGCAGCTCACTCGAAAGCCCCAAAACCAGGTACAGTTGC
CCAAGAAAAAAACAGCCAAATTCCAACTGTTTGGAAAAAGGATCATGTAAAAACTCAACTTTTCGAAAGATCAAACGAAA
AGCCATCCAAAAAAAGAACTCCGCTAGTGGCTCCTAGAGTTCAGCAATCAAAAATTGAAGCGCAAACTTCTCAGGCTGTG
GAAAAAACACAGGAAGACCAAACTTTTGCAGCCACCATAGACAGTTCAACAAAAAGTCTAAAAAAGTCTCCCAAAAACGA
GGGAGAATTATGGGCAGATATTCAGAAGCTGTCGCCCCACACGGGAATAATAATTCATAGCTTCATAAAGCAGTACAACG
AATCGCTAAATAATCTCAAGAAGAAAGACTTGGTGGTCAGCAAGAAAATGAGAGCCATCGCCATGGACTCGTTGAAGAAA
AAATCGGAAAATATCAGCTTGAAGGAAAAGTTGACAAATATGGAACTGGAGCTGACCCAACTGAAAACTGATCTTATCGA
GCAGCAGGAGAAGAACGCAGAGAACATCCAGAAGTACACGGAAATCAACAAAAAGTACACCCACTGCGAGCAACATTACG
ACAAGGAGCTGGAAATCATTAAAGTATGTGTTGAGAAGAAAAATTCAGAGCTCCGAGATGCTCAATACCGGATGGCCCTG
CAGGCGCAAGAGCTGAATAATATGCAGCAAACGAATCGTGAGTTAGCTGGAGCCTGCGAGAATTATAAAAAGGATTTGGA
AGAAGCAGAAGTGGCCAAATCTATGATTCTACATGAACTTACCGATCTCAAAGAGCTCCACGAAGACCTACAGCTTCAAT
TTGAAGATGTGTCTGCACAAAAGGAAAAGTTTGAGGCAAACATTTTACAATTAAGCAGCGACTTAAATGCAAAGATGCTT
GACTGCGCCCAGCTTGAAGATCGCATTGAGCAGCTGCCAATAGAGGCCAACAAAGCTTTGTCGAAACTGCAACGTGATTT
AGAAGCCAGTGAATTGCAGTTCGTGGATCAGCAACGATTGACTGATCAGGCAACGAGGGAACTCGAACTTGTTCGCAATG
AGATAAATACGTTTAAGACTCTTATTGAGGAAAAGGAAAGAAGACATGTTTCCCTAAGTGATGAACTAACTCAAATGACG
GAGAGATTGAGCGAGCTCGCTGATATCAACGAAAGTTATATCAATGAGTTGACTGAAACAAAATTGAAGCACTCCCAGGA
AATAAAAGATCAAGCAGATGCCTACGAGATTGTTGTTCAAGAGTTAAAAGAGAGCTTGAACAAGGCTTCAGTTGATTTTA
CTCAGCTAAAAAGCAACAGTGAGAAGCTACACAAAGAAACCCTTCTGCAGGTCTCCGAACTGCAGGAAAAACTTATAGAA
ATGGTGTCCCATCGCAGCAATCAGGAAGAGCTAATAAAGCGTCTTGGTAATGAAATTCAAGAAAAAACTCATAATTTTGA
AGAAGAACTCAAAAGACAACAGGAGCAGCTTGCTAATCAAATGCAGACGAAGGCCACTGAAGTTGAGAGCGAAAATAAGC
GAAACGCTGTTGAAATACAAAAACTTAAATCTGAACTCGAAGAAAGGAATAAAGCTTTTAAGGCTCAACAGGATAAATTG
GAATATTTGATTAGTGATCATGATACGCTAAAGAGCGCTATTATCAATCTTCAGGCTGAAAAGAAGGAAATCGAGAGTGA
ATTATCCACGGCCAAAGTTAAATTTAGCGAGGAATTACAGTCTCAGAAAGATAACCTAATGAAAAAGGTATCCGAATTGG
AGCTTGAAATTAAAAGAAAAGAAACCGAATTGATTGAACTTGAGCGTGAAAAGAACAATGAAATGGCTGTGCTACAATTT
AAAATGAATCGAATTAACTGCCTGATCGACCAACCAGTGACCACAATTAAACAGCTAAAAGATTCCAAAGGGCCAACCAG
AACTGAGAGCATTCCTACTAAGGTGCAACCGGAAAATACAGACGAATTTTCAAGCACTGCCAGAAAGCGTGCTCGTCGTC
AAAAAATTACCACATATTCCTCCGACTTTGATAGCGGCGATGATATACCAATCGTGGGCAACTCTTTAAGCGGCAAACGT
GCCAAATTATGTGCGCCCATCAAGCCACAAAATAATATTGATATGTTCGACATGTTGAAGAATTCTAAA
>ZS56#chr3R C(3)G DPGP African Populations
ATGACGGGCGCCAAGAAAAGATCGGGAGCACCGTTAGTGGATGCAGCTCACTCGAAAGCCCCAAAACCAGGTACAGTTGC
CCAAGAAAAAAACAGCCAAATTCCAACTGTTTGGAAAAAGGATCATGTAAAAACTCAACTTTTCGAAAGATCAAACGAAA
AGCCATCCAAAAAAAGAACTCCGCTAGTGGCTCCTAGAGTTCAGCAATCAAAAATTGAAGCGCAAACTTCTCAGGCTGTG
GAAAAAACACAGGAAGACCAAACTTTTGCAGCCACCATAGACAGTTCAACAAAAAGTCTAAAAAAGTCTCCCAAAAACGA
GGGAGAATTATGGGCAGATATTCAGAAGCTGTCGCCCCACACGGGAATAATAATTCATAGCTTCATAAAGCAGTACAACG
AATCGCTAAATAATCTCAAGAAGAAAGACTTGGTGGTCAGCAAGAAAATGAGAGCCATCGCCATGGACTCGTTGAAGAAA
AAATCGGAAAATATCAGCTTGAAGGAAAAGTTGACAAATATGGAACTGGAGCTGACCCAACTGAAAACTGATCTTATCGA
GCAGCAGGAGAAGAACGCAGAGAACATCCAGAAGTACACGGAAATCAACAAAAAGTACACCCACTGCGAGCAACATTACG
ACAAGGAGCTGGAAATCATTAAAGTATGTGTTGAGAAGAAAAATTCAGAGCTCCGAGATGCTCAATACCGGATGGCCCTG
CAGGCGCAAGAGCTGAATAATATGCAGCAAACGAATCGTGAGTTAGCTGGAGCCTGCGAGAATTATAAAAAGGATTTGGA
AGAAGCAGAAGTGGCCAAATCTATGATTCTACATGAACTTACCGATCTCAAAGAGCTCCACGAAGACCTACAGCTTCAAT
TTGAAGATGTGTCTGCACAAAAGGAAAAGTTTGAGGCAAACATTTTACAATTAAGCAGCGACTTAAATGCAAAGATGCTT
GACTGCGCCCAGCTTGAAGATCGCATTGAGCAGCTGCCAATAGAGGCCAACAAAGCTTTGTCGAAACTGCAACGTGATTT
AGAAGCCAGTGAATTGCAGTTCGTGGATCAGCAACGATTGACTGATCAGGCAACGAGGGAACTCGAACTTGTTCGCAATG
AGATAAATACGTTTAAGACTCTTATTGAGGAAAAGGAAAGAAGACATGTTTCCCTAAGTGATGAACTAACTCAAATGACG
GAGAGATTGAGCGAGCTCGCTGATATCAACGAAAGTTATATCAATGAGTTGACTGAAACAAAATTGAAGCACTCCCAGGA
AATAAAAGATCAAGCAGATGCCTACGAGATTGTTGTTCAAGAGTTAAAAGAGAGCTTGAACAAGGCTTCAGTTGATTTTA
CTCAGCTAAAAAGCAACAGTGAGAAGCTACACAAAGAAACCCTTCTGCAGGTCTCCGAACTGCAGGAAAAACTTATAGAA
ATGGTGTCCCATCGCAGCAATCAGGAAGAGCTAATAAAGCGTCTTGGTAATGAAATTCAAGAAAAAACTCATAATTTTGA
AGAAGAACTCAAAAGGCAACAGGAGCAGCTTGCTAATCAAATGCAGACGAAGGCCACTGAAGTTGAGAGCGAAAATAAGC
GAAACGCTGTTGAAATACAAAAACTTAAATCTGAACTCGAAGAAAGGAATAAAGCTTTTAAGGCTCAACAGGATAAATTG
GAATATTTGATTAGTGATCATGATACGCTAAAGAGCGCTATTATCAATCTTCAGGCTGAAAAGAAGGAAATCGAGAGTGA
ATTATCCACGGCCAAAGTTAAATTTAGCGAGGAATTACAGTCTCAGAAAGATAACCTAATGAAAAAGGTATCCGAATTGG
AGCTTGAAATTAAAAGAAAGGAAACCGAATTGATTGAACTTGAGCGCGAAAAGAACAATGAAATGGCTGTGCTACAATTT
AAAATGAATCGAATTAACTGCCTGATCGACCAACCAGTGACCACAATTAAACAGCTAAAAGATTCCAAAGGGCCAACCAG
AACTGAGAGCATTCCTACTAAGGTGCAACCGGAAAATACAGACGAATTTTCAAGCACTGCCAGAAAGCGTGCTCGTCGTC
AAAAAATTACCACATATTCCTCCGACTTTGATAGCGGCGATGATATACCAATCGTGGGCAACTCTTTAAGCGGCAAACGT
GCCAAATTATGTGCGCCCATCAAGCCACAAAATAATATTGATATGTTCGACATGTTGAAGAATTCTAAA
>KN20N#chr3R C(3)G DPGP African Populations
ATGACGGGCGCCAAGAAAAGATCGGGAGCACCGTTAGTGGATGCAGCTCACTCGAAAGCCCCAAAACCAGGTACAGTTGC
CCAAGAAAAAAACAGCCAAATTCCAACTGTTTGGAAAAAGGATCATGTAAAAACTCAACTTTTCGAAAGATCAAACGAAA
AGCCATCCAAAAAAAGAACTCCGCTAGTGGCTCCTAGAGTTCAGCAATCAAAAATTGAAGCGCAAACTTCTCAGGCTGTG
GAAAAAACACAGGAAGACCAAACTTTTGCAGCCACCATAGACAGTTCAACAAAAAGTCTAAAAAAGTCTCCCAAAAACGA
GGGAGAATTATGGGCAGATATTCAGAAGCTGTCGCCCCACACGGGAATAATAATTCATAGCTTCATAAAGCAGTACAACG
AATCGCTAAATAATCTCAAGAAGAAAGACTTGGTGGTCAGCAAGAAAATGAGAGCCATCGCCATGGACTCGTTGAAGAAA
AAATCGGAAAATATCAGCTTGAAGGAAAAGTTGACAAATATGGAACTGGAGCTGACCCAACTGAAAACTGATCTTATCGA
GCAGCAGGAGAAGAACGCAGAGAACATCCAGAAGTACACGGAAATCAACAAAAAGTACACCCACTGCGAGCAACATTACG
ACAAGGAGCTGGAAATCATTAAAGTATGTGTTGAGAAGAAAAATTCAGAGCTCCGAGATGCTCAATCCCGGATGGCCCTG
CAGGCGCAAGAGCTGAATAATATGCAGCAAACGAATCGCGAGTTAGCTGGAGCCTGCGAGAATTATAAAAAGGATTTGGA
AGAAGCAGAAGTGGCCAAATCTATGATTCTACATGAACTTACCGATCTCAAAGAGCTGCACGAAGACCTACAGCTTCAAT
TTGAAGATGTGTCTGCACAAAAAGAAAAGTTTGAGGCAAACATTTTACAATTAAGCAGCGACTTAAATGCAAAGATGCTT
GACTGCGCCCAGCTTGAAGATCGCATTGAGCAGCTGCCAATAGAGGCCAACAAAGCTTTGTCGAAACTGCAACGTGATTT
AGAAGCCAGTGAATTGCAGTTCGTGTATCAGCAACGATTGACTGATCAGGCAACAAGGGAACTCGAACTTGTTCGCAATG
AGATAAATACGTTTAAGACTCTTATTGAGGAAAAGGAAAGAAGACATGTTTCCCTAAGTGATGAACTAACTCAAATGACG
GAGAGATTGAGCGAGCTCGCTGATATCAACGAAAGTTATCTCAATGAGTTGACTGAAACAAAATTGAAGCACTCCCAGGA
AATAAAAGATCAAGCAGATGCCTACGAGATTGTTGTTCAAGAGTTAAAAGAGAGCTTGAACAAGGCTTCAGTTGATTTTA
CTCAGCTAAAAAGCAACAGTGAGAAGCTACACAAAGAAACCCTTCTGCAGGTCTCCGAACTGCAGGAAAAACTTATAGAA
ATGGTGTCCCATCGCAGCAATCAGGAAGAGCTAATAAAGCGTCTTGGTAATGAAATTCAAGAAAAAACTCATAATTTTGA
AGAAGAACTCAAAAGACAACAGGAGCAGCTTGCTAATCAAATGCAGACGAAGGCCACTGAAGTTGAGAGCGAAAATAAGC
GAAACGCTGTTGAAATACAAAAACTTAAATCTGAACTCGAAGAAAGGAATAAAGCTTTTAAGGCTCAACAGGATAAATTG
GAATATTTGATTAGTGATCATGATACGCTAAAGAGCGCTATTATCAATCTTCAGGCTGAAAAGAAGGAAATCGAGAGTGA
ATTATCTACGGCCAAAGTTAAATTTAGCGAGGAATTACAGTCTCAGAAAGATAACCTAATGAAAAAGGTATCCGAATTGG
AGCTTGAAATTAAAAGAAAGGAAACCGAATTGATTGAACTTGAGCGTGAAAAGAACAATGAAATGGCTGTGCTACAATTT
AAAATGAATCGAATTAACTGCCTGATCGACCAACCAGTGACCACAATTAAACAGCTAAAAGATTCCAAAGGGCCAACCAG
AACTGAGAGCATTCCTACTAAGGTGCAACCCGAAAATACAGACGAATTTTCAAGCACTGCCAGAAAGCGTGCTCGTCGTC
AAAAAATTACCACATATTCCTCCGATTTTGATAGCGGCGATGATATACCAATCGTGGGCAACTCTTTAAGCGGCAAACGT
GCCAAATTATGTGCGCCCATCAAGCCACAAAATAATATTGATATGTTCGACATGTTGAAGAATTCTAAA
>ZI268#chr3R C(3)G DPGP African Populations
ATGACGGGCGCCAAGAAAAGATCGGGAGCACCGTTAGTGGATGCAGCTCACTCGAAAGCCCCAAAACCAGGTACAGTTGC
CCAAGAAAAAAACAGCCAAATTCCAACTGTTTGGAAAAAGGATCATGTAAAAACTCAACTTTTCGAAAGATCAAACGAAA
AGCCATCCAAAAAAAGAACTCCGCTAGTGGCTCCTAGAGTTCAGCAATCAAAAATTGAAGCGCAAACTTCTCAGGCTGTG
GAAAAAACACAGGAAGACCAAACTTTTGCAGCCACCATAGACAGTTCAACAAAAAGTCTAAAAAAGTCTCCCAAAAACGA
GGGAGAATTATGGGCAAATATTCAGAAGCTGTCGCCCCACACGGGAGTAATTATTCATAGCTTCATAAAGCAGTACAACG
ACTCGCTAAATAATCTCAAGAAGAAAGACTTGGTGGTCAGCAAGAAAATGAGAGCCATCGCCATGGACTCGTTGAAGAAA
AAATCGGAAAATATCAGCTTGAAGGAAAAGTTGACAAATATGGAACTGGAGCTGACCCAACTGAAAACTGATCTTATCGA
GCAGCAGGAGAAGAACGCAGAGAACATCCAGAAGTACACGGAAATCAACAAAAAGTACACCCACTGCGAGCAACATTACG
ACAAGGAGCTGGAAATCATTAAAGTATGTGTTGAGAAGAAAAATTCAGAGCTCCGAGATGCTCAATCCCGGATGGCCCTG
CAGGCGCAAGAGCTGAATAATATGCAGCAAACGAATCGCGAGTTAGCTGGAGCCTGCGAGAATTATAAAAAGGATTTGGA
AGAAGCAGAAGTGGCCAAATCTATGATTCTACATGAACTTACCGATCTCAAAGAGCTGCACGAAGACCTACAGCTTCAAT
TTGAAGATGTGTCTGCACAAAAAGAAAAGTTTGAGGCAAACATTTTACAATTAAGCAGCGACTTAAATGCAAAGATGCTT
GACTGCGCCCAGCTTGAAGATCGCATTGAGCAGCTGCCAATAGAGGCCAACAAAGCTTTGTCGAAACTGCAACGTGATTT
AGAAGCCAGTGAATTGCAGTTCGTGGATCAGCAACGATTGACTGATCAGGCAACAAGGGAACTCGAACTTGTTCGCAATG
AGATAAATACGTTTAAGACTCTTATTGAGGAAAAGGAAAGAAGACATGTTTCCCTAAGTGATGAACTAACTCAAATGACG
GAGAGATTGAGCGAGCTCGCTGATATCAACGAAAGTTATCTCAATGAGTTGACTGAAACAAAATTGAAGCACTCCCAGGA
AATAAAAGATCAAGCAGATGCCTACGAGATTGTTGTTCAAGAGTTAAAAGAGAGCTTGAACAAGGCTTCAGTTGATTTTA
CTCAGCTAAAAAGCAACAGTGAGAAGCTACACAAAGAAACCCTTCTGCAGGTCTCCGAACTGCAGGAAAAACTTATAGAA
ATGGTGTCCCATCGCAGCAATCAGGAAGAGCTAATAAAGCGTCTTGGTAATGAACTTCAAGAAAAAACTCACAGTTTTGA
AGAAGAACTCAAAAGACAACAGGAGCAGCTTGCTAATCAAATGCAGACGAAGGCCACTGAAGTTGAGAGCGAAAATAAGC
GAAACGCTGTTGAAATACAAAAACTTAAATCTGAACTCGAAGAAAGGAATAAAGCTTTTAAGGCTCAACAGGATAAATTG
GAATATTTGATTAGTGATCATGATACGCTAAAGAGCGCTATTATCAATCTTCAGGCTGAAAAGAAGGAAATCGAGAGTGA
ATTATCCACGGCCAAAGTTAAATTTAGCGAGGAATTACAGTCTCAGAAAGATAACCTAATGAAAAAGGTATCCGAATTGG
AGCTTGAAATTAAAAGAAAGGAAACCGAATTGATTGAACTTGAGCGCGAAAAGAACAATGAAATGGCTGTGCTACAATTT
AAAATGAATCGAATTAATTGCCTGATCGACCAACCAGTGACCACAATTAAACAGCTAAAAGATTCCAAAGGGCCAACCAG
AACTGAGAGCATTCCTACTAAGGTGCAACCGGAAAATACAGACGAATTTTCAAGCACTGCCAGAAAGCGTGCTCGTCGTC
AAAAAATTACCACATATTCCTCCGACTTTGATAGCGGCGATGATATACCAATCGTGGGCAACTCTTTAAGCGGCAAACGT
GCCAAATTATGTGCGCCCATCAAGCCACAAAATAATATTGATATGTTCGACATGTTGAAGAATTCTAAA
>RG10#chr3R C(3)G DPGP African Populations
ATGACGGGCGCCAAGAAAAGATCGGGAGCACCGTTAGTGGATGCAGCTCACTCGAAAGCCCCAAAACCAGGTACAGTTGC
CCAAGAAAAAAACAGCCAAATTCCAACTGTTTGGAAAAAGGATCATGTAAAAACTCAACTTTTCGAAAGATCAAACGAAA
AGCCATCCAAAAAAAGAACTCCGCTAGTGGCTCCTAGAGTTCAGCAATCAAAAATTGAAGCGCAAACTTCTCAGGCTGTG
GAAAAAACACAGGAAGACCAAACTTTTGCAGCCACCATAGACAGTTCAACAAAAAGTCTAAAAAAGTCTCCCAAAAACGA
GGGAGAATTATGGGCAGATATTCAGAAGCTGTCGCCCCACACGGGAGTAATTATTCATAGCTTCATAAAGCAGTACAACG
ACTCACTAAATAATCTCAAGAAGAAAGACTTGGTGGTCAGCAAGAAAATGAGAGCCATCGCCATGGACTCGTTGAAGAAA
AAATCGGAAAATATCAGCTTGAAGGAAAAGTTGACAAATATGGAACTGGAGCTGACCCAACTGAAAACTGATCTTATCGA
GCAGCAGGAGAAGAACGCAGAGAACATCCAGAAGTACACGGAAATCAACAAAAAGTACACCCACTGCGAGCAACATTACG
ACAAGGAGCTGGAAATCATTAAAGTATGTGTTGAGAAGAAAAATTCAGAGCTCAGAGATGCTCAATCCCGGATGGCCCTG
CAGGCGCAAGAGCTGAATAATATGCAGCAAACGAATCGCGAGTTAGCTGGAGCCTGCGAGAATTATAAAAAGGATTTGGA
AGAAGCAGAAGTGGCCAAATCTATGATTCTACATGAACTTACCGATCTCAAAGAGCTGCACGAAGACCTACAGCTTCAAT
TTGAAGATGTGTCTGCACAAAAAGAAAAGTTTGAGGCAAACATTTTACAATTAAGCAGCGACTTAAATGCAAAGATGCTT
GACTGCGCCCAGCTTGAAGATCGCATTGAGCAGCTGCCAATAGAGGCCAACAAAGCTTTGTCGAAACTGCAACGTGATTT
AGGAGCCAGTGAATTGCAGTTCGTGGATCAGCAACGATTGACTGATCAGGCAACAAGGGAACTCGAACTTGTTCGCAATG
AGATAAATACGTTTAAGACTCTTATTGAGGAAAAGGAAAGAAGACATGTTTCCCTAAGTGATGAACTAACTCAAATGACG
GAGAGATTGAGCGAGCTCGCTGATATCAACGAAAGTTATCTCAATGAGTTGACTGAAACAAAATTGAAGCACTCCCAGGA
AATAAAAGATCAAGCAGATGCCTACGAGATTGTTGTTCAAGAGTTAAAAGAGAGCTTGAACAAGGCTTCAGTTGATTTTA
CTCAGCTAAAAAGCAACAGTGAGAAGCTACACAAAGAAACCCTTCTGCAGGTCTCCGAACTGCAGGAAAAACTTATAGAA
ATGGTGTCCCATCGCAGCAATCAGGAAGAGCTAATAAAGCGTCTTGGTAATGAAATTCAAGAAAAAACTCATAATTTTGA
AGAAGAACTCAAAAGGCAACAGGAGCAGCTTGCTAATCAAATGCAGACGAAGGCCACTGAAGTTGAGAGCGAAAATAAGC
GAAACGCTGTTGAAATACAAAAACTTAAATCTGAACTCGAAGAAAGGAATAAAGCTTTTAAGGCTCAACAGGATAAATTG
GAATATTTGATTAGTGATCATGATACGCTAAAGAGCGCTATTATCAATCTTCAGGCTGAAAAGAAGGAAATCGAGAGTGA
ATTATCCACGGCCAAAGTTAAATTTAGCGAGGAATTACAGTCTCAGAATGATAACCTAATGAAAAAGGTATCCGAATTGG
AGCTTGAAATTAAAAGAAAGGAAACCGAATTGATTGAACTTGAGCGCGAAAAGAACAATGAAATGGCTGTGCTACAATTT
AAAATGAATCGAATTAATTGCCTGATCGACCAACCAGTGACCACAATTAAACAGCTAAAAGATTCCAAAGGGCCAACCAG
AACTGAGAGCATTCCTACTAAGGTGCAACCGGAAAATACAGACGAATTTTCAAGCACTGCCAGAAAGCGTGCTCGTCGTC
AAAAAATTACCACATATTCCTCCGACTTTGATAGCGGCGATGATATACCAATCGTGGGCAACTCTTTAAGCGGCAAACGT
GCCAAATTATGTGCGCCCATCAAGCCACAAAATAATATTGATATGTTCGACATGTTGAAGAATTCTAAA
>SP80#chr3R C(3)G DPGP African Populations
ATGACGGGCGCCAAGAAAAGATCGGGAGCACCGTTAGTGGATGCAGCTCACTCGAAAGCCCCAAAACCAGGTACAGTTGC
CCAAGAAAAAAACAGCCAAATTCCAACTGTTTGGAAAAAGGATCATGTAAAAACTCAACTTTTCGAAAGATCAAACGAAA
AGCCATCCAAAAAAAGAACTCCGCTAGTGGCTCCTAGAGTTCAGCAATCAAAAATTGAAGCGCAAACTTCTCAGGCTGTG
GAAAAAACACAGGAAGACCAAACTTTTGCAGCCACCACAGACAGTTCAACAAAAAGTCTAAAAAAGTCTCCCAAAAACGA
GGGAGAATTATGGGCAGATATTCAGAAGCTGTCGCCCCACACGGGAGTAATTATTCATAGCTTCATAAAGCAGTACAACG
ACTCGCTAAATAATCTCAAGAAGAAAGACTTGGTGGTCAGCAAGAAAATGAGAGCCATCGCCATGGACTCGTTGAAGAAA
AAATCGGAAAATATCAGCTTGAAGGAAAAGTTGACAAATATGGAACTGGAGCTGACCCAACTGAAAACTGATCTTATCGA
GCAGCAGGAGAAGAACGCAGAGAACATCCAGAAGTACACGGAAATCAACAAAAAGTACACCCACTGCGAGCAACATTACG
ACAAGGAGCTGGAAATCATTAAAGTATGTGTTGAGAAGAAAAATTCAGAGCTCCGAGATGCTCAATCCCGGATGGCCCTG
CAGGCGCAAGAGCTGAATAATATGCAGCAAACGAATCGTGAGTTAGCTGGAGCCTGCGAGAATTATAAAAAGGATTTGGA
AGAAGCAGAAGTGGCCAAATCTATGATTCTACATGAACTTACCGATCTCAAAGAGCTCCACGAAGACCTACAGCTTCAAT
TTGAAGATGTGTCTGCACAAAAGGAAAAGTTTGAGGCAAACATTTTACAATTAAGCAGCGACTTAAATGCAAAGATGCTT
GACTGCGCCCAGCTTGAAGATCGCATTGAGCAGCTGCCAATAGAGGCCAACAAAGCTTTGTCGAAACTGCAACGTGATTT
AGAAGCCAGTGAATTGCAGTTCGTGGATCAGCAACGATTGACTGATCAGGCAACAAGGGAACTCGAACTTGTTCGCAATG
AGATAAATACGTTTAAGACTCTTATTGAGGAAAAGGAAAGAAGACATGTTTCCCTAAGTGATGAACTAACTCAAATGACG
GAGAGATTGAGCGAGCTCGCTGATATCAACGAAAGTTATCTCAATGAGTTGACTGAAACAAAATTGAAGCACTCCCAGGA
AATAAAAGATCAAGCAGATGCCTACGAGATTGTTGTTCAAGAGTTAAAAGAGAGCTTGAACAAGGCTTCAGTTGATTTTA
CTCAGCTAAAAAGCAACAGTGAGAAGCTACAGAAAGAAACCCTTCTGCAGGTCTCCGAACTGCAGGAAAAACTTATAGAA
ATGGTGTCCCATCGCAGCAATCAGGAAGAGCTAATAAAGCGTCTTGGTAATGAAATTCAAGAAAAAACTCATAATTTTGA
AGAAGAACTCAAAAGACAACAGGAGCAGCTTGCTAATCAAATGCAGACGAAGGCCACTGAAGTTGAGAGCGAAAATAAGC
GAAACGCTGTTGAAATACAAAAACTTAAATCTGAACTCGAAGAAAGGAATAAAGCTTTTAAGGCTCAACAGGATAAATTG
GAATATTTGATTAGTGATCATGATACGCTAAAGAGCGCTATTATCAATCTTCAGGCTGAAAAGAAGGAAATCGAGAGTGA
ATTATCTACGGCCAAAGTTAAATTTAGCGAGGAATTACAGTCTCAGAAAGATAACCTAATGAAAAAGGTATCCGAATTGG
AGCTTGAAATTAAAAGAAAGGAAACCGAATTGATTGAACTTGAGCGTGAAAAGAACAATGAAATGGCTGTGCTACAATTT
AAAATGAATCGAATTAACAGCCTGATCGACCAACCAGTGACCACAATTAAACAGCTAAAAGATTCCAAAGGGCCAACCAG
AACTGAGAGCATTCCTACTAAGGTGCAACCGGAAAATACAGACGAATTTTCAAGCACTGCCAGAAAGCGTGCTCGTCGTC
AAAAAATTACCACATATTCCTCCGACTTTGATAGCGGCGATGATATACCAATCGTGGGCAACTCTTTAAGCGGCAAACGT
GCCAAATTATGTGCGCCCATCAAGCCACAAAATAATATTGATATGTTCGACATGTTGAAGAATTCTAAA
>NG6N#chr3R C(3)G DPGP African Populations
ATGACGGGCGCCAAGAAAAGATCGGGAGCACCGTTAGTGGATGCAGCTCACTCGAAAGCCCCAAAACCAGGTACAGTTGC
CCAAGAAAAAAACAGCCAAATTCCAACTGTTTGGAAAAAGGATCATGTAAAAACTCAACTTTTCGAAAGATCAAACGAAA
AGCCATCCAAAAAAAGAACTCCGCTAGTGGCTCCTAGAGTTCAGCAATCAAAAATTGAAGCGCAAACTTCTCAGGCTGTG
GAAAAAACACAGGAAGACCAAACTTTTGCAGCCACCACAGACAGTTCAACAAAAAGTCTAAAAAAGTCTCCCAAAAACGA
GGGAGAATTATGGGCAGATATTCAGAAGCTGTCGCCCCACACGGGAGTAATTATTCATAGCTTCATAAAGCAGTACAACG
ACTCGCTAAATAATCTCAAGAAGAAAGACTTGGTGGTCAGCAAGAAAATGAGAGCCATCGCCATGGACTCGTTGAAGAAA
AAATCGGAAAATATCAGCTTGAAGGAAAAGTTGACAAATATGGAACTGGAGCTGACGAAACTGAAAACTGATCTTATCGA
GCAGCAGGAGAAGAACGCAGAGAACATCCAGAAGTACACGGAAATCAACAAAAAGTACACCCACTGCGAGCAACATTACG
ACAAGGAGCTGGAAATCATTAAAGTATGTGTTGAGAAGAAAAATTCAGAGCTCCGAGATGCTCAATCCCGGATGGCCCTG
CAGGCGCAAGAGCTGAATAATATGCAGCAAACGAATCGTGAGTTAGCTGGAGCCTGCGAGAATTATAAAAAGGATTTGGA
AGAAGCAGAAGTGGCCAAATCTATGATTCTACATGAACTTACCGATCTCAAAGAGCTCCACGAAGACCTACAGCTTCAAT
TTGAAGATGTGTCTGCACAAAAGGAAAAGTTTGAGGCAAACATTTTACAATTAAGCAGCGACTTAAATGCAAAGATGCTT
GACTGCGCCCAGCTTGAAGATCGCATTGAGCAGCTGCCAATAGAGGCCAACAAAGCTTTGTCGAAACTGCAACGTGATTT
AGAAGCCAGTGAATTGCAGTTCGTGGATCAGCAACGATTGACTGATCAGGCAACAAGGGAACTCGAACTTGTTCGCAATG
AGATAAATACGTTTAAGACTCTTATTGAGGAAAAGGAAAGAAGACATGTTTCCCTAAGTGATGAACTAACTCAAATGACG
GAGAGATTGAGCGAGCTCGCTGATATCAACGAAAGTTATCTCAATGAGTTGACTGAAACAAAATTGAAGCACTCCCAGGA
AATAAAAGATCAAGCAGATGCCTACGAGATTGTTGTTCAAGAGTTAAAAGAGAGCTTGAACAAGGCTTCAGTTGATTTTA
CTCAGCTAAAAAGCAACAGTGAGAAGCTACAGAAAGAAACCCTTCTGCAGGTCTCCGAACTGCAGGAAAAACTTATAGAA
ATGGTGTCCCATCGCAGCAATCAGGAAGAGCTAATAAAGCGTCTTGGTAATGAAATTCAAGAAAAAACTCATAATTTTGA
AGAAGAACTCAAAAGACAACAGGAGCAGCTTGCTAATCAAATGCAGACGAAGGCCACTGAAGTTGAGAGCGAAAATAAGC
GAAACGCTGTTGAAATACAAAAACTTAAATCTGAACTCGAAGAAAGGAATAAAGCTTTTAAGGCTCAACAGGATAAATTG
GAATATTTGATTAGTGATCATGATACGCTAAAGAGCGCTATTATCAATCTTCAGGCTGAAAAGAAGGAAATCGAGAGTGA
ATTATCTACGGCCAAAGTTAAATTTAGCGAGGAATTACAGTCTCAGAAAGATAACCTAATGAAAAAGGTATCCGAATTGG
AGCTTGAAATTAAAAGAAAGGAAACCGAATTGATTGAACTTGAGCGTGAAAAGAACAATGAAATGGCTGTGCTACAATTT
AAAATGAATCGAATTAACAGCCTGATCGACCAACCAGTGACCACAATTAAACAGCTAAAAGATTCCAAAGGGCCAACCAG
AACTGAGAGCATTCCTACTAAGGTGCAACCGGAAAATACAGACGAATTTTCAAGCACTGCCAGAAAGCGTGCTCGTCGTC
AAAAAATTACCACATATTCCTCCGACTTTGATAGCGGCGATGATATACCAATCGTGGGCAACTCTTTAAGCGGCAAACGT
GCCAAATTATGTGCGCCCATCAAGCCACAAAATAATATTGATATGTTCGACATGTTGAAGAATTCTAAA
>NG3N#chr3R C(3)G DPGP African Populations
ATGACGGGCGCCAAGAAAAGATCGGGAGCACCGTTAGTGGATGCAGCTCACTCGAAAGCCCCAAAACCAGGTACAGTTGC
CCAAGAAAAAAACAGCCAAATTCCAACTGTTTGGAAAAAGGATCATGTAAAAACTCAACTTTTCGAAAGATCAAACGAAA
AGCCATACAAAAAAAGAACTCCGCTAGTGGCTCCTAGAGTTCAGCAATCAAAAATTGAAGCGCAAACTTCTCAGGCTGTG
GAAAAAACACAGGAAGACCAAACTTTTGCAGCCACCACAGACAGTTCAACAAAAAGTCTAAAAAAGTCTCCCAAAAACGA
GGGAGAATTATGGGCAGATATTCAGAAGCTGTCGCCCCACACGGGAGTAATTATTCATAGCTTCATAAAGCAGTACAACG
ACTCGCTAAATAATCTCAAGAAGAAAGACTTGGTGGTCAGCAAGAAAATGAGAGCCATCGCCATGGACTCGTTGAAGAAA
AAATCGGAAAATATCAGCTTGAAGGAAAAGTTGACAAATATGGAACTGGAGCTGACGAAACTGAAAACTGATCTTATCGA
GCAGCAGGAGAAGAACGCAGAGAACATCCAGAAGTACACGGAAATCAACAAAAAGTACACCCACTGCGAGCAACATTACG
ACAAGGAGCTGGAAATCATTAAAGTATGTGTTGAGAAGAAAAATTCAGAGCTCCGAGATGCTCAATCCCGGATGGCCCTG
CAGGCGCAAGAGCTGAATAATATGCAGCAAACGAATCGTGAGTTAGCTGGAGCCTGCGAGAATTATAAAAAGGATTTGGA
AGAAGCAGAAGTGGCCAAATCTATGATTCTACATGAACTTACCGATCTCAAAGAGCTCCACGAAGACCTACAGCTTCAAT
TTGAAGATGTGTCTGCACAAAAGGAAAAGTTTGAGGCAAACATTTTACAATTAAGCAGCGACTTAAATGCAAAGATGCTT
GACTGCGCCCAGCTTGAAGATCGCATTGAGCAGCTGCCAATAGAGGCCAACAAAGCTTTGTCGAAACTGCAACGTGATTT
AGAAGCCAGTGAATTGCAGTTCGTGGATCAGCAACGATTGACTGATCAGGCAACAAGGGAACTCGAACTTGTTCGCAATG
AGATAAATACGTTTAAGACTCTTATTGAGGAAAAGGAAAGAAGACATGTTTCCCTAAGTGATGAACTAACTCAAATGACG
GAGAGATTGAGCGAGCTCGCTGATATCAACGAAAGTTATCTCAATGAGTTGACTGAAACAAAATTGAAGCACTCCCAGGA
AATAAAAGATCAAGCAGATGCCTACGAGATTGTTGTTCAAGAGTTAAAAGAGAGCTTGAACAAGGCTTCAGTTGATTTTA
CTCAGCTAAAAAGCAACAGTGAGAAGCTACAGAAAGAAACCCTTCTGCAGGTCTCCGAACTGCAGGAAAAACTTATAGAA
ATGGTGTCCCATCGCAGCAATCAGGAAGAGCTAATAAAGCGTCTTGGTAATGAAATTCAAGAAAAAACTCATAATTTTGA
AGAAGAACTCAAAAGACAACAGGAGCAGCTTGCTAATCAAATGCAGACGAAGGCCACTGAAGTTGAGAGCGAAAATAAGC
GAAACGCTGTTGAAATACAAAAACTTAAATCTGAACTCGAAGAAAGGAATAAAGCTTTTAAGGCTCAACAGGATAAATTG
GAATATTTGATTAGTGATCATGATACGCTAAAGAGCGCTATTATCAATCTTCAGGCTGAAAAGAAGGAAATCGAGAGTGA
ATTATCTACGGCCAAAGTTAAATTTAGCGAGGAATTACAGTCTCAGAAAGATAACCTAATGAAAAAGGTATCCGAATTGG
AGCTTGAAATTAAAAGAAAGGAAACCGAATTGATTGAACTTGAGCGTGAAAAGAACAATGAAATGGCTGTGCTACAATTT
AAAATGAATCGAATTAACAGCCTGATCGACCAACCAGTGACCACAATTAAACAGCTAAAAGATTCCAAAGGGCCAACCAG
AACTGAGAGCATTCCTACTAAGGTGCAACCGGAAAATACAGACGAATTTTCAAGCACTGCCAGAAAGCGTGCTCGTCGTC
AAAAAATTACCACATATTCCTCCGACTTTGATAGCGGCGATGATATACCAATCGTGGGCAACTCTTTAAGCGGCAAACGT
GCCAAATTATGTGCGCCCATCAAGCCACAAAATAATATTGATATGTTCGACATGTTGAAGAATTCTAAA
>RG21N#chr3R C(3)G DPGP African Populations
ATGACGGGCGCCAAGAAAAGATCGGGAGCACCGTTAGTGGATGCAGCTCACTCGAAAGCCCCAAAACCAGGTACAGTTGC
CCAAGAAAAAAACAGCCAAATTCCAACTGTTTGGAAAAAGGATCATGTAAAAACTCAACTTTTCGAAAGATCAAACGAAA
AGCCATCCAAAAAAAGAACTCCGCTAGTGGCTCCTAGAGTTCAGCAATCAAAAATTGAAGCGCAAACTTCTCAGGCTGTG
GAAAAAACACAGGAAGACCAAACTTTTGCAGCCACCATAGACAGTTCAACAAAAAGTCTAAAAAAGTCTCCCAAAAACGA
GGGAGAATTATGGGCAGATATTCAGAAGCTGTCGCCCCACACGGGAGTAATTATTCATAGCTTCATAAAGCAGTACAACG
ACTCGCTAAATAATCTCAAGAAGAAAGACTTGGTGGTCAGCAAGAAAATGAGAGCCATCGCCATGGACTCGTTGAAGAAA
AAATCGGAAAATATCAGCTTGAAGGAAAAGTTGACAAATATGGAACTGGAGCTGACCCAACTGAAAACTGATCTTATCGA
GCAGCAGGAGAAGAACGCAGAGAACATCCAGAAGTACACGGAAATCAACAAAAAGTACACCCACTGCGAGCAACATTACG
ACAAGGAGCTGGAAATCATTAAAGTATGTGTTGAGAAGAAAAATTCAGAGCTCCGAGATGCTCAATCCCGGATGGCCCTG
CAGGCGCAAGAGCTGAATAATATGCAGCAAACGAATCGTGAGTTAGCCGGAGCCTGCGAGAATTATAAAAAGGATTTGGA
AGAAGCAGAAGTGGCCAAATCTATGATTCTACAGGAACTTACTGATCTCAAAGAGCTGCACGAAGACCTCCAGCTTCAAT
TTGAAGATGTGTCTGCACAAAAGGAAAAGTTTGAGGCAAACATTTTACAATTAAGCAGCGACTTAAATGCAAAGATGCTT
GACTGCGCCCAGCTTGAAGATCGCATTGAGCAGCTACCAATAGAGGCCAACAAAGCTTTGTCGAAACTGCAACGTGATTT
AGAAGCCAGTGAATTGCAGTTCGTGGATCAGCAACGATTGACTGATCAGGCAACAAGGGAACTCGAACTTGTTCGCAATG
AGATAAATACGTTTAAGACTCTTATTGAGGAAAAGGAAAGAAGACATGTTTCCCTAAGTGATGAACTAACTCAAATGACG
GAGAGATTGAGCGAGCTCGCTGATATCAACGAAAGTTATCTCAATGAGTTGACTGAAACAAAATTGAAGCACTCCCAGGA
AATAAAAGATCAAGCAGATGCCTACGAGATTGTTGTTCAAGAGTTAAAAGAGAGCTTGAACAAGGCTTCAGTTGATTTTA
CTCAGCTAAAAAGCAACAGTGAGAAACTACAAAAAGAAACCCTTCTGCAGGTCTCCCAACTGCAGGAAAAACTTATAGAA
ATGGTGTCCCATCGCAGCAATCAGGAAGAGCTAATAAAGCGTCTTGGTAATGAACTTCAAGAAAAAACTCACAGTTTTGA
AGAAGAACTCAAAAGACAACAGGAGCAGCTTGCTAATCAAATGCAGACGAAGGCCACTGAAGTTGAGAGCGAAAATAAGC
GAAACGCTGTTGAAATACAAAAACTTAAATCTGAACTCGAAGAAAGGAATAAAGCTTTTAAGGCTCAACAGGATAAATTG
GAATATTTGATTAGTGATCATGATACGCTAAAGAGCGCTATTATCAATCTTCAGGCTGAAAAGAAGGAAATCGAGAGTGA
ATTATCTACGGCCAAAGTTAAATTTAGCGAGGAATTACAGTCTCAGAAAGATAACCTAATGAAAAAGGTATCCGAATTGG
AGCTTGAAATTAAAAGAAAGGAAACCGAATTGATTGAACTTGAGCGTGAAAAGAACAATGAAATGGCTGTGCTACAATTT
AAAATGAATCGAATTAACTGCCTGATCGACCAACCAGTGACCACAATTAAACAGCTAAAAGATTCCAAAGGGCCAACCAG
AACTGAGAGCATTCCTACTAAGGTGCAACCCGAAAATACAGACGAATTTTCAAGCACTGCCAGAAAGCGTGCTCGTCGTC
AAAAAATTACCACATATTCCTCCGACTTTGATAGCGGCGATGATATACCAATCGTGGGCAACTCTTTAAGCGGCAAACGT
GCCAAATTATGTGCGCCCATCAAGCCACAAAATAATATTGATATGTTCGACATGTTGAAGAATTCTAAA
>ZS5#chr3R C(3)G DPGP African Populations
ATGACGGGCGCCAAGAAAAGATCGGGAGCACCGTTAGTGGATGCAGCTCACTCGAAAGCCCCAAAACCAGGTACAGTTGC
CCAAGAAAAAAACAGCCAAATTCCAACTGTTTGGAAAAAGGATCATGTAAAAACTCAACTTTTCGAAAGATCAAACGAAA
AGCCATCCAAAAAAAGAACTCCGCTAGTGGCTCCTAGAGTTCAGCAATCAAAAATTGAAGCGCAAACTTCTCAGGCTGTG
GAAAAAACACAGGAAGACCAAACTTTTGCAGCCACCATAGACAGTTCAACAAAAAGTCTAAAAAAGTCTCCCAAAAACGA
GGGAGAATTATGGGCAGATATTCAGAAGCTGTCGCCCCACACGGGAATAATAATTCATAGCTTCATAAAGCAGTACAACG
AATCGCTAAATAATCTCAAGAAGAAAGACTTGGTGGTCAGCAAGAAAATGAGAGCCATCGCCATGGACTCGTTGAAGAAA
AAATCGGAAAATATCAGCTTGAAGGAAAAGTTGACAAATATGGAACTGGAGCTGACCCAACTGAAAACTGATCTTATCGA
GCAGCAGGAGAAGAACGCAGAGAACATCCAGAAGTACACGGAAATCAACAAAAAGTACACCCACTGCGAGCAACATTACG
ACAAGGAGCTGGAAATCATTAAAGTATGTGTTGAGAAGAAAAATTCAGAGCTCCGAGATGCTCAATCCCGGATGGCCCTG
CAGGCGCAAGAGCTAAATAATATGCAGCAAACGAATCGTGAGTTAGCTGGAGCCTGCGAGAATTATAAAAAGGATTTGGA
AGAGGCAGAAGTGGCCAAATCTATGATTCTACAGGAACTTACCGATCTCAAAGAGCTGCACGAAGACCTACAGCTTCAAT
TTGAAGATGTGTCTGCACAAAAGGAAAAGTTTGAGGCAAACATTTTACAATTAAGCAGCGACTTAAATGCAAAGATGCTT
GACTGCGCCCAGCTTGAAGATCGCATTGAGCAGCTGCCAATAGAGGCCAACAAAGCTTTGTCGAAACTGCAAAGTGATTT
AGAAGCCAGTGAATTGCAGTTCGTGGATCAGCAACGATTGACTGATCAGGCAACAAGGGAACTCGAACTTGTTCGCAATG
AGATAAATACGTTTAAGACTCTTATTGAGGAAAAGGAAAGAAGACATGTTTCCCTAAGTGATGAACTAACTCAAATGACG
GAGAGATTGAGAGAGCTGGCTGATATCAACGAAAGTTATCTCAATGAGTTGACTGAAACAAAATTGAAGCACTCCCAGGA
AATAAAAGATCAAGCAGATGCCTACGAGATTGTTGTTCAAGAGTTGAAAGAGAGCTTGAACAAGGCTTCAGTTGATTTTA
CTCAGCTAAAAAGCAACAATGAGAAACTACAAAAAGAAACCCTTCTGCAGGTCTCCCAACTGCAGGAAAAACTTATAGAA
ATGGTGTCCCATCGCAGCAATCAGGAAGAGCTAATAAAGCGTCTTGGTAATGAACTTCAAGAAAAAACTCACAGTTTTGA
AGAAGAACTCAAAAGACAACAGGAGCAGCTTGCTAATCAAATGCAGACGAAGGCCACTGAAGTTGAGAGCGAAAATAAGC
GAAACGCTGTTGAAATACAAAAACTTAAATCTGAACTCGAAGAAAGGAATAAAGCTTTTAAGGCTCAACAGGATAAATTG
GAATATTTGATTAGTGATCATGATACGCTAAAGAGCGCTATTATCAATCTTCAGGCTGAAAAGAAGGAAATCGAGAGTGA
ATTATCCACGGCCAAAGTTAAATTTAGCGAGGAATTACAGTCTCAGAAAGATAACCTAATGAAAAAGGTATCCGAATTGG
AGCTTGAAATTAAAAGAAAGGAAACCGAATTGATTGAACTTGAGCGTGAAAAGAACAATGAAATGGCTGTGCTACAATTT
AAAATGAATCGAATTAACTGCCTGATCGACCAACCAGTGACCACAATTAAACAGCTAAAAGATTCCAAAGGGCCAACCAG
AACTGAGAGCATTCCTACTAAGGTGCAACCCGAAAATACAGACGAATTTTCAAGCACTGCCAGAAAGCGTGCTCGTCGTC
AAAAAATTACCACATATTCCTCCGACTTTGATAGCGGCGATGATATACCAATCGTGGGCAACTCTTTAAGCGGCAAACGT
GCCAAATTATGTGCGCCCATCAAGCCACAAAATAATATTGATATGTTCGACATGTTGAAGAATTCTAAA
>NG1N#chr3R C(3)G DPGP African Populations
ATGACGGGCGCCAAGAAAAGATCGGGAGCACCGTTAGTGGATGCAGCTCACTCGAAAGCCCCAAAACCAGGTACAGTTGC
CCAAGAAAAAAACAGCCAAATTCCAACTGTTTGGAAAAAGGATCATGTAAAAACTCAACTTTTCGAAAGATCAAACGAAA
AGCCATCCAAAAAAAGAACTCCGCTAGTGGCTCCTAGAGTTCAGCAATCAAAAATTGAAGCGCAAACTTCTCAGGCTGTG
GAAAAAACACAGGAAGACCAAACTTTTGCAGCCACCATAGACAGTTCAACAAAAAGTATAAAAAAGTCTCCCAAAAACGA
GGGAGAATTATGGGCAGATATTCAGAAGCTGTCGCCCCACACGGGAATAATAATTCATAGCTTCATAAAGCAGTACAACG
AATCGCTAAATAATCTCAAGAAGAAAGACTTGGTGGTCAGCAAGAAAATGAGAGCCATCGCCATGGACTCGTTGAAGAAA
AAATCGGAAAATATCAGCTTGAAGGAAAAGTTGACAAATATGGAACTGGAGCTGACCCAACTGAAAACTGATCTTATCGA
GCAGCAGGAGAAGAACGCAGAGAACATCCAGAAGTACACGGAAATCAACAAAAAGTACACCCACTGCGAGCAACATTACG
ACAAGGAGCTGGAAATCATTAAAGTATGTGTTGAGAAGAAAAATTCAGAGCTCCGAGATGCTCAATCCCGGATGGCCCTG
CAGGCGCAAGAGCTGAATAATATGCAGCAAACGAATCGTGAGTTAGCTGGAGCCTGCGAGAATTATAAAAAGGATTTGGA
AGAAGCAGAAGTGGCCAAATCTATGATTCTACATGAACTTACCGATCTCAAAGAGCTCCACGAAGACCTACAGCTTCAAT
TTGAAGATGTGTCTGCACAAAAGGAAAAGTTTGAGGCAAACATTTTACAATTAAGCAGCGACTTAAATGCAAAGATGCTT
GACTGCGCCCAGCTTGAAGATCGCATTGAGCAGCTGCCAATAGAGGCCAACAAAGCTTTGTCGAAACTGCAACGTGATTT
AGAAGCCAGTGAATTGCAGTTCGTGGATCAGCAACGATTGACTGATCAGGCAACAAGGGAACTCGAACTTGTTCGCAATG
AGATAAATACGTTTAAGACTCTTATTGAGGAAAAGGAAAGAAGACATGTTTCCCTAAGTGATGAACTAACTCAAATGACG
GAGAGATTGAGCGAGCTCGCTGATATCAACGAAAGTTATCTCAATGAGTTGACTGAAACAAAATTGAAGTACTCCCAGGA
AATAAAAGATCAAGCAGATGCCTACGAGATTGTTGTTCAAGAGTTAAAAGAGAGCTTGAACAAGGCTTCAGTTGATTTTA
CTCAGCTAAAAAGCAACAGTGAGAAGCTACAGAAAGAAACCCTTCTGCAGGTCTCCGAACTGCAGGAAAAACTTATAGAA
ATGGTGTCCCATCGCAGCAATCAGGAAGAGCTAATAAAGCGTCTTGGTAATGAAATTCAAGAAAAAACTCATAATTTTGA
AGAAGAACTCAAAAGGCAACAGGAGCAGCTTGCTAATCAAATGCAGATGAAGGCCACTGAAGTTGAGAGCGAAAATAAGC
GAAACGCTGTTGAAATACAAAAACTTAAATCTGAACTCGAAGAAAGGAATAAAGCTTTTAAGGCTCAACAGGATAAATTG
GAATATTTGATTAGTGATCATGATACGCTAAAGAGCGCTATTATCAATCTTCAGGCTGAAAAGAAGGAAATCGAGAGTGA
ATTATCCACGGCCAAAGTTAAATTTAGCGAGGAATTACAGTCTCAGAAAGATAACCTAATGAAAAAGGTATCCGAATTGG
AGCTTGAAATTAAAAGAAAAGAAACCGAATTGATTGAACTTGAGCGTGAAAAGAACAATGAAATGGCTGTGCTACAATTT
AAAATGAATCGAATTAACTGCCTGATCGACCAACCAGTGACCACAATTAAACAGCTAAAAGATTCCAAAGGGCCAACCAG
AACTGAGAGCATTCCTACTAAGGTGCAACCGGAAAATACAGACGAATTTTCAAGCACTGCCAGAAAGCGTGCTCGTCGTC
AAAAAATTACCACATATTCCTCCGACTTTGATAGCGGCGATGATATACCAATCGTGGGCAACTCTTTAAGCGGCAAACGT
GCCAAATTATGTGCGCCCATCAAGCCACAAAATAATATTGATATGTTCGACATGTTGAAGAATTCTAAA
>GU10#chr3R C(3)G DPGP African Populations
ATGACGGGCGCCAAGAAAAGATCGGGAGCACCGTTAGTGGATGCAGCTCACTCGAAAGCCCCAAAACCAGGTACAGTTGC
CCAAGAAAAAAACAGCCAAATTCCAACTGTTTGGAAAAAGGATCATGTAAAAACTCAACTTTTCGAAAGATCAAACGAAA
AGCCATCCAAAAAAAGAACTCCGCTAGTGGCTCCTAGAGTTCAGCAATCAAAAATTGAAGCGCAAACTTCTCAGGCTGTG
GAAAAAACACAGGAAGACCAAACTTTTGCAGCCACCATAGACAGTTCAACAAAAAGTATAAAAAAGTCTCCCAAAAACGA
GGGAGAATTATGGGCAGATATTCAGAAGCTGTCGCCCCACACGGGAATAATAATTCATAGCTTCATAAAGCAGTACAACG
AATCGCTAAATAATCTCAAGAAGAAAGACTTGGTGGTCAGCAAGAAAATGAGAGCCATCGCCATGGACTCGTTGAAGAAA
AAATCGGAAAATATCAGCTTGAAGGAAAAGTTGACAAATATGGAACTGGAGCTGACCCAACTGAAAACTGATCTTATCGA
GCAGCAGGAGAAGAACGCAGAGAACATCCAGAAGTACACGGAAATCAACAAAAAGTACACCCACTGCGAGCAACATTACG
ACAAGGAGCTGGAAATCATTAAAGTATGTGTTGAGAAGAAAAATTCAGAGCTCCGAGATGCTCAATCCCGGATGGCCCTG
CAGGCGCAAGAGCTGAATAATATGCAGCAAACGAATCGTGATTTAGCTGGAGCCTGCGAGAATTATAAAAAGGATTTGGA
AGAAGCAGAAGTGGCCAAATCTATGATTCTACATGAACTTACCGATCTCAAAGAGCTCCACGAAGACCTACAGCTTCAAT
TTGAAGATGTGTCTGCACAAAAGGAAAAGTTTGAGGCAAACATTTTACAATTAAGCAGCGACTTAAATGCAAAGATGCTT
GACTGCGCCCAGCTTGAAGATCGCATTGAGCAGCTGCCAATAGAGGCCAACAAAGCTTTGTCGAAACTGCAACGTGATTT
AGAAGCCAGTGAATTGCAGTTCGTGGATCAGCAACGATTGACTGATCAGGCAACAAGGGAACTCGAACTTGTTCGCAATG
AGATAAATACGTTTAAGACTCTTATTGAGGAAAAGGAAAGAAGACATGTTTCCCTAAGTGATGAACTAACTCAAATGACG
GAGAGATTGAGCGAGCTCGCTGATATCAACGAAAGTTATCTCAATGAGTTGACTGAAACAAAATTGAAGTACTCCCAGGA
AATAAAAGATCAAGCAGATGCCTACGAGATTGTTGTTCAAGAGTTAAAAGAGAGCTTGAACAAGGCTTCAGTTGATTTTA
CTCAGCTAAAAAGCAACAGTGAGAAGCTACAGAAAGAAACCCTTCTGCAGGTCTCCGAACTGCAGGAAAAACTTATAGAA
ATGGTGTCCCATCGCAGCAATCAGGAAGAGCTAATAAAGCGTCTTGGTAATGAAATTCAAGAAAAAACTCATAATTTTGA
AGAAGAACTCAAAAGGCAACAGGAGCAGCTTGCTAATCAAATGCAGATGAAGGCCACTGAAGTTGAGAGCGAAAATAAGC
GAAACGCTGTTGAAATACAAAAACTTAAATCTGAACTCGAAGAAAGGAATAAAGCTTTTAAGGCTCAACAGGATAAATTG
GAATATTTGATTAGTGATCATGATACGCTAAAGAGCGCTATTATCAATCTTCAGGCTGAAAAGAAGGAAATCGAGAGTGA
ATTATCCACGGCCAAAGTTAAATTTAGCGAGGAATTACAGTCTCAGAAAGATAACCTAATGAAAAAGGTATCCGAATTGG
AGCTTGAAATTAAAAGAAAAGAAACCGAATTGATTGAACTTGAGCGTGAAAAGAACAATGAAATGGCTGTGCTACAATTT
AAAATGAATCGAATTAACTGCCTGATCGACCAACCAGTGACCACAATTAAACAGCTAAAAGATTCCAAAGGGCCAACCAG
AACTGAGAGCATTCCTACTAAGGTGCAACCGGAAAATACAGACGAATTTTCAAGCACTGCCAGAAAGCGTGCTCGTCGTC
AAAAAATTACCACATATTCCTCCGACTTTGATAGCGGCGATGATATACCAATCGTGGGCAACTCTTTAAGCGGCAAACGT
GCCAAATTATGTGCGCCCATCAAGCCACAAAATAATATTGATATGTTCGACATGTTGAAGAATTCTAAA
>ZI91#chr3R C(3)G DPGP African Populations
ATGACGGGCGCCAAGAAAAGATCGGGAGCACCGTTAGTGGATGCAGCTCACTCGAAAGCCCCAAAACCAGGTACAGTTGC
CCAAGAAAAAAACAGCCAAATTCCAACTGTTTGGAAAAAGGATCATGTAAAAACTCAACTTTTCGAAAGATCAAACGAAA
AGCCATCCAAAAAAAGAACTCCGCTAGTGGCTCCTAGAGTTCAGCAATCAAAAATTGAAGCGCAAACTTCTCAGGCTGTG
GAAAAAACACAGGAAGACCAAACTTTTGCAGCCACCATAGACAGTTCAACAAAAAGTCTAAAAAAGTCTCCCAAAAACGA
GGGAGAATTATGGGCAGATATTCAGAAGCTGTCGCCCCACACGGGAATAATAATTCATAGCTTCATAAAGCAGTACAACG
AATCGCTAAATAATCTCAAGAAGAAAGACTTGGTGGTCAGCAAGAAAATGAGAGCCATCGCCATGGACTCGTTGAAGAAA
AAATCGGAAAATATCAGCTTGAAGGAAAAGTTGACAAATATGGAACTGGAGCTGACCCAACTGAAAACTGATCTTATCGA
GCAGCAGGAGAAGAACGCAGAGAACATCCAGAAGTACACGGAAATCAACAAAAAGTACACCCACTGCGAGCAACATTACG
ACAAGGAGCTGGAAATCATTAAAGTATGTGTTGAGAAGAAAAATTCAGAGCTCCGAGATGCTCAATCCCGGATGGCCCTG
CAGGCGCAAGAGCTGAATAATATGCAGCAAACGAATCGTGAGTTAGCTGGAGCCTGCGAGAATTATAAAAAGGATTTGGA
AGAAGCAGAAGTGGCCAAATCTATGATTCTACATGAACTTACCGATCTCAAAGAGCTCCACGAAGACCTACAGCTTCAAT
TTGAAGATGTGTCTGCACAAAAGGAAAAGTTTGAGGCAAACATTTTACAATTAAGCAGCGACTTAAATGCAAAGATGCTT
GACTGCGCCCAGCTTGAAGATCGCATTGAGCAGCTGCCAATAGAGGCCAACAAAGCTTTGTCGAAACTGCAACGTGATTT
AGAAGCCAGTGAATTGCAGTTCGTGGATCAGCAACGATTGACTGATCAGGCAACGAGGGAACTCGAACTTGTTCGCAATG
AGATAAATACGTTTAAGACTCTTATTGAGGAAAAGGAAAGAAGACATGTTTCCCTAAGTGATGAACTAACTCAAATGACG
GAGAGATTGAGCGAGCTCGCTGATATCAACGAAAGTTATATCAATGAGTTGACTGAAACAAAATTGAAGCACTCCCAGGA
AATAAAAGATCAAGCAGATGCCTACGAGATTGTTGTTCAAGAGTTAAAAGAGAGCTTGAACAAGGCTTCAGTTGATTTTA
CTCAGCTAAAAAGCAACAGTGAGAAGCTACACAAAGAAACCCTTCTGCAGGTCTCCGAACTGCAGGAAAAACTTATAGAA
ATGGTGTCCCATCGCAGCAATCAGGAAGAGCTAATAAAGCGTCTTGGTAATGAAATTCAAGAAAAAACTCATAATTTTGA
AGAAGAACTCAAAAGGCAACAGGAGCAGCTTGCTAATCAAATGCAGATGAAGGCCACTGAAGTTGAGAGCGAAAATAAGC
GAAACGCTGTTGAAATACAAAAACTTAAATCTGAACTCGAAGAAAGGAATAAAGCTTTTAAGGCTCAACAGGATAAATTG
GAATATTTGATTAGTGATCATGATACGCTAAAGAGCGCTATTATCAATCTTCAGGCTGAAAAGAAGGAAATCGAGAGTGA
ATTATCCACGGCCAAAGTTAAATTTAGCGAGGAATTACAGTCTCAGAAAGATAACCTAATGGAAAAGGTATCCGAATTGG
AGCTTGAAATTAAAAGAAAAGAAACCGAATTGATTGAACTTGAGCGTGAAAAGAACAATGAAATGGCTGTGCTACAATTT
AAAATGAATCGAATTAACTGCCTGATCGACCAACCAGTGACCACAATTAAACAGCTAAAAGATTCCAAAGGGCCAACCAG
AACTGAGAGCATTCCTACTAAGGTGCAACCGGAAAATACAGACGAATTTTCAAGCACTGCCAGAAAGCGTGCTCGTCGTC
AAAAAATTACCACATGTTCCTCCGACTTTGATAGCGGCGATGATATACCAATCGTGGGCAACTCTTTAAGCGGCAAACGT
GCCAAATTATGTGCGCCCATCAAGCCACAAAATAATATTGATATGTTCGACATGTTGAAGAATTCTAAA
>ZO12#chr3R C(3)G DPGP African Populations
ATGACGGGCGCCAAGAAAAGATCGGGAGCACCGTTAGTGGATGCAGCTCACTCGAAAGCCCCAAAACCAGGTACAGTTGC
CCAAGAAAAAAACAGCCAAATTCCAACTGTTTGGAAAAAGGATCATGTAAAAACTCAACTTTTCGAAAGATCAAACGAAA
AGCCATCCAAAAAAAGAACTCCGCTAGTGGCTCCTAGAGTTCAGCAATCAAAAATTGAAGCGCAAACTTCTCAGGCTGTG
GAAAAAACACAGGAAGACCAAACTTTTGCAGCCACCATAGACAGTTCAACAAAAAGTCTAAAAAAGTCTCCCAAAAACGA
GGGAGAATTATGGGCAGATATTCAGAAGCTGTCGCCCCACACGGGAATAATAATTCATAGCTTCATAAAGCAGTACAACG
AATCGCTAAATAATCTCAAGAAGAAAGACTTGGTGGTCAGCAAGAAAATGAGAGCCATCGCCATGGACTCGTTGAAGAAA
AAATCGGAAAATATCAGCTTGAAGGAAAAGTTGACAAATATGGAACTGGAGCTGACCCAACTGAAAACTGATCTTATCGA
GCAGCAGGAGAAGAACGCAGAGAACATCCAGAAGTACACGGAAATCAACAAAAAGTACACCCACTGCGAGCAACATTACG
ACAAGGAGCTGGAAATCATTAAAGTATGTGTTGAGAAGAAAAATTCAGAGCTCCGAGATGCTCAATCCCGGATGGCCCTG
CAGGCGCAAGAGCTGAATAATATGCAGCAAACGAATCGTGAGTTAGCTGGAGCCTGCGAGAATTATAAAAAGGATTTGGA
AGAAGCAGAAGTGGCCAAATCTATGATTCTACATGAACTTACCGATCTCAAAGAGCTCCACGAAGACCTTCAGCTTCAAT
TTGAAGTTGTGTCTGCACAAAAGGAAAAGTTTGAGGCAAACATTTTACAATTAAGCAGCGACTTAAATGCAAAGATGCTT
GACTGCGCCCAGCTTGAAGATCGCATTGAGCAGCTGCCAATAGAGGCCAACAAAGCTTTGTCGAAACTGCAACGTGATTT
AGAAGCCAGTGAATTGCAGTTCGTGGATCAGCAACGATTGACTGATCAGGCAACGAGGGAACTCGAACTTGTTCGCAATG
AGATAAATACGTTTAAGACTCTTATTGAGGAAAAGGAAAGAAGACATGTTTCCCTAAGTGATGAACTAACTCAAATGACG
GAGAGATTGAGCGAGCTCGCTGATATCAACGAAAGTTATATCAATGAGTTGACTGAAACAAAATTGAAGCACTCCCAGGA
AATAAAAGATCAAGCAGATGCCTACGAGATTGTTGTTCAAGAGTTAAAAGAGAGCTTGAACAAGGCTTCAGTTGATTTTA
CTCAGCTAAAAAGCAACAGTGAGAAGCTACACAAAGAAACCCTTCTGCAGGTCTCCGAACTGCAGGAAAAACTTATAGAA
ATGGTGTCCCATCGCAGCAATCAGGAAGAGCTAATAAAGCGTCTTGGTAATGAAATTCAAGAAAAAACTCATAATTTTGA
AGAAGAACTCAAAAGGCAACAGGAGCAGCTTGCTAATCAAATGCAGATGAAGGCCACTGAAGTTGAGAGCGAAAATAAGC
GAAACGCTGTTGAAATACAAAAACTTAAATCTGAACTCGAAGAAAGGAATAAAGCTTTTAAGGCTCAACAGGATAAATTG
GAATATTTGATTAGTGATCATGATACGCTAAAGAGCGCTATTATCAATCTTCAGGCTGAAAAGAAGGAAATCGAGAGTGA
ATTATCCACGGCCAAAGTTAAATTTAGCGAGGAATTACAGTCTCAGAAAGATAACCTAATGGAAAAGGTATCCGAATTGG
AGCTTGAAATTAAAAGAAAAGAAACCGAATTGATTGAACTTGAGCGTGAAAAGAACAATGAAATGGCTGTGCTACAATTT
AAAATGAATCGAATTAACTGCCTGATCGACCAACCAGTGACCACAATTAAACAGCTAAAAGATTCCAAAGGGCCAACCAG
AACTGAGAGCATTCCTACTAAGGTGCAACCCGAAAATACAGACGAATTTTCAAACACTGCCAGAAAGCGTGCTCGTCGTC
AAAAAATTACCACATATTCCTCCGACTTTGATAGCGGCGATGATATACCAATCGTGGGCAACTCTTTAAGCGGCAAACGT
GCCAAATTATGTGCGCCCATCAAGCCACAAAATAATATTGATATGTTCGACATGTTGAAGAATTCTAAA
>Dsim C(3)G 
ATGACGGGCGCCAAGAAAAGATCGGGAGCAGCGTTAGTGGATGTGGTTCAATCGAAAGCGCCAAAATCAAGTACAGTTGC
CCAAGAAAAAAACAGTCAAATTCCAACTTTATGGAAAAAGGATCATGTAAAAACTCAAATGTTCGGAAGATCAAATGAAA
AACCATCCAAAAAAAGAGCTCCGCTAGTGGCTCCTAGAGTTCAGCAATCAAAAACTGAAGCGCAAACATCTCAGGCTGTG
GAAAAAACCAAGGAAGACCAAACTTTCGCTGCCACCGTGAAGATGTCAAAAACAAGTCTAAAAACTTCTTCCAAAAACGA
CGGAGAATTATCGGCAGATATTCAGAAGTTGTCGCCCCATACGGGAATAATAATTCATAGCTTCATAAAGCAGTACAACG
ACTCGCTCAAGAATCTCAAGAAGAAAGACTTGGTGGTCAGCAAGAAAATGAGAGCCATCGCCATGGACTCGTTGAAGAAA
AAATCGGAAAATATCAGCTTGAAGGAAAAGTTGACAAATATGGAACTGGAACTGGACCAACTGAAAACGGATCTCCTCGA
GCAGCAGGAGAAGAACGCAGAGAACATCCAGAAGTACACTGAAATCAACAAAAAGTACACCAACTGCGAGCAACACTACG
ACAAGGAGCTAGAAATCATAAGAGCCTGTGTTGAGAAGAAAAATTCAGAGCTCCGAGATGCTCAATCCCGGATTTCCCTG
CAGGCCCAAGAGCTGAATAATATGCAGCAAACGAATCGTGAGTTAGCTGGAGCCTGCAAGGGTTATAAAACGGATTTGGA
AGAGGCAGAAAAGGCCAAATCTATGATTCTACAGGAACTTACCGGTCTCAAAGAGATGCACGAAGACCTACAGCTTCAAT
TTGAAGATGTGTCTGCACAAAAGGAAAATTGCGAGGCAAACATTTTACAATTAAGCAGCGACTTAAATGCAAAGATGCTT
GCCTGCGCCGAGCTTGAAGTTCGCATTGAGCAGCTGCCATTAGAGGCCAACAAAGCTTTGTCGAAACTGCAAAGTGATTT
AGAAGCCAGTGAATTGCAGTTCGTGGAGCAGCAACGATTGACTGATCAGGCCACAAAGGAACTCGAACTTGTTCGCAATG
AGATAAATACGTTAAAGACGCTCATTGAGGAAAAGGAGAGAAGACATGTTACCCTAAGTGATGAACTAACTCGAATGACG
GAGAGATTGAGCGAGCTGGCTGATATCAACGAAAGTTATCTCAATGAGCTGACTGAAACAAAGTTGAAGCACACCCAGGA
AATAAAACAGCAAGCAGATACCTACGAGATTGTTGTTCAAGAGTTAAAAGAGAGCTTGAACAAGGCTTCAGTGGATTTTA
CTCAGCTAAAAAGCAACAGTGAGAAACTACACAAAGAAACCCTTCTGCAGGTCTCCCAACTTCAGGAAAAACTTACTGAA
ATGGTGTCCCATCGCAGCAATCAGGAGAAGCTAGTGAAGCGTCTTGGTAATGAACTTCAAGAAAAAACGCACAGTTTTGA
AGAAGAACTCAAAAGACAACAGGAGCAGCTAGCCAATCAAATGCAGATGAAGGCCACTGAAGTAGAGAGCGAAAATAAGC
GCAACGCTGTTCAGATACAAAAACTCAAATCTGAACTCGAAGACAGGAATAAAGCTTTTAAGGCTCAACAAGACAAATTG
GAATTTTTGATTAGTGATCATGATAAGCTTAAGAACGCTACTATCAATCTTCAGGCTGAAAAGATGGAAATCGAGAGTGA
ATTATCCACGGCCAAAGTTAAATTTAGCGAGGAATTACAGTTCCAAAAAGATAACCTAATGAAAAAGGTATCCGAATTGG
AGCTTGAAATTAAAAGAAAGGAAACCGAATTGACTGAACTTGAGCGTGAAAAGAACAATGAAATGGCCGTGCTGCAATTT
AAAATGAATCGAATTAACTGCGTGATCGACCAGCCAGTGACCACAATTAAACAGCTAAAAGATTCCAAAGGGCCAACCAA
AACTGAGAGCATTCCTACTAAGGTGCAACCGGAAAATACGGACGGATTTTCAGGCACTACCAAAAAGCGTGCTCGTCGTC
AAAAAATTACCACATATTCCTCCGACTTTGATAGCGGTGATGATATGCCAATCGTGGGCAACTCTTTAAACGGCAAACGT
GTCAAATTATGTACGCCCATCAAGCCACAAAATAATATTGATTTGTTCGACATGTTGAAGAATTCTAAA
>Dyak C(3)G 
ATGACGGGTGTTAAGAAAAGACCTGGATCACCGATAACTGAGGCAGTTCATTCAAAAGCGCCAAAGGCAGGTACAGTTGC
CCAAGAAAAGAGCAGTCAGATCCAAAATGTGAGGAAAAAGGACCATTTGAAGGCTCCAATTTCGGAAAGATCAAACGAAA
AACCCTCCAAGAAAAGGGCTCCGCAAGTGGCTTCTAAGATGGAGACATCGAAAATTGAAGGGCAAATGTCTCAGGCTGCG
GAAAAAACACAGAAGAGCCAATCTTCCGCTGCCACCGAAGATATTTCCAAAACAAATATCAAAAAATCTCCCAACAACGG
CGAAGAATTATGGGTAGATATTCAGAAGCTGTCGCCACATACGGGAGCAATGCTTCAAAGCTTTATAAAACAATACAACG
ACTCGCTCTTAAATATCAAGAAGAAAGACTTGGTTGCGAGCAAGAAAATGAGAGCCATCGTCATGGACTCGTTGAAGAAA
GAGTCGGAAAATATCAGCCTTAAAGGAAAGTTGTCAAGTATGGAGCTGGAGCTGACCCAAGTGAAAAAGGAGCTTCTGGA
ACAGCAAGAGAAGAGTGCGGAGATCACGAAGAAGTATATGGAAGTCAACAAAAAGTATGCCCACGGCGAAAAATACTACG
ACAAAGAGCTGGAAATCATTAAAGCGTGTATGGAGCAGAAAAATTTGGAGCTCAAAGACGCTAAATCTCGAATGGACCTA
CAGGGGCGAGAGCTGAAGAATGTGCAGCAAACGAATATCCAGTTAGCTGGGGCATGCACTGGTTTTAAGACGGATTTGAA
ACATGCAGAAGTGGCCTACTCCAAGATTCAACAAGAACTCACAGGATTCAAGCAGATGTACGAAGCCCTAAGCCTGCAAT
TCCAAGATATGTCTGCACAAAAGAAAAAAAAAGAGGCAAACATCTTACAACTAAGCTCCGACTTAAATGCAAAGATGCAA
GCCTGCGACGAGCTTGCAGAGCGCAATGAGCAGGTGACAATAGAAGCCAACAACGCCCTGTCGAAACTGCAAAGTGATTT
AGAAGCCAGTGAATTACGGTTCGTGGAGCAGCAACGATTGACTGATCAAGCCACGAAGGAACTGGAACTTTATCGGAATC
AGATAAACACGTTTAAAACTCTCATTGAGGAAAAAGAAACCAGACATGTTTCCCTTAGTGGTGAACTGACTCAAATGAAG
GAGAGGTTGGGGGAATTATTCAATATAAACGAAAGTTGTCTCAATGAATTGACTGAAACGAAGTTAAAGCACTCTCAGGA
AATTAAGGAGCAAGCTGATGCCTACGAGATTGTTGTGCAAGAGTTAAAAGGCCTAATGGACAAGGCGTCAGTTGATTTTG
CACAGCTTAAGAGCCACAGTGAGGAACAACAAAAAGAAGCCTCTCTACAGGTCTCCCAGCTTCAGGAAAAACTTACTGAA
ATGGAATCCCATCGCAGCAATCAGGAGGAGCTAATAAAAAGTCTTGGCGATGAACTTCAAGAAAAAACACACGTCTTTAA
AGAAGAACTTACAAGACAACAGGAGCAGCTATCAAATGAAATGCATATAAGGGCAACTGAAGCCGAGCGCGAAAGTATGC
GCAGTGCTGAAGAAATACAAAAACTCAAATCTGAACTGGAAGAAAGAAATAAAGCTTTTAAGGCTGTACAGGACAAATTG
GAAAACATGATAAGTGATCATGGTAGACTAAGCAACACTGTTACCAATCTTCAGGCTAAAAATGAGGAAATCGCAATTGA
ATTATCGACGGCCACAGTTAAATTTAGCCAGGAATTAAAGTCGCAGAAAGATAACCTTATGCAAAAGGTATCTGAATTGG
AGCTTGTAATTCAAAGAAAAGAAACTGAAATTATTGAACTTGAGCGTCAAAAGAACAATGAAATGGCCGTGCTGCAATTT
AAAATGAATCGAATTAATAGCGTGATTGACCAGCCAGTGAGCACCATTAAGCAGCTTAAGGATTCCCAAGGCCCGACCAA
AACTCAAAGCATCCCAAATAAGGTGAAACCGGAGGCAGCAGACAAATTGTCAAGAACTGCAAAAAAGCGATTACGCTGTC
TAACATCTATATCATACGCTTCAGACTTTGAAAGCGAAGATGATAGGCCAATCTTAAGCGCACCTTCAAGCGGCAAACGT
GTAAAAGTGTCTGCGGCAGTAAAGCCACAAAATGAAATGGATTTGTTCGACATGGTTAAGAATACCAAA
>CO1#chr3R Cona DPGP African Populations
ATGGGTAGTAACCAAGATTGGAACAAGGAAGACTCCAAAACTGAGGTCTCCGAAAATGATCACCGTACCGCGCTGGTCGA
TGAAAAGAAGAAGGAGTTGGATGTCCTGATTGCCGAGAAGTACACCACTTTGAACGACTTAACCCATGTCACCAATTCCC
AGAATCTTGTGGACGACATCCACTTTCTGCATACGAAGAACGCCAAGATCCTGGAGAGCCTCAATCAGGCAGTCACCGCC
AAGAGAAACGTCTCCCAGGCCTACGATGACCATTGCAAGAAGGCGCTCAAGGTCAAGGCCGAGATGCAGGAGCAGACGAA
ATGCTTCGATGAGTTCACCGTGATGAACTACCACGATCTAAAGAAGACCATACTTAACACCAAGAAAGAAACGCAAGAAA
TTCGCGCTAAGACGGCTTTAAAGACCGAGGAGCTCAAAAAGAAGCGAGAATTTGTTAACACCACCCAAAAGTCAATGGCT
AATGATATCCGTGTTCTAGGCCAGATCGAACATGACCTCATGTGGGATGATCGAAGACTTAAAATCCAAAATTTCTGCAA
T
>CO16#chr3R Cona DPGP African Populations
ATGGGTAGTAACCAAGATTGGAACAAGGAAGACTCCAAAACTGAGGTCTCCGAAAATGATCACCGTACCGCGCTGGTCGA
TGAAAAGAAGAAGGAGTTGGATGTCCTGATTGCCGAGAAGTACACCACTTTGAACGACTTAACCCATGTCACCAATTCCC
AGAATCTTGTGGACGACATCCACTTTCTGCATACGAAGAACGCCAAGATCCTGGAGAGCCTCAATCAGGCAGTCACCGCC
AAGAGAAACGTCTCCCAGGCCTACGATGACCATTGCAAGAAGGCGCTCAAGGTCAAGGCCGAGATGCAGGAGCAGACGAA
ATGCTTCGATGAGTTCACCGTGATGAACTACCACGATCTAAAGAAGACCATACTTAACACCAAGAAAGAAACGCAAGAAA
TTCGCGCTAAGACGGCTTTAAAGACCGAGGAGCTCAAAAAGAAGCGAGAATTTGTTAACACCACCCAAAAGTCAATGGCT
AATGATATCCGTGTTCTAGGCCAGATCGAACATGACCTCATGTGGGATGATCGAAGACTTAAAATCCAAAATTTCTGCAA
T
>GA191#chr3R Cona DPGP African Populations
ATGGGTAGTAACCAAGATTGGAACAAGGAAGACTCCAAAACTGAGGTCTCCGAAAATGATCACCGTACCGCGCTGGTCGA
TGAAAAGAAGAAGGAGTTGGATGTCCTGATTGCCGAGAAGTACACCACTTTGAACGACTTAACCCATGTCACCAATTCCC
AGAATCTTGTGGACGACATCCACTTTCTGCATACGAAGAACGCCAAGATCCTGGAGAGCCTCAATCAGGCAGTCACCGCC
AAGAGAAACGTCTCCCAGGCCTACGATGACCATTGCAAGAAGGCGCTCAAGGTCAAGGCCGAGATGCAGCAGCAGACGAA
ATGCTTCGATGAGTTCACCGTGATGAACTACCACGATCTAAAGAAGACCATACTTAACACCAAGAAAGAAACGCAAGAAA
TTCGCGCTAAGACGGCTTTAAAGACCGAGGAGCTCAAAAAGAAGCGAGAATTTGTTAACACCACCCAAAAGTCAATGGCT
AATGATATCCGTGTTCTAGGCCAGATCGAACATGACCTCATGTGGGATGATCGAAGACTTAAAATCCAAAATTTCTGCAA
T
>ZO12#chr3R Cona DPGP African Populations
ATGGGTAGTAACCAAGATTGGAACAAGGAAGATTCCAAAACTGAGGTCTCCGAAAATGATCACCGTACCGCGCTGGTCGA
TGAAAAGAAGAAGGAGTTGGATGTCCTGATTGCCGAGAAGTACACCACTTTGAACGACTTAACCCATGTCACCAATTCCC
AGAATCTTGTGGACGACATCCACTTTCTGCATACGAAGAACGCCAAGATCCTGGAGAGCCTCAATCAGGCAGTCACCGCC
AAGAGAAACGTCTCCCAGGCCTACGATGACCATTGCAAGAAGGCGCTCAAGGTCAAGGCCGAGATGCAGCAGCAGACGAA
ATGCTTCGATGAGTTCACCGTGATGAACTACCACGATCTAAAGAAGACCATACTTAACACCAAGAAAGAAACGCAAGAAA
TTCGCGCTAAGACGGCTTTAAAGACCGAGGAGCTCAAAAAGAAGCGAGAATTTGTTAACACCACCCAAAAGTCAATGGCT
AATGATATCCGTGTTCTAGGCCAGATCGAACATGACCTCATGTGGGATGATCGAAGACTTAAAATCCAAAATTTCTGCAA
T
>GU9#chr3R Cona DPGP African Populations
ATGGGTAGTAACCAAGATTGGAACAAGGAAGATTCCAAAACTGAGGTCTCCGAAAATGATCACCGTACCGCGCTGGTCGA
TGAAAAGAAGAAGGAGTTGGATGTCCTGATTGCCGAGAAGTACACCACTTTGAACGACTTAACCCATGTCACCAATTCCC
AGAATCTTGTGGACGACATCCACTTTCTGCATACGAAGAACGCCAAGATCCTGGAGAGCCTCAATCAGGCAGTCACCGCC
AAGAGAAACGTCTCCCAGGCCTACGATGACCATTGCAAGAAGGCGCTCAAGGTCAAGGCCGAGATGCAGCAGCAGACGAA
ATGCTTCGATGAGTTCACCGTGATGAACTACCACGATCTAAAGAAGACCATACTTAACACCAAGAAAGAAACGCAAGAAA
TTCGCGCTAAGACGGCTTTAAAGACCGAGGAGCTCAAAAAGAAGCGAGAATTTGTTAACACCACCCAAAAGTCAATGGCT
AATGATATCCGTGTTCTAGGCCAGATCGAACATGACCTCATGTGGGATGATCGAAGACTTAAAATCCAAAATTTCTGCAA
T
>GU11-3#chr3R Cona DPGP African Populations
ATGGGTAGTAACCAAGATTGGAACAAGGAAGATTCCAAAACTGAGGTCTCCGAAAATGATCACCGTACCGCGCTGGTCGA
TGAAAAGAAGAAGGAGTTGGATGTCCTGATTGCCGAGAAGTACACCACTTTGAACGACTTAACCCATGTCACCAATTCCC
AGAATCTTGTGGACGACATCCACTTTCTGCATACGAAGAACGCCAAGATCCTGGAGAGCCTCAATCAGGCAGTCACCGCC
AAGAGAAACGTCTCCCAGGCCTACGATGACCATTGCAAGAAGGCGCTCAAGGTCAAGGCCGAGATGCAGCAGCAGACGAA
ATGCTTCGATGAGTTCACCGTGATGAACTACCACGATCTAAAGAAGACCATACTTAACACCAAGAAAGAAACGCAAGAAA
TTCGCGCTAAGACGGCTTTAAAGACCGAGGAGCTCAAAAAGAAGCGAGAATTTGTTAACACCACCCAAAAGTCAATGGCT
AATGATATCCGTGTTCTAGGCCAGATCGAACATGACCTCATGTGGGATGATCGAAGACTTAAAATCCAAAATTTCTGCAA
T
>GU7#chr3R Cona DPGP African Populations
ATGGGTAGTAACCAAGATTGGAACAAGGAAGATTCCAAAACTGAGGTCTCCGAAAATGATCACCGTACCGCGCTGGTCGA
TGAAAAGAAGAAGGAGTTGGATGTCCTGATTGCCGAGAAGTACACCACTTTGAACGACTTAACCCATGTCACCAATTCCC
AGAATCTTGTGGACGACATCCACTTTCTGCATACGAAGAACGCCAAGATCCTGGAGAGCCTCAATCAGGCAGTCACCGCC
AAGAGAAACGTCTCCCAGGCCTACGATGACCATTGCAAGAAGGCGCTCAAGGTCAAGGCCGAGATGCAGCAGCAGACGAA
ATGCTTCGATGAGTTCACCGTGATGAACTACCACGATCTAAAGAAGACCATACTTAACACCAAGAAAGAAACGCAAGAAA
TTCGCGCTAAGACGGCTTTAAAGACCGAGGAGCTCAAAAAGAAGCGAGAATTTGTTAACACCACCCAAAAGTCAATGGCT
AATGATATCCGTGTTCTAGGCCAGATCGAACATGACCTCATGTGGGATGATCGAAGACTTAAAATCCAAAATTTCTGCAA
T
>NG3N#chr3R Cona DPGP African Populations
ATGGGTAGTAACCAAGATTGGAACAAGGAAGACTCCAAAACTGAGGTCTCCGAAAATGATCACCGTACCGCGCTGGTCGA
TGAAAAGAAGAAGGAGTTGGATGTCCTGATTGCCGAGAAGTACACCACTTTGAACGACTTAACCCATGTCACCAATTCCC
AGAATCTTGTGGACGACATCCACTTTCTGCATACGAAGAACGCCAAGATCCTGGAGAGCCTCAATCAGGCAGTCACCGCC
AAGAGAAACGTCTCCCAGGCCTACGATGACCATTGCAAGAAGGCGCTCAAGGTCAAGGCCGAGATGCAGCAGCAGACGAA
ATGCTTCGATGAGTTCACCGTGATGAACTACCACGATCTAAAGAAGACCATACTTAACACCAAGAAAGAAACGCAAGAAA
TTCGCGCTAAGACGGCTTTAAAGACCGAGGAGCTCAAAAAGAAGCGAGAATTTGTTAACACCACCCAAAAGTCAATGGCT
AATGATATCCGTGTTCTAGGCCAGATCGAACATGACCTCATGTGGGATGATCGAAGACTTAAAATCCAAAATTTCTGCAA
T
>RG36#chr3R Cona DPGP African Populations
ATGGGTAGTAACCAAGATTGGAACAAGGAAGACTCCAAAACTGAGGTCTCCGAAAATGATCACCGTACCGCGCTGGTCGA
TGAAAAGAAGAAGGAGTTGGATGTCCTGATTGCCGAGAAGTACACCACTTTGAACGACTTAACCCATGTCACCAATTCCC
AGAATCTTGTGGACGACATCCACTTTCTGCATACGAAGAACGCCAAGATCCTGGAGAGCCTCAATCAGGCGGTCACCGCC
AAGAGAAACGTCTCCCAGGCCTACGATGACCATTGCAAGAAGGCCCTCAAGGTCAAGGCCGAGATGCAGCAGCAGACGAA
ATGCTTCGATGAGTTCACCGTGATGAACTACCACGATCTAAAGAAGACCATACTTAACACCAAGAAAGAAACGCAAGAAA
TTCGCGCTAAGACGGCTTTAAAGACCGAGGAGCTCAAAAAGAAGCGAGAATTTGTTAACACCACCCAAAAGTCAATGGCT
AATGATATCCGTGTTCTAGGCCAGATCGAACATGACCTCATGTGGGATGATCGAAGACTTAAAATCCAAAATTTCTGCAA
T
>SP254#chr3R Cona DPGP African Populations
ATGGGTAGTAACCAAGATTGGAACAAGGAAGACTCCAAAACTGAGGTCTCCGAAAATGATCACCGTACCGCGCTGGTCGA
TGAAAAGAAGAAGGAGTTGGATGTCCTGATTGCCGAGAAGTACACCACTTTGAACGACTTAACCCATGTCACCAATTCCC
AGAATCTTGTGGACGACATCCACTTTCTGCATACGAAGAACGCCAAGATCCTGGAGAGCCTCAATCAGGCGGTCACCGCC
AAGAGAAACGTCTCCCAGGCCTACGATGACCATTGCAAGAAGGCCCTCAAGGTCAAGGCCGAGATGCAGCAGCAGACGAA
ATGCTTCGATGAGTTCACCGTGATGAACTACCACGATCTAAAGAAGACCATACTTAACACCAAGAAAGAAACGCAAGAAA
TTCGCGCTAAGACGGCTTTAAAGACCGAGGAGCTCAAAAAGAAGCGAGAATTTGTTAACACCACCCAAAAGTCAATGGCT
AATGATATCCGTGTTCTAGGCCAGATCGAACATGACCTCATGTGGGATGATCGAAGACTTAAAATCCAAAATTTCTGCAA
T
>ZI468#chr3R Cona DPGP African Populations
ATGGGTAGTAACCAAGATTGGAACAAGGAAGACTCCAAAACTGAGGTCTCCGAAAATGATCACCGTACCGCGCTGGTCGA
TGAAAAGAAGAAGGAGTTGGATGTCCTGATTGCCGAGAAGTACACCACTTTGAACGACTTAACCCATGTCACCAATTCCC
AGAATCTTGTGGACGACATCCACTTTCTGCATACGAAGAACGCCAAGATCCTGGAGAGCCTCAATCAGGCGGTCACCGCC
AAGAGAAACGTCTCCCAGGCCTACGATGACCATTGCAAGAAGGCCCTCAAGGTCAAGGCCGAGATGCAGCAGCAGACGAA
ATGCTTCGATGAGTTCACCGTGATGAACTACCACGATCTAAAGAAGACCATACTTAACACCAAGAAAGAAACGCAAGAAA
TTCGCGCTAAGACGGCTTTAAAGACCGAGGAGCTCAAAAAGAAGCGAGAATTTGTTAACACCACCCAAAAGTCAATGGCT
AATGATATCCGTGTTCTAGGCCAGATCGAACATGACCTCATGTGGGATGATCGAAGACTTAAAATCCAAAATTTCTGCAA
T
>GA125#chr3R Cona DPGP African Populations
ATGGGTAGTAACCAAGATTGGAACAAGGAAGACTCCAAAACTGAGGTCTCCGAAAATGATCACCGTACCGCGCTGGTCGA
TGAAAAGAAGAAGGAGTTGGATGTCCTGATTGCCGAGAAGTACACCACTTTGAACGACTTAACCCATGTCACCAATTCCC
AGAATCTTGTGGACGACATCCACTTTCTGCATACGAAGAACGCCAAGATCCTGGAGAGCCTCAATCAGGCGGTCACCGCC
AAGAGAAACGTCTCCCAGGCCTACGATGACCATTGCAAGAAGGCCCTCAAGGTCAAGGCCGAGATGCAGCAGCAGACGAA
ATGCTTCGATGAGTTCACCGTGATGAACTACCACGATCTAAAGAAGACCATACTTAACACCAAGAAAGAAACGCAAGAAA
TTCGCGCTAAGACGGCTTTAAAGACCGAGGAGCTCAAAAAGAAGCGAGAATTTGTTAACACCACCCAAAAGTCAATGGCT
AATGATATCCGTGTTCTAGGCCAGATCGAACATGACCTCATGTGGGATGATCGAAGACTTAAAATCCAAAATTTCTGCAA
T
>RG33#chr3R Cona DPGP African Populations
ATGGGTAGTAACCAAGATTGGAACAAGGAAGACTCCAAAACTGAGGTCTCCGAAAATGATCACCGTACCGCGCTGGTCGA
TGAAAAGAAGAAGGAGTTGGATGTCCTGATTGCCGAGAAGTACACCACTTTGAACGACTTAACCCATGTCACCAATTCCC
AGAATCTTGTGGACGACATCCACTTTCTGCATACGAAGAACGCCAAGATCCTGGAGAGCCTCAATCAGGCGGTCACCGCC
AAGAGAAACGTCTCCCAGGCCTACGATGACCATTGCAAGAAGGCCCTCAAGGTCAAGGCCGAGATGCAGCAGCAGACGAA
ATGCTTCGATGAGTTCACCGTGATGAACTACCACGATCTAAAGAAGACCATACTTAACACCAAGAAAGAAACGCAAGAAA
TTCGCGCTAAGACGGCTTTAAAGACCGAGGAGCTCAAAAAGAAGCGAGAATTTGTTAACACCACCCAAAAGTCAATGGCT
AATGATATCCGTGTTCTAGGCCAGATCGAACATGACCTCATGTGGGATGATCGAAGACTTAAAATCCAAAATTTCTGCAA
T
>RG15#chr3R Cona DPGP African Populations
ATGGGTAGTAACCAAGATTGGAACAAGGAAGACTCCAAAACTGAGGTCTCCGAAAATGATCACCGTACCGCGCTGGTCGA
TGAAAAGAAGAAGGAGTTGGATGTCCTGATTGCCGAGAAGTACACCACTTTGAACGACTTAACCCATGTCACCAATTCCC
AGAATCTTGTGGACGACATCCACTTTCTGCATACGAAGAACGCCAAGATCCTGGAGAGCCTCAATCAGGCGGTCACCGCC
AAGAGAAACGTCTCCCAGGCCTACGATGACCATTGCAAGAAGGCCCTCAAGGTCAAGGCCGAGATGCAGCAGCAGACGAA
ATGCTTCGATGAGTTCACCGTGATGAACTACCACGATCTAAAGAAGACCATACTTAACACCAAGAAAGAAACGCAAGAAA
TTCGCGCTAAGACGGCTTTAAAGACCGAGGAGCTCAAAAAGAAGCGAGAATTTGTTAACACCACCCAAAAGTCAATGGCT
AATGATATCCGTGTTCTAGGCCAGATCGAACATGACCTCATGTGGGATGATCGAAGACTTAAAATCCAAAATTTCTGCAA
T
>TZ10#chr3R Cona DPGP African Populations
ATGGGTAGTAACCAAGATTGGAACAAGGAAGACTCCAAAACTGAGGTCTCCGAAAATGATCACCGTACCGCGCTGGTCGA
TGAAAAGAAGAAGGAGTTGGATGTCCTGATTGCCGAGAAGTACACCACTTTGAACGACTTAACCCATGTCACCAATTCCC
AGAATCTTGTGGACGACATCCACTTTCTGCATACGAAGAACGCCAAGATCCTGGAGAGCCTCAATCAGGCGGTCACCGCC
AAGAGAAACGTCTCCCAGGCCTACGATGACCATTGCAAGAAGGCCCTCAAGGTCAAGGCCGAGATGCAGCAGCAGACGAA
ATGCTTCGATGAGTTCACCGTGATGAACTACCACGATCTAAAGAAGACCATACTTAACACCAAGAAAGAAACGCAAGAAA
TTCGCGCTAAGACGGCTTTAAAGACCGAGGAGCTCAAAAAGAAGCGAGAATTTGTTAACACCACCCAAAAGTCAATGGCT
AATGATATCCGTGTTCTAGGCCAGATCGAACATGACCTCATGTGGGATGATCGAAGACTTAAAATCCAAAATTTCTGCAA
T
>GU6#chr3R Cona DPGP African Populations
ATGGGTAGTAACCAAGATTGGAACAAGGAAGACTCCAAAACTGAGGTCTCCGAAAATGATCACCGTACCGCGCTGGTCGA
TGAAAAGAAGAAGGAGTTGGATGTCCTGATTGCCGAGAAGTACACCACTTTGAACGACTTAACCCATGTCACCAATTCCC
AGAATCTTGTGGACGACATCCACTTTCTGCATACGAAGAACGCCAAGATCCTGGAGAGCCTCAATCAGGCGGTCACCGCC
AAGAGAAACGTCTCCCAGGCCTACGATGACCATTGCAAGAAGGCCCTCAAGGTCAAGGCCGAGATGCAGCAGCAGACGAA
ATGCTTCGATGAGTTCACCGTGATGAACTACCACGATCTAAAGAAGACCATACTTAACACCAAGAAAGAAACGCAAGAAA
TTCGCGCTAAGACGGCTTTAAAGACCGAGGAGCTCAAAAAGAAGCGAGAATTTGTTAACACCACCCAAAAGTCAATGGCT
AATGATATCCGTGTTCTAGGCCAGATCGAACATGACCTCATGTGGGATGATCGAAGACTTAAAATCCAAAATTTCTGCAA
T
>TZ14#chr3R Cona DPGP African Populations
ATGGGTAGTAACCAAGATTGGAACAAGGAAGACTCCAAAACTGAGGTCTCCGAAAATGATCACCGTACCGCGCTGGTCGA
TGAAAAGAAGAAGGAGTTGGATGTCCTGATTGCCGAGAAGTACACCACTTTGAACGACTTAACCCATGTCACCAATTCCC
AGAATCTTGTGGACGACATCCACTTTCTGCATACGAAGAACGCCAAGATCCTGGAGAGCCTCAATCAGGCGGTCACCGCC
AAGAGAAACGTCTCCCAGGCCTACGATGACCATTGCAAGAAGGCCCTCAAGGTCAAGGCCGAGATGCAGCAGCAGACGAA
ATGCTTCGATGAGTTCACCGTGATGAACTACCACGATCTAAAGAAGACCATACTTAACACCAAGAAAGAAACGCAAGAAA
TTCGCGCTAAGACGGCTTTAAAGACCGAGGAGCTCAAAAAGAAGCGAGAATTTGTTAACACCACCCAAAAGTCAATGGCT
AATGATATCCGTGTTCTAGGCCAGATCGAACATGACCTCATGTGGGATGATCGAAGACTTAAAATCCAAAATTTCTGCAA
T
>RG8#chr3R Cona DPGP African Populations
ATGGGTAGTAACCAAGATTGGAACAAGGAAGACTCCAAAACTGAGGTCTCCGAAAATGATCACCGTACCGCGCTGGTCGA
TGAAAAGAAGAAGGAGTTGGATGTCCTGATTGCCGAGAAGTACACCACTTTGAACGACTTAACCCATGTCACCAATTCCC
AGAATCTTGTGGACGACATCCACTTTCTGCATACGAAGAACGCCAAGATCCTGGAGAGCCTCAATCAGGCGGTCACCGCC
AAGAGAAACGTCTCCCAGGCCTACGATGACCATTGCAAGAAGGCCCTCAAGGTCAAGGCCGAGATGCAGCAGCAGACGAA
ATGCTTCGATGAGTTCACCGTGATGAACTACCACGATCTAAAGAAGACCATACTTAACACCAAGAAAGAAACGCAAGAAA
TTCGCGCTAAGACGGCTTTAAAGACCGAGGAGCTCAAAAAGAAGCGAGAATTTGTTAACACCACCCAAAAGTCAATGGCT
AATGATATCCGTGTTCTAGGCCAGATCGAACATGACCTCATGTGGGATGATCGAAGACTTAAAATCCAAAATTTCTGCAA
T
>RG2#chr3R Cona DPGP African Populations
ATGGGTAGTAACCAAGATTGGAACAAGGAAGACTCCAAAACTGAGGTCTCCGAAAATGATCACCGTACCGCGCTGGTCGA
TGAAAAGAAGAAGGAGTTGGATGTCCTGATTGCCGAGAAGTACACCACTTTGAACGACTTAACCCATGTCACCAATTCCC
AGAATCTTGTGGACGACATCCACTTTCTGCATACGAAGAACGCCAAGATCCTGGAGAGCCTCAATCAGGCGGTCACCGCC
AAGAGAAACGTCTCCCAGGCCTACGATGACCATTGCAAGAAGGCCCTCAAGGTCAAGGCCGAGATGCAGCAGCAGACGAA
ATGCTTCGATGAGTTCACCGTGATGAACTACCACGATCTAAAGAAGACCATACTTAACACCAAGAAAGAAACGCAAGAAA
TTCGCGCTAAGACGGCTTTAAAGACCGAGGAGCTCAAAAAGAAGCGAGAATTTGTTAACACCACCCAAAAGTCAATGGCT
AATGATATCCGTGTTCTAGGCCAGATCGAACATGACCTCATGTGGGATGATCGAAGACTTAAAATCCAAAATTTCTGCAA
T
>RG24#chr3R Cona DPGP African Populations
ATGGGTAGTAACCAAGATTGGAACAAGGAAGACTCCAAAACTGAGGTCTCCGAAAATGATCACCGTACCGCGCTGGTCGA
TGAAAAGAAGAAGGAGTTGGATGTCCTGATTGCCGAGAAGTACACCACTTTGAACGACTTAACCCATGTCACCAATTCCC
AGAATCTTGTGGACGACATCCACTTTCTGCATACGAAGAACGCCAAGATCCTGGAGAGCCTCAATCAGGCGGTCACCGCC
AAGAGAAACGTCTCCCAGGCCTACGATGACCATTGCAAGAAGGCCCTCAAGGTCAAGGCCGAGATGCAGCAGCAGACGAA
ATGCTTCGATGAGTTCACCGTGATGAACTACCACGATCTAAAGAAGACCATACTTAACACCAAGAAAGAAACGCAAGAAA
TTCGCGCTAAGACGGCTTTAAAGACCGAGGAGCTCAAAAAGAAGCGAGAATTTGTTAACACCACCCAAAAGTCAATGGCT
AATGATATCCGTGTTCTAGGCCAGATCGAACATGACCTCATGTGGGATGATCGAAGACTTAAAATCCAAAATTTCTGCAA
T
>NG1N#chr3R Cona DPGP African Populations
ATGGGTAGTAACCAAGATTGGAACAAGGAAGACTCCAAAACTGAGGTCTCCGAAAATGATCACCGTACCGCGCTGGTCGA
TGAAAAGAAGAAGGAGTTGGATGTCCTGATTGCCGAGAAGTACACCACTTTGAACGACTTAACCCATGTCACCAATTCCC
AGAATCTTGTGGACGACATCCACTTTCTGCATACGAAGAACGCCAAGATCCTGGAGAGCCTCAATCAGGCGGTCACCGCC
AAGAGAAACGTCTCCCAGGCCTACGATGACCATTGCAAGAAGGCCCTCAAGGTCAAGGCCGAGATGCAGCAGCAGACGAA
ATGCTTCGATGAGTTCACCGTGATGAACTACCACGATCTAAAGAAGACCATACTTAACACCAAGAAAGAAACGCAAGAAA
TTCGCGCTAAGACGGCTTTAAAGACCGAGGAGCTCAAAAAGAAGCGAGAATTTGTTAACACCACCCAAAAGTCAATGGCT
AATGATATCCGTGTTCTAGGCCAGATCGAACATGACCTCATGTGGGATGATCGAAGACTTAAAATCCAAAATTTCTGCAA
T
>RG38N#chr3R Cona DPGP African Populations
ATGGGTAGTAACCAAGATTGGAACAAGGAAGACTCCAAAACTGAGGTCTCCGAAAATGATCACCGTACCGCGCTGGTCGA
TGAAAAGAAGAAGGAGTTGGATGTCCTGATTGCCGAGAAGTACACCACTTTGAACGACTTAACCCATGTCACCAATTCCC
AGAATCTTGTGGACGACATCCACTTTCTGCATACGAAGAACGCCAAGATCCTGGAGAGCCTCAATCAGGCGGTCACCGCC
AAGAGAAACGTCTCCCAGGCCTACGATGACCATTGCAAGAAGGCCCTCAAGGTCAAGGCCGAGATGCAGCAGCAGACGAA
ATGCTTCGATGAGTTCACCGTGATGAACTACCACGATCTAAAGAAGACCATACTTAACACCAAGAAAGAAACGCAAGAAA
TTCGCGCTAAGACGGCTTTAAAGACCGAGGAGCTCAAAAAGAAGCGAGAATTTGTTAACACCACCCAAAAGTCAATGGCT
AATGATATCCGTGTTCTAGGCCAGATCGAACATGACCTCATGTGGGATGATCGAAGACTTAAAATCCAAAATTTCTGCAA
T
>ZS56#chr3R Cona DPGP African Populations
ATGGGTAGTAACCAAGATTGGAACAAGGAAGACTCCAAAACTGAGGTCTCCGAAAATGATCACCGTACCGCGCTGGTCGA
TGAAAAGAAGAAGGAGTTGGATGTCCTGATTGCCGAGAAGTACACCACTTTGAACGACTTAACCCATGTCACCAATTCCC
AGAATCTTGTGGACGACATCCACTTTCTGCATACGAAGAACGCCAAGATCCTGGAGAGCCTCAATCAGGCGGTCACCGCC
AAGAGAAACGTCTCCCAGGCCTACGATGACCATTGCAAGAAGGCCCTCAAGGTCAAGGCCGAGATGCAGCAGCAGACGAA
ATGCTTCGATGAGTTCACCGTGATGAACTACCACGATCTAAAGAAGACCATACTTAACACCAAGAAAGAAACGCAAGAAA
TTCGCGCTAAGACGGCTTTAAAGACCGAGGAGCTCAAAAAGAAGCGAGAATTTGTTAACACCACCCAAAAGTCAATGGCT
AATGATATCCGTGTTCTAGGCCAGATCGAACATGACCTCATGTGGGATGATCGAAGACTTAAAATCCAAAATTTCTGCAA
T
>CO4N#chr3R Cona DPGP African Populations
ATGGGTAGTAACCAAGATTGGAACAAGGAAGACTCCAAAACTGAGGTCTCCGAAAATGATCACCGTACCGCGCTGGTCGA
TGAAAAGAAGAAGGAGTTGGATGTCCTGATTGCCGAGAAGTACACCACTTTGAACGACTTAACCCATGTCACCAATTCCC
AGAATCTTGTGGACGACATCCACTTTCTGCATACGAAGAACGCCAAGATCCTGGAGAGCCTCAATCAGGCGGTCACCGCC
AAGAGAAACGTCTCCCAGGCCTACGATGACCATTGCAAGAAGGCCCTCAAGGTCAAGGCCGAGATGCAGCAGCAGACGAA
ATGCTTCGATGAGTTCACCGTGATGAACTACCACGATCTAAAGAAGACCATACTTAACACCAAGAAAGAAACGCAAGAAA
TTCGCGCTAAGACGGCTTTAAAGACCGAGGAGCTCAAAAAGAAGCGAGAATTTGTTAACACCACCCAAAAGTCAATGGCT
AATGATATCCGTGTTCTAGGCCAGATCGAACATGACCTCATGTGGGATGATCGAAGACTTAAAATCCAAAATTTCTGCAA
T
>KN73-1-3#chr3R Cona DPGP African Populations
ATGGGTAGTAACCAAGATTGGAACAAGGAAGACTCCAAAACTGAGGTCTCCGAAAATGATCACCGTACCGCGCTGGTCGA
TGAAAAGAAGAAGGAGTTGGATGTCCTGATTGCCGAGAAGTACACCACTTTGAACGACTTAACCCATGTCACCAATTCCC
AGAATCTTGTGGACGACATCCACTTTCTGCATACGAAGAACGCCAAGATCCTGGAGAGCCTCAATCAGGCGGTCACCGCC
AAGAGAAACGTCTCCCAGGCCTACGATGACCATTGCAAGAAGGCCCTCAAGGTCAAGGCCGAGATGCAGCAGCAGACGAA
ATGCTTCGATGAGTTCACCGTGATGAACTACCACGATCTAAAGAAGACCATACTTAACACCAAGAAAGAAACGCAAGAAA
TTCGCGCTAAGACGGCTTTAAAGACCGAGGAGCTCAAAAAGAAGCGAGAATTTGTTAACACCACCCAAAAGTCAATGGCT
AATGATATCCGTGTTCTAGGCCAGATCGAACATGACCTCATGTGGGATGATCGAAGACTTAAAATCCAAAATTTCTGCAA
T
>RG11N#chr3R Cona DPGP African Populations
ATGGGTAGTAACCAAGATTGGAACAAGGAAGACTCCAAAACTGAGGTCTCCGAAAATGATCACCGTACCGCGCTGGTCGA
TGAAAAGAAGAAGGAGTTGGATGTCCTGATTGCCGAGAAGTACACCACTTTGAACGACTTAACCCATGTCACCAATTCCC
AGAATCTTGTGGACGACATCCACTTTCTGCATACGAAGAACGCCAAGATCCTGGAGAGCCTCAATCAGGCGGTCACCGCC
AAGAGAAACGTCTCCCAGGCCTACGATGACCATTGCAAGAAGGCCCTCAAGGTCAAGGCCGAGATGCAGCAGCAGACGAA
ATGCTTCGATGAGTTCACCGTGATGAACTACCACGATCTAAAGAAGACCATACTTAACACCAAGAAAGAAACGCAAGAAA
TTCGCGCTAAGACGGCTTTAAAGACCGAGGAGCTCAAAAAGAAGCGAGAATTTGTTAACACCACCCAAAAGTCAATGGCT
AATGATATCCGTGTTCTAGGCCAGATCGAACATGACCTCATGTGGGATGATCGAAGACTTAAAATCCAAAATTTCTGCAA
T
>CO10N#chr3R Cona DPGP African Populations
ATGGGTAGTAACCAAGATTGGAACAAGGAAGACTCCAAAACTGAGGTCTCCGAAAATGATCACCGTACCGCGCTGGTCGA
TGAAAAGAAGAAGGAGTTGGATGTCCTGATTGCCGAGAAGTACACCACTTTGAACGACTTAACCCATGTCACCAATTCCC
AGAATCTTGTGGACGACATCCACTTTCTGCATACGAAGAACGCCAAGATCCTGGAGAGCCTCAATCAGGCGGTCACCGCC
AAGAGAAACGTCTCCCAGGCCTACGATGACCATTGCAAGAAGGCCCTCAAGGTCAAGGCCGAGATGCAGCAGCAGACGAA
ATGCTTCGATGAGTTCACCGTGATGAACTACCACGATCTAAAGAAGACCATACTTAACACCAAGAAAGAAACGCAAGAAA
TTCGCGCTAAGACGGCTTTAAAGACCGAGGAGCTCAAAAAGAAGCGAGAATTTGTTAACACCACCCAAAAGTCAATGGCT
AATGATATCCGTGTTCTAGGCCAGATCGAACATGACCTCATGTGGGATGATCGAAGACTTAAAATCCAAAATTTCTGCAA
T
>CO10B-3#chr3R Cona DPGP African Populations
ATGGGTAGTAACCAAGATTGGAACAAGGAAGACTCCAAAACTGAGGTCTCCGAAAATGATCACCGTACCGCGCTGGTCGA
TGAAAAGAAGAAGGAGTTGGATGTCCTGATTGCCGAGAAGTACACCACTTTGAACGACTTAACCCATGTCACCAATTCCC
AGAATCTTGTGGACGACATCCACTTTCTGCATACGAAGAACGCCAAGATCCTGGAGAGCCTCAATCAGGCGGTCACCGCC
AAGAGAAACGTCTCCCAGGCCTACGATGACCATTGCAAGAAGGCCCTCAAGGTCAAGGCCGAGATGCAGCAGCAGACGAA
ATGCTTCGATGAGTTCACCGTGATGAACTACCACGATCTAAAGAAGACCATACTTAACACCAAGAAAGAAACGCAAGAAA
TTCGCGCTAAGACGGCTTTAAAGACCGAGGAGCTCAAAAAGAAGCGAGAATTTGTTAACACCACCCAAAAGTCAATGGCT
AATGATATCCGTGTTCTAGGCCAGATCGAACATGACCTCATGTGGGATGATCGAAGACTTAAAATCCAAAATTTCTGCAA
T
>RG3#chr3R Cona DPGP African Populations
ATGGGTAGTAACCAAGATTGGAACAAGGAAGACTCCAAAACTGAGGTCTCCGAAAATGATCACCGTACCGCGCTGGTCGA
TGAAAAGAAGAAGGAGTTGGATGTCCTGATTGCCGAGAAGTACACCACTTTGAACGACTTAACCCATGTCACCAATTCCC
AGAATCTTGTGGACGACATCCACTTTCTGCATACGAAGAACGCCAAGATCCTGGAGAGCCTCAATCAGGCGGTCACCGCC
AAGAGAAACGTCTCCCAGGCCTACGATGACCATTGCAAGAAGGCCCTCAAGGTCAAGGCCGAGATGCAGCAGCAGACGAA
ATGCTTCGATGAGTTCACCGTGATGAACTACCACGATCTAAAGAAGACCATACTTAACACCAAGAAAGAAACGCAAGAAA
TTCGCGCTAAGACGGCTTTAAAGACCGAGGAGCTCAAAAAGAAGCGAGAATTTGTTAACACCACCCAAAAGTCAATGGCT
AATGATATCCGTGTTCTAGGCCAGATCGAACATGACCTCATGTGGGATGATCGAAGACTTAAAATCCAAAATTTCTGCAA
T
>RG39#chr3R Cona DPGP African Populations
ATGGGTAGTAACCAAGATTGGAACAAGGAAGACTCCAAAACTGAGGTCTCCGAAAATGATCACCGTACCGCGCTGGTCGA
TGAAAAGAAGAAGGAGTTGGATGTCCTGATTGCCGAGAAGTACACCACTTTGAACGACTTAACCCATGTCACCAATTCCC
AGAATCTTGTGGACGACATCCACTTTCTGCATACGAAGAACGCCAAGATCCTGGAGAGCCTCAATCAGGCGGTCACCGCC
AAGAGAAACGTCTCCCAGGCCTACGATGACCATTGCAAGAAGGCCCTCAAGGTCAAGGCCGAGATGCAGCAGCAGACGAA
ATGCTTCGATGAGTTCACCGTGATGAACTACCACGATCTAAAGAAGACCATACTTAACACCAAGAAAGAAACGCAAGAAA
TTCGCGCTAAGACGGCTTTAAAGACCGAGGAGCTCAAAAAGAAGCGAGAATTTGTTAACACCACCCAAAAGTCAATGGCT
AATGATATCCGTGTTCTAGGCCAGATCGAACATGACCTCATGTGGGATGATCGAAGACTTAAAATCCAAAATTTCTGCAA
T
>ZS11#chr3R Cona DPGP African Populations
ATGGGTAGTAACCAAGATTGGAACAAGGAAGACTCCAAAACTGAGGTCTCCGAAAATGATCACCGTACCGCGCTGGTCGA
TGAAAAGAAGAAGGAGTTGGATGTCCTGATTGCCGAGAAGTACACCACTTTGAACGACTTAACCCATGTCACCAATTCCC
AGAATCTTGTGGACGACATCCACTTTCTGCATACGAAGAACGCCAAGATCCTGGAGAGCCTCAATCAGGCGGTCACCGCC
AAGAGAAACGTCTCCCAGGCCTACGATGACCATTGCAAGAAGGCCCTCAAGGTCAAGGCCGAGATGCAGCAGCAGACGAA
ATGCTTCGATGAGTTCACCGTGATGAACTACCACGATCTAAAGAAGACCATACTTAACACCAAGAAAGAAACGCAAGAAA
TTCGCGCTAAGACGGCTTTAAAGACCGAGGAGCTCAAAAAGAAGCGAGAATTTGTTAACACCACCCAAAAGTCAATGGCT
AATGATATCCGTGTTCTAGGCCAGATCGAACATGACCTCATGTGGGATGATCGAAGACTTAAAATCCAAAATTTCTGCAA
T
>TZ8#chr3R Cona DPGP African Populations
ATGGGTAGTAACCAAGATTGGAACAAGGAAGACTCCAAAACTGAGGTCTCCGAAAATGATCACCGTACCGCGCTGGTCGA
TGAAAAGAAGAAGGAGTTGGATGTCCTGATTGCCGAGAAGTACACCACTTTGAACGACTTAACCCATGTCACCAATTCCC
AGAATCTTGTGGACGACATCCACTTTCTGCATACGAAGAACGCCAAGATCCTGGAGAGCCTCAATCAGGCGGTCACCGCC
AAGAGAAACGTCTCCCAGGCCTACGATGACCATTGCAAGAAGGCCCTCAAGGTCAAGGCCGAGATGCAGCAGCAGACGAA
ATGCTTCGATGAGTTCACCGTGATGAACTACCACGATCTAAAGAAGACCATACTTAACACCAAGAAAGAAACGCAAGAAA
TTCGCGCTAAGACGGCTTTAAAGACCGAGGAGCTCAAAAAGAAGCGAGAATTTGTTAACACCACCCAAAAGTCAATGGCT
AATGATATCCGTGTTCTAGGCCAGATCGAACATGACCTCATGTGGGATGATCGAAGACTTAAAATCCAAAATTTCTGCAA
T
>ZS37#chr3R Cona DPGP African Populations
ATGGGTAGTAACCAAGATTGGAACAAGGAAGACTCCAAAACTGAGGTCTCCGAAAATGATCACCGTACCGCGCTGGTCGA
TGAAAAGAAGAAGGAGTTGGATGTCCTGATTGCCGAGAAGTACACCACTTTGAACGACTTAACCCATGTCACCAATTCCC
AGAATCTTGTGGACGACATCCACTTTCTGCATACGAAGAACGCCAAGATCCTGGAGAGCCTCAATCAGGCGGTCACCGCC
AAGAGAAACGTCTCCCAGGCCTACGATGACCATTGCAAGAAGGCCCTCAAGGTCAAGGCCGAGATGCAGCAGCAGACGAA
ATGCTTCGATGAGTTCACCGTGATGAACTACCACGATCTAAAGAAGACCATACTTAACACCAAGAAAGAAACGCAAGAAA
TTCGCGCTAAGACGGCTTTAAAGACCGAGGAGCTCAAAAAGAAGCGAGAATTTGTTAACACCACCCAAAAGTCAATGGCT
AATGATATCCGTGTTCTAGGCCAGATCGAACATGACCTCATGTGGGATGATCGAAGACTTAAAATCCAAAATTTCTGCAA
T
>EZ9N#chr3R Cona DPGP African Populations
ATGGGTAGTAACCAAGATTGGAACAAGGAAGACTCCAAAACTGAGGTCTCCGAAAATGATCACCGTACCGCGCTGGTCGA
TGAAAAGAAGAAGGAGTTGGATGTCCTGATTGCCGAGAAGTACACCACTTTGAACGACTTAACCCATGTCACCAATTCCC
AGAATCTTGTGGACGACATCCACTTTCTGCATACGAAGAACGCCAAGATCCTGGAGAGCCTCAATCAGGCGGTCACCGCC
AAGAGAAACGTCTCCCAGGCCTACGATGACCATTGCAAGAAGGCCCTCAAGGTCAAGGCCGAGATGCAGCAGCAGACGAA
ATGCTTCGATGAGTTCACCGTGATGAACTACCACGATCTAAAGAAGACCATACTTAACACCAAGAAAGAAACGCAAGAAA
TTCGCGCTAAGACGGCTTTAAAGACCGAGGAGCTCAAAAAGAAGCGAGAATTTGTTAACACCACCCAAAAGTCAATGGCT
AATGATATCCGTGTTCTAGGCCAGATCGAACATGACCTCATGTGGGATGATCGAAGACTTAAAATCCAAAATTTCTGCAA
T
>RC1#chr3R Cona DPGP African Populations
ATGGGTAGTAACCAAGATTGGAACAAGGAAGACTCCAAAACTGAGGTCTCCGAAAATGATCACCGTACCGCGCTGGTCGA
TGAAAAGAAGAAGGAGTTGGATGTCCTGATTGCCGAGAAGTACACCACTTTGAACGACTTAACCCATGTCACCAATTCCC
AGAATCTTGTGGACGACATCCACTTTCTGCATACGAAGAACGCCAAGATCCTGGAGAGCCTCAATCAGGCGGTCACCGCC
AAGAGAAACGTCTCCCAGGCCTACGATGACCATTGCAAGAAGGCCCTCAAGGTCAAGGCCGAGATGCAGCAGCAGACGAA
ATGCTTCGATGAGTTCACCGTGATGAACTACCACGATCTAAAGAAGACCATACTTAACACCAAGAAAGAAACGCAAGAAA
TTCGCGCTAAGACGGCTTTAAAGACCGAAGAGCTCAAAAAGAAGCGAGAATTTGTTAACACCACCCAGAAGTCAATGGCT
AATGATATCCGTGTTCTAGGCCAGATCGAACATGACCTCATGTGGGATGATCGAAGACTTAAAATCCAAAATTTCTGCAA
T
>UG5N#chr3R Cona DPGP African Populations
ATGGGTAGTAACCAAGATTGGAACAAGGAAGACTCCAAAACTGAGGTCTCCGAAAATGATCACCGTACCGCGCTGGTCGA
TGAAAAGAAGAAGGAGTTGGATGTCCTGATTGCCGAGAAGTACACCACTTTGAACGACTTAACCCATGTCACCAATTCCC
AGAATCTTGTGGACGACATCCACTTTCTGCATACGAAGAACGCCAAGATCCTGGAGAGCCTCAATCAGGCAGTCACCGCC
AAGAGAAACGTCTCCCAGGCCTACGATGACCATTGCAAGAAGGCGCTCAAGGTCAAGGCCGAGATGCAGCAGCAGACGAA
ATGCTTCGATGAGTTCACCGTGATGAACTACCACGATCTAAAGAAGACCATACTTAACACCAAGAAAGAAACGCAAGAAA
TTCGCGCTAAGACGGCTTTAAAGACCGAGGAGCTCAAAAAGAAGCGAGAATTTGTTAACACCACCCAGAAGTCAATGGCT
AATGATATCCGTGTTCTAGGCCAGATCGAACATGACCTCATGTGGGATGATCGAAGACTTAAAATCCAAAATTTCTGCAA
T
>ZK186#chr3R Cona DPGP African Populations
ATGGGTAGTAACCAAGATTGGAACAAGGAAGACTCCAAAACTGAGGTCTCCGAAAATGATCACCGTACCGCGCTGGTCGA
TGAAAAGAAGAAGGAGTTGGATGTCCTGATTGCCGAGAAGTACACCACTTTGAACGACTTAACCCATGTCACCAATTCCC
AGAATCTTGTGGACGACATCCACTTTCTGCATACGAAGAACGCCAAGATCCTGGAGAGCCTCAATCAGGCGGTCACCGCC
AAGAGAAACGTCTCCCAGGCCTACGATGACCATTGCAAGAAGGCCCTCAAGGTCAAGGCCGAGATGCAGCAGCAGACGAA
ATGCTTCGATGAGTTCACCGTGATGAACTACCACGATCTAAAGAAGACCATACTTAACACCAAGAAAGAAACGCAAGAAA
TTCGCGCTAAGACGGCTTTAAAGACCGAGGAGCTCAAAAAGAAGCGAGAATTTGTTAACACCACCCAGAAGTCAATGGCT
AATGATATCCGTGTTCTAGGCCAGATCGAACATGACCTCATGTGGGATGATCGAAGACTTAAAATCCAAAATTTCTGCAA
T
>RG9#chr3R Cona DPGP African Populations
ATGGGTAGTAACCAAGATTGGAACAAGGAAGACTCCAAAACTGAGGTCTCCGAAAATGATCACCGTACCGCGCTGGTCGA
TGAAAAGAAGAAGGAGTTGGATGTCCTGATTGCCGAGAAGTACACCACTTTGAACGACTTAACCCATGTCACCAATTCCC
AGAATCTTGTGGACGACATCCACTTTCTGCATACGAAGAACGCCAAGATCCTGGAGAGCCTCAATCAGGCAGTCACCGCC
AAGAGAAACGTCTCCCAGGCCTACGATGACCATTGCAAGAAGGCGCTCAAGGTCAAGGCCGAGATGCAGCAGCAGACGAA
ATGCTTCGATGAGTTCACCGTGATGAACTACCACGATCTAAAGAAGACCATACTTAACACCAAGAAAGAAACGCAAGAAA
TTCGCGCTAAGACGGCTTTAAAGACCGAGGAGCTCAAAAAGAAGCGAGAATTTGTTAACACCACCCAGAAGTCAATGGCT
AATGATATCCGTGTTCTAGGCCAGATCGAACATGACCTCATGTGGGATGATCGAAGACTTAAAATCCAAAATTTCTGCAA
T
>ED5N#chr3R Cona DPGP African Populations
ATGGGTAGTAACCAAGATTGGAACAAGGAAGACTCCAAAACTGAGGTCTCCGAAAATGATCACCGTACCGCGCTGGTCGA
TGAAAAGAAGAAGGAGTTGGATGTCCTGATTGCCGAGAAGTACACCACTTTGAACGACTTAACCCATGTCACCAATTCCC
AGAACCTTGTGGACGACATCCACTTTCTGCATACGAAGAACGCCAAGATCCTGGAGAGCCTCAATCAGGCGGTCACCGCC
AAGAGAAACGTCTCCCAGGCCTACGATGACCATTGCAAGAAGGCCCTCAAGGTCAAGGCTGAGATGCAGCAGCAGACGAA
ATGCTTCGATGAGTTCACCGTGATGAACTACCACGATCTAAAGAAGACCATACTTAACACTAAGAAAGAAACGCAAGAAA
TTCGCGCTAAGACGGCTTTAAAGACCGAGGAGCTCAAAAAAAAGCGAGAATTTGTTAACACCACCCAGAAGTCAATGGCT
AATGATATCCGTGTTCTAGGCCAGATCGAACATGACCTCATGTGGGATGATCGAAGACTTAAAATCCAAAATTTCTGCAA
T
>EZ25#chr3R Cona DPGP African Populations
ATGGGTAGTAACCAAGATTGGAACAAGGAAGACTCCAAAACTGAGGTCTCCGAAAATGATCACCGTACCGCGCTGGTCGA
TGAAAAGAAGAAGGAGTTGGATGTCCTGATTGCCGAGAAGTACACCACTTTGAACGACTTAACCCATGTCACCAATTCCC
AGAACCTTGTGGACGACATCCACTTTCTGCATACGAAGAACGCCAAGATCCTGGAGAGCCTCAATCAGGCGGTCACCGCC
AAGAGAAACGTCTCCCAGGCCTACGATGACCATTGCAAGAAGGCCCTCAAGGTCAAGGCTGAGATGCAGCAGCAGACGAA
ATGCTTCGATGAGTTCACCGTGATGAACTACCACGATCTAAAGAAGACCATACTTAACACTAAGAAAGAAACGCAAGAAA
TTCGCGCTAAGACGGCTTTAAAGACCGAGGAGCTCAAAAAAAAGCGAGAATTTGTTAACACCACCCAGAAGTCAATGGCT
AATGATATCCGTGTTCTAGGCCAGATCGAACATGACCTCATGTGGGATGATCGAAGACTTAAAATCCAAAATTTCTGCAA
T
>UG19#chr3R Cona DPGP African Populations
ATGGGTAGTAACCAAGATTGGAACAAGGAAGACTCCAAAACTGAGGTCTCCGAAAATGATCACCGTACCGCGCTGGTCGA
TGAAAAGAAGAAGGAGTTGGATGTCCTGATTGCCGAGAAGTACACCACTTTGAACGACTTAACCCATGTCACCAATTCCC
AGAACCTTGTGGACGACATCCACTTTCTGCATACGAAGAACGCCAAGATCCTGGAGAGCCTCAATCAGGCGGTCACCGCC
AAGAGAAACGTCTCCCAGGCCTACGATGACCATTGCAAGAAGGCCCTCAAGGTCAAGGCTGAGATGCAGCAGCAGACGAA
ATGCTTCGATGAGTTCACCGTGATGAACTACCACGATCTAAAGAAGACCATACTTAACACTAAGAAAGAAACGCAAGAAA
TTCGCGCTAAGACGGCTTTAAAGACCGAGGAGCTCAAAAAAAAGCGAGAATTTGTTAACACCACCCAGAAGTCAATGGCT
AATGATATCCGTGTTCTAGGCCAGATCGAACATGACCTCATGTGGGATGATCGAAGACTTAAAATCCAAAATTTCTGCAA
T
>UM37#chr3R Cona DPGP African Populations
ATGGGTAGTAACCAAGATTGGAACAAGGAAGACTCCAAAACTGAGGTCTCCGAAAATGATCACCGTACCGCGCTGGTCGA
TGAAAAGAAGAAGGAGTTGGATGTCCTGATTGCCGAGAAGTACACCACTTTGAACGACTTAACCCATGTCACCAATTCCC
AGAACCTTGTGGACGACATCCACTTTCTGCATACGAAGAACGCCAAGATCCTGGAGAGCCTCAATCAGGCGGTCACCGCC
AAGAGAAACGTCTCCCAGGCCTACGATGACCATTGCAAGAAGGCCCTCAAGGTCAAGGCTGAGATGCAGCAGCAGACGAA
ATGCTTCGATGAGTTCACCGTGATGAACTACCACGATCTAAAGAAGACCATACTTAACACTAAGAAAGAAACGCAAGAAA
TTCGCGCTAAGACGGCTTTAAAGACCGAGGAGCTCAAAAAAAAGCGAGAATTTGTTAACACCACCCAGAAGTCAATGGCT
AATGATATCCGTGTTCTAGGCCAGATCGAACATGACCTCATGTGGGATGATCGAAGACTTAAAATCCAAAATTTCTGCAA
T
>RG34#chr3R Cona DPGP African Populations
ATGGGTAGTAACCAAGATTGGAACAAGGAAGACTCCAAAACTGAGGTCTCCGAAAATGATCACCGTACCGCGCTGGTCGA
TGAAAAGAAGAAGGAGTTGGATGTCCTGATTGCCGAGAAGTACACCACTTTGAACGACTTAACCCATGTCACCAATTCCC
AGAATCTTGTGGACGACATCCACTTTCTGCATACGAAGAACGCCAAGATCCTGGAGAGCCTCAATCAGGCGGTCACCGCC
AAGAGAAACGTCTCCCAGGCCTACGATGACCATTGCAAGAAGGCCCTCAAGGTCAAGGCTGAGATGCAGCAGCAGACGAA
ATGCTTCGATGAGTTCACCGTGATGAACTACCACGATCTAAAGAAGACCATACTTAACACTAAGAAAGAAACGCAAGAAA
TTCGCGCTAAGACGGCTTTAAAGACCGAGGAGCTCAAAAAAAAGCGAGAATTTGTTAACACCACCCAGAAGTCAATGGCT
AATGATATCCGTGTTCTAGGCCAGATCGAACATGACCTCATGTGGGATGATCGAAGACTTAAAATCCAAAATTTCTGCAA
T
>RG28#chr3R Cona DPGP African Populations
ATGGGTAGTAACCAAGATTGGAACAAGGAAGACTCCAAAACTGAGGTCTCCGAAAATGATCACCGTACCGCGCTGGTCGA
TGAAAAGAAGAAGGAGTTGGATGTCCTGATTGCCGAGAAGTACACCACTTTGAACGACTTAACCCATGTCACCAATTCCC
AGAATCTTGTGGACGACATCCACTTTCTGCATACGAAGAACGCCAAGATCCTGGAGAGCCTCAATCAGGCGGTCACCGCC
AAGAGAAACGTCTCCCAGGCCTACGATGACCATTGCAAGAAGGCCCTCAAGGTCAAGGCTGAGATGCAGCAGCAGACGAA
ATGCTTCGATGAGTTCACCGTGATGAACTACCACGATCTAAAGAAGACCATACTTAACACTAAGAAAGAAACGCAAGAAA
TTCGCGCTAAGACGGCTTTAAAGACCGAGGAGCTCAAAAAAAAGCGAGAATTTGTTAACACCACCCAGAAGTCAATGGCT
AATGATATCCGTGTTCTAGGCCAGATCGAACATGACCTCATGTGGGATGATCGAAGACTTAAAATCCAAAATTTCTGCAA
T
>KN34#chr3R Cona DPGP African Populations
ATGGGTAGTAACCAAGATTGGAACAAGGAAGACTCCAAAACTGAGGTCTCCGAAAATGATCACCGTACCGCGCTGGTCGA
TGAAAAGAAGAAGGAGTTGGATGTCCTGATTGCCGAGAAGTACACCACTTTGAACGACTTAACCCATGTCACCAATTCCC
AGAACCTTGTGGACGACATCCACTTTCTGCATACGAAGAACGCCAAGATCCTGGAGAGCCTCAATCAGGCAGTCACCGCC
AAGAGAAACGTCTCCCAGGCCTACGATGACCATTGCAAGAAGGCGCTCAAGGTCAAGGCCGAGATGCAGCAGCAGACGAA
ATGCTTCGATGAGTTCACCGTGATGAACTACCACGATCTAAAGAAGACCATACTTAACACCAAGAAAGAAACGCAAGAAA
TTCGCGCTAAGACGGCTTTAAAGACCGAGGAGCTCAAAAAGAAGCGAGAATTTGTTAACACCACCCAGAAGTCAATGGCT
AATGATATCCGTGTTCTAGGCCAGATCGAACATGACCTCATGTGGGATGATCGAAGACTTAAAATCCAAAATTTCTGCAA
T
>SP241#chr3R Cona DPGP African Populations
ATGGGTAGTAACCAAGATTGGAACAAGGAAGACTCCAAAACTGAGGTCTCCGAAAATGATCACCGTACCGCGCTGGTCGA
TGAAAAGAAGAAGGAGTTGGATGTCCTGATTGCCGAGAAGTACACCACTTTGAACGACTTAACCCATGTCACCAATTCCC
AGAATCTTGTGGACGACATCCACTTTCTGCATACGAAGAACGCCAAGATCCTGGAGAGCCTCAATCAGGCAGTCACCGCC
AAGAGAAACGTCTCCCAGGCCTACGATGACCATTGCAAGAAGGCGCTCAAGGTCAAGGCCGAGATGCAGCAGCAGACGAA
ATGCTTCGATGAGTTCACCGTGATGAACTACCACGATCTAAAGAAGACCATACTTAACACCAAGAAAGAAACGCAAGAAA
TTCGCGCTAAGACGGCTTTAAAGACCGAGGAGCTCAAAAAGAAGCGAGAATTTGTTAACACCACCCAGAAGTCAATGGCT
AATGATATCCGTGTTCTAGGCCAGATCGAACATGACCTCATGTGGGATGATCGAAGACTTAAAATCCAAAATTTCTGCAA
T
>ED3#chr3R Cona DPGP African Populations
ATGGGTAGTAACCAAGATTGGAACAAGGAAGACTCCAAAACTGAGGTCTCCGAAAATGATCACCGTACCGCGCTGGTCGA
TGAAAAGAAGAAGGAGTTGGATGTCCTGATTGCCGAGAAGTACACCACTTTGAACGACTTAACCCATGTCACCAATTCCC
AGAACCTTGTGGACGACATCCACTTTCTGCATACGAAGAACGCCAAGATCCTGGAGAGCCTCAATCAGGCGGTCACCGCC
AAGAGAAACGTCTCCCAGGCCTACGATGACCATTGCAAGAAGGCCCTCAAGGTCAAGGCCGAGATTCAGCAGCAGACGAA
ATGCTTCGATGAGTTCACCGTGATGAACTACCACGATCTAAAGAAGACCATACTTAACACTAAGAAAGAAACGCAAGAAA
TTCGCGCTAAGACGGCTTTAAAGACCGAAGAGCTCAAAAAGAAGCGAGAATTCGTTAACACCACCCAGAAGTCAATGGCT
AATGATATCCGTGTTCTAGGCCAGATCGAACATGATCTCATGTGGGATGATCGAAGACTTAAAATCCAAAATTTCTGCAA
T
>EZ63-1-3#chr3R Cona DPGP African Populations
ATGGGTAGTAACCAAGATTGGAACAAGGAAGACTCCAAAACTGAGGTCTCCGAAAATGATCACCGTACCGCGCTGGTCGA
TGAAAAGAAGAAGGAGTTGGATGTCCTGATTGCCGAGAAGTACACCACTTTGAACGACTTAACCCATGTCACCAATTCCC
AGAACCTTGTGGACGACATCCACTTTCTGCATACGAAGAACGCCAAGATCCTGGAGAGCCTCAATCAGGCGGTCACCGCC
AAGAGAAACGTCTCCCAGGCCTACGATGACCATTGCAAGAAGGCCCTCAAGGTCAAGGCCGAGATTCAGCAGCAGACGAA
ATGCTTCGATGAGTTCACCGTGATGAACTACCACGATCTAAAGAAGACCATACTTAACACTAAGAAAGAAACGCAAGAAA
TTCGCGCTAAGACGGCTTTAAAGACCGAAGAGCTCAAAAAGAAGCGAGAATTCGTTAACACCACCCAGAAGTCAATGGCT
AATGATATCCGTGTTCTAGGCCAGATCGAACATGATCTCATGTGGGATGATCGAAGACTTAAAATCCAAAATTTCTGCAA
T
>EZ2#chr3R Cona DPGP African Populations
ATGGGTAGTAACCAAGATTGGAACAAGGAAGACTCCAAAACTGAGGTCTCCGAAAATGATCACCGTACCGCGCTGGTCGA
TGAAAAGAAGAAGGAGTTGGATGTCCTGATTGCCGAGAAGTACACCACTTTGAACGACTTAACCCATGTCACCAATTCCC
AGAACCTTGTGGACGACATCCACTTTCTGCATACGAAGAACGCCAAGATCCTGGAGAGCCTCAATCAGGCGGTCACCGCC
AAGAGAAACGTCTCCCAGGCCTACGATGACCATTGCAAGAAGGCCCTCAAGGTCAAGGCCGAGATTCAGCAGCAGACGAA
ATGCTTCGATGAGTTCACCGTGATGAACTACCACGATCTAAAGAAGACCATACTTAACACTAAGAAAGAAACGCAAGAAA
TTCGCGCTAAGACGGCTTTAAAGACCGAAGAGCTCAAAAAGAAGCGAGAATTCGTTAACACCACCCAGAAGTCAATGGCT
AATGATATCCGTGTTCTAGGCCAGATCGAACATGATCTCATGTGGGATGATCGAAGACTTAAAATCCAAAATTTCTGCAA
T
>RG6N#chr3R Cona DPGP African Populations
ATGGGTAGTAACCAAGATTGGAACAAGGAAGACTCCAAAACTGAGGTCTCCGAAAATGATCACCGTACCGCGCTGGTCGA
TGAAAAGAAGAAGGAGTTGGATGTCCTGATTGCCGAGAAGTACACCACTTTGAACGACTTAACCCATGTCACCAATTCCC
AGAATCTTGTGGACGACATCCACTTTCTGCATACGAAGAACGCCAAGATCCTGGAGAGCCTCAATCAGGCAGTCACCGCC
AAGAGAAACGTCTCCCAGGCCTACGATGACCATTGCAAGAAGGCCCTCAAGGTCAAGGCCGAGATTCAGCAGCAGACGAA
ATGCTTCGATGAGTTCACCGTGATGAACTACCACGATCTAAAGAAGACCATACTTAACACCAAGAAAGAAACGCAAGAAA
TTCGCGCTAAGACGGCTTTAAAGACCGAGGAGCTCAAAAAGAAGCGAGAATTTGTTAACACCACCCAGAAGTCAATGGCT
AATGATATCCGTGTTCTAGGCCAGATCGAACATGACCTCATGTGGGATGATCGAAGACTTAAAATCCAAAATTTCTGCAA
T
>RG19#chr3R Cona DPGP African Populations
ATGGGTAGTAACCAAGATTGGAACAAGGAAGACTCCAAAACTGAGGTCTCCGAAAATGATCACCGTACCGCGCTGGTCGA
TGAAAAGAAGAAGGAGTTGGATGTCCTGATTGCCGAGAAGTACACCACTTTGAACGACTTAACCCATGTCACCAATTCCC
AGAATCTTGTGGACGACATCCACTTTCTGCATACGAAGAACGCCAAGATCCTGGAGAGCCTCAATCAGGCAGTCACCGCC
AAGAGAAACGTCTCCCAGGCCTACGATGACCATTGCAAGAAGGCCCTCAAGGTCAAGGCCGAGATTCAGCAGCAGACGAA
ATGCTTCGATGAGTTCACCGTGATGAACTACCACGATCTAAAGAAGACCATACTTAACACCAAGAAAGAAACGCAAGAAA
TTCGCGCTAAGACGGCTTTAAAGACCGAGGAGCTCAAAAAGAAGCGAGAATTTGTTAACACCACCCAGAAGTCAATGGCT
AATGATATCCGTGTTCTAGGCCAGATCGAACATGACCTCATGTGGGATGATCGAAGACTTAAAATCCAAAATTTCTGCAA
T
>RG7#chr3R Cona DPGP African Populations
ATGGGTAGTAACCAAGATTGGAACAAGGAAGACTCCAAAACTGAGGTCTCCGAAAATGATCACCGTACCGCGCTGGTCGA
TGAAAAGAAGAAGGAGTTGGATGTCCTGATTGCCGAGAAGTACACCACTTTGAACGACTTAACCCATGTCACCAATTCCC
AGAATCTTGTGGACGACATCCACTTTCTGCATACGAAGAACGCCAAGATCCTGGAGAGCCTCAATCAGGCAGTCACCGCC
AAGAGAAACGTCTCCCAGGCCTACGATGACCATTGCAAGAAGGCCCTCAAGGTCAAGGCCGAGATTCAGCAGCAGACGAA
ATGCTTCGATGAGTTCACCGTGATGAACTACCACGATCTAAAGAAGACCATACTTAACACCAAGAAAGAAACGCAAGAAA
TTCGCGCTAAGACGGCTTTAAAGACCGAGGAGCTCAAAAAGAAGCGAGAATTTGTTAACACCACCCAGAAGTCAATGGCT
AATGATATCCGTGTTCTAGGCCAGATCGAACATGACCTCATGTGGGATGATCGAAGACTTAAAATCCAAAATTTCTGCAA
T
>ED6N#chr3R Cona DPGP African Populations
ATGGGTAGTAACCAAGATTGGAACAAGGAAGACTCCAAAACTGAGGTCTCCGAAAATGATCACCGTACCGCGCTGGTCGA
TGAAAAGAAGAAGGAGTTGGATGTCCTGATTGCCGAGAAGTACACCACTTTGAACGACTTAACCCATGTCACCAATTCCC
AGAACCTTGTGGACGACATCCACTTTCTGCATACGAAGAACGCCAAGATCCTGGAGAGCCTCAATCAGGCAGTCACCGCC
AAGAGAAACGTCTCCCAGGCCTACGATGACCATTGCAAGAAGGCGCTCAAGGTCAAGGCCGAGATGCAGCAGCAGACGAA
ATGCTTCGATGAGTTCACCGTGATGAACTACCACGATCTAAAGAAGACCATACTTAACACCAAGAAAGAAACGCAAGAAA
TTCGCGCTAAGACGGCTTTAAAGACCGAGGAGCTCAAAAAGAAGCGAGAATTTGTTAACACCACCCAGAAGTCAATGGCT
AATGATATCCGTGTTCTAGGCCAGATCGAACATGACCTCATGTGGGATGATCGAAGACTTAAAATCCAAAATTTCTGCAA
T
>EZ5N#chr3R Cona DPGP African Populations
ATGGGTAGTAACCAAGATTGGAACAAGGAAGACTCCAAAACTGAGGTCTCCGAAAATGATCACCGTACCGCGCTGGTCGA
TGAAAAGAAGAAGGAGTTGGATGTCCTGATTGCCGAGAAGTACACCACTTTGAACGACTTAACCCATGTCACCAATTCCC
AGAATCTTGTGGACGACATCCACTTTCTGCATACGAAGAACGCCAAGATCCTGGAGAGCCTCAATCAGGCAGTCACCGCC
AAGAGAAACGTCTCCCAGGCCTACGATGACCATTGCAAGAAGGCGCTCAAGGTCAAGGCCGAGATGCAGCAGCAGACGAA
ATGCTTCGATGAGTTCACCGTGATGAACTACCACGATCTAAAGAAGACCATACTTAACACCAAGAAAGAAACGCAAGAAA
TTCGCGCTAAGACGGCTTTAAAGACCGAGGAGCTCAAAAAGAAGCGAGAATTTGTTAACACCACCCAGAAGTCAATGGCT
AATGATATCCGTGTTCTAGGCCAGATCGAACATGACCTCATGTGGGATGATCGAAGACTTAAAATCCAAAATTTCTGCAA
T
>ED2#chr3R Cona DPGP African Populations
ATGGGTAGTAACCAAGATTGGAACAAGGAAGACTCCAAAACTGAGGTCTCCGAAAATGATCACCGTACCGCGCTGGTCGA
TGAAAAGAAGAAGGAGTTGGATGTCCTGATTGCCGAGAAGTACACCACTTTGAACGACTTAACCCATGTCACCAATTCCC
AGAATCTTGTGGACGACATCCACTTTCTGCATACGAAGAACGCCAAGATCCTGGAGAGCCTCAATCAGGCAGTCACCGCC
AAGAGAAACGTCTCCCAGGCCTACGATGACCATTGCAAGAAGGCGCTCAAGGTCAAGGCCGAGATGCAGCAGCAGACGAA
ATGCTTCGATGAGTTCACCGTGATGAACTACCACGATCTAAAGAAGACCATACTTAACACCAAGAAAGAAACGCAAGAAA
TTCGCGCTAAGACGGCTTTAAAGACCGAGGAGCTCAAAAAGAAGCGAGAATTTGTTAACACCACCCAGAAGTCAATGGCT
AATGATATCCGTGTTCTAGGCCAGATCGAACATGACCTCATGTGGGATGATCGAAGACTTAAAATCCAAAATTTCTGCAA
T
>ED19-1-3#chr3R Cona DPGP African Populations
ATGGGTAGTAACCAAGATTGGAACAAGGAAGACTCCAAAACTGAGGTCTCCGAAAATGATCACCGTACCGCGCTGGTCGA
TGAAAAGAAGAAGGAGTTGGATGTCCTGATTGCCGAGAAGTACACCACTTTGAACGACTTAACCCATGTCACCAATTCCC
AGAATCTTGTGGACGACATCCACTTTCTGCATACGAAGAACGCCAAGATCCTGGAGAGCCTCAATCAGGCAGTCACCGCC
AAGAGAAACGTCTCCCAGGCCTACGATGACCATTGCAAGAAGGCGCTCAAGGTCAAGGCCGAGATGCAGCAGCAGACGAA
ATGCTTCGATGAGTTCACCGTGATGAACTACCACGATCTAAAGAAGACCATACTTAACACCAAGAAAGAAACGCAAGAAA
TTCGCGCTAAGACGGCTTTAAAGACCGAGGAGCTCAAAAAGAAGCGAGAATTTGTTAACACCACCCAGAAGTCAATGGCT
AATGATATCCGTGTTCTAGGCCAGATCGAACATGACCTCATGTGGGATGATCGAAGACTTAAAATCCAAAATTTCTGCAA
T
>ED10N#chr3R Cona DPGP African Populations
ATGGGTAGTAACCAAGATTGGAACAAGGAAGACTCCAAAACTGAGGTCTCCGAAAATGATCACCGTACCGCGCTGGTCGA
TGAAAAGAAGAAGGAGTTGGATGTCCTGATTGCCGAGAAGTACACCACTTTGAACGACTTAACCCATGTCACCAATTCCC
AGAATCTTGTGGACGACATCCACTTTCTGCATACGAAGAACGCCAAGATCCTGGAGAGCCTCAATCAGGCAGTCACCGCC
AAGAGAAACGTCTCCCAGGCCTACGATGACCATTGCAAGAAGGCGCTCAAGGTCAAGGCCGAGATGCAGCAGCAGACGAA
ATGCTTCGATGAGTTCACCGTGATGAACTACCACGATCTAAAGAAGACCATACTTAACACCAAGAAAGAAACGCAAGAAA
TTCGCGCTAAGACGGCTTTAAAGACCGAGGAGCTCAAAAAGAAGCGAGAATTTGTTAACACCACCCAGAAGTCAATGGCT
AATGATATCCGTGTTCTAGGCCAGATCGAACATGACCTCATGTGGGATGATCGAAGACTTAAAATCCAAAATTTCTGCAA
T
>RG13N#chr3R Cona DPGP African Populations
ATGGGTAGTAACCAAGATTGGAACAAGGAAGACTCCAAAACTGAGGTCTCCGAAAATGATCACCGTACCGCGCTGGTCGA
TGAAAAGAAGAAGGAGTTGGATGCCCTGATTGCCGAGAAGTACACCACTTTGAACGACTTAACCCATGTCACCAATTCCC
AGAATCTTGTGGACGACATCCACTTTCTGCATACGAAGAACGCCAAGATCCTGGAGAGCCTCAATCAGGCAGTCACCGCC
AAGAGAAACGTCTCCCAGGCCTACGATGACCATTGCAAGAAGGCCCTCAAGGTCAAGGCCGAGATGCAGCAGCAGACGAA
ATGCTTCGATGAGTTCACCGTGATGAACTACCACGATCTAAAGAAGACCATACTTAACACTAAGAAAGAAACGCAAGAAA
TTCGCGCTAAGACGGCTTTAAAGACCGAGGAGCTCAAAAAGAAGCGAGAATTTGTTAACACCACCCAGAAGTCAATGGCT
AATGATATCCGTGTTCTAGGCCAGATCGAACATGACCTCATGTGGGATGATCGAAGACTTAAAATCCAAAATTTCTGCAA
T
>KN35#chr3R Cona DPGP African Populations
ATGGGTAGTAACCAAGATTGGAACAAGGAAGACTCCAAAACTGAGGTCTCCGAAAATGATCACCGTACCGCGCTGGTCGA
TGAAAAGAAGAAGGAGTTGGATGTCCTGATTGCCGAGAAGTACACCACTTTGAACGACTTAACCCATGTCACCAATTCCC
AGAATCTTGTGGACGACATCCACTTTCTGCATACGAAGAACGCCAAGATCCTGGAGAGCCTCAATCAGGCGGTCACCGCC
AAGAGAAACGTCTCCCAGGCCTACGATGACCATTGCAAGAAGGCGCTCAAGGTCAAGGCCGAGATGCAGGAGCAGACGAA
ATGCTTCGATGAGTTCACCGTGATGAACTACCACGATCTAAAGAAGACCATACTTAACACCAAGAAAGAAACGCAAGAAA
TTCGCGCTAAGACGGCTTTAAAGACCGAGGAGCTCAAAAAGAAGCGAGAATTTGTTAACACCACCCAAAAGTCAATGGCT
AATGATATCCGTGTTCTAGGCCAGATCGAACATGACCTCATGTGGGATAATCGAAGACTTAAAATCCAAAATTTCTGCAA
T
>UM118#chr3R Cona DPGP African Populations
ATGGGTAGTAACCAAGATTGGAACAAGGAAGACTCCAAAACTGAGGTCTCCGAAAATGATCACCGTACCGCGCTGGTCGA
TGAAAAGAAGAAGGAGTTGGATGTCCTGATTGCCGAGAAGTACACCACTTTGAACGACTTAACCCATGTCACCAATTCCC
AGAATCTTGTGGACGACATCCACTTTCTGCATACGAAGAACGCCAAGATCCTGGAGAGCCTCAATCAGGCGGTCACCGCC
AAGAGAAACGTCTCCCAGGCCTACGATGACCATTGCAAGAAGGCGCTCAAGGTCAAGGCCGAGATGCAGGAGCAGACGAA
ATGCTTCGATGAGTTCACCGTGATGAACTACCACGATCTAAAGAAGACCATACTTAACACCAAGAAAGAAACGCAAGAAA
TTCGCGCTAAGACGGCTTTAAAGACCGAGGAGCTCAAAAAGAAGCGAGAATTTGTTAACACCACCCAAAAGTCAATGGCT
AATGATATCCGTGTTCTAGGCCAGATCGAACATGACCTCATGTGGGATAATCGAAGACTTAAAATCCAAAATTTCTGCAA
T
>GA130#chr3R Cona DPGP African Populations
ATGGGTAGTAACCAAGATTGGAACAAGGAAGACTCCAAAACTGAGGTCTCCGAAAATGATCACCGTACCGCGCTGGTCGA
TGAAAAGAAGAAGGAGTTGGATGTCCTGATTGCCGAGAAGTACACCACTTTGAACGACTTAACCCATGTCACCAATTCCC
AGAATCTTGTGGACGACATCCACTTTCTGCATACGAAGAACGCCAAGATCCTGGAGAGCCTCAATCAGGCGGTCACCGCC
AAGAGAAACGTCTCCCAGGCCTACGATGACCATTGCAAGAAGGCGCTCAAGGTCAAGGCCGAGATGCAGGAGCAGACGAA
ATGCTTCGATGAGTTCACCGTGATGAACTACCACGATCTAAAGAAGACCATACTTAACACCAAGAAAGAAACGCAAGAAA
TTCGCGCTAAGACGGCTTTAAAGACCGAGGAGCTCAAAAAGAAGCGAGAATTTGTTAACACCACCCAAAAGTCAATGGCT
AATGATATCCGTGTTCTAGGCCAGATCGAACATGACCTCATGTGGGATAATCGAAGACTTAAAATCCAAAATTTCTGCAA
T
>KR7#chr3R Cona DPGP African Populations
ATGGGTAGTAACCAAGATTGGAACAAGGAAGACTCCAAAACTGAGGTCTCCGAAAATGATCACCGTACCGCGCTGGTCGA
TGAAAAGAAGAAGGAGTTGGATGTCCTGATTGCCGAGAAGTACACCACTTTGAACGACTTAACCCATGTCACCAATTCCC
AGAATCTTGTGGACGACATCCACTTTCTGCATACGAAGAACGCCAAGATCCTGGAGAGCCTCAATCAGGCGGTCACCGCC
AAGAGAAACGTCTCCCAGGCCTACGATGACCATTGCAAGAAGGCGCTCAAGGTCAAGGCCGAGATGCAGGAGCAGACGAA
ATGCTTCGATGAGTTCACCGTGATGAACTACCACGATCTAAAGAAGACCATACTTAACACCAAGAAAGAAACGCAAGAAA
TTCGCGCTAAGACGGCTTTAAAGACCGAGGAGCTCAAAAAGAAGCGAGAATTTGTTAACACCACCCAAAAGTCAATGGCT
AATGATATCCGTGTTCTAGGCCAGATCGAACATGACCTCATGTGGGATAATCGAAGACTTAAAATCCAAAATTTCTGCAA
T
>KT6#chr3R Cona DPGP African Populations
ATGGGTAGTAACCAAGATTGGAACAAGGAAGACTCCAAAACTGAGGTCTCCGAAAATGATCACCGTACCGCGCTGGTCGA
TGAAAAGAAGAAGGAGTTGGATGTCCTGATTGCCGAGAAGTACACCACTTTGAACGACTTAACCCATGTCACCAATTCCC
AGAATCTTGTGGACGACATCCACTTTCTGCATACGAAGAACGCCAAGATCCTGGAGAGCCTCAATCAGGCGGTCACCGCC
AAGAGAAACGTCTCCCAGGCCTACGATGACCATTGCAAGAAGGCGCTCAAGGTCAAGGCCGAGATGCAGGAGCAGACGAA
ATGCTTCGATGAGTTCACCGTGATGAACTACCACGATCTAAAGAAGACCATACTTAACACCAAGAAAGAAACGCAAGAAA
TTCGCGCTAAGACGGCTTTAAAGACCGAGGAGCTCAAAAAGAAGCGAGAATTTGTTAACACCACCCAAAAGTCAATGGCT
AATGATATCCGTGTTCTAGGCCAGATCGAACATGACCTCATGTGGGATAATCGAAGACTTAAAATCCAAAATTTCTGCAA
T
>KR42#chr3R Cona DPGP African Populations
ATGGGTAGTAACCAAGATTGGAACAAGGAAGACTCCAAAACTGAGGTCTCCGAAAATGATCACCGTACCGCGCTGGTCGA
TGAAAAGAAGAAGGAGTTGGATGTCCTGATTGCCGAGAAGTACACCACTTTGAACGACTTAACCCATGTCACCAATTCCC
AGAATCTTGTGGACGACATCCACTTTCTGCATACGAAGAACGCCAAGATCCTGGAGAGCCTCAATCAGGCGGTCACCGCC
AAGAGAAACGTCTCCCAGGCCTACGATGACCATTGCAAGAAGGCGCTCAAGGTCAAGGCCGAGATGCAGGAGCAGACGAA
ATGCTTCGATGAGTTCACCGTGATGAACTACCACGATCTAAAGAAGACCATACTTAACACCAAGAAAGAAACGCAAGAAA
TTCGCGCTAAGACGGCTTTAAAGACCGAGGAGCTCAAAAAGAAGCGAGAATTTGTTAACACCACCCAAAAGTCAATGGCT
AATGATATCCGTGTTCTAGGCCAGATCGAACATGACCTCATGTGGGATAATCGAAGACTTAAAATCCAAAATTTCTGCAA
T
>UG28N#chr3R Cona DPGP African Populations
ATGGGTAGTAACCAAGATTGGAACAAGGAAGACTCCAAAACTGAGGTCTCCGAAAATGATCACCGTACCGCGCTGGTCGA
TGAAAAGAAGAAGGAGTTGGATGTCCTGATTGCCGAGAAGTACACCACTTTGAACGACTTAACCCATGTCACCAATTCCC
AGAATCTTGTGGACGACATCCACTTTCTGCATACGAAGAACGCCAAGATCCTGGAGAGCCTCAATCAGGCGGTCACCGCC
AAGAGAAACGTCTCCCAGGCCTACGATGACCATTGCAAGAAGGCGCTCAAGGTCAAGGCCGAGATGCAGGAGCAGACGAA
ATGCTTCGATGAGTTCACCGTGATGAACTACCACGATCTAAAGAAGACCATACTTAACACCAAGAAAGAAACGCAAGAAA
TTCGCGCTAAGACGGCTTTAAAGACCGAGGAGCTCAAAAAGAAGCGAGAATTTGTTAACACCACCCAAAAGTCAATGGCT
AATGATATCCGTGTTCTAGGCCAGATCGAACATGACCTCATGTGGGATAATCGAAGACTTAAAATCCAAAATTTCTGCAA
T
>RG35#chr3R Cona DPGP African Populations
ATGGGTAGTAACCAAGATTGGAACAAGGAAGACTCCAAAACTGAGGTCTCCGAAAATGATCACCGTACCGCGCTGGTCGA
TGAAAAGAAGAAGGAGTTGGATGTCCTGATTGCCGAGAAGTACACCACTTTGAACGACTTAACCCATGTCACCAATTCCC
AGAATCTTGTGGACGACATCCACTTTCTGCATACGAAGAACGCCAAGATCCTGGAGAGCCTCAATCAGGCGGTCACCGCC
AAGAGAAACGTCTCCCAGGCCTACGATGACCATTGCAAGAAGGCGCTCAAGGTCAAGGCCGAGATGCAGGAGCAGACGAA
ATGCTTCGATGAGTTCACCGTGATGAACTACCACGATCTAAAGAAGACCATACTTAACACCAAGAAAGAAACGCAAGAAA
TTCGCGCTAAGACGGCTTTAAAGACCGAGGAGCTCAAAAAGAAGCGAGAATTTGTTAACACCACCCAAAAGTCAATGGCT
AATGATATCCGTGTTCTAGGCCAGATCGAACATGACCTCATGTGGGATAATCGAAGACTTAAAATCCAAAATTTCTGCAA
T
>KR68-1-3#chr3R Cona DPGP African Populations
ATGGGTAGTAACCAAGATTGGAACAAGGAAGACTCCAAAACTGAGGTCTCCGAAAATGATCACCGTACCGCGCTGGTCGA
TGAAAAGAAGAAGGAGTTGGATGTCCTGATTGCCGAGAAGTACACCACTTTGAACGACTTAACCCATGTCACCAATTCCC
AGAATCTTGTGGACGACATCCACTTTCTGCATACGAAGAACGCCAAGATCCTGGAGAGCCTCAATCAGGCGGTCACCGCC
AAGAGAAACGTCTCCCAGGCCTACGATGACCATTGCAAGAAGGCGCTCAAGGTCAAGGCCGAGATGCAGGAGCAGACGAA
ATGCTTCGATGAGTTCACCGTGATGAACTACCACGATCTAAAGAAGACCATACTTAACACCAAGAAAGAAACGCAAGAAA
TTCGCGCTAAGACGGCTTTAAAGACCGAGGAGCTCAAAAAGAAGCGAGAATTTGTTAACACCACCCAAAAGTCAATGGCT
AATGATATCCGTGTTCTAGGCCAGATCGAACATGACCTCATGTGGGATAATCGAAGACTTAAAATCCAAAATTTCTGCAA
T
>KR39#chr3R Cona DPGP African Populations
ATGGGTAGTAACCAAGATTGGAACAAGGAAGACTCCAAAACTGAGGTCTCCGAAAATGATCACCGTACCGCGCTGGTCGA
TGAAAAGAAGAAGGAGTTGGATGTCCTGATTGCCGAGAAGTACACCACTTTGAACGACTTAACCCATGTCACCAATTCCC
AGAATCTTGTGGACGACATCCACTTTCTGCATACGAAGAACGCCAAGATCCTGGAGAGCCTCAATCAGGCGGTCACCGCC
AAGAGAAACGTCTCCCAGGCCTACGATGACCATTGCAAGAAGGCGCTCAAGGTCAAGGCCGAGATGCAGGAGCAGACGAA
ATGCTTCGATGAGTTCACCGTGATGAACTACCACGATCTAAAGAAGACCATACTTAACACCAAGAAAGAAACGCAAGAAA
TTCGCGCTAAGACGGCTTTAAAGACCGAGGAGCTCAAAAAGAAGCGAGAATTTGTTAACACCACCCAAAAGTCAATGGCT
AATGATATCCGTGTTCTAGGCCAGATCGAACATGACCTCATGTGGGATAATCGAAGACTTAAAATCCAAAATTTCTGCAA
T
>GU3-3#chr3R Cona DPGP African Populations
ATGGGTAGTAACCAAGATTGGAACAAGGAAGACTCCAAAACTGAGGTCTCCGAAAATGATCACCGTACCGCGCTGGTCGA
TGAAAAGAAGAAGGAGTTGGATGTCCTGATTGCCGAGAAGTACACCACTTTGAACGACTTAACCCATGTCACCAATTCCC
AGAATCTTGTGGACGACATCCACTTTCTGCATACGAAGAACGCCAAGATCCTGGAGAGCCTCAATCAGGCGGTCACCGCC
AAGAGAAACGTCTCCCAGGCCTACGATGACCATTGCAAGAAGGCGCTCAAGGTCAAGGCCGAGATGCAGGAGCAGACGAA
ATGCTTCGATGAGTTCACCGTGATGAACTACCACGATCTAAAGAAGACCATACTTAACACCAAGAAAGAAACGCAAGAAA
TTCGCGCTAAGACGGCTTTAAAGACCGAGGAGCTCAAAAAGAAGCGAGAATTTGTTAACACCACCCAAAAGTCAATGGCT
AATGATATCCGTGTTCTAGGCCAGATCGAACATGACCTCATGTGGGATAATCGAAGACTTAAAATCCAAAATTTCTGCAA
T
>KO10-1-3#chr3R Cona DPGP African Populations
ATGGGTAGTAACCAAGATTGGAACAAGGAAGACTCCAAAACTGAGGTCTCCGAAAATGATCACCGTACCGCGCTGGTCGA
TGAAAAGAAGAAGGAGTTGGATGTCCTGATTGCCGAGAAGTACACCACTTTGAACGACTTAACCCATGTCACCAATTCCC
AGAATCTTGTGGACGACATCCACTTTCTGCATACGAAGAACGCCAAGATCCTGGAGAGCCTCAATCAGGCGGTCACCGCC
AAGAGAAACGTCTCCCAGGCCTACGATGACCATTGCAAGAAGGCGCTCAAGGTCAAGGCCGAGATGCAGGAGCAGACGAA
ATGCTTCGATGAGTTCACCGTGATGAACTACCACGATCTAAAGAAGACCATACTTAACACCAAGAAAGAAACGCAAGAAA
TTCGCGCTAAGACGGCTTTAAAGACCGAGGAGCTCAAAAAGAAGCGAGAATTTGTTAACACCACCCAAAAGTCAATGGCT
AATGATATCCGTGTTCTAGGCCAGATCGAACATGACCTCATGTGGGATAATCGAAGACTTAAAATCCAAAATTTCTGCAA
T
>CO15N#chr3R Cona DPGP African Populations
ATGGGTAGTAACCAAGATTGGAACAAGGAAGACTCCAAAACTGAGGTCTCCGAAAATGATCACCGTACCGCGCTGGTCGA
TGAAAAGAAGAAGGAGTTGGATGTCCTGATTGCCGAGAAGTACACCACTTTGAACGACTTAACCCATGTCACCAATTCCC
CGAATCTTGTGGACGACATCCACTTTCTGCATACGAAGAACGCCAAGATCCTGGAGAGCCTCAATCAGGCAGTCACCGCC
AAGAGAAACGTCTCCCAGGCCTACGATGACCATTGCAAGAAGGCGCTCAAGGTCAAGGCCGAGATGCAGCAGCAGACGAA
ATGCTTCGATGAGTTCACCGTGATGAACTACCACGATCTAAAGAAGACCATACTTAACACCAAGAAAGAAACGCAAGAAA
TTCGCGCTAAGACGGCTTTAAAGACCGAGGAGCTCAAAAAGAAGCGAGAATTTGTTAACACCACCCAGAAGTCAATGGCT
AATGATATCCGTGTTCTAGGCCAGATCGAACATGACCTCATGTGGGATGATCGAAGACTTAAAATCCAAAATTTCTGCAA
T
>KO2-1-3#chr3R Cona DPGP African Populations
ATGGGTAGTAACCAAGATTGGAACAAGGAAGACTCCAAAACTGAGGTCTCCGAAAATGATCACCGTACCGCGCTGGTCGA
TGAAAAGAAGAAGGAGTTGGATGTCCTGATTGCCGAGAAGTACACCACTTTGAACGACTTAACCCATGTCACCAATTCCC
AGAATCTTGTGGACGACATCCACTTTCTGCATACGAAGAACGCCAAGATCCTGGAGAGCCTCAATCAGGCGGTCACCGCC
AAGAGAAACGTCTCCCAGGCCTACGATGACCATTGCAAGAAGGCCCTCAAGGTCAAGGCCGAGATGCAGCAGCAGACGAA
ATGCTTCGATGAGTTCACCGTGATGAACTACCACGATCTAAAGAAGACCATACTTAACACCAAGAAAGAAACGCAAGAAA
TTCGCGCTAAGACGGCTTTAAAGACCGAGGAGCTCAAAAAGAAGCGAGAATTTGTTAACACCACCCAGAAGTCAATGGCT
AATGATATCCGTGTTCTAGGCCAGATCGAACATGACCTCATGTGGGATGATCGAAGACCTAAAATCCAAAATTTCTGCAA
T
>GU2#chr3R Cona DPGP African Populations
ATGGGTAGTAACCAAGATTGGAACAAGGAAGACTCCAAAACTGAGGTCTCCGAAAATGATCACCGTACCGCGCTGGTCGA
TGAAAAGAAGAAGGAGTTGGATGTCCTGATTGCCGAGAAGTACACCACTTTGAACGACTTAACCCATGTCACCAATTCCC
AGAATCTTGTGGACGACATCCACTTTCTGCATACGAAGAACGCCAAGATCCTGGAGAGCCTCAATCAGGCGGTCACCGCC
AAGAGAAACGTCTCCCAGGCCTACGATGACCATTGCAAGAAGGCCCTCAAGGTCAAGGCCGAGATGCAGCAGCAGACGAA
ATGCTTCGATGAGTTCACCGTGATGAACTACCACGATCTAAAGAAGACCATACTTAACACTAAGAAAGAAACGCAAGAAA
TTCGCGCTAAGACGGCTTTAAAGACCGAGGAGCTCAAAAAAAAGCGAGAATTTGTTAACACCACCCAGAAGTCAATGGCT
AATGATATCCGTGTTCTAGGCCAGATCGAACATGACCTCATGTGGGATGATCGAAGACCTAAAATCCAAAATTTCTGCAA
T
>RG22#chr3R Cona DPGP African Populations
ATGGGTAGTAACCAAGATTGGAACAAGGAAGACTCCAAAACTGAGGTCTCCGAAAATGATCACCGTACCGCGCTGGTCGA
TGAAAAGAAGAAGGAGTTGGATGTCCTGATTGCCGAGAAGTACACCACTTTGAACGACTTAACCCATGTCACCAATTCCC
AGAATCTTGTGGACGACATCCACTTTCTGCATACGAAGAACGCCAAGATCCTGGAGAGCCTCAATCAGGCGGTCACCGCC
AAGAGAAACGTCTCCCAGGCCTACGATGACCATTGCAAGAAGGCCCTCAAGGTCAAGGCCGAGATGCAGCAGCAGACGAA
ATGCTTCGATGAGTTCACCGTGATGAACTACCACGATCTAAAGAAGACCATACTTAACACTAAGAAAGAAACGCAAGAAA
TTCGCGCTAAGACGGCTTTAAAGACCGAGGAGCTCAAAAAAAAGCGAGAATTTGTTAACACCACCCAGAAGTCAATGGCT
AATGATATCCGTGTTCTAGGCCAGATCGAACATGACCTCATGTGGGATGATCGAAGACCTAAAATCCAAAATTTCTGCAA
T
>ZI268#chr3R Cona DPGP African Populations
ATGGGTAGTAACCAAGATTGGAACAAGGAAGACTCCAAAACTGAGGTCTCCGAAAATGATCACCGTACCGCGCTGGTCGA
TGAAAAGAAGAAGGAGTTGGATGTCCTGATTGCCGAGAAGTACACCACTTTGAACGACTTAACCCATGTCACCAATTCCC
AGAATCTTGTGGACGACATCCACTTTCTGCATACGAAGAACGCCAAGATCCTGGAGAGCCTCAATCAGGCGGTCACCGCC
AAGAGAAACGTCTCCCAGGCCTACGATGACCATTGCAAGAAGGCCCTCAAGGTCAAGGCCGAGATGCAGCAGCAGACGAA
ATGCTTCGATGAGTTCACCGTGATGAACTACCACGATCTAAAGAAGACCATACTTAACACTAAGAAAGAAACGCAAGAAA
TTCGCGCTAAGACGGCTTTAAAGACCGAGGAGCTCAAAAAAAAGCGAGAATTTGTTAACACCACCCAGAAGTCAATGGCT
AATGATATCCGTGTTCTAGGCCAGATCGAACATGACCTCATGTGGGATGATCGAAGACCTAAAATCCAAAATTTCTGCAA
T
>ZK131#chr3R Cona DPGP African Populations
ATGGGTAGTAACCAAGATTGGAACAAGGAAGACTCCAAAACTGAGGTCTCCGAAAATGATCACCGTACCGCGCTGGTCGA
TGAAAAGAAGAAGGAGTTGGATGTCCTGATTGCCGAGAAGTACACCACTTTGAACGACTTAACCCATGTCACCAATTCCC
AGAATCTTGTGGACGACATCCACTTTCTGCATACGAAGAACGCCAAGATCCTGGAGAGCCTCAATCAGGCGGTCACCGCC
AAGAGAAACGTCTCCCAGGCCTACGATGACCATTGCAAGAAGGCCCTCAAGGTCAAGGCCGAGATGCAGCAGCAGACGAA
ATGCTTCGATGAGTTCACCGTGATGAACTACCACGATCTAAAGAAGACCATACTTAACACTAAGAAAGAAACGCAAGAAA
TTCGCGCTAAGACGGCTTTAAAGACCGAGGAGCTCAAAAAAAAGCGAGAATTTGTTAACACCACCCAGAAGTCAATGGCT
AATGATATCCGTGTTCTAGGCCAGATCGAACATGACCTCATGTGGGATGATCGAAGACCTAAAATCCAAAATTTCTGCAA
T
>CO8B-3#chr3R Cona DPGP African Populations
ATGGGTAGTAACCAAGATTGGAACAAGGAAGACTCCAAAACTGAGGTCTCCGAAAATGATCACCGTACCGCGCTGGTCGA
TGAAAAGAAGAAGGAGTTGGATGTCCTGATTGCCGAGAAGTACACCACTTTGAACGACTTAACCCATGTCACCAATTCCC
AGAATCTTGTGGACGACATCCACTTTCTGCATACGAAGAACGCCAAGATCCTGGAGAGCCTCAATCAGGCGGTCACCGCC
AAGAGAAACGTCTCCCAGGCCTACGATGACCATTGCAAGAAGGCCCTCAAGGTCAAGGCCGAGATGCAGCAGCAGACGAA
ATGCTTCGATGAGTTCACCGTGATGAACTACCACGATCTAAAGAAGACCATACTTAACACTAAGAAAGAAACGCAAGAAA
TTCGCGCTAAGACGGCTTTAAAGACCGAGGAGCTCAAAAAAAAGCGAGAATTTGTTAACACCACCCAGAAGTCAATGGCT
AATGATATCCGTGTTCTAGGCCAGATCGAACATGACCTCATGTGGGATGATCGAAGACCTAAAATCCAAAATTTCTGCAA
T
>ZS5#chr3R Cona DPGP African Populations
ATGGGTAGTAACCAAGATTGGAACAAGGAAGACTCCAAAACTGAGGTCTCCGAAAATGATCACCGTACCGCGCTGGTCGA
TGAAAAGAAGAAGGAGTTGGATGTCCTGATTGCCGAGAAGTACACCACTTTGAACGACTTAACCCATGTCACCAATTCCC
AGAATCTTGTGGACGACATCCACTTTCTGCATACGAAGAACGCCAAGATCCTGGAGAGCCTCAATCAGGCGGTCACCGCC
AAGAGAAACGTCTCCCAGGCCTACGATGACCATTGCAAGAAGGCCCTCAAGGTCAAGGCCGAGATGCAGCAGCAGACGAA
ATGCTTCGATGAGTTCACCGTGATGAACTACCACGATCTAAAGAAGACCATACTTAACACTAAGAAAGAAACGCAAGAAA
TTCGCGCTAAGACGGCTTTAAAGACCGAGGAGCTCAAAAAAAAGCGAGAATTTGTTAACACCACCCAGAAGTCAATGGCT
AATGATATCCGTGTTCTAGGCCAGATCGAACATGACCTCATGTGGGATGATCGAAGACCTAAAATCCAAAATTTCTGCAA
T
>CO8N#chr3R Cona DPGP African Populations
ATGGGTAGTAACCAAGATTGGAACAAGGAAGACTCCAAAACTGAGGTCTCCGAAAATGATCACCGTACCGCGCTGGTCGA
TGAAAAGAAGAAGGAGTTGGATGTCCTGATTGCCGAGAAGTACACCACTTTGAACGACTTAACCCATGTCACCAATTCCC
AGAATCTTGTGGACGACATCCACTTTCTGCATACGAAGAACGCCAAGATCCTGGAGAGCCTCAATCAGGCGGTCACCGCC
AAGAGAAACGTCTCCCAGGCCTACGATGACCATTGCAAGAAGGCCCTCAAGGTCAAGGCCGAGATGCAGCAGCAGACGAA
ATGCTTCGATGAGTTCACCGTGATGAACTACCACGATCTAAAGAAGACCATACTTAACACTAAGAAAGAAACGCAAGAAA
TTCGCGCTAAGACGGCTTTAAAGACCGAGGAGCTCAAAAAAAAGCGAGAATTTGTTAACACCACCCAGAAGTCAATGGCT
AATGATATCCGTGTTCTAGGCCAGATCGAACATGACCTCATGTGGGATGATCGAAGACCTAAAATCCAAAATTTCTGCAA
T
>CO13N#chr3R Cona DPGP African Populations
ATGGGTAGTAACCAAGATTGGAACAAGGAAGACTCCAAAACTGAGGTCTCCGAAAATGATCACCGTACCGCGCTGGTCGA
TGAAAAGAAGAAGGAGTTGGATGTCCTGATTGCCGAGAAGTACACCACTTTGAACGACTTAACCCATGTCACCAATTCCC
AGAATCTTGTGGACGACATCCACTTTCTGCATACGAAGAACGCCAAGATCCTGGAGAGCCTCAATCAGGCGGTCACCGCC
AAGAGAAACGTCTCCCAGGCCTACGATGACCATTGCAAGAAGGCCCTCAAGGTCAAGGCCGAGATGCAGCAGCAGACGAA
ATGCTTCGATGAGTTCACCGTGATGAACTACCACGATCTAAAGAAGACCATACTTAACACTAAGAAAGAAACGCAAGAAA
TTCGCGCTAAGACGGCTTTAAAGACCGAGGAGCTCAAAAAGAAGCGAGAATTTGTTAACACCACCCAGAAGTCAATGGCT
AATGATATCCGTGTTCTAGGCCAGATCGAACATGACCTCATGTGGGATGATCGAAGACCTAAAATCCAAAATTTCTGCAA
T
>GU10#chr3R Cona DPGP African Populations
ATGGGTAGTAACCAAGATTGGAACAAGGAAGACTCCAAAACTGAGGTCTCCGAAAATGATCACCGTACCGCGCTGGTCGA
TGAAAAGAAGAAGGAGTTGGATGTCCTGATTGCCGAGAAGTACACCACTTTGAACGACTTAACCCATGTCACCAATTCTC
AGAATCTTGTGGACGACATCCACTTTCTGCATACGAAGAACGCCAAGATCCTGGAGAGCCTCAATCAGGCGGTCACCGCC
AAGAGAAACGTCTCCCAGGCCTACGATGACCATTGCAAGAAGGCCCTCAAGGTCAAGGCCGAGATGCAGCAGCAGACGAA
ATGCTTCGATGAGTTCACCGTGATGAACTACCACGATCTAAAGAAGACCATACTTAACACTAAGAAAGAAACGCAAGAAA
TTCGCGCTAAGACGGCTTTAAAGACCGAGGAGCTCAAAAAAAAGCGAGAATTTGTTAACACCACCCAGAAGTCAATGGCT
AATGATATCCGTGTTCTAGGCCAGATCGAACATGACCTCATGTGGGATGATCGAAGACCTAAAATCCAAAATTTCTGCAA
T
>RG21N#chr3R Cona DPGP African Populations
ATGGGTAGTAACCAAGATTGGAACAAGGAAGACTCCAAAACTGAGGTCTCCGAAAATGATCACCGTACCGCGCTGGTCGA
TGAAAAGAAGAAGGAGTTGGATGTCCTGATTGCCGAGAAGTACACCACTTTGAACGACTTAACCCATGTCACCAATTCCC
AGAATCTTGTGGACGACATCCACTTTCTGCATACGAAGAACGCCAAGATCCTGGAGAGCCTCAATCAGGCGGTCACCGCC
AAGAGAAACGTCTCCCAGGCCTACGATGACCATTGCAAGAAGGCGCTCAAGGTCAAGGCCGAGATGCAGCAGCAGACGAA
ATGCTTCGATGAGTTCACCGTGATGAACTACCACGATCTAAAGAAGACCATACTTAACACCAAGAAAGAAACGCAAGAAA
TTCGCGCTAAGACGGCTTTAAAGACCGAGGAGCTCAAAAAGAAGCGAGAATTTGTTAACACCACCCAGAAGTCAATGGCT
AATGATATCCGTGTTCTAGGCCAGATCGAACATGACCTCATGTGGGATGATCGAAGACCTAAAATCCAAAATTTCTGCAA
T
>CO2#chr3R Cona DPGP African Populations
ATGGGTAGTAACCAAGATTGGAACAAGGAAGACTCCAAAACTGAGGTCTCCGAAAATGATCACCGTACCGCGCTGGTCGA
TGAAAAGAAGAAGGAGTTGGATGTCCTGATTGCCGAGAAGTACACCACTTTGAACGACTTAACCCATGTCACCAATTCCC
AGAATCTTGTGGACGACATCCACTTTCTGCATACGAAGAACGCCAAGATCCTGGAGAGCCTCAATCAGGCGGTCACCGCC
AAGAGAAACGTCTCCCAGGCCTACGATGACCATTGCAAGAAGGCCCTCAAGGTCAAGGCCGAGATGCAGCAGCAGACGAA
ATGCTTCGATGAGTTCACCGTGATGAACTACCACGATCTAAAGAAGACCATACTTAACACTAAGAAAGAAACGCAAGAAA
TTCGCGCTAAGACGGCTTTAAAGACCGAGGAGCTCAAAAAAAAGCGAGAATTTGTTAACACCACCCAGAAGTCAATGGCT
AATGATATCCGTGTTCTAGGCCAGATCGAACATGACCTCATGTGGGATGATCGAAGACCTAAAATCCAAAATTTCTGCAA
T
>NG6N#chr3R Cona DPGP African Populations
ATGGGTAGTAACCAAGATTGGAACAAGGAAGACTCCAAAACTGAGGTCTCCGAAAATGATCACCGTACCGCGCTGGTCGA
TGAAAAGAAGAAGGAGTTGGATGTCCTGATTGCCGAGAAGTACACCACTTTGAACGACTTAACCCATGTCACCAATTCCC
AGAATCTTGTGGACGACATCCACTTTCTGCATACGAAGAACGCCAAGATCCTGGAGAGCCTCAATCAGGCGGTCACCGCC
AAGAGAAACGTCTCCCAGGCCTACGATGACCATTGCAAGAAGGCCCTCAAGGTCAAGGCCGAGATTCAGCAGCAGACGAA
ATGCTTCGATGAGTTCACCGTGATGAACTACCACGATCTAAAGAAGACCATACTTAACACCAAGAAAGAAACGCAAGAAA
TTCGCGCTAAGACGGCTTTAAAGACCGAGGAGCTCAAAAAGAAGCGAGAATTTGTTAACACCACCCAGAAGTCAATGGCT
AATGATATCCGTGTTCTAGGCCAGATCGAACATGACCTCATGTGGGATGATCGAAGACCTAAAATCCAAAATTTCTGCAA
T
>RG10#chr3R Cona DPGP African Populations
ATGGGTAGTAACCAAGATTGGAACAAGGAAGACTCCAAAACTGAGGTCTCCGAAAATGATCACCGTACCGCGCTGGTCGA
TGAAAAGAAGAAGGAGTTGGATGTCCTGATTGCCGAGAAGTACACCACTTTGAACGACTTAACCCATGTCACCAATTCCC
AGAATCTTGTGGACGACATCCACTTTCTGCATACGAAGAACGCCAAGATCCTGGAGAGCCTCAATCAGGCGGTCACCGCC
AAGAGAAACGTCTCCCAGGCCTACGATGACCATTGCAAGAAGGCCCTCAAGGTCAAGGCCGAGATTCAGCAGCAGACGAA
ATGCTTCGATGAGTTCACCGTGATGAACTACCACGATCTAAAGAAGACCATACTTAACACCAAGAAAGAAACGCAAGAAA
TTCGCGCTAAGACGGCTTTAAAGACCGAGGAGCTCAAAAAGAAGCGAGAATTTGTTAACACCACCCAGAAGTCAATGGCT
AATGATATCCGTGTTCTAGGCCAGATCGAACATGACCTCATGTGGGATGATCGAAGACCTAAAATCCAAAATTTCTGCAA
T
>KN20N#chr3R Cona DPGP African Populations
ATGGGTAGTAACCAAGATTGGAACAAGGAAGACTCCAAAACTGAGGTCTCCGAAAATGATCACCGTACCGCGCTGGTCGA
TGAAAAGAAGAAGGAGTTGGATGTCCTGATTGCCGAGAAGTACACCACTTTGAACGACTTAACCCATGTCACCAATTCCC
AGAATCTTGTGGACGACATCCACTTTCTGCATACGAAGAACGCCAAGATCCTGGAGAGCCTCAATCAGGCGGTCACCGCC
AAGAGAAACGTCTCCCAGGCCTACGATGACCATTGCAAGAAGGCCCTCAAGGTCAAGGCCGAGATTCAGCAGCAGACGAA
ATGCTTCGATGAGTTCACCGTGATGAACTACCACGATCTAAAGAAGACCATACTTAACACCAAGAAAGAAACGCAAGAAA
TTCGCGCTAAGACGGCTTTAAAGACCGAGGAGCTCAAAAAGAAGCGAGAATTTGTTAACACCACCCAGAAGTCAATGGCT
AATGATATCCGTGTTCTAGGCCAGATCGAACATGACCTCATGTGGGATGATCGAAGACCTAAAATCCAAAATTTCTGCAA
T
>CO14#chr3R Cona DPGP African Populations
ATGGGTAGTAACCAAGATTGGAACAAGGAAGACTCCAAAACTGAGGTCTCCGAAAATGATCACCGTACCGCGCTGGTCGA
TGAAAAGAAGAAGGAGTTGGATGTCCTGATTGCCGAGAAGTACACCACTTTGAACGACTTAACCCATGTCACCAATTCCC
AGAATCTTGTGGACGACATCCACTTTCTGCATACGAAGAACGCCAAGATCCTGGAGAGCCTCAATCAGGCGGTCACCGCC
AAGAGAAACGTCTCCCAGGCCTACGATGACCATTGCAAGAAGGCCCTCAAGGTCAAGGCCGAGATTCAGCAGCAGACGAA
ATGCTTCGATGAGTTCACCGTGATGAACTACCACGATCTAAAGAAGACCATACTTAACACCAAGAAAGAAACGCAAGAAA
TTCGCGCTAAGACGGCTTTAAAGACCGAGGAGCTCAAAAAGAAGCGAGAATTTGTTAACACCACCCAGAAGTCAATGGCT
AATGATATCCGTGTTCTAGGCCAGATCGAACATGACCTCATGTGGGATGATCGAAGACCTAAAATCCAAAATTTCTGCAA
T
>FR14#chr3R Cona DPGP African Populations
ATGGGTAGTAACCAAGATTGGAACAAGGAAGACTCCAAAACTGAGGTCTCCGAAAATGATCACCGTACCGCGCTGGTCGA
TGAAAAGAAGAAGGAGTTGGATGTCCTGATTGCCGAGAAGTACACCACTTTGAACGACTTAACCCATGTCACCAATTCCC
AGAATCTTGTGGACGACATCCACTTTCTGCATACGAAGAACGCCAAGATCCTGGAGAGCCTCAATCAGGCGGTCACCGCC
AAGAGAAACGTCTCCCAGGCCTACGATGACCATTGCAAGAAGGCCCTCAAGGTCAAGGCCGAGATTCAGCAGCAGACGAA
ATGCTTCGATGAGTTCACCGTGATGAACTACCACGATCTAAAGAAGACCATACTTAACACCAAGAAAGAAACGCAAGAAA
TTCGCGCTAAGACGGCTTTAAAGACCGAGGAGCTCAAAAAGAAGCGAGAATTTGTTAACACCACCCAGAAGTCAATGGCT
AATGATATCCGTGTTCTAGGCCAGATCGAACATGACCTCATGTGGGATGATCGAAGACCTAAAATCCAAAATTTCTGCAA
T
>GA160#chr3R Cona DPGP African Populations
ATGGGTAGTAACCAAGATTGGAACAAGGAAGACTCCAAAACTGAGGTCTCCGAAAATGATCACCGTACCGCGCTGGTCGA
TGAAAAGAAGAAGGAGTTGGATGTCCTGATTGCCGAGAAGTACACCACTTTGAACGACTTAACCCATGTCACCAATTCCC
AGAATCTTGTGGACGACATCCACTTTCTGCATACGAAGAACGCCAAGATCCTGGAGAGCCTCAATCAGGCGGTCACCGCC
AAGAGAAACGTCTCCCAGGCCTACGATGACCATTGCAAGAAGGCCCTCAAGGTCAAGGCCGAGATTCAGCAGCAGACGAA
ATGCTTCGATGAGTTCACCGTGATGAACTACCACGATCTAAAGAAGACCATACTTAACACCAAGAAAGAAACGCAAGAAA
TTCGCGCTAAGACGGCTTTAAAGACCGAGGAGCTCAAAAAGAAGCGAGAATTTGTTAACACCACCCAGAAGTCAATGGCT
AATGATATCCGTGTTCTAGGCCAGATCGAACATGACCTCATGTGGGATGATCGAAGACCTAAAATCCAAAATTTCTGCAA
T
>KT1#chr3R Cona DPGP African Populations
ATGGGTAGTAACCAAGATTGGAACAAGGAAGACTCCAAAACTGAGGTCTCCGAAAATGATCACCGTACCGCGCTGGTCGA
TGAAAAGAAGAAGGAGTTGGATGTCCTGATTGCCGAGAAGTACACCACTTTGAACGACTTAACCCATGTCACCAATTCCC
AGAATCTTGTGGACGACATCCACTTTCTGCATACGAAGAACGCCAAGATCCTGGAGAGCCTCAATCAGGCGGTCACCGCC
AAGAGAAACGTCTCCCAGGCCTACGATGACCATTGCAAGAAGGCCCTCAAGGTCAAGGCCGAGATTCAGCAGCAGACGAA
ATGCTTCGATGAGTTCACCGTGATGAACTACCACGATCTAAAGAAGACCATACTTAACACCAAGAAAGAAACGCAAGAAA
TTCGCGCTAAGACGGCTTTAAAGACCGAGGAGCTCAAAAAGAAGCGAGAATTTGTTAACACCACCCAGAAGTCAATGGCT
AATGATATCCGTGTTCTAGGCCAGATCGAACATGACCTCATGTGGGATGATCGAAGACCTAAAATCCAAAATTTCTGCAA
T
>ZL130#chr3R Cona DPGP African Populations
ATGGGTAGTAACCAAGATTGGAACAAGGAAGACTCCAAAACTGAGGTCTCCGAAAATGATCACCGTACCGCGCTGGTCGA
TGAAAAGAAGAAGGAGTTGGATGTCCTGATTGCCGAGAAGTACACCACTTTGAACGACTTAACCCATGTCACCAATTCCC
AGAATCTTGTGGACGACATCCACTTTCTGCATACGAAGAACGCCAAGATCCTGGAGAGCCTCAATCAGGCGGTCACCGCC
AAGAGAAACGTCTCCCAGGCCTACGATGACCATTGCAAGAAGGCCCTCAAGGTCAAGGCCGAGATTCAGCAGCAGACGAA
ATGCTTCGATGAGTTCACCGTGATGAACTACCACGATCTAAAGAAGACCATACTTAACACCAAGAAAGAAACGCAAGAAA
TTCGCGCTAAGACGGCTTTAAAGACCGAGGAGCTCAAAAAGAAGCGAGAATTTGTTAACACCACCCAGAAGTCAATGGCT
AATGATATCCGTGTTCTAGGCCAGATCGAACATGACCTCATGTGGGATGATCGAAGACCTAAAATCCAAAATTTCTGCAA
T
>FR180#chr3R Cona DPGP African Populations
ATGGGTAGTAACCAAGATTGGAACAAGGAAGACTCCAAAACTGAGGTCTCCGAAAATGATCACCGTACCGCGCTGGTCGA
TGAAAAGAAGAAGGAGTTGGATGTCCTGATTGCCGAGAAGTACACCACTTTGAACGACTTAACCCATGTCACCAATTCCC
AGAATCTTGTGGACGACATCCACTTTCTGCATACGAAGAACGCCAAGATCCTGGAGAGCCTCAATCAGGCGGTCACCGCC
AAGAGAAACGTCTCCCAGGCCTACGATGACCATTGCAAGAAGGCCCTCAAGGTCAAGGCCGAGATTCAGCAGCAGACGAA
ATGCTTCGATGAGTTCACCGTGATGAACTACCACGATCTAAAGAAGACCATACTTAACACCAAGAAAGAAACGCAAGAAA
TTCGCGCTAAGACGGCTTTAAAGACCGAGGAGCTCAAAAAGAAGCGAGAATTTGTTAACACCACCCAGAAGTCAATGGCT
AATGATATCCGTGTTCTAGGCCAGATCGAACATGACCTCATGTGGGATGATCGAAGACCTAAAATCCAAAATTTCTGCAA
T
>GA187#chr3R Cona DPGP African Populations
ATGGGTAGTAACCAAGATTGGAACAAGGAAGACTCCAAAACTGAGGTCTCCGAAAATGATCACCGTACCGCGCTGGTCGA
TGAAAAGAAGAAGGAGTTGGATGTCCTGATTGCCGAGAAGTACACCACTTTGAACGACTTAACCCATGTCACCAATTCCC
AGAATCTTGTGGACGACATCCACTTTCTGCATACGAAGAACGCCAAGATCCTGGAGAGCCTCAATCAGGCGGTCACCGCC
AAGAGAAACGTCTCCCAGGCCTACGATGACCATTGCAAGAAGGCCCTCAAGGTCAAGGCCGAGATTCAGCAGCAGACGAA
ATGCTTCGATGAGTTCACCGTGATGAACTACCACGATCTAAAGAAGACCATACTTAACACCAAGAAAGAAACGCAAGAAA
TTCGCGCTAAGACGGCTTTAAAGACCGAGGAGCTCAAAAAGAAGCGAGAATTTGTTAACACCACCCAGAAGTCAATGGCT
AATGATATCCGTGTTCTAGGCCAGATCGAACATGACCTCATGTGGGATGATCGAAGACCTAAAATCCAAAATTTCTGCAA
T
>FR361#chr3R Cona DPGP African Populations
ATGGGTAGTAACCAAGATTGGAACAAGGAAGACTCCAAAACTGAGGTCTCCGAAAATGATCACCGTACCGCGCTGGTCGA
TGAAAAGAAGAAGGAGTTGGATGTCCTGATTGCCGAGAAGTACACCACTTTGAACGACTTAACCCATGTCACCAATTCCC
AGAATCTTGTGGACGACATCCACTTTCTGCATACGAAGAACGCCAAGATCCTGGAGAGCCTCAATCAGGCGGTCACCGCC
AAGAGAAACGTCTCCCAGGCCTACGATGACCATTGCAAGAAGGCCCTCAAGGTCAAGGCCGAGATTCAGCAGCAGACGAA
ATGCTTCGATGAGTTCACCGTGATGAACTACCACGATCTAAAGAAGACCATACTTAACACCAAGAAAGAAACGCAAGAAA
TTCGCGCTAAGACGGCTTTAAAGACCGAGGAGCTCAAAAAGAAGCGAGAATTTGTTAACACCACCCAGAAGTCAATGGCT
AATGATATCCGTGTTCTAGGCCAGATCGAACATGACCTCATGTGGGATGATCGAAGACCTAAAATCCAAAATTTCTGCAA
T
>FR229#chr3R Cona DPGP African Populations
ATGGGTAGTAACCAAGATTGGAACAAGGAAGACTCCAAAACTGAGGTCTCCGAAAATGATCACCGTACCGCGCTGGTCGA
TGAAAAGAAGAAGGAGTTGGATGTCCTGATTGCCGAGAAGTACACCACTTTGAACGACTTAACCCATGTCACCAATTCCC
AGAATCTTGTGGACGACATCCACTTTCTGCATACGAAGAACGCCAAGATCCTGGAGAGCCTCAATCAGGCGGTCACCGCC
AAGAGAAACGTCTCCCAGGCCTACGATGACCATTGCAAGAAGGCCCTCAAGGTCAAGGCCGAGATTCAGCAGCAGACGAA
ATGCTTCGATGAGTTCACCGTGATGAACTACCACGATCTAAAGAAGACCATACTTAACACCAAGAAAGAAACGCAAGAAA
TTCGCGCTAAGACGGCTTTAAAGACCGAGGAGCTCAAAAAGAAGCGAGAATTTGTTAACACCACCCAGAAGTCAATGGCT
AATGATATCCGTGTTCTAGGCCAGATCGAACATGACCTCATGTGGGATGATCGAAGACCTAAAATCCAAAATTTCTGCAA
T
>KR54-1-3#chr3R Cona DPGP African Populations
ATGGGTAGTAACCAAGATTGGAACAAGGAAGACTCCAAAACTGAGGTCTCCGAAAATGATCACCGTACCGCGCTGGTCGA
TGAAAAGAAGAAGGAGTTGGATGTCCTGATTGCCGAGAAGTACACCACTTTGAACGACTTAACCCATGTCACCAATTCCC
AGAATCTTGTGGACGACATCCACTTTCTGCATACGAAGAACGCCAAGATCCTGGAGAGCCTCAATCAGGCGGTCACCGCC
AAGAGAAACGTCTCCCAGGCCTACGATGACCATTGCAAGAAGGCCCTCAAGGTCAAGGCCGAGATTCAGCAGCAGACGAA
ATGCTTCGATGAGTTCACCGTGATGAACTACCACGATCTAAAGAAGACCATACTTAACACCAAGAAAGAAACGCAAGAAA
TTCGCGCTAAGACGGCTTTAAAGACCGAGGAGCTCAAAAAGAAGCGAGAATTTGTTAACACCACCCAGAAGTCAATGGCT
AATGATATCCGTGTTCTAGGCCAGATCGAACATGACCTCATGTGGGATGATCGAAGACCTAAAATCCAAAATTTCTGCAA
T
>UG7#chr3R Cona DPGP African Populations
ATGGGTAGTAACCAAGATTGGAACAAGGAAGACTCCAAAACTGAGGTCTCCGAAAATGATCACCGTACCGCGCTGGTCGA
TGAAAAGAAGAAGGAGTTGGATGTCCTGATTGCCGAGAAGTACACCACTTTGAACGACTTAACCCATGTCACCAATTCCC
AGAATCTTGTGGACGACATCCACTTTCTGCATACGAAGAACGCCAAGATCCTGGAGAGCCTCAATCAGGCGGTCACCGCC
AAGAGAAACGTCTCCCAGGCCTACGATGACCATTGCAAGAAGGCCCTCAAGGTCAAGGCCGAGATTCAGCAGCAGACGAA
ATGCTTCGATGAGTTCACCGTGATGAACTACCACGATCTAAAGAAGACCATACTTAACACCAAGAAAGAAACGCAAGAAA
TTCGCGCTAAGACGGCTTTAAAGACCGAGGAGCTCAAAAAGAAGCGAGAATTTGTTAACACCACCCAGAAGTCAATGGCT
AATGATATCCGTGTTCTAGGCCAGATCGAACATGACCTCATGTGGGATGATCGAAGACCTAAAATCCAAAATTTCTGCAA
T
>UG17-3#chr3R Cona DPGP African Populations
ATGGGTAGTAACCAAGATTGGAACAAGGAAGACTCCAAAACTGAGGTCTCCGAAAATGATCACCGTACCGCGCTGGTCGA
TGAAAAGAAGAAGGAGTTGGATGTCCTGATTGCCGAGAAGTACACCACTTTGAACGACTTAACCCATGTCACCAATTCCC
AGAATCTTGTGGACGACATCCACTTTCTGCATACGAAGAACGCCAAGATCCTGGAGAGCCTCAATCAGGCGGTCACCGCC
AAGAGAAACGTCTCCCAGGCCTACGATGACCATTGCAAGAAGGCCCTCAAGGTCAAGGCCGAGATTCAGCAGCAGACGAA
ATGCTTCGATGAGTTCACCGTGATGAACTACCACGATCTAAAGAAGACCATACTTAACACCAAGAAAGAAACGCAAGAAA
TTCGCGCTAAGACGGCTTTAAAGACCGAGGAGCTCAAAAAGAAGCGAGAATTTGTTAACACCACCCAGAAGTCAATGGCT
AATGATATCCGTGTTCTAGGCCAGATCGAACATGACCTCATGTGGGATGATCGAAGACCTAAAATCCAAAATTTCTGCAA
T
>FR70#chr3R Cona DPGP African Populations
ATGGGTAGTAACCAAGATTGGAACAAGGAAGACTCCAAAACTGAGGTCTCCGAAAATGATCACCGTACCGCGCTGGTCGA
TGAAAAGAAGAAGGAGTTGGATGTCCTGATTGCCGAGAAGTACACCACTTTGAACGACTTAACCCATGTCACCAATTCCC
AGAATCTTGTGGACGACATCCACTTTCTGCATACGAAGAACGCCAAGATCCTGGAGAGCCTCAATCAGGCGGTCACCGCC
AAGAGAAACGTCTCCCAGGCCTACGATGACCATTGCAAGAAGGCCCTCAAGGTCAAGGCCGAGATTCAGCAGCAGACGAA
ATGCTTCGATGAGTTCACCGTGATGAACTACCACGATCTAAAGAAGACCATACTTAACACCAAGAAAGAAACGCAAGAAA
TTCGCGCTAAGACGGCTTTAAAGACCGAGGAGCTCAAAAAGAAGCGAGAATTTGTTAACACCACCCAGAAGTCAATGGCT
AATGATATCCGTGTTCTAGGCCAGATCGAACATGACCTCATGTGGGATGATCGAAGACCTAAAATCCAAAATTTCTGCAA
T
>RG18N#chr3R Cona DPGP African Populations
ATGGGTAGTAACCAAGATTGGAACAAGGAAGACTCCAAAACTGAGGTCTCCGAAAATGATCACCGTACCGCGCTGGTCGA
TGAAAAGAAGAAGGAGTTGGATGTCCTGATTGCCGAGAAGTACACCACTTTGAACGACTTAACCCATGTCACCAATTCCC
AGAATCTTGTGGACGACATCCACTTTCTGCATACGAAGAACGCCAAGATCCTGGAGAGCCTCAATCAGGCGGTCACCGCC
AAGAGAAACGTCTCCCAGGCCTACGATGACCATTGCAAGAAGGCCCTCAAGGTGAAGGCCGAGATTCAGCAGCAGACGAA
ATGCTTCGATGAGTTCACCGTGATGAACTACCACGATCTAAAGAAGACCATACTTAACACCAAGAAAGAAACGCAAGAAA
TTCGCGCTAAGACGGCTTTAAAGACCGAGGAGCTCAAAAAGAAGCGAGAATTTGTTAACACCACCCAGAAGTCAATGGCT
AATGATATCCGTGTTCTAGGCCAGATCGAACATGACCTCATGTGGGATGATCGAAGACCTAAAATCCAAAATTTCTGCAA
T
>NG7#chr3R Cona DPGP African Populations
ATGGGTAGTAACCAAGATTGGAACAAGGAAGACTCCAAAACTGAGGTCTCCGAAAATGATCACCGTACCGCGCTGGTCGA
TGAAAAGAAGAAGGAGTTGGATGTCCTGATTGCCGAGAAGTACACCACTTTGAACGACTTAACCCATGTCACCAATTCCC
AGAATCTTGTGGACGACATCCACTTTCTGCATACGAAGAACGCCAAGATCCTGGAGAGCCTCAATCAGGCGGTCACCGCC
AAGAGAAACGTCTCCCAGGCCTACGATGACCATTGCAAGAAGGCCCTCAAGGTCAAGGCCGAGATTCAGCAGCAGACGAA
ATGCTTCGATGAGTTCACCGTGATGAACTACCACGATCTAAAGAAGACCATACTTAACACCAAGAAAGAAACGCAAGAAA
TTCGCGCTAAGACGGCTTTAAAGACCGAGGAGCTCAAAAAGAAGCGAGAATTTGTTAACACCACCCAGAAGTCAATGGCT
AATGATATCCGTGTTCTAGGCCAGATCGAACATGACCTCATGTGGGATGATCGAAGACCTAAAATCCAAAATTTCTGCAA
T
>GA141#chr3R Cona DPGP African Populations
ATGGGTAGTAACCAAGATTGGAACAAGGAAGACTCCAAAACTGAGGTCTCCGAAAATGATCACCGTACCGCGCTGGTCGA
TGAAAAGAAGAAGGAGTTGGATGTCCTGATTGCCGAGAAGTACACCACTTTGAACGACTTAACCCATGTCACCAATTCCC
AGAATCTTGTGGACGACATCCACTTTCTGCATACGAAGAACGCCAAGATCCTGGAGAGCCTCAATCAGGCGGTCACCGCC
AAGAGAAACGTCTCCCAGGCCTACGATGACCATTGCAAGAAGGCCCTCAAGGTCAAGGCCGAGATTCAGCAGCAGACGAA
ATGCTTCGATGAGTTCACCGTGATGAACTACCACGATCTAAAGAAGACCATACTTAACACCAAGAAAGAAACGCAAGAAA
TTCGCGCTAAGACGGCTTTAAAGACCGAGGAGCTCAAAAAGAAGCGAGAATTTGTTAACACCACCCAGAAGTCAATGGCT
AATGATATCCGTGTTCTAGGCCAGATCGAACATGACCTCATGTGGGATGATCGAAGACCTAAAATCCAAAATTTCTGCAA
T
>GA185#chr3R Cona DPGP African Populations
ATGGGTAGTAACCAAGATTGGAACAAGGAAGACTCCAAAACTGAGGTCTCCGAAAATGATCACCGTACCGCGCTGGTCGA
TGAAAAGAAGAAGGAGTTGGATGTCCTGATTGCCGAGAAGTACACCACTTTGAACGACTTAACCCATGTCACCAATTCCC
AGAATCTTGTGGACGACATCCACTTTCTGCATACGAAGAACGCCAAGATCCTGGAGAGCCTCAATCAGGCGGTCACCGCC
AAGAGAAACGTCTCCCAGGCCTACGATGACCATTGCAAGAAGGCCCTCAAGGTCAAGGCCGAGATTCAGCAGCAGACGAA
ATGCTTCGATGAGTTCACCGTGATGAACTACCACGATCTAAAGAAGACCATACTTAACACCAAGAAAGAAACGCAAGAAA
TTCGCGCTAAGACGGCTTTAAAGACCGAGGAGCTCAAAAAGAAGCGAGAATTTGTTAACACCACCCAGAAGTCAATGGCT
AATGATATCCGTGTTCTAGGCCAGATCGAACATGACCTCATGTGGGATGATCGAAGACCTAAAATCCAAAATTTCTGCAA
T
>GA132#chr3R Cona DPGP African Populations
ATGGGTAGTAACCAAGATTGGAACAAGGAAGACTCCAAAACTGAGGTCTCCGAAAATGATCACCGTACCGCGCTGGTCGA
TGAAAAGAAGAAGGAGTTGGATGTCCTGATTGCCGAGAAGTACACCACTTTGAACGACTTAACCCATGTCACCAATTCCC
AGAATCTTGTGGACGACATCCACTTTCTGCATACGAAGAACGCCAAGATCCTGGAGAGCCTCAATCAGGCGGTCACCGCC
AAGAGAAACGTCTCCCAGGCCTACGATGACCATTGCAAGAAGGCCCTCAAGGTCAAGGCCGAGATTCAGCAGCAGACGAA
ATGCTTCGATGAGTTCACCGTGATGAACTACCACGATCTAAAGAAGACCATACTTAACACCAAGAAAGAAACGCAAGAAA
TTCGCGCTAAGACGGCTTTAAAGACCGAGGAGCTCAAAAAGAAGCGAGAATTTGTTAACACCACCCAGAAGTCAATGGCT
AATGATATCCGTGTTCTAGGCCAGATCGAACATGACCTCATGTGGGATGATCGAAGACCTAAAATCCAAAATTTCTGCAA
T
>CK1#chr3R Cona DPGP African Populations
ATGGGTAGTAACCAAGATTGGAACAAGGAAGACTCCAAAACTGAGGTCTCCGAAAATGATCACCGTACCGCGCTGGTCGA
TGAAAAGAAGAAGGAGTTGGATGTCCTGATTGCCGAGAAGTACACCACTTTGAACGACTTAACCCATGTCACCAATTCCC
AGAATCTTGTGGACGACATCCACTTTCTGCATACGAAGAACGCCAAGATCCTGGAGAGCCTCAATCAGGCGGTCACCGCC
AAGAGAAACGTCTCCCAGGCCTACGATGACCATTGCAAGAAGGCCCTCAAGGTCAAGGCCGAGATTCAGCAGCAGACGAA
ATGCTTCGATGAGTTCACCGTGATGAACTACCACGATCTAAAGAAGACCATACTTAACACCAAGAAAGAAACGCAAGAAA
TTCGCGCTAAGACGGCTTTAAAGACCGAGGAGCTCAAAAAGAAGCGAGAATTTGTTAACACCACCCAGAAGTCAATGGCT
AATGATATCCGTGTTCTAGGCCAGATCGAACATGACCTCATGTGGGATGATCGAAGACCTAAAATCCAAAATTTCTGCAA
T
>CO16-3#chr3R Cona DPGP African Populations
ATGGGTAGTAACCAAGATTGGAACAAGGAAGACTCCAAAACTGAGGTCTCCGAAAATGATCACCGTACCGCGCTGGTCGA
TGAAAAGAAGAAGGAGTTGGATGTCCTGATTGCCGAGAAGTACACCACTTTGAACGACTTAACCCATGTCACCAATTCCC
AGAATCTTGTGGACGACATCCACTTTCTGCATACGAAGAACGCCAAGATCCTGGAGAGCCTCAATCAGGCGGTCACCGCC
AAGAGAAACGTCTCCCAGGCCTACGATGACCATTGCAAGAAGGCCCTCAAGGTCAAGGCCGAGATTCAGCAGCAGACGAA
ATGCTTCGATGAGTTCACCGTGATGAACTACCACGATCTAAAGAAGACCATACTTAACACCAAGAAAGAAACGCAAGAAA
TTCGCGCTAAGACGGCTTTAAAGACCGAGGAGCTCAAAAAGAAGCGAGAATTTGTTAACACCACCCAGAAGTCAATGGCT
AATGATATCCGTGTTCTAGGCCAGATCGAACATGACCTCATGTGGGATGATCGAAGACCTAAAATCCAAAATTTCTGCAA
T
>NG9#chr3R Cona DPGP African Populations
ATGGGTAGTAACCAAGATTGGAACAAGGAAGACTCCAAAACTGAGGTCTCCGAAAATGATCACCGTACCGCGCTGGTCGA
TGAAAAGAGGAAGGAGTTGGATGTCCTGATTGCCGAGAAGTACACCACTTTGAACGACTTAACCCATGTCACCAATTCCC
AGAATCTTGTGGACGACATCCACTTTCTGCATACGAAGAACGCCAAGATCCTGGAGAGCCTCAATCAGGCGGTCACCGCC
AAGAGAAACGTCTCCCAGGCCTACGATGACCATTGCAAGAAGGCGCTCAAGGTCAAGGCCGAGATGCAGCAGCAGACGAA
ATGCTTCGATGAGTTCACCGTTATGAACTACCACGATCTAAAGAAGACCATACTTAACACCAAGAAAGAAACGCAAGAAA
TTCGCGCTAAGACGGCTTTAAAGACCGAGGAGCTCAAAAAGAAGCGAGAATTTGTTAACACCACCCAGAAGTCAATGGCT
AATGATATCCGTGTTCTAGGCCAGATCGAACATGACCTCATGTGGGATGATCGAAGACCTAAAATCCAAAATTTCTGCAA
T
>ED56-2#chr3R Cona DPGP African Populations
ATGGGTAGTAACCAAGATTGGAACAAGGAAGACTCCAAAACTGAGGTCTCCGAAAATGATCACCGTACCGCGCTGGTCGA
TGAAAAGAGGAAGGAGTTGGATGTCCTGATTGCCGAGAAGTACACCACTTTGAACGACTTAACCCATGTCACCAATTCCC
AGAATCTTGTGGACGACATCCACTTTCTGCATACGAAGAACGCCAAGATCCTGGAGAGCCTCAATCAGGCGGTCACCGCC
AAGAGAAACGTCTCCCAGGCCTACGATGACCATTGCAAGAAGGCGCTCAAGGTCAAGGCCGAGATGCAGCAGCAGACGAA
ATGCTTCGATGAGTTCACCGTTATGAACTACCACGATCTAAAGAAGACCATACTTAACACCAAGAAAGAAACGCAAGAAA
TTCGCGCTAAGACGGCTTTAAAGACCGAGGAGCTCAAAAAGAAGCGAGAATTTGTTAACACCACCCAGAAGTCAATGGCT
AATGATATCCGTGTTCTAGGCCAGATCGAACATGACCTCATGTGGGATGATCGAAGACCTAAAATCCAAAATTTCTGCAA
T
>FR207#chr3R Cona DPGP African Populations
ATGGGTAGTAACCAAGATTGGAACAAGGAAGACTCCAAAACTGAGGTCTCCGAAAATGATCACCGTACCGCGCTGGTCGA
TGAAAAGAGGAAGGAGTTGGATGTCCTGATTGCCGAGAAGTACACCACTTTGAACGACTTAACCCATGTCACCAATTCCC
AGAATCTTGTGGACGACATCCACTTTCTGCATACGAAGAACGCCAAGATCCTGGAGAGCCTCAATCAGGCGGTCACCGCC
AAGAGAAACGTCTCCCAGGCCTACGATGACCATTGCAAGAAGGCGCTCAAGGTCAAGGCCGAGATGCAGCAGCAGACGAA
ATGCTTCGATGAGTTCACCGTTATGAACTACCACGATCTAAAGAAGACCATACTTAACACCAAGAAAGAAACGCAAGAAA
TTCGCGCTAAGACGGCTTTAAAGACCGAGGAGCTCAAAAAGAAGCGAGAATTTGTTAACACCACCCAGAAGTCAATGGCT
AATGATATCCGTGTTCTAGGCCAGATCGAACATGACCTCATGTGGGATGATCGAAGACCTAAAATCCAAAATTTCTGCAA
T
>KO6-1-3#chr3R Cona DPGP African Populations
ATGGGTAGTAACCAAGATTGGAACAAGGAAGACTCCAAAACTGAGGTCTCCGAAAATGATCACCGTACCGCGCTGGTCGA
TGAAAAGAGGAAGGAGTTGGATGTCCTGATTGCCGAGAAGTACACCACTTTGAACGACTTAACCCATGTCACCAATTCCC
AGAATCTTGTGGACGACATCCACTTTCTGCATACGAAGAACGCCAAGATCCTGGAGAGCCTCAATCAGGCGGTCACCGCC
AAGAGAAACGTCTCCCAGGCCTACGATGACCATTGCAAGAAGGCGCTCAAGGTCAAGGCCGAGATGCAGCAGCAGACGAA
ATGCTTCGATGAGTTCACCGTTATGAACTACCACGATCTAAAGAAGACCATACTTAACACCAAGAAAGAAACGCAAGAAA
TTCGCGCTAAGACGGCTTTAAAGACCGAGGAGCTCAAAAAGAAGCGAGAATTTGTTAACACCACCCAGAAGTCAATGGCT
AATGATATCCGTGTTCTAGGCCAGATCGAACATGACCTCATGTGGGATGATCGAAGACCTAAAATCCAAAATTTCTGCAA
T
>ZI261#chr3R Cona DPGP African Populations
ATGGGTAGTAACCAAGATTGGAACAAGGAAGACTCCAAAACTGAGGTCTCCGAAAATGATCACCGTACCGCGCTGGTCGA
TGAAAAGAGGAAGGAGTTGGATGTCCTGATTGCCGAGAAGTACACCACTTTGAACGACTTAACCCATGTCACCAATTCCC
AGAATCTTGTGGACGACATCCACTTTCTGCATACGAAGAACGCCAAGATCCTGGAGAGCCTCAATCAGGCGGTCACCGCC
AAGAGAAACGTCTCCCAGGCCTACGATGACCATTGCAAGAAGGCGCTCAAGGTCAAGGCCGAGATGCAGCAGCAGACGAA
ATGCTTCGATGAGTTCACCGTTATGAACTACCACGATCTAAAGAAGACCATACTTAACACCAAGAAAGAAACGCAAGAAA
TTCGCGCTAAGACGGCTTTAAAGACCGAGGAGCTCAAAAAGAAGCGAGAATTTGTTAACACCACCCAGAAGTCAATGGCT
AATGATATCCGTGTTCTAGGCCAGATCGAACATGACCTCATGTGGGATGATCGAAGACCTAAAATCCAAAATTTCTGCAA
T
>FR310#chr3R Cona DPGP African Populations
ATGGGTAGTAACCAAGATTGGAACAAGGAAGACTCCAAAACTGAGGTCTCCGAAAATGATCACCGTACCGCGCTGGTCGA
TGAAAAGAGGAAGGAGTTGGATGTCCTGATTGCCGAGAAGTACACCACTTTGAACGACTTAACCCATGTCACCAATTCCC
AGAATCTTGTGGACGACATCCACTTTCTGCATACGAAGAACGCCAAGATCCTGGAGAGCCTCAATCAGGCGGTCACCGCC
AAGAGAAACGTCTCCCAGGCCTACGATGACCATTGCAAGAAGGCGCTCAAGGTCAAGGCCGAGATGCAGCAGCAGACGAA
ATGCTTCGATGAGTTCACCGTTATGAACTACCACGATCTAAAGAAGACCATACTTAACACCAAGAAAGAAACGCAAGAAA
TTCGCGCTAAGACGGCTTTAAAGACCGAGGAGCTCAAAAAGAAGCGAGAATTTGTTAACACCACCCAGAAGTCAATGGCT
AATGATATCCGTGTTCTAGGCCAGATCGAACATGACCTCATGTGGGATGATCGAAGACCTAAAATCCAAAATTTCTGCAA
T
>GA145#chr3R Cona DPGP African Populations
ATGGGTAGTAACCAAGATTGGAACAAGGAAGACTCCAAAACTGAGGTCTCCGAAAATGATCACCGTACCGCGCTGGTCGA
TGAAAAGAGGAAGGAGTTGGATGTCCTGATTGCCGAGAAGTACACCACTTTGAACGACTTAACCCATGTCACCAATTCCC
AGAATCTTGTGGACGACATCCACTTTCTGCATACGAAGAACGCCAAGATCCTGGAGAGCCTCAATCAGGCGGTCACCGCC
AAGAGAAACGTCTCCCAGGCCTACGATGACCATTGCAAGAAGGCGCTCAAGGTCAAGGCCGAGATGCAGCAGCAGACGAA
ATGCTTCGATGAGTTCACCGTTATGAACTACCACGATCTAAAGAAGACCATACTTAACACCAAGAAAGAAACGCAAGAAA
TTCGCGCTAAGACGGCTTTAAAGACCGAGGAGCTCAAAAAGAAGCGAGAATTTGTTAACACCACCCAGAAGTCAATGGCT
AATGATATCCGTGTTCTAGGCCAGATCGAACATGACCTCATGTGGGATGATCGAAGACCTAAAATCCAAAATTTCTGCAA
T
>GA129#chr3R Cona DPGP African Populations
ATGGGTAGTAACCAAGATTGGAACAAGGAAGACTCCAAAACTGAGGTCTCCGAAAATGATCACCGTACCGCGCTGGTCGA
TGAAAAGAGGAAGGAGTTGGATGTCCTGATTGCCGAGAAGTACACCACTTTGAACGACTTAACCCATGTCACCAATTCCC
AGAATCTTGTGGACGACATCCACTTTCTGCATACGAAGAACGCCAAGATCCTGGAGAGCCTCAATCAGGCGGTCACCGCC
AAGAGAAACGTCTCCCAGGCCTACGATGACCATTGCAAGAAGGCGCTCAAGGTCAAGGCCGAGATGCAGCAGCAGACGAA
ATGCTTCGATGAGTTCACCGTTATGAACTACCACGATCTAAAGAAGACCATACTTAACACCAAGAAAGAAACGCAAGAAA
TTCGCGCTAAGACGGCTTTAAAGACCGAGGAGCTCAAAAAGAAGCGAGAATTTGTTAACACCACCCAGAAGTCAATGGCT
AATGATATCCGTGTTCTAGGCCAGATCGAACATGACCTCATGTGGGATGATCGAAGACCTAAAATCCAAAATTTCTGCAA
T
>KN6#chr3R Cona DPGP African Populations
ATGGGTAGTAACCAAGATTGGAACAAGGAAGACTCCAAAACTGAGGTCTCCGAAAATGATCACCGTACCGCGCTGGTCGA
TGAAAAGAGGAAGGAGTTGGATGTCCTGATTGCCGAGAAGTACACCACTTTGAACGACTTAACCCATGTCACCAATTCCC
AGAATCTTGTGGACGACATCCACTTTCTGCATACGAAGAACGCCAAGATCCTGGAGAGCCTCAATCAGGCGGTCACCGCC
AAGAGAAACGTCTCCCAGGCCTACGATGACCATTGCAAGAAGGCGCTCAAGGTCAAGGCCGAGATGCAGCAGCAGACGAA
ATGCTTCGATGAGTTCACCGTTATGAACTACCACGATCTAAAGAAGACCATACTTAACACCAAGAAAGAAACGCAAGAAA
TTCGCGCTAAGACGGCTTTAAAGACCGAGGAGCTCAAAAAGAAGCGAGAATTTGTTAACACCACCCAGAAGTCAATGGCT
AATGATATCCGTGTTCTAGGCCAGATCGAACATGACCTCATGTGGGATGATCGAAGACCTAAAATCCAAAATTTCTGCAA
T
>SP80#chr3R Cona DPGP African Populations
ATGGGTAGTAACCAAGATTGGAACAAGGAAGACTCCAAAACTGAGGTCTCCGAAAATGATCACCGTACCGCGCTGGTCGA
TGAAAAGAGGAAGGAGTTGGATGTCCTGATTGCCGAGAAGTACACCACTTTGAACGACTTAACCCATGTCACCAATTCCC
AGAATCTTGTGGACGACATCCACTTTCTGCATACGAAGAACGCCAAGATCCTGGAGAGCCTCAATCAGGCGGTCACCGCC
AAGAGAAACGTCTCCCAGGCCTACGATGACCATTGCAAGAAGGCGCTCAAGGTCAAGGCCGAGATGCAGGAGCAGACGAA
ATGCTTCGATGAGTTCACCGTGATGAACTACCACGATCTAAAGAAGACCATACTTAACACCAAGAAAGAAACGCAAGAAA
TTCGCGCTAAGACGGCTTTAAAGACCGAGGAGCTCAAAAAGAAGCGAGAATTTGTTAACACCACCCAGAAGTCAATGGCT
AATGATATCCGTGTTCTAGGCCAGATCGAACATGACCTCATGTGGGATGATCGAAGACCTAAAATCCAAAATTTCTGCAA
T
>FR151#chr3R Cona DPGP African Populations
ATGGGTAGTAACCAAGATTGGAACAAGGAAGACTCCAAAACTGAGGTCTCCGAAAATGATCACCGTACCGCGCTGGTCGA
TGAAAAGAAGAAGGAGTTGGATGTCCTGATTGCCGAGAAGTACACCACTTTGAACGACTTAACCCATGTCACCAATTCCC
AGAATCTTGTGGACGACATCCACTTTCTGCATACGAAGAACGCCAAGATCCTGGAGAGCCTCAATCAGGCGGTCACCGCC
AAGAGAAACGTCTCCCAGGCCTACGATGACCATTGCAAGAAGGCGCTCAAGGTCAAGGCCGAGATGCAGGAGCAGACGAA
ATGCTTCGATGAGTTCACCGTGATGAACTACCACGATCTAAAGAAGACCATACTTAACACCAAGAAAGAAACGCAAGAAA
TTCGCGCTAAGACGGCTTTAAAGACCGAGGAGCTCAAAAAGAAGCGAGAATTTGTTAACACCACCCAAAAGTCAATGGCT
AATGATATCCGTGTTCTAGGCCAGATCGAACATGACCTCATGTGGGATGATCGAAGACCTAAAATCCAAAATTTCTGCAA
T
>NG10N#chr3R Cona DPGP African Populations
ATGGGTAGTAACCAAGATTGGAACAAGGAAGACTCCAAAACTGAGGTCTCCGAAAATGATCACCGTACCGCGCTGGTCGA
TGAAAAGAAGAAGGAGTTGGATGTCCTGATTGCCGAGAAGTACACCACTTTGAACGACTTAACCCATGTCACCAATTCCC
AGAATCTTGTGGACGACATCCACTTTCTGCATACGAAGAACGCCAAGATCCTGGAGAGCCTCAATCAGGCGGTCACCGCC
AAGAGAAACGTCTCCCAGGCCTACGATAACCATTGCAAGAAGGCCCTCAAGGTCAAGGCCGAGATTCAGCAGCAGACGAA
ATGCTTCGATGAGTTCACCGTGATGAACTACCACGATCTAAAGAAGACCATACTTAACACCAAGAAAGAAACGCAAGAAA
TTCGCGCTAAGACGGCTTTAAAGACCGAGGAGCTCAAAAAGAAGCGAGAATTTGTTAACACCACCCAGAAGTCAATGGCT
AATGATATCCGTGTTCTAGGCCAGATCGAACATGACCTCATGTGGGATGATCGAAGACCTAAAATCCAAAATTTCTGCAA
T
>ZI91#chr3R Cona DPGP African Populations
ATGGGTAGTAACCAAGATTGGAACAAGGAAGACTCCAAAACTGAGGTCTCCGAAAATGATCACCGTACCGCGCTGGTCGA
TGAAAAGAAGAAGGAGTTGGATGTCCTGATTGCCGAGAAGTACACCACTTTGAACGACTTAACCCATGTCACCAATTCCC
AGAATCTTGTGGACGACATCCACTTTCTGCATACGAAGAACGCCAAGATCCTGGAGAGCCTCAATCAGGCGGTCACCGCC
AAGAGAAACGTCTCCCAGGCCTACGATGACCATTGCAAGAAGGCCCTCAAGGTCAAGGCCGAGATGCAGCAGCAGACGAA
ATGCTTCGATGAGTTCACCGTGATGAACTACCACGATCTAAAGAAGACCATACTTAACACCAAGAAAGAAACGCAAGAAA
TTCGCGCTAAGACGGCTTTAAAGACCGAGGAGCTCAAAAAGAAGCGAGAATTTGTTAACACCACCCAGAAGTCAATGGCT
AATGATATCCGTGTTCTAGGCCAGATCGAACATGACCTCATGTGGGATGATCGAAGACCTAAAATCCAAAATTTCTGCAA
T
>ZO65#chr3R Cona DPGP African Populations
ATGGGTAGTAACCAAGATTGGAACAAGGAAGACTCCAAAACTGAGGTCTCCGAAAATGATCACCGTACCGCGCTGGTCGA
TGAAAAGAAGAAGGAGTTGGATGTCCTGATTGCCGAGAAGTACACCACTTTGAACGACTTAACCCATGTCACCAATTCCC
AGAATCTTGTGGACGACATCCACTTTCTGCATACGAAGAACGCCAAGATCCTGGAGAGCCTCAATCAGGCGGTCACCGCC
AAGAGAAACGTCTCCCAGGCCTACGATGACCATTGCAAGAAGGCGCTCAAGGTCAAGGCCGAGATTCAGCAGCAGACGAA
ATGCTTCGATGAGTTCACCGTGATGAACTACCACGATCTAAAAAAGACCATACTTAACACCAAGAAAGAAACGCAAGAAA
TTCGCGCTAAGACGGCTTTAAAGACCGAAGAGCTCAAAAAGAAGCGAGAATTTGTTAACACCACCCAGAAGTCAATGGCT
AATGATATCCGTGTTCTAGGCCAGATCGAACATGACCTCATGTGGGATGATCGAAGACTTAAAATCCAATATTTCTGCAA
T
>RG5#chr3R Cona DPGP African Populations
ATGGGTAGTAACCAAGATTGGAACAAGGAAGACTCCAAAACTGAGGTCTCCGAAAATGATCACCGTACCGCGCTGGTCGA
TGAAAAGAAGAAGGAGTTGGATGTCCTGATTGCCGAGAAGTACACCACTTTGAACGACTTAACCCATGTCACCAATTCCC
AGAATCTTGTGGACGACATCCACTTTCTGCATACGAAGAACGCCAAGATCCTGGAGAGCCTCAATCAGGCGGTCACCGCC
AAGAGAAACGTCTCCCAGGCCTACGATGACCATTGCAAGAAGGCCCTCAAGGTCAAGGCCGAGATTCAGCAGCAGACGAA
ATGCTTCGATGAGTTCACCGTGATGAACTACCACGATCTAAAGAAGACCATACTTAACACCAAGAAAGAAACGCAAGAAA
TTCGCGCTAAGACGGCTTTAAAGACCGAGGAGCTCAAAAAGAAGCGAGAATTTGTTAACACCACCCAGAAGTCAATGGCT
AAAGATATCCTTGTTCTAGGCCAGATCGAACATGACCTCATGTGGGATGATCGAAGACCTAAAATCCAAAATTTCTGCAA
T
>RG25#chr3R Cona DPGP African Populations
ATGGGTAGTAACCAAGATTGGAACAAGGAAGACTCCAAAACTGAGGTCTCCGAAAATGATCACCGTACCGCGCTGGTCGA
TGAAAAGAAGAAGGAGTTGGATGTCCTGATTGCCGAGAAGTACACCACTTTGAACGACTTAACCCATGTCACCAATTCCC
AGAATCTTGTGGACGACATCCACTTTCTGCATACGAAGAACGCCAAGATCCTGGAGAGCCTCAATCAGGCGGTCACCGCC
AAGAGAAACGTCTCCCAGGCCTACGATGACCATTGCAAGAAGGCCCTCAAGGTCAAGGCCGAGATTCAGCAGCAGACGAA
ATGCTTCGATGAGTTCACCGTGATGAACTACCACGATCTAAAGAAGACCATACTTAACACCAAGAAAGAAACGCAAGAAA
TTCGCGCTAAGACGGCTTTAAAGACCGAGGAGCTCAAAAAGAAGCGAGAATTTGTTAACACCACCCAGAAGTCAATGGCT
AAAGATATCCTTGTTCTAGGCCAGATCGAACATGACCTCATGTGGGATGATCGAAGACCTAAAATCCAAAATTTCTGCAA
T
>Dsim Cona DPGP 
ATGGGTAGTAACCAAGATTGGAACAAGGAAAACTCCAAAACTGAGGTCTCCGAAAATGGTCACCGTACCGCGCTGGTTGA
TGAAAAGAAGAAGGTGTTGGATGTCCTGATCGCCGAGAAGTACACCACTTTGAACGACTTGACCCACGTCCCCAATCCCC
AGAATCTTGTGGACGACATCAACTTTCTGCATACCAAGAACGGAAAGATCCTGGAGAGCCTCAATCAGGCGGTCACCGCC
AAGAGAAACGTCCCCCAGGCCTACGATGCCCATTGCAAGAAGGCCCTCAAGGACAAGGTCGAGATGCAGCAGCAGAACAA
ATGCTTCGATGAGTTTACCGTGATGAACCACCACGATCTAAAGAAGACCATACTTAACACAAAGAAAGAAACGCAAGAAA
TTCGCGCTAAGACGGCTTTAAAGACCGAGGAGCTCAAAAAGAAGCGAGAACATGTTAACTCCACCCAGGAGTCAATTGGT
AATGATATCCGTGTTCTAGGTCAGATCGAACATGAGCTCATTGAAATGATCGATGACTTAAAATCCAAAATTTTTGCACT
T
>Dyak Cona 
ATGGCTAGTAACCCCGATGAAAATAATAAAGACCCCAAAAGTGAGTGCTACGGTAATGATCTCCGTACCACCCTGACCGT
TGAAAAGAACAAGAAAGTCGATGTGTTGATCGCTAAGAAGTACACCGCTTTGAACTACTTGACCCATGTCGACAATCCCC
AAAATCTTGTTGCCAACCTCCAGTTTTTGCACTCTAGGAACGCAAATATGCTGAAAGGTCTCTATCAGGTGGTCAACGCC
AAAAGGAACGCATTCCAGGCCTACGATGTCTACTGCAAGAAGGTTCTCAGGGTCAAGGCTGACATGCAGAAGCAGAGGAA
ATGCTTCGATGAGTTCACCGGGATGAACTATCACGATCTAAAGAAGATCATTCTAAACTCTACGATAGAGGTGCAAGAAA
TCCGCGAGAAGACGGATTTAAAATCCGTAGAGCTGAAGAAGAAGCGAGAACTCATTAAGGCTAGCCAGAAGTCAATGAAT
AATGACATCCGTGTATTAAGTCAGATCGAACGAGACGCCATGGAAATTATCGAAGATTTAAAATCAAAAATTTCTGCTAT
G
>RG2#chrX Corolla DPGP African Populations
ATGGAAAAATATCCACTTGTCAAAGAATTTATGGGGCAAAATTGGCCAAAAGATACCAAAATGGCGCAGCTCGAGAAGGA
ACTCAAGAAAAGGAAAGAATTGATCGTCGAGGAGCAGATTGTAGGGCCGCGTTTGGAGCAGGTGCTATTCGACCTGACCT
TGGTCAAGCAGTGCGCCTTGGTAGTGGAGGATAACGGTGCCGGTATGGCACAGGCCAACACCATGATACAGGACTGTATG
TTCCAGATCACGCGAATTGAGGAGCTGCTCGAAATGGCCGGGCTGCAGGACATCCTCTACTACACGGTGCATCGCAAGGA
GCAGGAGTTCCAGCGCAAAATTAAGCTGCAGGAGGATTTGGCCGAGCAAGAGAATCAGCAGAACACAATCCTCGAATCGC
GCAGCATCGTCCAGGAATTCCGAAAAGAGCAAGCCTTAAAAAAAGAGGCAGATAAGGAGCTAGCCTCAGTGGACGACCAA
CTGGACCAGTCGGATCGCGAGTGGACAATTACGCTGAGAAGTATGACGGATAAGCTTAATAAGAAGATAGTCAGCGTTTT
ACAGATGGGAAAGCTGATAAACGAATTGAAGGAAGAGTTGCAAAAAAGGAATTTGATTAAAACGGGTGTCACTAAGGGCG
CTGAACCAAGTTTGGCTGGTGTTCCATCCGCTAGCACCATTTCACCATTTCAGTCCGCTTCGGATTTCCTCAACAACTTC
ATCTTTAAGAATATCAGACCAGATGACAATAAATCCATGACGAGCGTGAATAGAGAGATCACTACTAAGAAGCTGGAGAC
TCCTCTGCGATCCATTTTGATCAAATGCAAGGAGGTCGAGTCTGTTGCCATTTCCAACTCGCCAACAAAGCAAGTGCGTT
TTTCTCCCTATCCAGAGATAAGCCATATCGAAGAGGAGAAATTTGAGAAGACCGATTGGCTTTCTCCTTCAGAAGAGGCA
GGTGTCCCAAATGCGGAATTAGAAGAGGACAGTGACGAAATGGAGGCCACAGACGAAGATTTTGAGGAAATATCAGAAGA
AGAATTCGAAATGGCGCTGAAAGATGAAGGATTTGAGCAGGAGGTAAAAGTAGAAAAGTCAGAAGAGGTTTTGCATCTAG
AACAGGATAGATATGATGAGAAATCTGGCTCAGAAGTCGAGGAATCCGTATCGGATGACAAGGAATCCGGAGGGGAGGCT
TCAGGAGAGGAGGAGCCGGCTGATGCGGCCAAACAAGTAAAAATCGGCGAAAACCCGAAGACTGATGAGCAGCTATCCAA
TGAAATTTCCGATAAACCACAAATAATTAGAGTCGACACTCTCTCTCCCTTCAAAAACATATCTTCCTGGGCCAGCGACG
ATATACCCAGCACCTCCAAGGGCACTCTTAATCGTTTTACTGCAACCCAGTTTATGAACTATGGTAGCAATCGCGATGAA
AACGAGGCGCCGCCTTGCAAGCGACTAAAATTGGAGGAGGATGAGTTCCCAATGAGCCAACCAATGCCGGATTACTTTAA
GCATCCGTCGTCCACATTCAACAACTTTGATGATCAATCACTTCGATTCAGCTCGCCCCACAACAATTTTGACGATGATT
ACCTGCTGAACTTCAGCGATGATAATGATGTTACACCTACTGCCGCCTCGTACATACTT
>EZ5N#chrX Corolla DPGP African Populations
ATGGAAAAATATCCACTTGTCAAAGAATTTATGGGGCAAAATTGGCCAAAAGATACCAAAATGGCGCAGCTCGAGAAGGA
ACTCAAGAAAAGGAAAGAATTGATCGTCGAGGAGCAGATTGTAGGGCCGCGTTTGGAGCAGGTGCTATTCGACCTGACCT
TGGTCAAGCAGTGCGCCTTGGTAGTGGAGGATAACGGTGCCGGTATGGCACAGGCCAACACCATGATACAGGACTGTATG
TTCCAGATCACGCGAATTGAGGAGCTGCTCGAAATGGCCGGGCTGCAGGACATCCTCTACTACACGGTGCATCGCAAGGA
GCAGGAGTTCCAGCGCAAAATTAAGCTGCAGGAGGATTTGGCCGAGCAAGAGAATCAGCAGAACACAATCCTCGAATCGC
GCAGCATCGTCCAGGAATTCCGAAAAGAGCAAGCCTTAAAAAAAGAGGCAGATAAGGAGCTAGCCTCAGTGGACGACCAA
CTGGACCAGTCGGATCGCGAGTGGACAATTACGCTGAGAAGTATGACGGATAAGCTTAATAAGAAGATAGTCAGCGTTTT
ACAGATGGGAAAGCTGATAAACGAATTGAAGGAAGAGTTGCAAAAAAGGAATTTGATTAAAACGGGTGTCACTAAGGGCG
CTGAACCAAGTTTGGCTGGTGTTCCATCCGCTAGCACCATTTCACCATTTCAGTCCGCTTCGGATTTCCTCAACAACTTC
ATCTTTAAGAATATCAGACCAGATGACAATAAATCCATGACGAGCGTGAATAGAGAGATCACTACTAAGAAGCTGGAGAC
TCCTCTGCGATCCATTTTGATCAAATGCAAGGAGGTCGAGTCTGTTGCCATTTCCAACTCGCCAACAAAGCAAGTGCGTT
TTTCTCCCTATCCAGAGATAAGCCATATCGAAGAGGAGAAATTTGAGAAGACCGATTGGCTTTCTCCTTCAGAAGAGGCA
GGTGTCCCAAATGCGGAATTAGAAGAGGACAGTGACGAAATGGAGGCCACAGACGAAGATTTTGAGGAAATATCAGAAGA
AGAATTCGAAATGGCGCTGAAAGATGAAGGATTTGAGCAGGAGGTAAAAGTAGAAAAGTCAGAAGAGGTTTTGCATCTAG
AACAGGATAGATATGATGAGAAATCTGGCTCAGAAGTCGAGGAATCCGTATCGGATGACAAGGAATCCGGAGGGGAGGCT
TCAGGAGAGGAGGAGCCGGCTGATGCGGCCAAACAAGTAAAAATCGGCGAAAACCCGAAGACTGATGAGCAGCTATCCAA
TGAAATTTCCGATAAACCACAAATAATTAGAGTCGACACTCTCTCTCCCTTCAAAAACATATCTTCCTGGGCCAGCGACG
ATATACCCAGCACCTCCAAGGGCACTCTTAATCGTTTTACTGCAACCCAGTTTATGAACTATGGTAGCAATCGCGATGAA
AACGAGGCGCCGCCTTGCAAGCGACTAAAATTGGAGGAGGATGAGTTCCCAATGAGCCAACCAATGCCGGATTACTTTAA
GCATCCGTCGTCCACATTCAACAACTTTGATGATCAATCACTTCGATTCAGCTCGCCCCACAACAATTTTGACGATGATT
ACCTGCTGAACTTCAGCGATGATAATGATGTTACACCTACTGCCGCCTCGTACATACTT
>UG19#chrX Corolla DPGP African Populations
ATGGAAAAATATCCACTTGTCAAAGAATTTATGGGGCAAAATTGGCCAAAAGATACCAAAATGGCGCAGCTCGAGAAGGA
ACTCAAGAAAAGGAAAGAATTGATCGTCGAGGAGCAGATTGTAGGGCCGCGTTTGGAGCAGGTGCTATTCGACCTGACCT
TGGTCAAGCAGTGCGCCTTGGTAGTGGAGGATAACGGTGCCGGTATGGCACAGGCCAACACCATGATACAGGACTGTATG
TTCCAGATCACGCGAATTGAGGAGCTGCTCGAAATGGCCGGGCTGCAGGACATCCTCTACTACACGGTGCATCGCAAGGA
GCAGGAGTTCCAGCGCAAAATTAAGCTGCAGGAGGATTTGGCCGAGCAAGAGAATCAGCAGAACACAATCCTCGAATCGC
GCAGCATCGTCCAGGAATTCCGAAAAGAGCAAGCCTTAAAAAAAGAGGCAGATAAGGAGCTAGCCTCAGTGGACGACCAA
CTGGACCAGTCGGATCGCGAGTGGACAATTACGCTGAGAAGTATGACGGATAAGCTTAATAAGAAGATAGTCAGCGTTTT
ACAGATGGGAAAGCTGATAAACGAATTGAAGGAAGAGTTGCAAAAAAGGAATTTGATTAAAACGGGTGTCACTAAGGGCG
CTGAACCAAGTTTGGCTGGTGTTCCATCCGCTAGCACCATTTCACCATTTCAGTCCGCTTCGGATTTCCTCAACAACTTC
ATCTTTAAGAATATCAGACCAGATGACAATAAATCCATGACGAGCGTGAATAGAGAGATCACTACTAAGAAGCTGGAGAC
TCCTCTGCGATCCATTTTGATCAAATGCAAGGAGGTCGAGTCTGTTGCCATTTCCAACTCGCCAACAAAGCAAGTGCGTT
TTTCTCCCTATCCAGAGATAAGCCATATCGAAGAGGAGAAATTTGAGAAGACCGATTGGCTTTCTCCTTCAGAAGAGGCA
GGTGTCCCAAATGCGGAATTAGAAGAGGACAGTGACGAAATGGAGGCCACAGACGAAGATTTTGAGGAAATATCAGAAGA
AGAATTCGAAATGGCGCTGAAAGATGAAGGATTTGAGCAGGAGGTAAAAGTAGAAAAGTCAGAAGAGGTTTTGCATCTAG
AACAGGATAGATATGATGAGAAATCTGGCTCAGAAGTCGAGGAATCCGTATCGGATGACAAGGAATCCGGAGGGGAGGCT
TCAGGAGAGGAGGAGCCGGCTGATGCGGCCAAACAAGTAAAAATCGGCGAAAACCCGAAGACTGATGAGCAGCTATCCAA
TGAAATTTCCGATAAACCACAAATAATTAGAGTCGACACTCTCTCTCCCTTCAAAAACATATCTTCCTGGGCCAGCGACG
ATATACCCAGCACCTCCAAGGGCACTCTTAATCGTTTTACTGCAACCCAGTTTATGAACTATGGTAGCAATCGCGATGAA
AACGAGGCGCCGCCTTGCAAGCGACTAAAATTGGAGGAGGATGAGTTCCCAATGAGCCAACCAATGCCGGATTACTTTAA
GCATCCGTCGTCCACATTCAACAACTTTGATGATCAATCACTTCGATTCAGCTCGCCCCACAACAATTTTGACGATGATT
ACCTGCTGAACTTCAGCGATGATAATGATGTTACACCTACTGCCGCCTCGTACATACTT
>ZK186#chrX Corolla DPGP African Populations
ATGGAAAAATATCCACTTGTCAAAGAATTTATGGGGCAAAATTGGCCAAAAGATACCAAAATGGCGCAGCTCGAGAAGGA
ACTCAAGAAAAGGAAAGAATTGATCGTCGAGGAGCAGATTGTAGGGCCGCGTTTGGAGCAGGTGCTATTCGACCTGACCT
TGGTCAAGCAGTGCGCCTTGGTAGTGGAGGATAACGGTGCCGGTATGGCACAGGCCAACACCATGATACAGGACTGTATG
TTCCAGATCACGCGAATTGAGGAGCTGCTCGAAATGGCCGGGCTGCAGGACATCCTCTACTACACGGTGCATCGCAAGGA
GCAGGAGTTCCAGCGCAAAATTAAGCTGCAGGAGGATTTGGCCGAGCAAGAGAATCAGCAGAACACAATCCTCGAATCGC
GCAGCATCGTCCAGGAATTCCGAAAAGAGCAAGCCTTAAAAAAAGAGGCAGATAAGGAGCTAGCCTCAGTGGACGACCAA
CTGGACCAGTCGGATCGCGAGTGGACAATTACGCTGAGAAGTATGACGGATAAGCTTAATAAGAAGATAGTCAGCGTTTT
ACAGATGGGAAAGCTGATAAACGAATTGAAGGAAGAGTTGCAAAAAAGGAATTTGATTAAAACGGGTGTCACTAAGGGCG
CTGAACCAAGTTTGGCTGGTGTTCCATCCGCTAGCACCATTTCACCATTTCAGTCCGCTTCGGATTTCCTCAACAACTTC
ATCTTTAAGAATATCAGACCAGATGACAATAAATCCATGACGAGCGTGAATAGAGAGATCACTACTAAGAAGCTGGAGAC
TCCTCTGCGATCCATTTTGATCAAATGCAAGGAGGTCGAGTCTGTTGCCATTTCCAACTCGCCAACAAAGCAAGTGCGTT
TTTCTCCCTATCCAGAGATAAGCCATATCGAAGAGGAGAAATTTGAGAAGACCGATTGGCTTTCTCCTTCAGAAGAGGCA
GGTGTCCCAAATGCGGAATTAGAAGAGGACAGTGACGAAATGGAGGCCACAGACGAAGATTTTGAGGAAATATCAGAAGA
AGAATTCGAAATGGCGCTGAAAGATGAAGGATTTGAGCAGGAGGTAAAAGTAGAAAAGTCAGAAGAGGTTTTGCATCTAG
AACAGGATAGATATGATGAGAAATCTGGCTCAGAAGTCGAGGAATCCGTATCGGATGACAAGGAATCCGGAGGGGAGGCT
TCAGGAGAGGAGGAGCCGGCTGATGCGGCCAAACAAGTAAAAATCGGCGAAAACCCGAAGACTGATGAGCAGCTATCCAA
TGAAATTTCCGATAAACCACAAATAATTAGAGTCGACACTCTCTCTCCCTTCAAAAACATATCTTCCTGGGCCAGCGACG
ATATACCCAGCACCTCCAAGGGCACTCTTAATCGTTTTACTGCAACCCAGTTTATGAACTATGGTAGCAATCGCGATGAA
AACGAGGCGCCGCCTTGCAAGCGACTAAAATTGGAGGAGGATGAGTTCCCAATGAGCCAACCAATGCCGGATTACTTTAA
GCATCCGTCGTCCACATTCAACAACTTTGATGATCAATCACTTCGATTCAGCTCGCCCCACAACAATTTTGACGATGATT
ACCTGCTGAACTTCAGCGATGATAATGATGTTACACCTACTGCCGCCTCGTACATACTT
>EZ63-1-3#chrX Corolla DPGP African Populations
ATGGAAAAATATCCACTTGTCAAAGAATTTATGGGGCAAAATTGGCCAAAAGATACCAAAATGGCGCAGCTCGAGAAGGA
ACTCAAGAAAAGGAAAGAATTGATCGTCGAGGAGCAGATTGTAGGGCCGCGTTTGGAGCAGGTGCTATTCGACCTGACCT
TGGTCAAGCAGTGCGCCTTGGTAGTGGAGGATAACGGTGCCGGTATGGCACAGGCCAACACCATGATACAGGACTGTATG
TTCCAGATCACGCGAATTGAGGAGCTGCTCGAAATGGCCGGGCTGCAGGACATCCTCTACTACACGGTGCATCGCAAGGA
GCAGGAGTTCCAGCGCAAAATTAAGCTGCAGGAGGATTTGGCCGAGCAAGAGAATCAGCAGAACACAATCCTCGAATCGC
GCAGCATCGTCCAGGAATTCCGAAAAGAGCAAGCCTTAAAAAAAGAGGCAGATAAGGAGCTAGCCTCAGTGGACGACCAA
CTGGACCAGTCGGATCGCGAGTGGACAATTACGCTGAGAAGTATGACGGATAAGCTTAATAAGAAGATAGTCAGCGTTTT
ACAGATGGGAAAGCTGATAAACGAATTGAAGGAAGAGTTGCAAAAAAGGAATTTGATTAAAACGGGTGTCACTAAGGGCG
CTGAACCAAGTTTGGCTGGTGTTCCATCCGCTAGCACCATTTCACCATTTCAGTCCGCTTCGGATTTCCTCAACAACTTC
ATCTTTAAGAATATCAGACCAGATGACAATAAATCCATGACGAGCGTGAATAGAGAGATCACTACTAAGAAGCTGGAGAC
TCCTCTGCGATCCATTTTGATCAAATGCAAGGAGGTCGAGTCTGTTGCCATTTCCAACTCGCCAACAAAGCAAGTGCGTT
TTTCTCCCTATCCAGAGATAAGCCATATCGAAGAGGAGAAATTTGAGAAGACCGATTGGCTTTCTCCTTCAGAAGAGGCA
GGTGTCCCAAATGCGGAATTAGAAGAGGACAGTGACGAAATGGAGGCCACAGACGAAGATTTTGAGGAAATATCAGAAGA
AGAATTCGAAATGGCGCTGAAAGATGAAGGATTTGAGCAGGAGGTAAAAGTAGAAAAGTCAGAAGAGGTTTTGCATCTAG
AACAGGATAGATATGATGAGAAATCTGGCTCAGAAGTCGAGGAATCCGTATCGGATGACAAGGAATCCGGAGGGGAGGCT
TCAGGAGAGGAGGAGCCGGCTGATGCGGCCAAACAAGTAAAAATCGGCGAAAACCCGAAGACTGATGAGCAGCTATCCAA
TGAAATTTCCGATAAACCACAAATAATTAGAGTCGACACTCTCTCTCCCTTCAAAAACATATCTTCCTGGGCCAGCGACG
ATATACCCAGCACCTCCAAGGGCACTCTTAATCGTTTTACTGCAACCCAGTTTATGAACTATGGTAGCAATCGCGATGAA
AACGAGGCGCCGCCTTGCAAGCGACTAAAATTGGAGGAGGATGAGTTCCCAATGAGCCAACCAATGCCGGATTACTTTAA
GCATCCGTCGTCCACATTCAACAACTTTGATGATCAATCACTTCGATTCAGCTCGCCCCACAACAATTTTGACGATGATT
ACCTGCTGAACTTCAGCGATGATAATGATGTTACACCTACTGCCGCCTCGTACATACTT
>ED19-1-3#chrX Corolla DPGP African Populations
ATGGAAAAATATCCACTTGTCAAAGAATTTATGGGGCAAAATTGGCCAAAAGATACCAAAATGGCGCAGCTCGAGAAGGA
ACTCAAGAAAAGGAAAGAATTGATCGTCGAGGAGCAGATTGTAGGGCCGCGTTTGGAGCAGGTGCTATTCGACCTGACCT
TGGTCAAGCAGTGCGCCTTGGTAGTGGAGGATAACGGTGCCGGTATGGCACAGGCCAACACCATGATACAGGACTGTATG
TTCCAGATCACGCGAATTGAGGAGCTGCTCGAAATGGCCGGGCTGCAGGACATCCTCTACTACACGGTGCATCGCAAGGA
GCAGGAGTTCCAGCGCAAAATTAAGCTGCAGGAGGATTTGGCCGAGCAAGAGAATCAGCAGAACACAATCCTCGAATCGC
GCAGCATCGTCCAGGAATTCCGAAAAGAGCAAGCCTTAAAAAAAGAGGCAGATAAGGAGCTAGCCTCAGTGGACGACCAA
CTGGACCAGTCGGATCGCGAGTGGACAATTACGCTGAGAAGTATGACGGATAAGCTTAATAAGAAGATAGTCAGCGTTTT
ACAGATGGGAAAGCTGATAAACGAATTGAAGGAAGAGTTGCAAAAAAGGAATTTGATTAAAACGGGTGTCACTAAGGGCG
CTGAACCAAGTTTGGCTGGTGTTCCATCCGCTAGCACCATTTCACCATTTCAGTCCGCTTCGGATTTCCTCAACAACTTC
ATCTTTAAGAATATCAGACCAGATGACAATAAATCCATGACGAGCGTGAATAGAGAGATCACTACTAAGAAGCTGGAGAC
TCCTCTGCGATCCATTTTGATCAAATGCAAGGAGGTCGAGTCTGTTGCCATTTCCAACTCGCCAACAAAGCAAGTGCGTT
TTTCTCCCTATCCAGAGATAAGCCATATCGAAGAGGAGAAATTTGAGAAGACCGATTGGCTTTCTCCTTCAGAAGAGGCA
GGTGTCCCAAATGCGGAATTAGAAGAGGACAGTGACGAAATGGAGGCCACAGACGAAGATTTTGAGGAAATATCAGAAGA
AGAATTCGAAATGGCGCTGAAAGATGAAGGATTTGAGCAGGAGGTAAAAGTAGAAAAGTCAGAAGAGGTTTTGCATCTAG
AACAGGATAGATATGATGAGAAATCTGGCTCAGAAGTCGAGGAATCCGTATCGGATGACAAGGAATCCGGAGGGGAGGCT
TCAGGAGAGGAGGAGCCGGCTGATGCGGCCAAACAAGTAAAAATCGGCGAAAACCCGAAGACTGATGAGCAGCTATCCAA
TGAAATTTCCGATAAACCACAAATAATTAGAGTCGACACTCTCTCTCCCTTCAAAAACATATCTTCCTGGGCCAGCGACG
ATATACCCAGCACCTCCAAGGGCACTCTTAATCGTTTTACTGCAACCCAGTTTATGAACTATGGTAGCAATCGCGATGAA
AACGAGGCGCCGCCTTGCAAGCGACTAAAATTGGAGGAGGATGAGTTCCCAATGAGCCAACCAATGCCGGATTACTTTAA
GCATCCGTCGTCCACATTCAACAACTTTGATGATCAATCACTTCGATTCAGCTCGCCCCACAACAATTTTGACGATGATT
ACCTGCTGAACTTCAGCGATGATAATGATGTTACACCTACTGCCGCCTCGTACATACTT
>FR310#chrX Corolla DPGP African Populations
ATGGAAAAATATCCACTTGTCAAAGAATTTATGGGGCAAAATTGGCCAAAAGATACCAAAATGGCGCAGCTCGAGAAGGA
ACTCAAGAAAAGGAAAGAATTGATCGTCGAGGAGCAGATTGTAGGGCCGCGTTTGGAGCAGGTGCTATTCGACCTGACCT
TGGTCAAGCAGTGCGCCTTGGTAGTGGAGGATAACGGTGCCGGTATGGCACAGGCCAACACCATGATACAGGACTGTATG
TTCCAGATCACGCGAATTGAGGAGCTGCTCGAAATGGCCGGGCTGCAGGACATCCTCTACTACACGGTGCATCGCAAGGA
GCAGGAGTTCCAGCGCAAAATTAAGCTGCAGGAGGATTTGGCCGAGCAAGAGAATCAGCAGAACACAATCCTCGAATCGC
GCAGCATCGTCCAGGAATTCCGAAAAGAGCAAGCCTTAAAAAAAGAGGCAGATAAGGAGCTAGCCTCAGTGGACGACCAA
CTGGACCAGTCGGATCGCGAGTGGACAATTACGCTGAGAAGTATGACGGATAAGCTTAATAAGAAGATAGTCAGCGTTTT
ACAGATGGGAAAGCTGATAAACGAATTGAAGGAAGAGTTGCAAAAAAGGAATTTGATTAAAACGGGTGTCACTAAGGGCG
CTGAACCAAGTTTGGCTGGTGTTCCATCCGCTAGCACCATTTCACCATTTCAGTCCGCTTCGGATTTCCTCAACAACTTC
ATCTTTAAGAATATCAGACCAGATGACAATAAATCCATGACGAGCGTGAATAGAGAGATCACTACTAAGAAGCTGGAGAC
TCCTCTGCGATCCATTTTGATCAAATGCAAGGAGGTCGAGTCTGTTGCCATTTCCAACTCGCCAACAAAGCAAGTGCGTT
TTTCTCCCTATCCAGAGATAAGCCATATCGAAGAGGAGAAATTTGAGAAGACCGATTGGCTTTCTCCTTCAGAAGAGGCA
GGTGTCCCAAATGCGGAATTAGAAGAGGACAGTGACGAAATGGAGGCCACAGACGAAGATTTTGAGGAAATATCAGAAGA
AGAATTCGAAATGGCGCTGAAAGATGAAGGATTTGAGCAGGAGGTAAAAGTAGAAAAGTCAGAAGAGGTTTTGCATCTAG
AACAGGATAGATATGATGAGAAATCTGGCTCAGAAGTCGAGGAATCCGTATCGGATGACAAGGAATCCGGAGGGGAGGCT
TCAGGAGAGGAGGAGCCGGCTGATGCGGCCAAACAAGTAAAAATCGGCGAAAACCCGAAGACTGATGAGCAGCTATCCAA
TGAAATTTCCGATAAACCACAAATAATTAGAGTCGACACTCTCTCTCCCTTCAAAAACATATCTTCCTGGGCCAGCGACG
ATATACCCAGCACCTCCAAGGGCACTCTTAATCGTTTTACTGCAACCCAGTTTATGAACTATGGTAGCAATCGCGATGAA
AACGAGGCGCCGCCTTGCAAGCGACTAAAATTGGAGGAGGATGAGTTCCCAATGAGCCAACCAATGCCGGATTACTTTAA
GCATCCGTCGTCCACATTCAACAACTTTGATGATCAATCACTTCGATTCAGCTCGCCCCACAACAATTTTGACGATGATT
ACCTGCTGAACTTCAGCGATGATAATGATGTTACACCTACTGCCGCCTCGTACATACTT
>ED5N#chrX Corolla DPGP African Populations
ATGGAAAAATATCCACTTGTCAAAGAATTTATGGGGCAAAATTGGCCAAAAGATACCAAAATGGCGCAGCTCGAGAAGGA
ACTCAAGAAAAGGAAAGAATTGATCGTCGAGGAGCAGATTGTAGGGCCGCGTTTGGAGCAGGTGCTATTCGACCTGACCT
TGGTCAAGCAGTGCGCCTTGGTAGTGGAGGATAACGGTGCCGGTATGGCACAGGCCAACACCATGATACAGGACTGTATG
TTCCAGATCACGCGAATTGAGGAGCTGCTCGAAATGGCCGGGCTGCAGGACATCCTCTACTACACGGTGCATCGCAAGGA
GCAGGAGTTCCAGCGCAAAATTAAGCTGCAGGAGGATTTGGCCGAGCAAGAGAATCAGCAGAACACAATCCTCGAATCGC
GCAGCATCGTCCAGGAATTCCGAAAAGAGCAAGCCTTAAAAAAAGAGGCAGATAAGGAGCTAGCCTCAGTGGACGACCAA
CTGGACCAGTCGGATCGCGAGTGGACAATTACGCTGAGAAGTATGACGGATAAGCTTAATAAGAAGATAGTCAGCGTTTT
ACAGATGGGAAAGCTGATAAACGAATTGAAGGAAGAGTTGCAAAAAAGGAATTTGATTAAAACGGGTGTCACTAAGGGCG
CTGAACCAAGTTTGGCTGGTGTTCCATCCGCTAGCACCATTTCACCATTTCAGTCCGCTTCGGATTTCCTCAACAACTTC
ATCTTTAAGAATATCAGACCAGATGACAATAAATCCATGACGAGCGTGAATAGAGAGATCACTACTAAGAAGCTGGAGAC
TCCTCTGCGATCCATTTTGATCAAATGCAAGGAGGTCGAGTCTGTTGCCATTTCCAACTCGCCAACAAAGCAAGTGCGTT
TTTCTCCCTATCCAGAGATAAGCCATATCGAAGAGGAGAAATTTGAGAAGACCGATTGGCTTTCTCCTTCAGAAGAGGCA
GGTGTCCCAAATGCGGAATTAGAAGAGGACAGTGACGAAATGGAGGCCACAGACGAAGATTTTGAGGAAATATCAGAAGA
AGAATTCGAAATGGCGCTGAAAGATGAAGGATTTGAGCAGGAGGTAAAAGTAGAAAAGTCAGAAGAGGTTTTGCATCTAG
AACAGGATAGATATGATGAGAAATCTGGCTCAGAAGTCGAGGAATCCGTATCGGATGACAAGGAATCCGGAGGGGAGGCT
TCAGGAGAGGAGGAGCCGGCTGATGCGGCCAAACAAGTAAAAATCGGCGAAAACCCGAAGACTGATGAGCAGCTATCCAA
TGAAATTTCCGATAAACCACAAATAATTAGAGTCGACACTCTCTCTCCCTTCAAAAACATATCTTCCTGGGCCAGCGACG
ATATACCCAGCACCTCCAAGGGCACTCTTAATCGTTTTACTGCAACCCAGTTTATGAACTATGGTAGCAATCGCGATGAA
AACGAGGCGCCGCCTTGCAAGCGACTAAAATTGGAGGAGGATGAGTTCCCAATGAGCCAACCAATGCCGGATTACTTTAA
GCATCCGTCGTCCACATTCAACAACTTTGATGATCAATCACTTCGATTCAGCTCGCCCCACAACAATTTTGACGATGATT
ACCTGCTGAACTTCAGCGATGATAATGATGTTACACCTACTGCCGCCTCGTACATACTT
>FR70#chrX Corolla DPGP African Populations
ATGGAAAAATATCCACTTGTCAAAGAATTTATGGGGCAAAATTGGCCAAAAGATACCAAAATGGCGCAGCTCGAGAAGGA
ACTCAAGAAAAGGAAAGAATTGATCGTCGAGGAGCAGATTGTAGGGCCGCGTTTGGAGCAGGTGCTATTCGACCTGACCT
TGGTCAAGCAGTGCGCCTTGGTAGTGGAGGATAACGGTGCCGGTATGGCACAGGCCAACACCATGATACAGGACTGTATG
TTCCAGATCACGCGAATTGAGGAGCTGCTCGAAATGGCCGGGCTGCAGGACATCCTCTACTACACGGTGCATCGCAAGGA
GCAGGAGTTCCAGCGCAAAATTAAGCTGCAGGAGGATTTGGCCGAGCAAGAGAATCAGCAGAACACAATCCTCGAATCGC
GCAGCATCGTCCAGGAATTCCGAAAAGAGCAAGCCTTAAAAAAAGAGGCAGATAAGGAGCTAGCCTCAGTGGACGACCAA
CTGGACCAGTCGGATCGCGAGTGGACAATTACGCTGAGAAGTATGACGGATAAGCTTAATAAGAAGATAGTCAGCGTTTT
ACAGATGGGAAAGCTGATAAACGAATTGAAGGAAGAGTTGCAAAAAAGGAATTTGATTAAAACGGGTGTCACTAAGGGCG
CTGAACCAAGTTTGGCTGGTGTTCCATCCGCTAGCACCATTTCACCATTTCAGTCCGCTTCGGATTTCCTCAACAACTTC
ATCTTTAAGAATATCAGACCAGATGACAATAAATCCATGACGAGCGTGAATAGAGAGATCACTACTAAGAAGCTGGAGAC
TCCTCTGCGATCCATTTTGATCAAATGCAAGGAGGTCGAGTCTGTTGCCATTTCCAACTCGCCAACAAAGCAAGTGCGTT
TTTCTCCCTATCCAGAGATAAGCCATATCGAAGAGGAGAAATTTGAGAAGACCGATTGGCTTTCTCCTTCAGAAGAGGCA
GGTGTCCCAAATGCGGAATTAGAAGAGGACAGTGACGAAATGGAGGCCACAGACGAAGATTTTGAGGAAATATCAGAAGA
AGAATTCGAAATGGCGCTGAAAGATGAAGGATTTGAGCAGGAGGTAAAAGTAGAAAAGTCAGAAGAGGTTTTGCATCTAG
AACAGGATAGATATGATGAGAAATCTGGCTCAGAAGTCGAGGAATCCGTATCGGATGACAAGGAATCCGGAGGGGAGGCT
TCAGGAGAGGAGGAGCCGGCTGATGCGGCCAAACAAGTAAAAATCGGCGAAAACCCGAAGACTGATGAGCAGCTATCCAA
TGAAATTTCCGATAAACCACAAATAATTAGAGTCGACACTCTCTCTCCCTTCAAAAACATATCTTCCTGGGCCAGCGACG
ATATACCCAGCACCTCCAAGGGCACTCTTAATCGTTTTACTGCAACCCAGTTTATGAACTATGGTAGCAATCGCGATGAA
AACGAGGCGCCGCCTTGCAAGCGACTAAAATTGGAGGAGGATGAGTTCCCAATGAGCCAACCAATGCCGGATTACTTTAA
GCATCCGTCGTCCACATTCAACAACTTTGATGATCAATCACTTCGATTCAGCTCGCCCCACAACAATTTTGACGATGATT
ACCTGCTGAACTTCAGCGATGATAATGATGTTACACCTACTGCCGCCTCGTACATACTT
>FR180#chrX Corolla DPGP African Populations
ATGGAAAAATATCCACTTGTCAAAGAATTTATGGGGCAAAATTGGCCAAAAGATACCAAAATGGCGCAGCTCGAGAAGGA
ACTCAAGAAAAGGAAAGAATTGATCGTCGAGGAGCAGATTGTAGGGCCGCGTTTGGAGCAGGTGCTATTCGACCTGACCT
TGGTCAAGCAGTGCGCCTTGGTAGTGGAGGATAACGGTGCCGGTATGGCACAGGCCAACACCATGATACAGGACTGTATG
TTCCAGATCACGCGAATTGAGGAGCTGCTCGAAATGGCCGGGCTGCAGGACATCCTCTACTACACGGTGCATCGCAAGGA
GCAGGAGTTCCAGCGCAAAATTAAGCTGCAGGAGGATTTGGCCGAGCAAGAGAATCAGCAGAACACAATCCTCGAATCGC
GCAGCATCGTCCAGGAATTCCGAAAAGAGCAAGCCTTAAAAAAAGAGGCAGATAAGGAGCTAGCCTCAGTGGACGACCAA
CTGGACCAGTCGGATCGCGAGTGGACAATTACGCTGAGAAGTATGACGGATAAGCTTAATAAGAAGATAGTCAGCGTTTT
ACAGATGGGAAAGCTGATAAACGAATTGAAGGAAGAGTTGCAAAAAAGGAATTTGATTAAAACGGGTGTCACTAAGGGCG
CTGAACCAAGTTTGGCTGGTGTTCCATCCGCTAGCACCATTTCACCATTTCAGTCCGCTTCGGATTTCCTCAACAACTTC
ATCTTTAAGAATATCAGACCAGATGACAATAAATCCATGACGAGCGTGAATAGAGAGATCACTACTAAGAAGCTGGAGAC
TCCTCTGCGATCCATTTTGATCAAATGCAAGGAGGTCGAGTCTGTTGCCATTTCCAACTCGCCAACAAAGCAAGTGCGTT
TTTCTCCCTATCCAGAGATAAGCCATATCGAAGAGGAGAAATTTGAGAAGACCGATTGGCTTTCTCCTTCAGAAGAGGCA
GGTGTCCCAAATGCGGAATTAGAAGAGGACAGTGACGAAATGGAGGCCACAGACGAAGATTTTGAGGAAATATCAGAAGA
AGAATTCGAAATGGCGCTGAAAGATGAAGGATTTGAGCAGGAGGTAAAAGTAGAAAAGTCAGAAGAGGTTTTGCATCTAG
AACAGGATAGATATGATGAGAAATCTGGCTCAGAAGTCGAGGAATCCGTATCGGATGACAAGGAATCCGGAGGGGAGGCT
TCAGGAGAGGAGGAGCCGGCTGATGCGGCCAAACAAGTAAAAATCGGCGAAAACCCGAAGACTGATGAGCAGCTATCCAA
TGAAATTTCCGATAAACCACAAATAATTAGAGTCGACACTCTCTCTCCCTTCAAAAACATATCTTCCTGGGCCAGCGACG
ATATACCCAGCACCTCCAAGGGCACTCTTAATCGTTTTACTGCAACCCAGTTTATGAACTATGGTAGCAATCGCGATGAA
AACGAGGCGCCGCCTTGCAAGCGACTAAAATTGGAGGAGGATGAGTTCCCAATGAGCCAACCAATGCCGGATTACTTTAA
GCATCCGTCGTCCACATTCAACAACTTTGATGATCAATCACTTCGATTCAGCTCGCCCCACAACAATTTTGACGATGATT
ACCTGCTGAACTTCAGCGATGATAATGATGTTACACCTACTGCCGCCTCGTACATACTT
>CO8N#chrX Corolla DPGP African Populations
ATGGAAAAATATCCACTTGTCAAAGAATTTATGGGGCAAAATTGGCCAAAAGATACCAAAATGGCGCAGCTCGAGAAGGA
ACTCAAGAAAAGGAAAGAATTGATCGTCGAGGAGCAGATTGTAGGGCCGCGTTTGGAGCAGGTGCTATTCGACCTGACCT
TGGTCAAGCAGTGCGCCTTGGTAGTGGAGGATAACGGTGCCGGTATGGCACAGGCCAACACCATGATACAGGACTGTATG
TTCCAGATCACGCGAATTGAGGAGCTGCTCGAAATGGCCGGGCTGCAGGACATCCTCTACTACACGGTGCATCGCAAGGA
GCAGGAGTTCCAGCGCAAAATTAAGCTGCAGGAGGATTTGGCCGAGCAAGAGAATCAGCAGAACACAATCCTCGAATCGC
GCAGCATCGTCCAGGAATTCCGAAAAGAGCAAGCCTTAAAAAAAGAGGCAGATAAGGAGCTAGCCTCAGTGGACGACCAA
CTGGACCAGTCGGATCGCGAGTGGACAATTACGCTGAGAAGTATGACGGATAAGCTTAATAAGAAGATAGTCAGCGTTTT
ACAGATGGGAAAGCTGATAAACGAATTGAAGGAAGAGTTGCAAAAAAGGAATTTGATTAAAACGGGTGTCACTAAGGGCG
CTGAACCAAGTTTGGCTGGTGTTCCATCCGCTAGCACCATTTCACCATTTCAGTCCGCTTCGGATTTCCTCAACAACTTC
ATCTTTAAGAATATCAGACCAGATGACAATAAATCCATGACGAGCGTGAATAGAGAGATCACTACTAAGAAGCTGGAGAC
TCCTCTGCGATCCATTTTGATCAAATGCAAGGAGGTCGAGTCTGTTGCCATTTCCAACTCGCCAACAAAGCAAGTGCGTT
TTTCTCCCTATCCAGAGATAAGCCATATCGAAGAGGAGAAATTTGAGAAGACCGATTGGCTTTCTCCTTCAGAAGAGGCA
GGTGTCCCAAATGCGGAATTAGAAGAGGACAGTGACGAAATGGAGGCCACAGACGAAGATTTTGAGGAAATATCAGAAGA
AGAATTCGAAATGGCGCTGAAAGATGAAGGATTTGAGCAGGAGGTAAAAGTAGAAAAGTCAGAAGAGGTTTTGCATCTAG
AACAGGATAGATATGATGAGAAATCTGGCTCAGAAGTCGAGGAATCCGTATCGGATGACAAGGAATCCGGAGGGGAGGCT
TCAGGAGAGGAGGAGCCGGCTGATGCGGCCAAACAAGTAAAAATCGGCGAAAACCCGAAGACTGATGAGCAGCTATCCAA
TGAAATTTCCGATAAACCACAAATAATTAGAGTCGACACTCTCTCTCCCTTCAAAAACATATCTTCCTGGGCCAGCGACG
ATATACCCAGCACCTCCAAGGGCACTCTTAATCGTTTTACTGCAACCCAGTTTATGAACTATGGTAGCAATCGCGATGAA
AACGAGGCGCCGCCTTGCAAGCGACTAAAATTGGAGGAGGATGAGTTCCCAATGAGCCAACCAATGCCGGATTACTTTAA
GCATCCGTCGTCCACATTCAACAACTTTGATGATCAATCACTTCGATTCAGCTCGCCCCACAACAATTTTGACGATGATT
ACCTGCTGAACTTCAGCGATGATAATGATGTTACACCTACTGCCGCCTCGTACATACTT
>GA129#chrX Corolla DPGP African Populations
ATGGAAAAATATCCACTTGTCAAAGAATTTATGGGGCAAAATTGGCCAAAAGATACCAAAATGGCGCAGCTCGAGAAGGA
ACTCAAGAAAAGGAAAGAATTGATCGTCGAGGAGCAGATTGTAGGGCCGCGTTTGGAGCAGGTGCTATTCGACCTGACCT
TGGTCAAGCAGTGCGCCTTGGTAGTGGAGGATAACGGTGCCGGTATGGCACAGGCCAACACCATGATACAGGACTGTATG
TTCCAGATCACGCGAATTGAGGAGCTGCTCGAAATGGCCGGGCTGCAGGACATCCTCTACTACACGGTGCATCGCAAGGA
GCAGGAGTTCCAGCGCAAAATTAAGCTGCAGGAGGATTTGGCCGAGCAAGAGAATCAGCAGAACACAATCCTCGAATCGC
GCAGCATCGTCCAGGAATTCCGAAAAGAGCAAGCCTTAAAAAAAGAGGCAGATAAGGAGCTAGCCTCAGTGGACGACCAA
CTGGACCAGTCGGATCGCGAGTGGACAATTACGCTGAGAAGTATGACGGATAAGCTTAATAAGAAGATAGTCAGCGTTTT
ACAGATGGGAAAGCTGATAAACGAATTGAAGGAAGAGTTGCAAAAAAGGAATTTGATTAAAACGGGTGTCACTAAGGGCG
CTGAACCAAGTTTGGCTGGTGTTCCATCCGCTAGCACCATTTCACCATTTCAGTCCGCTTCGGATTTCCTCAACAACTTC
ATCTTTAAGAATATCAGACCAGATGACAATAAATCCATGACGAGCGTGAATAGAGAGATCACTACTAAGAAGCTGGAGAC
TCCTCTGCGATCCATTTTGATCAAATGCAAGGAGGTCGAGTCTGTTGCCATTTCCAACTCGCCAACAAAGCAAGTGCGTT
TTTCTCCCTATCCAGAGATAAGCCATATCGAAGAGGAGAAATTTGAGAAGACCGATTGGCTTTCTCCTTCAGAAGAGGCA
GGTGTCCCAAATGCGGAATTAGAAGAGGACAGTGACGAAATGGAGGCCACAGACGAAGATTTTGAGGAAATATCAGAAGA
AGAATTCGAAATGGCGCTGAAAGATGAAGGATTTGAGCAGGAGGTAAAAGTAGAAAAGTCAGAAGAGGTTTTGCATCTAG
AACAGGATAGATATGATGAGAAATCTGGCTCAGAAGTCGAGGAATCCGTATCGGATGACAAGGAATCCGGAGGGGAGGCT
TCAGGAGAGGAGGAGCCGGCTGATGCGGCCAAACAAGTAAAAATCGGCGAAAACCCGAAGACTGATGAGCAGCTATCCAA
TGAAATTTCCGATAAACCACAAATAATTAGAGTCGACACTCTCTCTCCCTTCAAAAACATATCTTCCTGGGCCAGCGACG
ATATACCCAGCACCTCCAAGGGCACTCTTAATCGTTTTACTGCAACCCAGTTTATGAACTATGGTAGCAATCGCGATGAA
AACGAGGCGCCGCCTTGCAAGCGACTAAAATTGGAGGAGGATGAGTTCCCAATGAGCCAACCAATGCCGGATTACTTTAA
GCATCCGTCGTCCACATTCAACAACTTTGATGATCAATCACTTCGATTCAGCTCGCCCCACAACAATTTTGACGATGATT
ACCTGCTGAACTTCAGCGATGATAATGATGTTACACCTACTGCCGCCTCGTACATACTT
>RG21N#chrX Corolla DPGP African Populations
ATGGAAAAATATCCACTTGTCAAAGAATTTATGGGGCAAAATTGGCCAAAAGATACCAAAATGGCGCAGCTCGAGAAGGA
ACTCAAGAAAAGGAAAGAATTGATCGTCGAGGAGCAGATTGTAGGGCCGCGTTTGGAGCAGGTGCTATTCGACCTGACCT
TGGTCAAGCAGTGCGCCTTGGTAGTGGAGGATAACGGTGCCGGTATGGCACAGGCCAACACCATGATACAGGACTGTATG
TTCCAGATCACGCGAATTGAGGAGCTGCTCGAAATGGCCGGGCTGCAGGACATCCTCTACTACACGGTGCATCGCAAGGA
GCAGGAGTTCCAGCGCAAAATTAAGCTGCAGGAGGATTTGGCCGAGCAAGAGAATCAGCAGAACACAATCCTCGAATCGC
GCAGCATCGTCCAGGAATTCCGAAAAGAGCAAGCCTTAAAAAAAGAGGCAGATAAGGAGCTAGCCTCAGTGGACGACCAA
CTGGACCAGTCGGATCGCGAGTGGACAATTACGCTGAGAAGTATGACGGATAAGCTTAATAAGAAGATAGTCAGCGTTTT
ACAGATGGGAAAGCTGATAAACGAATTGAAGGAAGAGTTGCAAAAAAGGAATTTGATTAAAACGGGTGTCACTAAGGGCG
CTGAACCAAGTTTGGCTGGTGTTCCATCCGCTAGCACCATTTCACCATTTCAGTCCGCTTCGGATTTCCTCAACAACTTC
ATCTTTAAGAATATCAGACCAGATGACAATAAATCCATGACGAGCGTGAATAGAGAGATCACTACTAAGAAGCTGGAGAC
TCCTCTGCGATCCATTTTGATCAAATGCAAGGAGGTCGAGTCTGTTGCCATTTCCAACTCGCCAACAAAGCAAGTGCGTT
TTTCTCCCTATCCAGAGATAAGCCATATCGAAGAGGAGAAATTTGAGAAGACCGATTGGCTTTCTCCTTCAGAAGAGGCA
GGTGTCCCAAATGCGGAATTAGAAGAGGACAGTGACGAAATGGAGGCCACAGACGAAGATTTTGAGGAAATATCAGAAGA
AGAATTCGAAATGGCGCTGAAAGATGAAGGATTTGAGCAGGAGGTAAAAGTAGAAAAGTCAGAAGAGGTTTTGCATCTAG
AACAGGATAGATATGATGAGAAATCTGGCTCAGAAGTCGAGGAATCCGTATCGGATGACAAGGAATCCGGAGGGGAGGCT
TCAGGAGAGGAGGAGCCGGCTGATGCGGCCAAACAAGTAAAAATCGGCGAAAACCCGAAGACTGATGAGCAGCTATCCAA
TGAAATTTCCGATAAACCACAAATAATTAGAGTCGACACTCTCTCTCCCTTCAAAAACATATCTTCCTGGGCCAGCGACG
ATATACCCAGCACCTCCAAGGGCACTCTTAATCGTTTTACTGCAACCCAGTTTATGAACTATGGTAGCAATCGCGATGAA
AACGAGGCGCCGCCTTGCAAGCGACTAAAATTGGAGGAGGATGAGTTCCCAATGAGCCAACCAATGCCGGATTACTTTAA
GCATCCGTCGTCCACATTCAACAACTTTGATGATCAATCACTTCGATTCAGCTCGCCCCACAACAATTTTGACGATGATT
ACCTGCTGAACTTCAGCGATGATAATGATGTTACACCTACTGCCGCCTCGTACATACTT
>ED10N#chrX Corolla DPGP African Populations
ATGGAAAAATATCCACTTGTCAAAGAATTTATGGGGCAAAATTGGCCAAAAGATACCAAAATGGCGCAGCTCGAGAAGGA
ACTCAAGAAAAGGAAAGAATTGATCGTCGAGGAGCAGATTGTAGGGCCGCGTTTGGAGCAGGTGCTATTCGACCTGACCT
TGGTCAAGCAGTGCGCCTTGGTAGTGGAGGATAACGGTGCCGGTATGGCACAGGCCAACACCATGATACAGGACTGTATG
TTCCAGATCACGCGAATTGAGGAGCTGCTCGAAATGGCCGGGCTGCAGGACATCCTCTACTACACGGTGCATCGCAAGGA
GCAGGAGTTCCAGCGCAAAATTAAGCTGCAGGAGGATTTGGCCGAGCAAGAGAATCAGCAGAACACAATCCTCGAATCGC
GCAGCATCGTCCAGGAATTCCGAAAAGAGCAAGCCTTAAAAAAAGAGGCAGATAAGGAGCTAGCCTCAGTGGACGACCAA
CTGGACCAGTCGGATCGCGAGTGGACAATTACGCTGAGAAGTATGACGGATAAGCTTAATAAGAAGATAGTCAGCGTTTT
ACAGATGGGAAAGCTGATAAACGAATTGAAGGAAGAGTTGCAAAAAAGGAATTTGATTAAAACGGGTGTCACTAAGGGCG
CTGAACCAAGTTTGGCTGGTGTTCCATCCGCTAGCACCATTTCACCATTTCAGTCCGCTTCGGATTTCCTCAACAACTTC
ATCTTTAAGAATATCAGACCAGATGACAATAAATCCATGACGAGCGTGAATAGAGAGATCACTACTAAGAAGCTGGAGAC
TCCTCTGCGATCCATTTTGATCAAATGCAAGGAGGTCGAGTCTGTTGCCATTTCCAACTCGCCAACAAAGCAAGTGCGTT
TTTCTCCCTATCCAGAGATAAGCCATATCGAAGAGGAGAAATTTGAGAAGACCGATTGGCTTTCTCCTTCAGAAGAGGCA
GGTGTCCCAAATGCGGAATTAGAAGAGGACAGTGACGAAATGGAGGCCACAGACGAAGATTTTGAGGAAATATCAGAAGA
AGAATTCGAAATGGCGCTGAAAGATGAAGGATTTGAGCAGGAGGTAAAAGTAGAAAAGTCAGAAGAGGTTTTGCATCTAG
AACAGGATAGATATGATGAGAAATCTGGCTCAGAAGTCGAGGAATCCGTATCGGATGACAAGGAATCCGGAGGGGAGGCT
TCAGGAGAGGAGGAGCCGGCTGATGCGGCCAAACAAGTAAAAATCGGCGAAAACCCGAAGACTGATGAGCAGCTATCCAA
TGAAATTTCCGATAAACCACAAATAATTAGAGTCGACACTCTCTCTCCCTTCAAAAACATATCTTCCTGGGCCAGCGACG
ATATACCCAGCACCTCCAAGGGCACTCTTAATCGTTTTACTGCAACCCAGTTTATGAACTATGGTAGCAATCGCGATGAA
AACGAGGCGCCGCCTTGCAAGCGACTAAAATTGGAGGAGGATGAGTTCCCAATGAGCCAACCAATGCCGGATTACTTTAA
GCATCCGTCGTCCACATTCAACAACTTTGATGATCAATCACTTCGATTCAGCTCGCCCCACAACAATTTTGACGATGATT
ACCTGCTGAACTTCAGCGATGATAATGATGTTACACCTACTGCCGCCTCGTACATACTT
>EZ2#chrX Corolla DPGP African Populations
ATGGAAAAATATCCACTTGTCAAAGAATTTATGGGGCAAAATTGGCCAAAAGATACCAAAATGGCGCAGCTCGAGAAGGA
ACTCAAGAAAAGGAAAGAATTGATCGTCGAGGAGCAGATTGTAGGGCCGCGTTTGGAGCAGGTGCTATTCGACCTGACCT
TGGTCAAGCAGTGCGCCTTGGTAGTGGAGGATAACGGTGCCGGTATGGCACAGGCCAACACCATGATACAGGACTGTATG
TTCCAGATCACGCGAATTGAGGAGCTGCTCGAAATGGCCGGGCTGCAGGACATCCTCTACTACACGGTGCATCGCAAGGA
GCAGGAGTTCCAGCGCAAAATTAAGCTGCAGGAGGATTTGGCCGAGCAAGAGAATCAGCAGAACACAATCCTCGAATCGC
GCAGCATCGTCCAGGAATTCCGAAAAGAGCAAGCCTTAAAAAAAGAGGCAGATAAGGAGCTAGCCTCAGTGGACGACCAA
CTGGACCAGTCGGATCGCGAGTGGACAATTACGCTGAGAAGTATGACGGATAAGCTTAATAAGAAGATAGTCAGCGTTTT
ACAGATGGGAAAGCTGATAAACGAATTGAAGGAAGAGTTGCAAAAAAGGAATTTGATTAAAACGGGTGTCACTAAGGGCG
CTGAACCAAGTTTGGCTGGTGTTCCATCCGCTAGCACCATTTCACCATTTCAGTCCGCTTCGGATTTCCTCAACAACTTC
ATCTTTAAGAATATCAGACCAGATGACAATAAATCCATGACGAGCGTGAATAGAGAGATCACTACTAAGAAGCTGGAGAC
TCCTCTGCGATCCATTTTGATCAAATGCAAGGAGGTCGAGTCTGTTGCCATTTCCAACTCGCCAACAAAGCAAGTGCGTT
TTTCTCCCTATCCAGAGATAAGCCATATCGAAGAGGAGAAATTTGAGAAGACCGATTGGCTTTCTCCTTCAGAAGAGGCA
GGTGTCCCAAATGCGGAATTAGAAGAGGACAGTGACGAAATGGAGGCCACAGACGAAGATTTTGAGGAAATATCAGAAGA
AGAATTCGAAATGGCGCTGAAAGATGAAGGATTTGAGCAGGAGGTAAAAGTAGAAAAGTCAGAAGAGGTTTTGCATCTAG
AACAGGATAGATATGATGAGAAATCTGGCTCAGAAGTCGAGGAATCCGTATCGGATGACAAGGAATCCGGAGGGGAGGCT
TCAGGAGAGGAGGAGCCGGCTGATGCGGCCAAACAAGTAAAAATCGGCGAAAACCCGAAGACTGATGAGCAGCTATCCAA
TGAAATTTCCGATAAACCACAAATAATTAGAGTCGACACTCTCTCTCCCTTCAAAAACATATCTTCCTGGGCCAGCGACG
ATATACCCAGCACCTCCAAGGGCACTCTTAATCGTTTTACTGCAACCCAGTTTATGAACTATGGTAGCAATCGCGATGAA
AACGAGGCGCCGCCTTGCAAGCGACTAAAATTGGAGGAGGATGAGTTCCCAATGAGCCAACCAATGCCGGATTACTTTAA
GCATCCGTCGTCCACATTCAACAACTTTGATGATCAATCACTTCGATTCAGCTCGCCCCACAACAATTTTGACGATGATT
ACCTGCTGAACTTCAGCGATGATAATGATGTTACACCTACTGCCGCCTCGTACATACTT
>GA185#chrX Corolla DPGP African Populations
ATGGAAAAATATCCACTTGTCAAAGAATTTATGGGGCAAAATTGGCCAAAAGATACCAAAATGGCGCAGCTCGAGAAGGA
ACTCAAGAAAAGGAAAGAATTGATCGTCGAGGAGCAGATTGTAGGGCCGCGTTTGGAGCAGGTGCTATTCGACCTGACCT
TGGTCAAGCAGTGCGCCTTGGTAGTGGAGGATAACGGTGCCGGTATGGCACAGGCCAACACCATGATACAGGACTGTATG
TTCCAGATCACGCGAATTGAGGAGCTGCTCGAAATGGCCGGGCTGCAGGACATCCTCTACTACACGGTGCATCGCAAGGA
GCAGGAGTTCCAGCGCAAAATTAAGCTGCAGGAGGATTTGGCCGAGCAAGAGAATCAGCAGAACACAATCCTCGAATCGC
GCAGCATCGTCCAGGAATTCCGAAAAGAGCAAGCCTTAAAAAAAGAGGCAGATAAGGAGCTAGCCTCAGTGGACGACCAA
CTGGACCAGTCGGATCGCGAGTGGACAATTACGCTGAGAAGTATGACGGATAAGCTTAATAAGAAGATAGTCAGCGTTTT
ACAGATGGGAAAGCTGATAAACGAATTGAAGGAAGAGTTGCAAAAAAGGAATTTGATTAAAACGGGTGTCACTAAGGGCG
CTGAACCAAGTTTGGCTGGTGTTCCATCCGCTAGCACCATTTCACCATTTCAGTCCGCTTCGGATTTCCTCAACAACTTC
ATCTTTAAGAATATCAGACCAGATGACAATAAATCCATGACGAGCGTGAATAGAGAGATCACTACTAAGAAGCTGGAGAC
TCCTCTGCGATCCATTTTGATCAAATGCAAGGAGGTCGAGTCTGTTGCCATTTCCAACTCGCCAACAAAGCAAGTGCGTT
TTTCTCCCTATCCAGAGATAAGCCATATCGAAGAGGAGAAATTTGAGAAGACCGATTGGCTTTCTCCTTCAGAAGAGGCA
GGTGTCCCAAATGCGGAATTAGAAGAGGACAGTGACGAAATGGAGGCCACAGACGAAGATTTTGAGGAAATATCAGAAGA
AGAATTCGAAATGGCGCTGAAAGATGAAGGATTTGAGCAGGAGGTAAAAGTAGAAAAGTCAGAAGAGGTTTTGCATCTAG
AACAGGATAGATATGATGAGAAATCTGGCTCAGAAGTCGAGGAATCCGTATCGGATGACAAGGAATCCGGAGGGGAGGCT
TCAGGAGAGGAGGAGCCGGCTGATGCGGCCAAACAAGTAAAAATCGGCGAAAACCCGAAGACTGATGAGCAGCTATCCAA
TGAAATTTCCGATAAACCACAAATAATTAGAGTCGACACTCTCTCTCCCTTCAAAAACATATCTTCCTGGGCCAGCGACG
ATATACCCAGCACCTCCAAGGGCACTCTTAATCGTTTTACTGCAACCCAGTTTATGAACTATGGTAGCAATCGCGATGAA
AACGAGGCGCCGCCTTGCAAGCGACTAAAATTGGAGGAGGATGAGTTCCCAATGAGCCAACCAATGCCGGATTACTTTAA
GCATCCGTCGTCCACATTCAACAACTTTGATGATCAATCACTTCGATTCAGCTCGCCCCACAACAATTTTGACGATGATT
ACCTGCTGAACTTCAGCGATGATAATGATGTTACACCTACTGCCGCCTCGTACATACTT
>GU6#chrX Corolla DPGP African Populations
ATGGAAAAATATCCACTTGTCAAAGAATTTATGGGGCAAAATTGGCCAAAAGATACCAAAATGGCGCAGCTCGAGAAGGA
ACTCAAGAAAAGGAAAGAATTGATCGTCGAGGAGCAGATTGTAGGGCCGCGTTTGGAGCAGGTGCTATTCGACCTGACCT
TGGTCAAGCAGTGCGCCTTGGTAGTGGAGGATAACGGTGCCGGTATGGCACAGGCCAACACCATGATACAGGACTGTATG
TTCCAGATCACGCGAATTGAGGAGCTGCTCGAAATGGCCGGGCTGCAGGACATCCTCTACTACACGGTGCATCGCAAGGA
GCAGGAGTTCCAGCGCAAAATTAAGCTGCAGGAGGATTTGGCCGAGCAAGAGAATCAGCAGAACACAATCCTCGAATCGC
GCAGCATCGTCCAGGAATTCCGAAAAGAGCAAGCCTTAAAAAAAGAGGCAGATAAGGAGCTAGCCTCAGTGGACGACCAA
CTGGACCAGTCGGATCGCGAGTGGACAATTACGCTGAGAAGTATGACGGATAAGCTTAATAAGAAGATAGTCAGCGTTTT
ACAGATGGGAAAGCTGATAAACGAATTGAAGGAAGAGTTGCAAAAAAGGAATTTGATTAAAACGGGTGTCACTAAGGGCG
CTGAACCAAGTTTGGCTGGTGTTCCATCCGCTAGCACCATTTCACCATTTCAGTCCGCTTCGGATTTCCTCAACAACTTC
ATCTTTAAGAATATCAGACCAGATGACAATAAATCCATGACGAGCGTGAATAGAGAGATCACTACTAAGAAGCTGGAGAC
TCCTCTGCGATCCATTTTGATCAAATGCAAGGAGGTCGAGTCTGTTGCCATTTCCAACTCGCCAACAAAGCAAGTGCGTT
TTTCTCCCTATCCAGAGATAAGCCATATCGAAGAGGAGAAATTTGAGAAGACCGATTGGCTTTCTCCTTCAGAAGAGGCA
GGTGTCCCAAATGCGGAATTAGAAGAGGACAGTGACGAAATGGAGGCCACAGACGAAGATTTTGAGGAAATATCAGAAGA
AGAATTCGAAATGGCGCTGAAAGATGAAGGATTTGAGCAGGAGGTAAAAGTAGAAAAGTCAGAAGAGGTTTTGCATCTAG
AACAGGATAGATATGATGAGAAATCTGGCTCAGAAGTCGAGGAATCCGTATCGGATGACAAGGAATCCGGAGGGGAGGCT
TCAGGAGAGGAGGAGCCGGCTGATGCGGCCAAACAAGTAAAAATCGGCGAAAACCCGAAGACTGATGAGCAGCTATCCAA
TGAAATTTCCGATAAACCACAAATAATTAGAGTCGACACTCTCTCTCCCTTCAAAAACATATCTTCCTGGGCCAGCGACG
ATATACCCAGCACCTCCAAGGGCACTCTTAATCGTTTTACTGCAACCCAGTTTATGAACTATGGTAGCAATCGCGATGAA
AACGAGGCGCCGCCTTGCAAGCGACTAAAATTGGAGGAGGATGAGTTCCCAATGAGCCAACCAATGCCGGATTACTTTAA
GCATCCGTCGTCCACATTCAACAACTTTGATGATCAATCACTTCGATTCAGCTCGCCCCACAACAATTTTGACGATGATT
ACCTGCTGAACTTCAGCGATGATAATGATGTTACACCTACTGCCGCCTCGTACATACTT
>FR217#chrX Corolla DPGP African Populations
ATGGAAAAATATCCACTTGTCAAAGAATTTATGGGGCAAAATTGGCCAAAAGATACCAAAATGGCGCAGCTCGAGAAGGA
ACTCAAGAAAAGGAAAGAATTGATCGTCGAGGAGCAGATTGTAGGGCCGCGTTTGGAGCAGGTGCTATTCGACCTGACCT
TGGTCAAGCAGTGCGCCTTGGTAGTGGAGGATAACGGTGCCGGTATGGCACAGGCCAACACCATGATACAGGACTGTATG
TTCCAGATCACGCGAATTGAGGAGCTGCTCGAAATGGCCGGGCTGCAGGACATCCTCTACTACACGGTGCATCGCAAGGA
GCAGGAGTTCCAGCGCAAAATTAAGCTGCAGGAGGATTTGGCCGAGCAAGAGAATCAGCAGAACACAATCCTCGAATCGC
GCAGCATCGTCCAGGAATTCCGAAAAGAGCAAGCCTTAAAAAAAGAGGCAGATAAGGAGCTAGCCTCAGTGGACGACCAA
CTGGACCAGTCGGATCGCGAGTGGACAATTACGCTGAGAAGTATGACGGATAAGCTTAATAAGAAGATAGTCAGCGTTTT
ACAGATGGGAAAGCTGATAAACGAATTGAAGGAAGAGTTGCAAAAAAGGAATTTGATTAAAACGGGTGTCACTAAGGGCG
CTGAACCAAGTTTGGCTGGTGTTCCATCCGCTAGCACCATTTCACCATTTCAGTCCGCTTCGGATTTCCTCAACAACTTC
ATCTTTAAGAATATCAGACCAGATGACAATAAATCCATGACGAGCGTGAATAGAGAGATCACTACTAAGAAGCTGGAGAC
TCCTCTGCGATCCATTTTGATCAAATGCAAGGAGGTCGAGTCTGTTGCCATTTCCAACTCGCCAACAAAGCAAGTGCGTT
TTTCTCCCTATCCAGAGATAAGCCATATCGAAGAGGAGAAATTTGAGAAGACCGATTGGCTTTCTCCTTCAGAAGAGGCA
GGTGTCCCAAATGCGGAATTAGAAGAGGACAGTGACGAAATGGAGGCCACAGACGAAGATTTTGAGGAAATATCAGAAGA
AGAATTCGAAATGGCGCTGAAAGATGAAGGATTTGAGCAGGAGGTAAAAGTAGAAAAGTCAGAAGAGGTTTTGCATCTAG
AACAGGATAGATATGATGAGAAATCTGGCTCAGAAGTCGAGGAATCCGTATCGGATGACAAGGAATCCGGAGGGGAGGCT
TCAGGAGAGGAGGAGCCGGCTGATGCGGCCAAACAAGTAAAAATCGGCGAAAACCCGAAGACTGATGAGCAGCTATCCAA
TGAAATTTCCGATAAACCACAAATAATTAGAGTCGACACTCTCTCTCCCTTCAAAAACATATCTTCCTGGGCCAGCGACG
ATATACCCAGCACCTCCAAGGGCACTCTTAATCGTTTTACTGCAACCCAGTTTATGAACTATGGTAGCAATCGCGATGAA
AACGAGGCGCCGCCTTGCAAGCGACTAAAATTGGAGGAGGATGAGTTCCCAATGAGCCAACCAATGCCGGATTACTTTAA
GCATCCGTCGTCCACATTCAACAACTTTGATGATCAATCACTTCGATTCAGCTCGCCCCACAACAATTTTGACGATGATT
ACCTGCTGAACTTCAGCGATGATAATGATGTTACACCTACTGCCGCCTCGTACATACTT
>ZI268#chrX Corolla DPGP African Populations
ATGGAAAAATATCCACTTGTCAAAGAATTTATGGGGCAAAATTGGCCAAAAGATACCAAAATGGCGCAGCTCGAGAAGGA
ACTCAAGAAAAGGAAAGAATTGATCGTCGAGGAGCAGATTGTAGGGCCGCGTTTGGAGCAGGTGCTATTCGACCTGACCT
TGGTCAAGCAGTGCGCCTTGGTAGTGGAGGATAACGGTGCCGGTATGGCACAGGCCAACACCATGATACAGGACTGTATG
TTCCAGATCACGCGAATTGAGGAGCTGCTCGAAATGGCCGGGCTGCAGGACATCCTCTACTACACGGTGCATCGCAAGGA
GCAGGAGTTCCAGCGCAAAATTAAGCTGCAGGAGGATTTGGCCGAGCAAGAGAATCAGCAGAACACAATCCTCGAATCGC
GCAGCATCGTCCAGGAATTCCGAAAAGAGCAAGCCTTAAAAAAAGAGGCAGATAAGGAGCTAGCCTCAGTGGACGACCAA
CTGGACCAGTCGGATCGCGAGTGGACAATTACGCTGAGAAGTATGACGGATAAGCTTAATAAGAAGATAGTCAGCGTTTT
ACAGATGGGAAAGCTGATAAACGAATTGAAGGAAGAGTTGCAAAAAAGGAATTTGATTAAAACGGGTGTCACTAAGGGCG
CTGAACCAAGTTTGGCTGGTGTTCCATCCGCTAGCACCATTTCACCATTTCAGTCCGCTTCGGATTTCCTCAACAACTTC
ATCTTTAAGAATATCAGACCAGATGACAATAAATCCATGACGAGCGTGAATAGAGAGATCACTACTAAGAAGCTGGAGAC
TCCTCTGCGATCCATTTTGATCAAATGCAAGGAGGTCGAGTCTGTTGCCATTTCCAACTCGCCAACAAAGCAAGTGCGTT
TTTCTCCCTATCCAGAGATAAGCCATATCGAAGAGGAGAAATTTGAGAAGACCGATTGGCTTTCTCCTTCAGAAGAGGCA
GGTGTCCCAAATGCGGAATTAGAAGAGGACAGTGACGAAATGGAGGCCACAGACGAAGATTTTGAGGAAATATCAGAAGA
AGAATTCGAAATGGCGCTGAAAGATGAAGGATTTGAGCAGGAGGTAAAAGTAGAAAAGTCAGAAGAGGTTTTGCATCTAG
AACAGGATAGATATGATGAGAAATCTGGCTCAGAAGTCGAGGAATCCGTATCGGATGACAAGGAATCCGGAGGGGAGGCT
TCAGGAGAGGAGGAGCCGGCTGATGCGGCCAAACAAGTAAAAATCGGCGAAAACCCGAAGACTGATGAGCAGCTATCCAA
TGAAATTTCCGATAAACCACAAATAATTAGAGTCGACACTCTCTCTCCCTTCAAAAACATATCTTCCTGGGCCAGCGACG
ATATACCCAGCACCTCCAAGGGCACTCTTAATCGTTTTACTGCAACCCAGTTTATGAACTATGGTAGCAATCGCGATGAA
AACGAGGCGCCGCCTTGCAAGCGACTAAAATTGGAGGAGGATGAGTTCCCAATGAGCCAACCAATGCCGGATTACTTTAA
GCATCCGTCGTCCACATTCAACAACTTTGATGATCAATCACTTCGATTCAGCTCGCCCCACAACAATTTTGACGATGATT
ACCTGCTGAACTTCAGCGATGATAATGATGTTACACCTACTGCCGCCTCGTACATACTT
>UG5N#chrX Corolla DPGP African Populations
ATGGAAAAATATCCACTTGTCAAAGAATTTATGGGGCAAAATTGGCCAAAAGATACCAAAATGGCGCAGCTCGAGAAGGA
ACTCAAGAAAAGGAAAGAATTGATCGTCGAGGAGCAGATTGTAGGGCCGCGTTTGGAGCAGGTGCTATTCGACCTGACCT
TGGTCAAGCAGTGCGCCTTGGTAGTGGAGGATAACGGTGCCGGTATGGCACAGGCCAACACCATGATACAGGACTGTATG
TTCCAGATCACGCGAATTGAGGAGCTGCTCGAAATGGCCGGGCTGCAGGACATCCTCTACTACACGGTGCATCGCAAGGA
GCAGGAGTTCCAGCGCAAAATTAAGCTGCAGGAGGATTTGGCCGAGCAAGAGAATCAGCAGAACACAATCCTCGAATCGC
GCAGCATCGTCCAGGAATTCCGAAAAGAGCAAGCCTTAAAAAAAGAGGCAGATAAGGAGCTAGCCTCAGTGGACGACCAA
CTGGACCAGTCGGATCGCGAGTGGACAATTACGCTGAGAAGTATGACGGATAAGCTTAATAAGAAGATAGTCAGCGTTTT
ACAGATGGGAAAGCTGATAAACGAATTGAAGGAAGAGTTGCAAAAAAGGAATTTGATTAAAACGGGTGTCACTAAGGGCG
CTGAACCAAGTTTGGCTGGTGTTCCATCCGCTAGCACCATTTCACCATTTCAGTCCGCTTCGGATTTCCTCAACAACTTC
ATCTTTAAGAATATCAGACCAGATGACAATAAATCCATGACGAGCGTGAATAGAGAGATCACTACTAAGAAGCTGGAGAC
TCCTCTGCGATCCATTTTGATCAAATGCAAGGAGGTCGAGTCTGTTGCCATTTCCAACTCGCCAACAAAGCAAGTGCGTT
TTTCTCCCTATCCAGAGATAAGCCATATCGAAGAGGAGAAATTTGAGAAGACCGATTGGCTTTCTCCTTCAGAAGAGGCA
GGTGTCCCAAATGCGGAATTAGAAGAGGACAGTGACGAAATGGAGGCCACAGACGAAGATTTTGAGGAAATATCAGAAGA
AGAATTCGAAATGGCGCTGAAAGATGAAGGATTTGAGCAGGAGGTAAAAGTAGAAAAGTCAGAAGAGGTTTTGCATCTAG
AACAGGATAGATATGATGAGAAATCTGGCTCAGAAGTCGAGGAATCCGTATCGGATGACAAGGAATCCGGAGGGGAGGCT
TCAGGAGAGGAGGAGCCGGCTGATGCGGCCAAACAAGTAAAAATCGGCGAAAACCCGAAGACTGATGAGCAGCTATCCAA
TGAAATTTCCGATAAACCACAAATAATTAGAGTCGACACTCTCTCTCCCTTCAAAAACATATCTTCCTGGGCCAGCGACG
ATATACCCAGCACCTCCAAGGGCACTCTTAATCGTTTTACTGCAACCCAGTTTATGAACTATGGTAGCAATCGCGATGAA
AACGAGGCGCCGCCTTGCAAGCGACTAAAATTGGAGGAGGATGAGTTCCCAATGAGCCAACCAATGCCGGATTACTTTAA
GCATCCGTCGTCCACATTCAACAACTTTGATGATCAATCACTTCGATTCAGCTCGCCCCACAACAATTTTGACGATGATT
ACCTGCTGAACTTCAGCGATGATAATGATGTTACACCTACTGCCGCCTCGTACATACTT
>FR361#chrX Corolla DPGP African Populations
ATGGAAAAATATCCACTTGTCAAAGAATTTATGGGGCAAAATTGGCCAAAAGATACCAAAATGGCGCAGCTCGAGAAGGA
ACTCAAGAAAAGGAAAGAATTGATCGTCGAGGAGCAGATTGTAGGGCCGCGTTTGGAGCAGGTGCTATTCGACCTGACCT
TGGTCAAGCAGTGCGCCTTGGTAGTGGAGGATAACGGTGCCGGTATGGCACAGGCCAACACCATGATACAGGACTGTATG
TTCCAGATCACGCGAATTGAGGAGCTGCTCGAAATGGCCGGGCTGCAGGACATCCTCTACTACACGGTGCATCGCAAGGA
GCAGGAGTTCCAGCGCAAAATTAAGCTGCAGGAGGATTTGGCCGAGCAAGAGAATCAGCAGAACACAATCCTCGAATCGC
GCAGCATCGTCCAGGAATTCCGAAAAGAGCAAGCCTTAAAAAAAGAGGCAGATAAGGAGCTAGCCTCAGTGGACGACCAA
CTGGACCAGTCGGATCGCGAGTGGACAATTACGCTGAGAAGTATGACGGATAAGCTTAATAAGAAGATAGTCAGCGTTTT
ACAGATGGGAAAGCTGATAAACGAATTGAAGGAAGAGTTGCAAAAAAGGAATTTGATTAAAACGGGTGTCACTAAGGGCG
CTGAACCAAGTTTGGCTGGTGTTCCATCCGCTAGCACCATTTCACCATTTCAGTCCGCTTCGGATTTCCTCAACAACTTC
ATCTTTAAGAATATCAGACCAGATGACAATAAATCCATGACGAGCGTGAATAGAGAGATCACTACTAAGAAGCTGGAGAC
TCCTCTGCGATCCATTTTGATCAAATGCAAGGAGGTCGAGTCTGTTGCCATTTCCAACTCGCCAACAAAGCAAGTGCGTT
TTTCTCCCTATCCAGAGATAAGCCATATCGAAGAGGAGAAATTTGAGAAGACCGATTGGCTTTCTCCTTCAGAAGAGGCA
GGTGTCCCAAATGCGGAATTAGAAGAGGACAGTGACGAAATGGAGGCCACAGACGAAGATTTTGAGGAAATATCAGAAGA
AGAATTCGAAATGGCGCTGAAAGATGAAGGATTTGAGCAGGAGGTAAAAGTAGAAAAGTCAGAAGAGGTTTTGCATCTAG
AACAGGATAGATATGATGAGAAATCTGGCTCAGAAGTCGAGGAATCCGTATCGGATGACAAGGAATCCGGAGGGGAGGCT
TCAGGAGAGGAGGAGCCGGCTGATGCGGCCAAACAAGTAAAAATCGGCGAAAACCCGAAGACTGATGAGCAGCTATCCAA
TGAAATTTCCGATAAACCACAAATAATTAGAGTCGACACTCTCTCTCCCTTCAAAAACATATCTTCCTGGGCCAGCGACG
ATATACCCAGCACCTCCAAGGGCACTCTTAATCGTTTTACTGCAACCCAGTTTATGAACTATGGTAGCAATCGCGATGAA
AACGAGGCGCCGCCTTGCAAGCGACTAAAATTGGAGGAGGATGAGTTCCCAATGAGCCAACCAATGCCGGATTACTTTAA
GCATCCGTCGTCCACATTCAACAACTTTGATGATCAATCACTTCGATTCAGCTCGCCCCACAACAATTTTGACGATGATT
ACCTGCTGAACTTCAGCGATGATAATGATGTTACACCTACTGCCGCCTCGTACATACTT
>UM118#chrX Corolla DPGP African Populations
ATGGAAAAATATCCACTTGTCAAAGAATTTATGGGGCAAAATTGGCCAAAAGATACCAAAATGGCGCAGCTCGAGAAGGA
ACTCAAGAAAAGGAAAGAATTGATCGTCGAGGAGCAGATTGTAGGGCCGCGTTTGGAGCAGGTGCTATTCGACCTGACCT
TGGTCAAGCAGTGCGCCTTGGTAGTGGAGGATAACGGTGCCGGTATGGCACAGGCCAACACCATGATACAGGACTGTATG
TTCCAGATCACGCGAATTGAGGAGCTGCTCGAAATGGCCGGGCTGCAGGACATCCTCTACTACACGGTGCATCGCAAGGA
GCAGGAGTTCCAGCGCAAAATTAAGCTGCAGGAGGATTTGGCCGAGCAAGAGAATCAGCAGAACACAATCCTCGAATCGC
GCAGCATCGTCCAGGAATTCCGAAAAGAGCAAGCCTTAAAAAAAGAGGCAGATAAGGAGCTAGCCTCAGTGGACGACCAA
CTGGACCAGTCGGATCGCGAGTGGACAATTACGCTGAGAAGTATGACGGATAAGCTTAATAAGAAGATAGTCAGCGTTTT
ACAGATGGGAAAGCTGATAAACGAATTGAAGGAAGAGTTGCAAAAAAGGAATTTGATTAAAACGGGTGTCACTAAGGGCG
CTGAACCAAGTTTGGCTGGTGTTCCATCCGCTAGCACCATTTCACCATTTCAGTCCGCTTCGGATTTCCTCAACAACTTC
ATCTTTAAGAATATCAGACCAGATGACAATAAATCCATGACGAGCGTGAATAGAGAGATCACTACTAAGAAGCTGGAGAC
TCCTCTGCGATCCATTTTGATCAAATGCAAGGAGGTCGAGTCTGTTGCCATTTCCAACTCGCCAACAAAGCAAGTGCGTT
TTTCTCCCTATCCAGAGATAAGCCATATCGAAGAGGAGAAATTTGAGAAGACCGATTGGCTTTCTCCTTCAGAAGAGGCA
GGTGTCCCAAATGCGGAATTAGAAGAGGACAGTGACGAAATGGAGGCCACAGACGAAGATTTTGAGGAAATATCAGAAGA
AGAATTCGAAATGGCGCTGAAAGATGAAGGATTTGAGCAGGAGGTAAAAGTAGAAAAGTCAGAAGAGGTTTTGCATCTAG
AACAGGATAGATATGATGAGAAATCTGGCTCAGAAGTCGAGGAATCCGTATCGGATGACAAGGAATCCGGAGGGGAGGCT
TCAGGAGAGGAGGAGCCGGCTGATGCGGCCAAACAAGTAAAAATCGGCGAAAACCCGAAGACTGATGAGCAGCTATCCAA
TGAAATTTCCGATAAACCACAAATAATTAGAGTCGACACTCTCTCTCCCTTCAAAAACATATCTTCCTGGGCCAGCGACG
ATATACCCAGCACCTCCAAGGGCACTCTTAATCGTTTTACTGCAACCCAGTTTATGAACTATGGTAGCAATCGCGATGAA
AACGAGGCGCCGCCTTGCAAGCGACTAAAATTGGAGGAGGATGAGTTCCCAATGAGCCAACCAATGCCGGATTACTTTAA
GCATCCGTCGTCCACATTCAACAACTTTGATGATCAATCACTTCGATTCAGCTCGCCCCACAACAATTTTGACGATGATT
ACCTGCTGAACTTCAGCGATGATAATGATGTTACACCTACTGCCGCCTCGTACATACTT
>KN6#chrX Corolla DPGP African Populations
ATGGAAAAATATCCACTTGTCAAAGAATTTATGGGGCAAAATTGGCCAAAAGATACCAAAATGGCGCAGCTCGAGAAGGA
ACTCAAGAAAAGGAAAGAATTGATCGTCGAGGAGCAGATTGTAGGGCCGCGTTTGGAGCAGGTGCTATTCGACCTGACCT
TGGTCAAGCAGTGCGCCTTGGTAGTGGAGGATAACGGTGCCGGTATGGCACAGGCCAACACCATGATACAGGACTGTATG
TTCCAGATCACGCGAATTGAGGAGCTGCTCGAAATGGCCGGGCTGCAGGACATCCTCTACTACACGGTGCATCGCAAGGA
GCAGGAGTTCCAGCGCAAAATTAAGCTGCAGGAGGATTTGGCCGAGCAAGAGAATCAGCAGAACACAATCCTCGAATCGC
GCAGCATCGTCCAGGAATTCCGAAAAGAGCAAGCCTTAAAAAAAGAGGCAGATAAGGAGCTAGCCTCAGTGGACGACCAA
CTGGACCAGTCGGATCGCGAGTGGACAATTACGCTGAGAAGTATGACGGATAAGCTTAATAAGAAGATAGTCAGCGTTTT
ACAGATGGGAAAGCTGATAAACGAATTGAAGGAAGAGTTGCAAAAAAGGAATTTGATTAAAACGGGTGTCACTAAGGGCG
CTGAACCAAGTTTGGCTGGTGTTCCATCCGCTAGCACCATTTCACCATTTCAGTCCGCTTCGGATTTCCTCAACAACTTC
ATCTTTAAGAATATCAGACCAGATGACAATAAATCCATGACGAGCGTGAATAGAGAGATCACTACTAAGAAGCTGGAGAC
TCCTCTGCGATCCATTTTGATCAAATGCAAGGAGGTCGAGTCTGTTGCCATTTCCAACTCGCCAACAAAGCAAGTGCGTT
TTTCTCCCTATCCAGAGATAAGCCATATCGAAGAGGAGAAATTTGAGAAGACCGATTGGCTTTCTCCTTCAGAAGAGGCA
GGTGTCCCAAATGCGGAATTAGAAGAGGACAGTGACGAAATGGAGGCCACAGACGAAGATTTTGAGGAAATATCAGAAGA
AGAATTCGAAATGGCGCTGAAAGATGAAGGATTTGAGCAGGAGGTAAAAGTAGAAAAGTCAGAAGAGGTTTTGCATCTAG
AACAGGATAGATATGATGAGAAATCTGGCTCAGAAGTCGAGGAATCCGTATCGGATGACAAGGAATCCGGAGGGGAGGCT
TCAGGAGAGGAGGAGCCGGCTGATGCGGCCAAACAAGTAAAAATCGGCGAAAACCCGAAGACTGATGAGCAGCTATCCAA
TGAAATTTCCGATAAACCACAAATAATTAGAGTCGACACTCTCTCTCCCTTCAAAAACATATCTTCCTGGGCCAGCGACG
ATATACCCAGCACCTCCAAGGGCACTCTTAATCGTTTTACTGCAACCCAGTTTATGAACTATGGTAGCAATCGCGATGAA
AACGAGGCGCCGCCTTGCAAGCGACTAAAATTGGAGGAGGATGAGTTCCCAATGAGCCAACCAATGCCGGATTACTTTAA
GCATCCGTCGTCCACATTCAACAACTTTGATGATCAATCACTTCGATTCAGCTCGCCCCACAACAATTTTGACGATGATT
ACCTGCTGAACTTCAGCGATGATAATGATGTTACACCTACTGCCGCCTCGTACATACTT
>GA191#chrX Corolla DPGP African Populations
ATGGAAAAATATCCACTTGTCAAAGAATTTATGGGGCAAAATTGGCCAAAAGATACCAAAATGGCGCAGCTCGAGAAGGA
ACTCAAGAAAAGGAAAGAATTGATCGTCGAGGAGCAGATTGTAGGGCCGCGTTTGGAGCAGGTGCTATTCGACCTGACCT
TGGTCAAGCAGTGCGCCTTGGTAGTGGAGGATAACGGTGCCGGTATGGCACAGGCCAACACCATGATACAGGACTGTATG
TTCCAGATCACGCGAATTGAGGAGCTGCTCGAAATGGCCGGGCTGCAGGACATCCTCTACTACACGGTGCATCGCAAGGA
GCAGGAGTTCCAGCGCAAAATTAAGCTGCAGGAGGATTTGGCCGAGCAAGAGAATCAGCAGAACACAATCCTCGAATCGC
GCAGCATCGTCCAGGAATTCCGAAAAGAGCAAGCCTTAAAAAAAGAGGCAGATAAGGAGCTAGCCTCAGTGGACGACCAA
CTGGACCAGTCGGATCGCGAGTGGACAATTACGCTGAGAAGTATGACGGATAAGCTTAATAAGAAGATAGTCAGCGTTTT
ACAGATGGGAAAGCTGATAAACGAATTGAAGGAAGAGTTGCAAAAAAGGAATTTGATTAAAACGGGTGTCACTAAGGGCG
CTGAACCAAGTTTGGCTGGTGTTCCATCCGCTAGCACCATTTCACCATTTCAGTCCGCTTCGGATTTCCTCAACAACTTC
ATCTTTAAGAATATCAGACCAGATGACAATAAATCCATGACGAGCGTGAATAGAGAGATCACTACTAAGAAGCTGGAGAC
TCCTCTGCGATCCATTTTGATCAAATGCAAGGAGGTCGAGTCTGTTGCCATTTCCAACTCGCCAACAAAGCAAGTGCGTT
TTTCTCCCTATCCAGAGATAAGCCATATCGAAGAGGAGAAATTTGAGAAGACCGATTGGCTTTCTCCTTCAGAAGAGGCA
GGTGTCCCAAATGCGGAATTAGAAGAGGACAGTGACGAAATGGAGGCCACAGACGAAGATTTTGAGGAAATATCAGAAGA
AGAATTCGAAATGGCGCTGAAAGATGAAGGATTTGAGCAGGAGGTAAAAGTAGAAAAGTCAGAAGAGGTTTTGCATCTAG
AACAGGATAGATATGATGAGAAATCTGGCTCAGAAGTCGAGGAATCCGTATCGGATGACAAGGAATCCGGAGGGGAGGCT
TCAGGAGAGGAGGAGCCGGCTGATGCGGCCAAACAAGTAAAAATCGGCGAAAACCCGAAGACTGATGAGCAGCTATCCAA
TGAAATTTCCGATAAACCACAAATAATTAGAGTCGACACTCTCTCTCCCTTCAAAAACATATCTTCCTGGGCCAGCGACG
ATATACCCAGCACCTCCAAGGGCACTCTTAATCGTTTTACTGCAACCCAGTTTATGAACTATGGTAGCAATCGCGATGAA
AACGAGGCGCCGCCTTGCAAGCGACTAAAATTGGAGGAGGATGAGTTCCCAATGAGCCAACCAATGCCGGATTACTTTAA
GCATCCGTCGTCCACATTCAACAACTTTGATGATCAATCACTTCGATTCAGCTCGCCCCACAACAATTTTGACGATGATT
ACCTGCTGAACTTCAGCGATGATAATGATGTTACACCTACTGCCGCCTCGTACATACTT
>FR229#chrX Corolla DPGP African Populations
ATGGAAAAATATCCACTTGTCAAAGAATTTATGGGGCAAAATTGGCCAAAAGATACCAAAATGGCGCAGCTCGAGAAGGA
ACTCAAGAAAAGGAAAGAATTGATCGTCGAGGAGCAGATTGTAGGGCCGCGTTTGGAGCAGGTGCTATTCGACCTGACCT
TGGTCAAGCAGTGCGCCTTGGTAGTGGAGGATAACGGTGCCGGTATGGCACAGGCCAACACCATGATACAGGACTGTATG
TTCCAGATCACGCGAATTGAGGAGCTGCTCGAAATGGCCGGGCTGCAGGACATCCTCTACTACACGGTGCATCGCAAGGA
GCAGGAGTTCCAGCGCAAAATTAAGCTGCAGGAGGATTTGGCCGAGCAAGAGAATCAGCAGAACACAATCCTCGAATCGC
GCAGCATCGTCCAGGAATTCCGAAAAGAGCAAGCCTTAAAAAAAGAGGCAGATAAGGAGCTAGCCTCAGTGGACGACCAA
CTGGACCAGTCGGATCGCGAGTGGACAATTACGCTGAGAAGTATGACGGATAAGCTTAATAAGAAGATAGTCAGCGTTTT
ACAGATGGGAAAGCTGATAAACGAATTGAAGGAAGAGTTGCAAAAAAGGAATTTGATTAAAACGGGTGTCACTAAGGGCG
CTGAACCAAGTTTGGCTGGTGTTCCATCCGCTAGCACCATTTCACCATTTCAGTCCGCTTCGGATTTCCTCAACAACTTC
ATCTTTAAGAATATCAGACCAGATGACAATAAATCCATGACGAGCGTGAATAGAGAGATCACTACTAAGAAGCTGGAGAC
TCCTCTGCGATCCATTTTGATCAAATGCAAGGAGGTCGAGTCTGTTGCCATTTCCAACTCGCCAACAAAGCAAGTGCGTT
TTTCTCCCTATCCAGAGATAAGCCATATCGAAGAGGAGAAATTTGAGAAGACCGATTGGCTTTCTCCTTCAGAAGAGGCA
GGTGTCCCAAATGCGGAATTAGAAGAGGACAGTGACGAAATGGAGGCCACAGACGAAGATTTTGAGGAAATATCAGAAGA
AGAATTCGAAATGGCGCTGAAAGATGAAGGATTTGAGCAGGAGGTAAAAGTAGAAAAGTCAGAAGAGGTTTTGCATCTAG
AACAGGATAGATATGATGAGAAATCTGGCTCAGAAGTCGAGGAATCCGTATCGGATGACAAGGAATCCGGAGGGGAGGCT
TCAGGAGAGGAGGAGCCGGCTGATGCGGCCAAACAAGTAAAAATCGGCGAAAACCCGAAGACTGATGAGCAGCTATCCAA
TGAAATTTCCGATAAACCACAAATAATTAGAGTCGACACTCTCTCTCCCTTCAAAAACATATCTTCCTGGGCCAGCGACG
ATATACCCAGCACCTCCAAGGGCACTCTTAATCGTTTTACTGCAACCCAGTTTATGAACTATGGTAGCAATCGCGATGAA
AACGAGGCGCCGCCTTGCAAGCGACTAAAATTGGAGGAGGATGAGTTCCCAATGAGCCAACCAATGCCGGATTACTTTAA
GCATCCGTCGTCCACATTCAACAACTTTGATGATCAATCACTTCGATTCAGCTCGCCCCACAACAATTTTGACGATGATT
ACCTGCTGAACTTCAGCGATGATAATGATGTTACACCTACTGCCGCCTCGTACATACTT
>KR39#chrX Corolla DPGP African Populations
ATGGAAAAATATCCACTTGTCAAAGAATTTATGGGGCAAAATTGGCCAAAAGATACCAAAATGGCGCAGCTCGAGAAGGA
ACTCAAGAAAAGGAAAGAATTGATCGTCGAGGAGCAGATTGTAGGGCCGCGTTTGGAGCAGGTGCTATTCGACCTGACCT
TGGTCAAGCAGTGCGCCTTGGTAGTGGAGGATAACGGTGCCGGTATGGCACAGGCCAACACCATGATACAGGACTGTATG
TTCCAGATCACGCGAATTGAGGAGCTGCTCGAAATGGCCGGGCTGCAGGACATCCTCTACTACACGGTGCATCGCAAGGA
GCAGGAGTTCCAGCGCAAAATTAAGCTGCAGGAGGATTTGGCCGAGCAAGAGAATCAGCAGAACACAATCCTCGAATCGC
GCAGCATCGTCCAGGAATTCCGAAAAGAGCAAGCCTTAAAAAAAGAGGCAGATAAGGAGCTAGCCTCAGTGGACGACCAA
CTGGACCAGTCGGATCGCGAGTGGACAATTACGCTGAGAAGTATGACGGATAAGCTTAATAAGAAGATAGTCAGCGTTTT
ACAGATGGGAAAGCTGATAAACGAATTGAAGGAAGAGTTGCAAAAAAGGAATTTGATTAAAACGGGTGTCACTAAGGGCG
CTGAACCAAGTTTGGCTGGTGTTCCATCCGCTAGCACCATTTCACCATTTCAGTCCGCTTCGGATTTCCTCAACAACTTC
ATCTTTAAGAATATCAGACCAGATGACAATAAATCCATGACGAGCGTGAATAGAGAGATCACTACTAAGAAGCTGGAGAC
TCCTCTGCGATCCATTTTGATCAAATGCAAGGAGGTCGAGTCTGTTGCCATTTCCAACTCGCCAACAAAGCAAGTGCGTT
TTTCTCCCTATCCAGAGATAAGCCATATCGAAGAGGAGAAATTTGAGAAGACCGATTGGCTTTCTCCTTCAGAAGAGGCA
GGTGTCCCAAATGCGGAATTAGAAGAGGACAGTGACGAAATGGAGGCCACAGACGAAGATTTTGAGGAAATATCAGAAGA
AGAATTCGAAATGGCGCTGAAAGATGAAGGATTTGAGCAGGAGGTAAAAGTAGAAAAGTCAGAAGAGGTTTTGCATCTAG
AACAGGATAGATATGATGAGAAATCTGGCTCAGAAGTCGAGGAATCCGTATCGGATGACAAGGAATCCGGAGGGGAGGCT
TCAGGAGAGGAGGAGCCGGCTGATGCGGCCAAACAAGTAAAAATCGGCGAAAACCCGAAGACTGATGAGCAGCTATCCAA
TGAAATTTCCGATAAACCACAAATAATTAGAGTCGACACTCTCTCTCCCTTCAAAAACATATCTTCCTGGGCCAGCGACG
ATATACCCAGCACCTCCAAGGGCACTCTTAATCGTTTTACTGCAACCCAGTTTATGAACTATGGTAGCAATCGCGATGAA
AACGAGGCGCCGCCTTGCAAGCGACTAAAATTGGAGGAGGATGAGTTCCCAATGAGCCAACCAATGCCGGATTACTTTAA
GCATCCGTCGTCCACATTCAACAACTTTGATGATCAATCACTTCGATTCAGCTCGCCCCACAACAATTTTGACGATGATT
ACCTGCTGAACTTCAGCGATGATAATGATGTTACACCTACTGCCGCCTCGTACATACTT
>FR151#chrX Corolla DPGP African Populations
ATGGAAAAATATCCACTTGTCAAAGAATTTATGGGGCAAAATTGGCCAAAAGATACCAAAATGGCGCAGCTCGAGAAGGA
ACTCAAGAAAAGGAAAGAATTGATCGTCGAGGAGCAGATTGTAGGGCCGCGTTTGGAGCAGGTGCTATTCGACCTGACCT
TGGTCAAGCAGTGCGCCTTGGTAGTGGAGGATAACGGTGCCGGTATGGCACAGGCCAACACCATGATACAGGACTGTATG
TTCCAGATCACGCGAATTGAGGAGCTGCTCGAAATGGCCGGGCTGCAGGACATCCTCTACTACACGGTGCATCGCAAGGA
GCAGGAGTTCCAGCGCAAAATTAAGCTGCAGGAGGATTTGGCCGAGCAAGAGAATCAGCAGAACACAATCCTCGAATCGC
GCAGCATCGTCCAGGAATTCCGAAAAGAGCAAGCCTTAAAAAAAGAGGCAGATAAGGAGCTAGCCTCAGTGGACGACCAA
CTGGACCAGTCGGATCGCGAGTGGACAATTACGCTGAGAAGTATGACGGATAAGCTTAATAAGAAGATAGTCAGCGTTTT
ACAGATGGGAAAGCTGATAAACGAATTGAAGGAAGAGTTGCAAAAAAGGAATTTGATTAAAACGGGTGTCACTAAGGGCG
CTGAACCAAGTTTGGCTGGTGTTCCATCCGCTAGCACCATTTCACCATTTCAGTCCGCTTCGGATTTCCTCAACAACTTC
ATCTTTAAGAATATCAGACCAGATGACAATAAATCCATGACGAGCGTGAATAGAGAGATCACTACTAAGAAGCTGGAGAC
TCCTCTGCGATCCATTTTGATCAAATGCAAGGAGGTCGAGTCTGTTGCCATTTCCAACTCGCCAACAAAGCAAGTGCGTT
TTTCTCCCTATCCAGAGATAAGCCATATCGAAGAGGAGAAATTTGAGAAGACCGATTGGCTTTCTCCTTCAGAAGAGGCA
GGTGTCCCAAATGCGGAATTAGAAGAGGACAGTGACGAAATGGAGGCCACAGACGAAGATTTTGAGGAAATATCAGAAGA
AGAATTCGAAATGGCGCTGAAAGATGAAGGATTTGAGCAGGAGGTAAAAGTAGAAAAGTCAGAAGAGGTTTTGCATCTAG
AACAGGATAGATATGATGAGAAATCTGGCTCAGAAGTCGAGGAATCCGTATCGGATGACAAGGAATCCGGAGGGGAGGCT
TCAGGAGAGGAGGAGCCGGCTGATGCGGCCAAACAAGTAAAAATCGGCGAAAACCCGAAGACTGATGAGCAGCTATCCAA
TGAAATTTCCGATAAACCACAAATAATTAGAGTCGACACTCTCTCTCCCTTCAAAAACATATCTTCCTGGGCCAGCGACG
ATATACCCAGCACCTCCAAGGGCACTCTTAATCGTTTTACTGCAACCCAGTTTATGAACTATGGTAGCAATCGCGATGAA
AACGAGGCGCCGCCTTGCAAGCGACTAAAATTGGAGGAGGATGAGTTCCCAATGAGCCAACCAATGCCGGATTACTTTAA
GCATCCGTCGTCCACATTCAACAACTTTGATGATCAATCACTTCGATTCAGCTCGCCCCACAACAATTTTGACGATGATT
ACCTGCTGAACTTCAGCGATGATAATGATGTTACACCTACTGCCGCCTCGTACATACTT
>ZS11#chrX Corolla DPGP African Populations
ATGGAAAAATATCCACTTGTCAAAGAATTTATGGGGCAAAATTGGCCAAAAGATACCAAAATGGCGCAGCTCGAGAAGGA
ACTCAAGAAAAGGAAAGAATTGATCGTCGAGGAGCAGATTGTAGGGCCGCGTTTGGAGCAGGTGCTATTCGACCTGACCT
TGGTCAAGCAGTGCGCCTTGGTAGTGGAGGATAACGGTGCCGGTATGGCACAGGCCAACACCATGATACAGGACTGTATG
TTCCAGATCACGCGAATTGAGGAGCTGCTCGAAATGGCCGGGCTGCAGGACATCCTCTACTACACGGTGCATCGCAAGGA
GCAGGAGTTCCAGCGCAAAATTAAGCTGCAGGAGGATTTGGCCGAGCAAGAGAATCAGCAGAACACAATCCTCGAATCGC
GCAGCATCGTCCAGGAATTCCGAAAAGAGCAAGCCTTAAAAAAAGAGGCAGATAAGGAGCTAGCCTCAGTGGACGACCAA
CTGGACCAGTCGGATCGCGAGTGGACAATTACGCTGAGAAGTATGACGGATAAGCTTAATAAGAAGATAGTCAGCGTTTT
ACAGATGGGAAAGCTGATAAACGAATTGAAGGAAGAGTTGCAAAAAAGGAATTTGATTAAAACGGGTGTCACTAAGGGCG
CTGAACCAAGTTTGGCTGGTGTTCCATCCGCTAGCACCATTTCACCATTTCAGTCCGCTTCGGATTTCCTCAACAACTTC
ATCTTTAAGAATATCAGACCAGATGACAATAAATCCATGACGAGCGTGAATAGAGAGATCACTACTAAGAAGCTGGAGAC
TCCTCTGCGATCCATTTTGATCAAATGCAAGGAGGTCGAGTCTGTTGCCATTTCCAACTCGCCAACAAAGCAAGTGCGTT
TTTCTCCCTATCCAGAGATAAGCCATATCGAAGAGGAGAAATTTGAGAAGACCGATTGGCTTTCTCCTTCAGAAGAGGCA
GGTGTCCCAAATGCGGAATTAGAAGAGGACAGTGACGAAATGGAGGCCACAGACGAAGATTTTGAGGAAATATCAGAAGA
AGAATTCGAAATGGCGCTGAAAGATGAAGGATTTGAGCAGGAGGTAAAAGTAGAAAAGTCAGAAGAGGTTTTGCATCTAG
AACAGGATAGATATGATGAGAAATCTGGCTCAGAAGTCGAGGAATCCGTATCGGATGACAAGGAATCCGGAGGGGAGGCT
TCAGGAGAGGAGGAGCCGGCTGATGCGGCCAAACAAGTAAAAATCGGCGAAAACCCGAAGACTGATGAGCAGCTATCCAA
TGAAATTTCCGATAAACCACAAATAATTAGAGTCGACACTCTCTCTCCCTTCAAAAACATATCTTCCTGGGCCAGCGACG
ATATACCCAGCACCTCCAAGGGCACTCTTAATCGTTTTACTGCAACCCAGTTTATGAACTATGGTAGCAATCGCGATGAA
AACGAGGCGCCGCCTTGCAAGCGACTAAAATTGGAGGAGGATGAGTTCCCAATGAGCCAACCAATGCCGGATTACTTTAA
GCATCCGTCGTCCACATTCAACAACTTTGATGATCAATCACTTCGATTCAGCTCGCCCCACAACAATTTTGACGATGATT
ACCTGCTGAACTTCAGCGATGATAATGATGTTACACCTACTGCCGCCTCGTACATACTT
>KN34#chrX Corolla DPGP African Populations
ATGGAAAAATATCCACTTGTCAAAGAATTTATGGGGCAAAATTGGCCAAAAGATACCAAAATGGCGCAGCTCGAGAAGGA
ACTCAAGAAAAGGAAAGAATTGATCGTCGAGGAGCAGATTGTAGGGCCGCGTTTGGAGCAGGTGCTATTCGACCTGACCT
TGGTCAAGCAGTGCGCCTTGGTAGTGGAGGATAACGGTGCCGGTATGGCACAGGCCAACACCATGATACAGGACTGTATG
TTCCAGATCACGCGAATTGAGGAGCTGCTCGAAATGGCCGGGCTGCAGGACATCCTCTACTACACGGTGCATCGCAAGGA
GCAGGAGTTCCAGCGCAAAATTAAGCTGCAGGAGGATTTGGCCGAGCAAGAGAATCAGCAGAACACAATCCTCGAATCGC
GCAGCATCGTCCAGGAATTCCGAAAAGAGCAAGCCTTAAAAAAAGAGGCAGATAAGGAGCTAGCCTCAGTGGACGACCAA
CTGGACCAGTCGGATCGCGAGTGGACAATTACGCTGAGAAGTATGACGGATAAGCTTAATAAGAAGATAGTCAGCGTTTT
ACAGATGGGAAAGCTGATAAACGAATTGAAGGAAGAGTTGCAAAAAAGGAATTTGATTAAAACGGGTGTCACTAAGGGCG
CTGAACCAAGTTTGGCTGGTGTTCCATCCGCTAGCACCATTTCACCATTTCAGTCCGCTTCGGATTTCCTCAACAACTTC
ATCTTTAAGAATATCAGACCAGATGACAATAAATCCATGACGAGCGTGAATAGAGAGATCACTACTAAGAAGCTGGAGAC
TCCTCTGCGATCCATTTTGATCAAATGCAAGGAGGTCGAGTCTGTTGCCATTTCCAACTCGCCAACAAAGCAAGTGCGTT
TTTCTCCCTATCCAGAGATAAGCCATATCGAAGAGGAGAAATTTGAGAAGACCGATTGGCTTTCTCCTTCAGAAGAGGCA
GGTGTCCCAAATGCGGAATTAGAAGAGGACAGTGACGAAATGGAGGCCACAGACGAAGATTTTGAGGAAATATCAGAAGA
AGAATTCGAAATGGCGCTGAAAGATGAAGGATTTGAGCAGGAGGTAAAAGTAGAAAAGTCAGAAGAGGTTTTGCATCTAG
AACAGGATAGATATGATGAGAAATCTGGCTCAGAAGTCGAGGAATCCGTATCGGATGACAAGGAATCCGGAGGGGAGGCT
TCAGGAGAGGAGGAGCCGGCTGATGCGGCCAAACAAGTAAAAATCGGCGAAAACCCGAAGACTGATGAGCAGCTATCCAA
TGAAATTTCCGATAAACCACAAATAATTAGAGTCGACACTCTCTCTCCCTTCAAAAACATATCTTCCTGGGCCAGCGACG
ATATACCCAGCACCTCCAAGGGCACTCTTAATCGTTTTACTGCAACCCAGTTTATGAACTATGGTAGCAATCGCGATGAA
AACGAGGCGCCGCCTTGCAAGCGACTAAAATTGGAGGAGGATGAGTTCCCAATGAGCCAACCAATGCCGGATTACTTTAA
GCATCCGTCGTCCACATTCAACAACTTTGATGATCAATCACTTCGATTCAGCTCGCCCCACAACAATTTTGACGATGATT
ACCTGCTGAACTTCAGCGATGATAATGATGTTACACCTACTGCCGCCTCGTACATACTT
>FR14#chrX Corolla DPGP African Populations
ATGGAAAAATATCCACTTGTCAAAGAATTTATGGGGCAAAATTGGCCAAAAGATACCAAAATGGCGCAGCTCGAGAAGGA
ACTCAAGAAAAGGAAAGAATTGATCGTCGAGGAGCAGATTGTAGGGCCGCGTTTGGAGCAGGTGCTATTCGACCTGACCT
TGGTCAAGCAGTGCGCCTTGGTAGTGGAGGATAACGGTGCCGGTATGGCACAGGCCAACACCATGATACAGGACTGTATG
TTCCAGATCACGCGAATTGAGGAGCTGCTCGAAATGGCCGGGCTGCAGGACATCCTCTACTACACGGTGCATCGCAAGGA
GCAGGAGTTCCAGCGCAAAATTAAGCTGCAGGAGGATTTGGCCGAGCAAGAGAATCAGCAGAACACAATCCTCGAATCGC
GCAGCATCGTCCAGGAATTCCGAAAAGAGCAAGCCTTAAAAAAAGAGGCAGATAAGGAGCTAGCCTCAGTGGACGACCAA
CTGGACCAGTCGGATCGCGAGTGGACAATTACGCTGAGAAGTATGACGGATAAGCTTAATAAGAAGATAGTCAGCGTTTT
ACAGATGGGAAAGCTGATAAACGAATTGAAGGAAGAGTTGCAAAAAAGGAATTTGATTAAAACGGGTGTCACTAAGGGCG
CTGAACCAAGTTTGGCTGGTGTTCCATCCGCTAGCACCATTTCACCATTTCAGTCCGCTTCGGATTTCCTCAACAACTTC
ATCTTTAAGAATATCAGACCAGATGACAATAAATCCATGACGAGCGTGAATAGAGAGATCACTACTAAGAAGCTGGAGAC
TCCTCTGCGATCCATTTTGATCAAATGCAAGGAGGTCGAGTCTGTTGCCATTTCCAACTCGCCAACAAAGCAAGTGCGTT
TTTCTCCCTATCCAGAGATAAGCCATATCGAAGAGGAGAAATTTGAGAAGACCGATTGGCTTTCTCCTTCAGAAGAGGCA
GGTGTCCCAAATGCGGAATTAGAAGAGGACAGTGACGAAATGGAGGCCACAGACGAAGATTTTGAGGAAATATCAGAAGA
AGAATTCGAAATGGCGCTGAAAGATGAAGGATTTGAGCAGGAGGTAAAAGTAGAAAAGTCAGAAGAGGTTTTGCATCTAG
AACAGGATAGATATGATGAGAAATCTGGCTCAGAAGTCGAGGAATCCGTATCGGATGACAAGGAATCCGGAGGGGAGGCT
TCAGGAGAGGAGGAGCCGGCTGATGCGGCCAAACAAGTAAAAATCGGCGAAAACCCGAAGACTGATGAGCAGCTATCCAA
TGAAATTTCCGATAAACCACAAATAATTAGAGTCGACACTCTCTCTCCCTTCAAAAACATATCTTCCTGGGCCAGCGACG
ATATACCCAGCACCTCCAAGGGCACTCTTAATCGTTTTACTGCAACCCAGTTTATGAACTATGGTAGCAATCGCGATGAA
AACGAGGCGCCGCCTTGCAAGCGACTAAAATTGGAGGAGGATGAGTTCCCAATGAGCCAACCAATGCCGGATTACTTTAA
GCATCCGTCGTCCACATTCAACAACTTTGATGATCAATCACTTCGATTCAGCTCGCCCCACAACAATTTTGACGATGATT
ACCTGCTGAACTTCAGCGATGATAATGATGTTACACCTACTGCCGCCTCGTACATACTT
>EZ9N#chrX Corolla DPGP African Populations
ATGGAAAAATATCCACTTGTCAAAGAATTTATGGGGCAAAATTGGCCAAAAGATACCAAAATGGCGCAGCTCGAGAAGGA
ACTCAAGAAAAGGAAAGAATTGATCGTCGAGGAGCAGATTGTAGGGCCGCGTTTGGAGCAGGTGCTATTCGACCTGACCT
TGGTCAAGCAGTGCGCCTTGGTAGTGGAGGATAACGGTGCCGGTATGGCACAGGCCAACACCATGATACAGGACTGTATG
TTCCAGATCACGCGAATTGAGGAGCTGCTCGAAATGGCCGGGCTGCAGGACATCCTCTACTACACGGTGCATCGCAAGGA
GCAGGAGTTCCAGCGCAAAATTAAGCTGCAGGAGGATTTGGCCGAGCAAGAGAATCAGCAGAACACAATCCTCGAATCGC
GCAGCATCGTCCAGGAATTCCGAAAAGAGCAAGCCTTAAAAAAAGAGGCAGATAAGGAGCTAGCCTCAGTGGACGACCAA
CTGGACCAGTCGGATCGCGAGTGGACAATTACGCTGAGAAGTATGACGGATAAGCTTAATAAGAAGATAGTCAGCGTTTT
ACAGATGGGAAAGCTGATAAACGAATTGAAGGAAGAGTTGCAAAAAAGGAATTTGATTAAAACGGGTGTCACTAAGGGCG
CTGAACCAAGTTTGGCTGGTGTTCCATCCGCTAGCACCATTTCACCATTTCAGTCCGCTTCGGATTTCCTCAACAACTTC
ATCTTTAAGAATATCAGACCAGATGACAATAAATCCATGACGAGCGTGAATAGAGAGATCACTACTAAGAAGCTGGAGAC
TCCTCTGCGATCCATTTTGATCAAATGCAAGGAGGTCGAGTCTGTTGCCATTTCCAACTCGCCAACAAAGCAAGTGCGTT
TTTCTCCCTATCCAGAGATAAGCCATATCGAAGAGGAGAAATTTGAGAAGACCGATTGGCTTTCTCCTTCAGAAGAGGCA
GGTGTCCCAAATGCGGAATTAGAAGAGGACAGTGACGAAATGGAGGCCACAGACGAAGATTTTGAGGAAATATCAGAAGA
AGAATTCGAAATGGCGCTGAAAGATGAAGGATTTGAGCAGGAGGTAAAAGTAGAAAAGTCAGAAGAGGTTTTGCATCTAG
AACAGGATAGATATGATGAGAAATCTGGCTCAGAAGTCGAGGAATCCGTATCGGATGACAAGGAATCCGGAGGGGAGGCT
TCAGGAGAGGAGGAGCCGGCTGATGCGGCCAAACAAGTAAAAATCGGCGAAAACCCGAAGACTGATGAGCAGCTATCCAA
TGAAATTTCCGATAAACCACAAATAATTAGAGTCGACACTCTCTCTCCCTTCAAAAACATATCTTCCTGGGCCAGCGACG
ATATACCCAGCACCTCCAAGGGCACTCTTAATCGTTTTACTGCAACCCAGTTTATGAACTATGGTAGCAATCGCGATGAA
AACGAGGCGCCGCCTTGCAAGCGACTAAAATTGGAGGAGGATGAGTTCCCAATGAGCCAACCAATGCCGGATTACTTTAA
GCATCCGTCGTCCACATTCAACAACTTTGATGATCAATCACTTCGATTCAGCTCGCCCCACAACAATTTTGACGATGATT
ACCTGCTGAACTTCAGCGATGATAATGATGTTACACCTACTGCCGCCTCGTACATACTT
>RG19#chrX Corolla DPGP African Populations
ATGGAAAAATATCCACTTGTCAAAGAATTTATGGGGCAAAATTGGCCAAAAGATACCAAAATGGCGCAGCTCGAGAAGGA
ACTCAAGAAAAGGAAAGAATTGATCGTCGAGGAGCAGATTGTAGGGCCGCGTTTGGAGCAGGTGCTATTCGACCTGACCT
TGGTCAAGCAGTGCGCCTTGGTAGTGGAGGATAACGGTGCCGGTATGGCACAGGCCAACACCATGATACAGGACTGTATG
TTCCAGATCACGCGAATTGAGGAGCTGCTCGAAATGGCCGGGCTGCAGGACATCCTCTACTACACGGTGCATCGCAAGGA
GCAGGAGTTCCAGCGCAAAATTAAGCTGCAGGAGGATTTGGCCGAGCAAGAGAATCAGCAGAACACAATCCTCGAATCGC
GCAGCATCGTCCAGGAATTCCGAAAAGAGCAAGCCTTAAAAAAAGAGGCAGATAAGGAGCTAGCCTCAGTGGACGACCAA
CTGGACCAGTCGGATCGCGAGTGGACAATTACGCTGAGAAGTATGACGGATAAGCTTAATAAGAAGATAGTCAGCGTTTT
ACAGATGGGAAAGCTGATAAACGAATTGAAGGAAGAGTTGCAAAAAAGGAATTTGATTAAAACGGGTGTCACTAAGGGCG
CTGAACCAAGTTTGGCTGGTGTTCCATCCGCTAGCACCATTTCACCATTTCAGTCCGCTTCGGATTTCCTCAACAACTTC
ATCTTTAAGAATATCAGACCAGATGACAATAAATCCATGACGAGCGTGAATAGAGAGATCACTACTAAGAAGCTGGAGAC
TCCTCTGCGATCCATTTTGATCAAATGCAAGGAGGTCGAGTCTGTTGCCATTTCCAACTCGCCAACAAAGCAAGTGCGTT
TTTCTCCCTATCCAGAGATAAGCCATATCGAAGAGGAGAAATTTGAGAAGACCGATTGGCTTTCTCCTTCAGAAGAGGCA
GGTGTCCCAAATGCGGAATTAGAAGAGGACAGTGACGAAATGGAGGCCACAGACGAAGATTTTGAGGAAATATCAGAAGA
AGAATTCGAAATGGCGCTGAAAGATGAAGGATTTGAGCAGGAGGTAAAAGTAGAAAAGTCAGAAGAGGTTTTGCATCTAG
AACAGGATAGATATGATGAGAAATCTGGCTCAGAAGTCGAGGAATCCGTATCGGATGACAAGGAATCCGGAGGGGAGGCT
TCAGGAGAGGAGGAGCCGGCTGATGCGGCCAAACAAGTAAAAATCGGCGAAAACCCGAAGACTGATGAGCAGCTATCCAA
TGAAATTTCCGATAAACCACAAATAATTAGAGTCGACACTCTCTCTCCCTTCAAAAACATATCTTCCTGGGCCAGCGACG
ATATACCCAGCACCTCCAAGGGCACTCTTAATCGTTTTACTGCAACCCAGTTTATGAACTATGGTAGCAATCGCGATGAA
AACGAGGCGCCGCCTTGCAAGCGACTAAAATTGGAGGAGGATGAGTTCCCAATGAGCCAACCAATGCCGGATTACTTTAA
GCATCCGTCGTCCACATTCAACAACTTTGATGATCAATCACTTCGATTCAGCTCGCCCCACAACAATTTTGACGATGATT
ACCTGCTGAACTTCAGCGATGATAATGATGTTACACCTACTGCCGCCTCGTACATACTT
>GA160#chrX Corolla DPGP African Populations
ATGGAAAAATATCCACTTGTCAAAGAATTTATGGGGCAAAATTGGCCAAAAGATACCAAAATGGCGCAGCTCGAGAAGGA
ACTCAAGAAAAGGAAAGAATTGATCGTCGAGGAGCAGATTGTAGGGCCGCGTTTGGAGCAGGTGCTATTCGACCTGACCT
TGGTCAAGCAGTGCGCCTTGGTAGTGGAGGATAACGGTGCCGGTATGGCACAGGCCAACACCATGATACAGGACTGTATG
TTCCAGATCACGCGAATTGAGGAGCTGCTCGAAATGGCCGGGCTGCAGGACATCCTCTACTACACGGTGCATCGCAAGGA
GCAGGAGTTCCAGCGCAAAATTAAGCTGCAGGAGGATTTGGCCGAGCAAGAGAATCAGCAGAACACAATCCTCGAATCGC
GCAGCATCGTCCAGGAATTCCGAAAAGAGCAAGCCTTAAAAAAAGAGGCAGATAAGGAGCTGGCCTCAGTGGACGACCAA
CTGGACCAGTCGGATCGCGAGTGGACAATTACGCTGAGAAGTATGACGGATAAGCTTAATAAGAAGATAGTCAGCGTTTT
ACAGATGGGAAAGCTGATAAACGAATTGAAGGAAGAGTTGCAAAAAAGGAATTTGATTAAAACGGGTGTCACTAAGGGCG
CTGAACCAAGTTTGGCTGGTGTTCCATCCGCTAGCACCATTTCACCATTTCAGTCCGCTTCGGATTTCCTCAACAACTTC
ATCTTTAAGAATATCAGACCAGATGACAATAAATCCATGACGAGCGTGAATAGAGAGATCACTACTAAGAAGCTGGAGAC
TCCTCTGCGATCCATTTTGATCAAATGCAAGGAGGTCGAGTCTGTTGCCATTTCCAACTCGCCAACAAAGCAAGTGCGTT
TTTCTCCCTATCCAGAGATAAGCCATATCGAAGAGGAGAAATTTGAGAAGACCGATTGGCTTTCTCCTTCAGAAGAGGCA
GGTGTCCCAAATGCGGAATTAGAAGAGGACAGTGACGAAATGGAGGCCACAGACGAAGATTTTGAGGAAATATCAGAAGA
AGAATTCGAAATGGCGCTGAAAGATGAAGGATTTGAGCAGGAGGTAAAAGTAGAAAAGTCAGAAGAGGTTTTGCATCTAG
AACAGGATAGATATGATGAGAAATCTGGCTCAGAAGTCGAGGAATCCGTATCGGATGACAAGGAATCCGGAGGGGAGGCT
TCAGGAGAGGAGGAGCCGGCTGATGCGGCCAAACAAGTAAAAATCGGCGAAAACCCGAAGACTGATGAGCAGCTATCCAA
TGAAATTTCCGATAAACCACAAATAATTAGAGTCGACACTCTCTCTCCCTTCAAAAACATATCTTCCTGGGCCAGCGACG
ATATACCCAGCACCTCCAAGGGCACTCTTAATCGTTTTACTGCAACCCAGTTTATGAACTATGGTAGCAATCGCGATGAA
AACGAGGCGCCGCCTTGCAAGCGACTAAAATTGGAGGAGGATGAGTTCCCAATGAGCCAACCAATGCCGGATTACTTTAA
GCATCCGTCGTCCACATTCAACAACTTTGATGATCAATCACTTCGATTCAGCTCGCCCCACAACAATTTTGACGATGATT
ACCTGCTGAACTTCAGCGATGATAATGATGTTACACCTACTGCCGCCTCGTACATACTT
>SP188#chrX Corolla DPGP African Populations
ATGGAAAAATATCCACTTGTCAAAGAATTTATGGGGCAAAATTGGCCAAAAGATACCAAAATGGCGCAGCTCGAGAAGGA
ACTCAAGAAAAGGAAAGAATTGATCGTCGAGGAGCAGATTGTAGGGCCGCGTTTGGAGCAGGTGCTATTCGACCTGACCT
TGGTCAAGCAGTGCGCCTTGGTAGTGGAGGATAACGGTGCCGGTATGGCACAGGCCAACACCATGATACAGGACTGTATG
TTCCAGATCACGCGAATTGAGGAGCTGCTCGAAATGGCCGGGCTGCAGGACATCCTCTACTACACGGTGCATCGCAAGGA
GCAGGAGTTCCAGCGCAAAATTAAGCTGCAGGAGGATTTGGCCGAGCAAGAGAATCAGCAGAACACAATCCTCGAATCGC
GCAGCATCGTCCAGGAATTCCGAAAAGAGCAAGCCTTAAAAAAAGAGGCAGATAAGGAGCTGGCCTCAGTGGACGACCAA
CTGGACCAGTCGGATCGCGAGTGGACAATTACGCTGAGAAGTATGACGGATAAGCTTAATAAGAAGATAGTCAGCGTTTT
ACAGATGGGAAAGCTGATAAACGAATTGAAGGAAGAGTTGCAAAAAAGGAATTTGATTAAAACGGGTGTCACTAAGGGCG
CTGAACCAAGTTTGGCTGGTGTTCCATCCGCTAGCACCATTTCACCATTTCAGTCCGCTTCGGATTTCCTCAACAACTTC
ATCTTTAAGAATATCAGACCAGATGACAATAAATCCATGACGAGCGTGAATAGAGAGATCACTACTAAGAAGCTGGAGAC
TCCTCTGCGATCCATTTTGATCAAATGCAAGGAGGTCGAGTCTGTTGCCATTTCCAACTCGCCAACAAAGCAAGTGCGTT
TTTCTCCCTATCCAGAGATAAGCCATATCGAAGAGGAGAAATTTGAGAAGACCGATTGGCTTTCTCCTTCAGAAGAGGCA
GGTGTCCCAAATGCGGAATTAGAAGAGGACAGTGACGAAATGGAGGCCACAGACGAAGATTTTGAGGAAATATCAGAAGA
AGAATTCGAAATGGCGCTGAAAGATGAAGGATTTGAGCAGGAGGTAAAAGTAGAAAAGTCAGAAGAGGTTTTGCATCTAG
AACAGGATAGATATGATGAGAAATCTGGCTCAGAAGTCGAGGAATCCGTATCGGATGACAAGGAATCCGGAGGGGAGGCT
TCAGGAGAGGAGGAGCCGGCTGATGCGGCCAAACAAGTAAAAATCGGCGAAAACCCGAAGACTGATGAGCAGCTATCCAA
TGAAATTTCCGATAAACCACAAATAATTAGAGTCGACACTCTCTCTCCCTTCAAAAACATATCTTCCTGGGCCAGCGACG
ATATACCCAGCACCTCCAAGGGCACTCTTAATCGTTTTACTGCAACCCAGTTTATGAACTATGGTAGCAATCGCGATGAA
AACGAGGCGCCGCCTTGCAAGCGACTAAAATTGGAGGAGGATGAGTTCCCAATGAGCCAACCAATGCCGGATTACTTTAA
GCATCCGTCGTCCACATTCAACAACTTTGATGATCAATCACTTCGATTCAGCTCGCCCCACAACAATTTTGACGATGATT
ACCTGCTGAACTTCAGCGATGATAATGATGTTACACCTACTGCCGCCTCGTACATACTT
>KN20N#chrX Corolla DPGP African Populations
ATGGAAAAATATCCACTTGTCAAAGAATTTATGGGGCAAAATTGGCCAAAAGATACCAAAATGGCGCAGCTCGAGAAGGA
ACTCAAGAAAAGGAAAGAATTGATCGTCGAGGAGCAGATTGTAGGGCCGCGTTTGGAGCAGGTGCTATTCGACCTGACCT
TGGTCAAGCAGTGCGCCTTGGTAGTGGAGGATAACGGTGCCGGTATGGCACAGGCCAACACCATGATACAGGACTGTATG
TTCCAGATCACGCGAATTGAGGAGCTGCTCGAAATGGCCGGGCTGCAGGACATCCTCTACTACACGGTGCATCGCAAGGA
GCAGGAGTTCCAGCGCAAAATTAAGCTGCAGGAGGATTTGGCCGAGCAAGAGAATCAGCAGAACACAATCCTCGAATCGC
GCAGCATCGTCCAGGAATTCCGAAAAGAGCAAGCCTTAAAAAAAGAGGCAGATAAGGAGCTGGCCTCAGTGGACGACCAA
CTGGACCAGTCGGATCGCGAGTGGACAATTACGCTGAGAAGTATGACGGATAAGCTTAATAAGAAGATAGTCAGCGTTTT
ACAGATGGGAAAGCTGATAAACGAATTGAAGGAAGAGTTGCAAAAAAGGAATTTGATTAAAACGGGTGTCACTAAGGGCG
CTGAACCAAGTTTGGCTGGTGTTCCATCCGCTAGCACCATTTCACCATTTCAGTCCGCTTCGGATTTCCTCAACAACTTC
ATCTTTAAGAATATCAGACCAGATGACAATAAATCCATGACGAGCGTGAATAGAGAGATCACTACTAAGAAGCTGGAGAC
TCCTCTGCGATCCATTTTGATCAAATGCAAGGAGGTCGAGTCTGTTGCCATTTCCAACTCGCCAACAAAGCAAGTGCGTT
TTTCTCCCTATCCAGAGATAAGCCATATCGAAGAGGAGAAATTTGAGAAGACCGATTGGCTTTCTCCTTCAGAAGAGGCA
GGTGTCCCAAATGCGGAATTAGAAGAGGACAGTGACGAAATGGAGGCCACAGACGAAGATTTTGAGGAAATATCAGAAGA
AGAATTCGAAATGGCGCTGAAAGATGAAGGATTTGAGCAGGAGGTAAAAGTAGAAAAGTCAGAAGAGGTTTTGCATCTAG
AACAGGATAGATATGATGAGAAATCTGGCTCAGAAGTCGAGGAATCCGTATCGGATGACAAGGAATCCGGAGGGGAGGCT
TCAGGAGAGGAGGAGCCGGCTGATGCGGCCAAACAAGTAAAAATCGGCGAAAACCCGAAGACTGATGAGCAGCTATCCAA
TGAAATTTCCGATAAACCACAAATAATTAGAGTCGACACTCTCTCTCCCTTCAAAAACATATCTTCCTGGGCCAGCGACG
ATATACCCAGCACCTCCAAGGGCACTCTTAATCGTTTTACTGCAACCCAGTTTATGAACTATGGTAGCAATCGCGATGAA
AACGAGGCGCCGCCTTGCAAGCGACTAAAATTGGAGGAGGATGAGTTCCCAATGAGCCAACCAATGCCGGATTACTTTAA
GCATCCGTCGTCCACATTCAACAACTTTGATGATCAATCACTTCGATTCAGCTCGCCCCACAACAATTTTGACGATGATT
ACCTGCTGAACTTCAGCGATGATAATGATGTTACACCTACTGCCGCCTCGTACATACTT
>RG11N#chrX Corolla DPGP African Populations
ATGGAAAAATATCCACTTGTCAAAGAATTTATGGGGCAAAATTGGCCAAAAGATACCAAAATGGCGCAGCTCGAGAAGGA
ACTCAAGAAAAGGAAAGAATTGATCGTCGAGGAGCAGATTGTAGGGCCGCGTTTGGAGCAGGTGCTATTCGACCTGACCT
TGGTCAAGCAGTGCGCCTTGGTAGTGGAGGATAACGGTGCCGGTATGGCACAGGCCAACACCATGATACAGGACTGTATG
TTCCAGATCACGCGAATTGAGGAGCTGCTCGAAATGGCCGGGCTGCAGGACATCCTCTACTACACGGTGCATCGCAAGGA
GCAGGAGTTCCAGCGCAAAATTAAGCTGCAGGAGGATTTGGCCGAGCAAGAGAATCAGCAGAACACAATCCTCGAATCGC
GCAGCATCGTCCAGGAATTCCGAAAAGAGCAAGCCTTAAAAAAAGAGGCAGATAAGGAGCTAGCCTCAGTGGACGACCAA
CTGGACCAGTCGGATCGCGAGTGGACAATTACGCTGAGAAGTATGACGGATAAGCTTAATAAGAAGATAGTCAGCGTTTT
ACAGATGGGAAAGCTGATAAACGAATTGAAGGAAGAGTTGCAAAAAAGGAATTTGATTAAAACGGGTGTCACTAAGGGCG
CTGAACCAAGTTTGGCTGGTGTTCCATCCGCTAGCACCATTTCACCATTTCAGTCCGCTTCGGATTTCCTCAACAACTTC
ATCTTTAAGAATATCAGACCAGATGACAATAAATCCATGACGAGCGTGAATAGAGAGATCACTACTAAGAAGCTGGAGAC
TCCTCTGCGATCCATTTTGATCAAATGCAAGGAGGTCGAGTCTGTTGCCATTTCCAACTCGCCAACAAAGCAAGTGCGTT
TTTCTCCCTATCCAGAGATAAGCCATATCGAAGAGGAGAAATTTGAGAAGACCGATTGGCTTTCTCCTTCAGAAGAGGCA
GGTGTCCCAAATGCGGAATTAGAAGAGGACAGTGACGAAATGGAGGCCACAGACGAAGATTTTGAGGAAATATCAGAAGA
AGAATTCGAAATGGCGCTGAAAGATGAAGGATTTGAGCAGGAGGTAAAAGTAGAAAAGTCAGAAGAGGTTTTGCATCTAG
AACAGGATAGATATGATGAGAAATCTGGCTCAGAAGTCGAGGAATCCGTATCGGATGACAAGGAATCCGGAGGGGAGGCT
TCAGGAGAGGAGGAGCCGGCTGATGCGGCCAAACAAGTAAAAATCGGCGAAAACCCGAAGACTGATGAGCAGCTATCCAA
TGAAATTTCCGATAAACCACAAATAATTAGAGTCGACACTCTCTCTCCCTTCAAAAACATATCTTCCTGGGCCAGCGACG
ATATACCCAGCACCTCCAAGGGCACTCTTAATCGTTTTACTGCAACCCAATTTATGAACTATGGTAGCAATCGCGATGAA
AACGAGGCGCCGCCTTGCAAGCGACTAAAATTGGAGGAGGATGAGTTCCCAATGAGCCAACCAATGCCGGATTACTTTAA
GCATCCGTCGTCCACATTCAACAACTTTGATGATCAATCACTTCGATTCAGCTCGCCCCACAACAATTTTGACGATGATT
ACCTGCTGAACTTCAGCGATGATAATGATGTTACACCTACTGCCGCCTCGTACATACTT
>RG10#chrX Corolla DPGP African Populations
ATGGAAAAATATCCACTTGTCAAAGAATTTATGGGGCAAAATTGGCCAAAAGATACCAAAATGGCGCAGCTCGAGAAGGA
ACTCAAGAAAAGGAAAGAATTGATCGTCGAGGAGCAGATTGTAGGGCCGCGTTTGGAGCAGGTGCTATTCGACCTGACCT
TGGTCAAGCAGTGCGCCTTGGTAGTGGAGGATAACGGTGCCGGTATGGCACAGGCCAACACCATGATACAGGACTGTATG
TTCCAGATCACGCGAATTGAGGAGCTGCTCGAAATGGCCGGGCTGCAGGACATCCTCTACTACACGGTGCATCGCAAGGA
GCAGGAGTTCCAGCGCAAAATTAAGCTGCAGGAGGATTTGGCCGAGCAAGAGAATCAGCAGAACACAATCCTCGAATCGC
GCAGCATCGTCCAGGAATTCCGAAAAGAGCAAGCCTTAAAAAAAGAGGCAGATAAGGAGCTAGCCTCAGTGGACGACCAA
CTGGACCAGTCGGATCGCGAGTGGACAATTACGCTGAGAAGTATGACGGATAAGCTTAATAAGAAGATAGTCAGCGTTTT
ACAGATGGGAAAGCTGATAAACGAATTGAAGGAAGAGTTGCAAAAAAGGAATTTGATTAAAACGGGTGTCACTAAGGGCG
CTGAACCAAGTTTGGCTGGTGTTCCATCCGCTAGCACCATTTCACCATTTCAGTCCGCTTCGGATTTCCTCAACAACTTC
ATCTTTAAGAATATCAGACCAGATGACAATAAATCCATGACGAGCGTGAATAGAGAGATCACTACTAAGAAGCTGGAGAC
TCCTCTGCGATCCATTTTGATCAAATGCAAGGAGGTCGAGTCTGTTGCCATTTCCAACTCGCCAACAAAGCAAGTGCGTT
TTTCTCCCTATCCAGAGATAAGCCATATCGAAGAGGAGAAATTTGAGAAGACCGATTGGCTTTCTCCTTCAGAAGAGGCA
GGTGTCCCAAATGCGGAATTAGAAGAGGACAGTGACGAAATGGAGGCCACAGACGAAGATTTTGAGGAAATATCAGAAGA
AGAATTCGAAATGGCGCTGAAAGATGAAGGATTTGAGCAGGAGGTAAAAGTAGAAAAGTCAGAAGAGGTTTTGCATCTAG
AACAGGATAGATATGATGAGAAATCTGGCTCAGAAGTCGAGGAATCCGTATCGGATGACAAGGAATCCGGAGGGGAGGCT
TCAGGAGAGGAGGAGCCGGCTGATGCGGCCAAACAAGTAAAAATCGGCGAAAACCCGAAGACTGATGAGCAGCTATCCAA
TGAAATTTCCGATAAACCACAAATAATTAGAGTCGACACTCTCTCTCCCTTCAAAAACATATCTTCCTGGGCCAGCGACG
ATATACCCAGCACCTCCAAGGGCACTCTTAATCGTTTTACTGCAACCCAATTTATGAACTATGGTAGCAATCGCGATGAA
AACGAGGCGCCGCCTTGCAAGCGACTAAAATTGGAGGAGGATGAGTTCCCAATGAGCCAACCAATGCCGGATTACTTTAA
GCATCCGTCGTCCACATTCAACAACTTTGATGATCAATCACTTCGATTCAGCTCGCCCCACAACAATTTTGACGATGATT
ACCTGCTGAACTTCAGCGATGATAATGATGTTACACCTACTGCCGCCTCGTACATACTT
>ZO12#chrX Corolla DPGP African Populations
ATGGAAAAATATCCACTTGTCAAAGAATTTATGGGGCAAAATTGGCCAAAAGATACCAAAATGGCGCAGCTCGAGAAGGA
ACTCAAGAAAAGGAAAGAATTGATCGTCGAGGAGCAGATTGTAGGGCCGCGTTTGGAGCAGGTGCTATTCGACCTGACCT
TGGTCAAGCAGTGCGCCTTGGTAGTGGAGGATAACGGTGCCGGTATGGCACAGGCCAACACCATGATACAGGACTGTATG
TTCCAGATCACGCGAATTGAGGAGCTGCTCGAAATGGCCGGGCTGCAGGACATCCTCTACTACACGGTGCATCGCAAGGA
GCAGGAGTTCCAGCGCAAAATTAAGCTGCAGGAGGATTTGGCCGAGCAAGAGAATCAGCAGAACACAATCCTCGAATCGC
GCAGCATCGTCCAGGAATTCCGAAAAGAGCAAGCCTTAAAAAAAGAGGCAGATAAGGAGCTAGCCTCAGTGGACGACCAA
CTGGACCAGTCGGATCGCGAGTGGACAATTACGCTGAGAAGTATGACGGATAAGCTTAATAAGAAGATAGTCAGCGTTTT
ACAGATGGGAAAGCTGATAAACGAATTGAAGGAAGAGTTGCAAAAAAGGAATTTGATTAAAACGGGTGTCACTAAGGGCG
CTGAACCAAGTTTGGCTGGTGTTCCATCCGCTAGCACCATTTCACCATTTCAGTCCGCTTCGGATTTCCTCAACAACTTC
ATCTTTAAGAATATCAGACCAGATGACAATAAATCCATGACGAGCGTGAATAGAGAGATCACTACTAAGAAGCTGGAGAC
TCCTCTGCGATCCATTTTGATCAAATGCAAGGAGGTCGAGTCTGTTGCCATTTCCAACTCGCCAACAAAGCAAGTGCGTT
TTTCTCCCTATCCAGAGATAAGCCATATCGAAGAGGAGAAATTTGAGAAGACCGATTGGCTTTCTCCTTCAGAAGAGGCA
GGTGTCCCAAATGCGGAATTAGAAGAGGATAGTGACGAAATGGAGGCCACAGACGAAGATTTTGAGGAAATATCAGAAGA
AGAATTCGAAATGGCGCTGAAAGATGAAGGATTTGAGCAGGAGGTAAAAGTAGAAAAGTCAGAAGAGGTTTTGCATCTAG
AACAGGATAGATATGATGAGAAATCTGGCTCAGAAGTCGAGGAATCCGTATCGGATGACAAGGAATCCGGAGGGGAGGCT
TCAGGAGAGGAGGAGCCGGCTGATGCGGCCAAACAAGTAAAAATCGGCGAAAACCCGAAGACTGATGAGCAGCTATCCAA
TGAAATTTCCGATAAACCACAAATAATTAGAGTCGACACTCTCTCTCCCTTCAAAAACATATCTTCCTGGGCCAGCGACG
ATATACCCAGCACCTCCAAGGGCACTCTTAATCGTTTTACTGCAACCCAGTTTATGAACTATGGTAGCAATCGCGATGAA
AACGAGGCGCCGCCTTGCAAGCGACTAAAATTGGAGGAGGATGAGTTCCCAATGAGCCAACCAATGCCGGATTACTTTAA
GCATCCGTCGTCCACATTCAACAACTTTGATGATCAATCACTTCGATTCAGCTCGCCCCACAACAATTTTGACGATGATT
ACCTGCTGAACTTCAGCGATGATAATGATGTTACACCTACTGCCGCCTCGTACATACTT
>RG18N#chrX Corolla DPGP African Populations
ATGGAAAAATATCCACTTGTCAAAGAATTTATGGGGCAAAATTGGCCAAAAGATACCAAAATGGCGCAGCTCGAGAAGGA
ACTCAAGAAAAGGAAAGAATTGATCGTCGAGGAGCAGATTGTAGGGCCGCGTTTGGAGCAGGTGCTATTCGACCTGACCT
TGGTCAAGCAGTGCGCCTTGGTAGTGGAGGATAACGGTGCCGGTATGGCACAGGCCAACACCATGATACAGGACTGTATG
TTCCAGATCACGCGAATTGAGGAGCTGCTCGAAATGGCCGGGCTGCAGGACATCCTCTACTACACGGTGCATCGCAAGGA
GCAGGAGTTCCAGCGCAAAATTAAGCTGCAGGAGGATTTGGCCGAGCAAGAGAATCAGCAGAACACAATCCTCGAATCGC
GCAGCATCGTCCAGGAATTCCGAAAAGAGCAAGCCTTAAAAAAAGAGGCAGATAAGGAGCTAGCCTCAGTGGACGACCAA
CTGGACCAGTCGGATCGCGAGTGGACAATTACGCTGAGAAGTATGACGGATAAGCTTAATAAGAAGATAGTCAGCGTTTT
ACAGATGGGAAAGCTGATAAACGAATTGAAGGAAGAGTTGCAAAAAAGGAATTTGATTAAAACGGGTGTCACTAAGGGCG
CTGAACCAAGTTTGGCTGGTGTTCCATCCGCTAGCACCATTTCACCATTTCAGTCCGCTTCGGATTTCCTCAACAACTTC
ATCTTTAAGAATATCAGACCAGATGACAATAAATCCATGACGAGCGTGAATAGAGAGATCACTACTAAGAAGCTGGAGAC
TCCTCTGCGATCCATTTTGATCAAATGCAAGGAGGTCGAGTCTGTTGCCATTTCCAACTCGCCAACAAAGCAAGTGCGTT
TTTCTCCCTATCCAGAGATAAGCCATATCGAAGAGGAGAAATTTGAGAAGACCGATTGGCTTTCTCCTTCAGAAGAGGCA
GGTGTCCCAAATGCGGAATTAGAAGAGGACAGTGACGAAATGGAGGCCACAGACGAAGATTTTGAGGAAATATCAGAAGA
AGAATTCGAAATGGCGCTGAAAGATGAAGGATTTGAGCAGGAGGTAAAAGTAGAAAAGTCAGAAGAGGTTTTGCATCTAG
AACAGGATAGATATGATGAGAAATCTGGCTCAGAAGTCGAGGAATCCGTATCGGATGACAAGGAATCCGGAGGGGAGGCT
TCAGGAGAGGAGGAGCCGGCTGATGCGGCCAAACAAGTAAAAATCGGCGAAAACCCGAAGACTGATGAGCAGCTATCCAA
TGAAATTTCCGATAAACCACAAATAATTAGAGTCGACACTCTCTCTCCCTTCAAAAACATATCTTCCTGGGCCAGCGACG
ATATACCCAGCACCTCCAAGGGCACTCTTAATCGTTTTACTGCAACCCAGTTTATGAACTATGGTAGCAATCGCGATGAA
AACGAGGCGCCGCCTTGCAAGCGACTAAAATTGGAGGAGGATGAGTTCCCAATGAGCCAACCAATGCCGGATTACTTTAA
GCATCCGTCGTCCACATTCAACAACTTTGATGATCAATCACTTCGATTCAGCTCGCCCCACAACAATTTTGACGATGATT
ACCTGCTGAACTTCAGCGATGATAATGATGTTACACCTACTGCCGCCTCGTACATACTT
>RG7#chrX Corolla DPGP African Populations
ATGGAAAAATATCCACTTGTCAAAGAATTTATGGGGCAAAATTGGCCAAAAGATACCAAAATGGCGCAGCTCGAGAAGGA
ACTCAAGAAAAGGAAAGAATTGATCGTCGAGGAGCAGATTGTAGGGCCGCGTTTGGAGCAGGTGCTATTCGACCTGACCT
TGGTCAAGCAGTGCGCCTTGGTAGTGGAGGATAACGGTGCCGGTATGGCACAGGCCAACACCATGATACAGGACTGTATG
TTCCAGATCACGCGAATTGAGGAGCTGCTCGAAATGGCCGGGCTGCAGGACATCCTCTACTACACGGTGCATCGCAAGGA
GCAGGAGTTCCAGCGCAAAATTAAGCTGCAGGAGGATTTGGCCGAGCAAGAGAATCAGCAGAACACAATCCTCGAATCGC
GCAGCATCGTCCAGGAATTCCGAAAAGAGCAAGCCTTAAAAAAAGAGGCAGATAAGGAGCTAGCCTCAGTGGACGACCAA
CTGGACCAGTCGGATCGCGAGTGGACAATTACGCTGAGAAGTATGACGGATAAGCTTAATAAGAAGATAGTCAGCGTTTT
ACAGATGGGAAAGCTGATAAACGAATTGAAGGAAGAGTTGCAAAAAAGGAATTTGATTAAAACGGGTGTCACTAAGGGCG
CTGAACCAAGTTTGGCTGGTGTTCCATCCGCTAGCACCATTTCACCATTTCAGTCCGCTTCGGATTTCCTCAACAACTTC
ATCTTTAAGAATATCAGACCAGATGACAATAAATCCATGACGAGCGTGAATAGAGAGATCACTACTAAGAAGCTGGAGAC
TCCTCTGCGATCCATTTTGATCAAATGCAAGGAGGTCGAGTCTGTTGCCATTTCCAACTCGCCAACAAAGCAAGTGCGTT
TTTCTCCCTATCCAGAGATAAGCCATATCGAAGAGGAGAAATTTGAGAAGACCGATTGGCTTTCTCCTTCAGAAGAGGCA
GGTGTCCCAAATGCGGAATTAGAAGAGGACAGTGACGAAATGGAGGCCACAGACGAAGATTTTGAGGAAATATCAGAAGA
AGAATTCGAAATGGCGCTGAAAGATGAAGGATTTGAGCAGGAGGTAAAAGTAGAAAAGTCAGAAGAGGTTTTGCATCTAG
AACAGGATAGATATGATGAGAAATCTGGCTCAGAAGTCGAGGAATCCGTATCGGATGACAAGGAATCCGGAGGGGAGGCT
TCAGGAGAGGAGGAGCCGGCTGATGCGGCCAAACAAGTAAAAATCGGCGAAAACCCGAAGACTGATGAGCAGCTATCCAA
TGAAATTTCCGATAAACCACAAATAATTAGAGTCGACACTCTCTCTCCCTTCAAAAACATATCTTCCTGGGCCAGCGACG
ATATACCCAGCACCTCCAAGGGCACTCTTAATCGTTTTACTGCAACCCAGTTTATGAACTATGGTAGCAATCGCGATGAA
AACGAGGCGCCGCCTTGCAAGCGACTAAAATTGGAGGAGGATGAGTTCCCAATGAGCCAACCAATGCCGGATTACTTTAA
GCATCCGTCGTCCACATTCAACAACTTTGATGATCAATCACTTCGATTCAGCTCGCCCCACAACAATTTTGACGATGATT
ACCTGCTGAACTTCAGCGATGATAATGATGTTACACCTACTGCCGCCTCGTACATACTT
>RG13N#chrX Corolla DPGP African Populations
ATGGAAAAATATCCACTTGTCAAAGAATTTATGGGGCAAAATTGGCCAAAAGATACCAAAATGGCGCAGCTCGAGAAGGA
ACTCAAGAAAAGGAAAGAATTGATCGTCGAGGAGCAGATTGTAGGGCCGCGTTTGGAGCAGGTGCTATTCGACCTGACCT
TGGTCAAGCAGTGCGCCTTGGTAGTGGAGGATAACGGTGCCGGTATGGCACAGGCCAACACCATGATACAGGACTGTATG
TTCCAGATCACGCGAATTGAGGAGCTGCTCGAAATGGCCGGGCTGCAGGACATCCTCTACTACACGGTGCATCGCAAGGA
GCAGGAGTTCCAGCGCAAAATTAAGCTGCAGGAGGATTTGGCCGAGCAAGAGAATCAGCAGAACACAATCCTCGAATCGC
GCAGCATCGTCCAGGAATTCCGAAAAGAGCAAGCCTTAAAAAAAGAGGCAGATAAGGAGCTAGCCTCAGTGGACGACCAA
CTGGACCAGTCGGATCGCGAGTGGACAATTACGTTGAGAAGTATGACGGATAAGCTTAATAAGAAGATAGTCAGCGTTTT
ACAGATGGGAAAGCTGATAAACGAATTGAAGGAAGAGTTGCAAAAAAGGAATTTGATTAAAACGGGTGTCACTAAGGGCG
CTGAACCAAGTTTGGCTGGTGTTCCATCCGCTAGCACCATTTCACCATTTCAGTCCGCTTCGGATTTCCTCAACAACTTC
ATCTTTAAGAATATCAGACCAGATGACAATAAATCCATGACGAGCGTGAATAGAGAGATCACTACTAAGAAGCTGGAGAC
TCCTCTGCGATCCATTTTGATCAAATGCAAGGAGGTCGAGTCTGTTGCCATTTCCAACTCGCCAACAAAGCAAGTGCGTT
TTTCTCCCTATCCAGAGATAAGCCATATCGAAGAGGAGAAATTTGAGAAGACCGATTGGCTTTCTCCTTCAGAAGAGGCA
GGTGTCCCAAATGCGGAATTAGAAGAGGACAGTGACGAAATGGAGGCCACAGACGAAGATTTTGAGGAAATATCAGAAGA
AGAATTCGAAATGGCGCTGAAAGATGAAGGATTTGAGCAGGAGGTAAAAGTAGAAAAGTCAGAAGAGGTTTTGCATCTAG
AACAGGATAGATATGATGAGAAATCTGGCTCAGAAGTCGAGGAATCCGTATCGGATGACAAGGAATCCGGAGGGGAGGCT
TCAGGAGAGGAGGAGCCGGCTGATGCGGCCAAACAAGTAAAAATCGGCGAAAACCCGAAGACTGATGAGCAGCTATCCAA
TGAAATTTCCGATAAACCACAAATAATTAGAGTCGACACTCTCTCTCCCTTCAAAAACATATCTTCCTGGGCCAGCGACG
ATATACCCAGCACCTCCAAGGGCACTCTTAATCGTTTTACTGCAACCCAGTTTATGAACTATGGTAGCAATCGCGATGAA
AACGAGGCGCCGCCTTGCAAGCGACTAAAATTGGAGGAGGATGAGTTCCCAATGAGCCAACCAATGCCGGATTACTTTAA
GCATCCGTCGTCCACATTCAACAACTTTGATGATCAATCACTTCGATTCAGCTCGCCCCACAACAATTTTGACGATGATT
ACCTGCTGAACTTCAGCGATGATAATGATGTTACACCTACTGCCGCCTCGTACATACTT
>UM37#chrX Corolla DPGP African Populations
ATGGAAAAATATCCACTTGTCAAAGAATTTATGGGGCAAAATTGGCCAAAAGATACCAAAATGGCGCAGCTCGAGAAGGA
ACTCAAGAAAAGGAAAGAATTGATCGTCGAGGAGCAGATTGTAGGGCCGCGTTTGGAGCAGGTGCTATTCGACCTGACCT
TGGTCAAGCAGTGCGCCTTGGTAGTGGAGGATAACGGTGCCGGTATGGCACAGGCCAACACCATGATACAGGACTGTATG
TTCCAGATCACGCGAATTGAGGAGCTGCTCGAAATGGCCGGGCTGCAGGACATCCTCTACTACACGGTGCATCGCAAGGA
GCAGGAGTTCCAGCGCAAAATTAAGCTGCAGGAGGATTTGGCCGAGCAAGAGAATCAGCAGAACACAATCCTCGAATCGC
GCAGCATCGTCCAGGAATTCCGAAAAGAGCAAGCCTTAAAAAAAGAGGCAGATAAGGAGCTAGCCTCAGTGGACGACCAA
CTGGACCAGTCGGATCGCGAGTGGACAATTACGCTGAGAAGTATGACGGATAAGCTTAATAAGAAGATAGTCAGCGTTTT
ACAGATGGGAAAGCTGATAAACGAATTGAAGGAAGAGTTGCAAAAAAGGAATTTGATTAAAACGGGTGTCACTAAGGGCG
CTGAACCAAGTTTGGCTGGTGTTCCATCCGCTAGCACCATTTCACCATTTCAGTCCGCTTCGGATTTCCTCAACAACTTC
ATCTTTAAGAATATCAGACCAGATGACAATAAATCCATGACGAGCGTGAATAGAGAGATCACTACTAAGAAGCTGGAGAC
TCCTCTGCGATCCATTTTGATCAAATGCAAGGAGGTCGAGTCTGTTGCCATTTCCAACTCGCCAACAAAGCAAGTGCGTT
TTTCTCCCTATCCAGAGATAAGCCATATCGAAGAGGAGAAATTTGAGAAGACCGATTGGCTTTCTCCTTCAGAAGAGGCA
GGTGTCCCAAATGCGGAATTAGAAGAGGACAGTGACGAAATGGAGGCCACAGACGAAGATTTTGAGGAAATATCAGAAGA
AGAATTCGAAATGGCGCTGAAAGATGAAGGATTTGAGCAGGAGGTAAAAGTAGAAAAGTCAGAAGAGGTTTTGCATCTAG
AACAGGATAGATATGATGAGAAATCTGGCTCAGAAGTCGAGGAATCCGTATCGGATGACAAGGAATCCGGAGGGGAGGCT
TCAGGAGAGGAGGAGCCGGCTGATGCGGCCAAACAAGTAAAAATCGGCGAAAACCCGAAGACTGATGAGCAGCTATCCAA
TGAAATTTCCGATAAACCACAAATAATTAGAGTCGACACTCTCTCTCCCTTCAAAAACATATCTTCCTGGGCCAGCGACG
ATATACCCAGCACCTCCAAGGGCACTCTTAATCGTTTTACTGCAACCCAGTTTATGAACTATGGTAGCAATCGCGATGAA
AACGAGGCGCCGCCTTGCAAGCGACTAAAATTGGAGGAGGATGAGTTCCCAATGAGCCAACCAATGCCGGATTACTTTAA
GCATCCGTCGTCCACATTCAACAACTTTGATGATCAATCACTTCGATTCAGCTCGCCCCACAACAATTTTGACGATGATT
ACCTGCTGAACTTCAGCGATGATAATGATGTTACACCTACTGCCGCCTCGTACATACTT
>CK1#chrX Corolla DPGP African Populations
ATGGAAAAATATCCACTTGTCAAAGAATTTATGGGGCAAAATTGGCCAAAAGATACCAAAATGGCGCAGCTCGAGAAGGA
ACTCAAGAAAAGGAAAGAATTGATCGTCGAGGAGCAGATTGTAGGGCCGCGTTTGGAGCAGGTGCTATTCGACCTGACCT
TGGTCAAGCAGTGCGCCTTGGTAGTGGAGGATAACGGTGCCGGTATGGCACAGGCCAACACCATGATACAGGACTGTATG
TTCCAGATCACGCGAATTGAGGAGCTGCTCGAAATGGCCGGGCTGCAGGACATCCTCTACTACACGGTGCATCGCAAGGA
GCAGGAGTTCCAGCGCAAAATTAAGCTGCAGGAGGATTTGGCCGAGCAAGAGAATCAGCAGAACACAATCCTCGAATCGC
GCAGCATCGTCCAGGAATTCCGAAAAGAGCAAGCCTTAAAAAAAGAGGCAGATAAGGAGCTAGCCTCAGTGGACGACCAA
CTGGACCAGTCGGATCGCGAGTGGACAATTACGCTGAGAAGTATGACGGATAAGCTTAATAAGAAGATAGTCAGCGTTTT
ACAGATGGGAAAGCTGATAAACGAATTGAAGGAAGAGTTGCAAAAAAGGAATTTGATTAAAACGGGTGTCACTAAGGGCG
CTGAACCAAGTTTGGCTGGTGTTCCATCCGCTAGCACCATTTCACCATTTCAGTCCGCTTCGGATTTCCTCAACAACTTC
ATCTTTAAGAATATCAGACCAGATGACAATAAATCCATGACGAGCGTGAATAGAGAGATCACTACTAAGAAGCTGGAGAC
TCCTCTGCGATCCATTTTGATCAAATGCAAGGAGGTCGAGTCTGTTGCCATTTCCAACTCGCCAACAAAGCAAGTGCGTT
TTTCTCCCTATCCAGAGATAAGCCATATCGAAGAGGAGAAATTTGAGAAGACCGATTGGCTTTCTCCTTCAGAAGAGGCA
GGTGTCCCAAATGCGGAATTAGAAGAGGACAGTGACGAAATGGAGGCCACAGACGAAGATTTTGAGGAAATATCAGAAGA
AGAATTCGAAATGGCGCTGAAAGATGAAGGATTTGAGCAGGAGGTAAAAGTAGAAAAGTCAGAAGAGGTTTTGCATCTAG
AACAGGATAGATATGATGAGAAATCTGGCTCAGAAGTCGAGGAATCCGTATCGGATGACAAGGAATCCGGAGGGGAGGCT
TCAGGAGAGGAGGAGCCGGCTGATGCGGCCAAACAAGTAAAAATCGGCGAAAACCCGAAGACTGATGAGCAGCTATCCAA
TGAAATTTCCGATAAACCACAAATAATTAGAGTCGACACTCTCTCTCCCTTCAAAAACATATCTTCCTGGGCCAGCGACG
ATATACCCAGCACCTCCAAGGGCACTCTTAATCGTTTTACTGCAACCCAGTTTATGAACTATGGTAGCAATCGCGATGAA
AACGAGGCGCCGCCTTGCAAGCGACTAAAATTGGAGGAGGATGAGTTCCCAATGAGCCAACCAATGCCGGATTACTTTAA
GCATCCGTCGTCCACATTCAACAACTTTGATGATCAATCACTTCGATTCAGCTCGCCCCACAACAATTTTGACGATGATT
ACCTGCTGAACTTCAGCGATGATAATGATGTTACACCTACTGCCGCCTCGTACATACTT
>NG3N#chrX Corolla DPGP African Populations
ATGGAAAAATATCCACTTGTCAAAGAATTTATGGGGCAAAATTGGCCAAAAGATACCAAAATGGCGCAGCTCGAGAAGGA
ACTCAAGAAAAGGAAAGAATTGATCGTCGAGGAGCAGATTGTAGGGCCGCGTTTGGAGCAGGTGCTATTCGACCTGACCT
TGGTCAAGCAGTGCGCCTTGGTAGTGGAGGATAACGGTGCCGGTATGGCACAGGCCAACACCATGATACAGGACTGTATG
TTCCAGATCACGCGAATTGAGGAGCTGCTCGAAATGGCCGGGCTGCAGGACATCCTCTACTACACGGTGCATCGCAAGGA
GCAGGAGTTCCAGCGCAAAATTAAGCTGCAGGAGGATTTGGCCGAGCAAGAGAATCAGCAGAACACAATCCTCGAATCGC
GCAGCATCGTCCAGGAATTCCGAAAAGAGCAAGCCTTAAAAAAAGAGGCAGATAAGGAGCTAGCCTCAGTGGACGACCAA
CTGGACCAGTCGGATCGCGAGTGGACAATTACGCTGAGAAGTATGACGGATAAGCTTAATAAGAAGATAGTCAGCGTTTT
ACAGATGGGAAAGCTGATAAACGAATTGAAGGAAGAGTTGCAAAAAAGGAATTTGATTAAAACGGGTGTCACTAAGGGCG
CTGAACCAAGTTTGGCTGGTGTTCCATCCGCTAGCACCATTTCACCATTTCAGTCCGCTTCGGATTTCCTCAACAACTTC
ATCTTTAAGAATATCAGACCAGATGACAATAAATCCATGACGAGCGTGAATAGAGAGATCACTACTAAGAAGCTGGAGAC
TCCTCTGCGATCCATTTTGATCAAATGCAAGGAGGTCGAGTCTGTTGCCATTTCCAACTCGCCAACAAAGCAAGTGCGTT
TTTCTCCCTATCCAGAGATAAGCCATATCGAAGAGGAGAAATTTGAGAAGACCGATTGGCTTTCTCCTTCAGAAGAGGCA
GGTGTCCCAAATGCGGAATTAGAAGAGGACAGTGACGAAATGGAGGCCACAGACGAAGATTTTGAGGAAATATCAGAAGA
AGAATTCGAAATGGCGCTGAAAGATGAAGGATTTGAGCAGGAGGTAAAAGTAGAAAAGTCAGAAGAGGTTTTGCATCTAG
AACAGGATAGATATGATGAGAAATCTGGCTCAGAAGTCGAGGAATCCGTATCGGATGACAAGGAATCCGGAGGGGAGGCT
TCAGGAGAGGAGGAGCCGGCTGATGCGGCCAAACAAGTAAAAATCGGCGAAAACCCGAAGACTGATGAGCAGCTATCCAA
TGAAATTTCCGATAAACCACAAATAATTAGAGTCGACACTCTCTCTCCCTTCAAAAACATATCTTCCTGGGCCAGCGACG
ATATACCCAGCACCTCCAAGGGCACTCTTAATCGTTTTACTGCAACCCAGTTTATGAACTATGGTAGCAATCGCGATGAA
AACGAGGCGCCGCCTTGCAAGCGACTAAAATTGGAGGAGGATGAGTTCCCAATGAGCCAACCAATGCCGGATTACTTTAA
GCATCCGTCGTCCACATTCAACAACTTTGATGATCAATCACTTCGATTCAGCTCGCCCCACAACAATTTTGACGATGATT
ACCTGCTGAACTTCAGCGATGATAATGATGTTACACCTACTGCCGCCTCGTACATACTT
>NG1N#chrX Corolla DPGP African Populations
ATGGAAAAATATCCACTTGTCAAAGAATTTATGGGGCAAAATTGGCCAAAAGATACCAAAATGGCGCAGCTCGAGAAGGA
ACTCAAGAAAAGGAAAGAATTGATCGTCGAGGAGCAGATTGTAGGGCCGCGTTTGGAGCAGGTGCTATTCGACCTGACCT
TGGTCAAGCAGTGCGCCTTGGTAGTGGAGGATAACGGTGCCGGTATGGCACAGGCCAACACCATGATACAGGACTGTATG
TTCCAGATCACGCGAATTGAGGAGCTGCTCGAAATGGCCGGGCTGCAGGACATCCTCTACTACACGGTGCATCGCAAGGA
GCAGGAGTTCCAGCGCAAAATTAAGCTGCAGGAGGATTTGGCCGAGCAAGAGAATCAGCAGAACACAATCCTCGAATCGC
GCAGCATCGTCCAGGAATTCCGAAAAGAGCAAGCCTTAAAAAAAGAGGCAGATAAGGAGCTAGCCTCAGTGGACGACCAA
CTGGACCAGTCGGATCGCGAGTGGACAATTACGCTGAGAAGTATGACGGATAAGCTTAATAAGAAGATAGTCAGCGTTTT
ACAGATGGGAAAGCTGATAAACGAATTGAAGGAAGAGTTGCAAAAAAGGAATTTGATTAAAACGGGTGTCACTAAGGGCG
CTGAACCAAGTTTGGCTGGTGTTCCATCCGCTAGCACCATTTCACCATTTCAGTCCGCTTCGGATTTCCTCAACAACTTC
ATCTTTAAGAATATCAGACCAGATGACAATAAATCCATGACGAGCGTGAATAGAGAGATCACTACTAAGAAGCTGGAGAC
TCCTCTGCGATCCATTTTGATCAAATGCAAGGAGGTCGAGTCTGTTGCCATTTCCAACTCGCCAACAAAGCAAGTGCGTT
TTTCTCCCTATCCAGAGATAAGCCATATCGAAGAGGAGAAATTTGAGAAGACCGATTGGCTTTCTCCTTCAGAAGAGGCA
GGTGTCCCAAATGCGGAATTAGAAGAGGACAGTGACGAAATGGAGGCCACAGACGAAGATTTTGAGGAAATATCAGAAGA
AGAATTCGAAATGGCGCTGAAAGATGAAGGATTTGAGCAGGAGGTAAAAGTAGAAAAGTCAGAAGAGGTTTTGCATCTAG
AACAGGATAGATATGATGAGAAATCTGGCTCAGAAGTCGAGGAATCCGTATCGGATGACAAGGAATCCGGAGGGGAGGCT
TCAGGAGAGGAGGAGCCGGCTGATGCGGCCAAACAAGTAAAAATCGGCGAAAACCCGAAGACTGATGAGCAGCTATCCAA
TGAAATTTCCGATAAACCACAAATAATTAGAGTCGACACTCTCTCTCCCTTCAAAAACATATCTTCCTGGGCCAGCGACG
ATATACCCAGCACCTCCAAGGGCACTCTTAATCGTTTTACTGCAACCCAGTTTATGAACTATGGTAGCAATCGCGATGAA
AACGAGGCGCCGCCTTGCAAGCGACTAAAATTGGAGGAGGATGAGTTCCCAATGAGCCAACCAATGCCGGATTACTTTAA
GCATCCGTCGTCCACATTCAACAACTTTGATGATCAATCACTTCGATTCAGCTCGCCCCACAACAATTTTGACGATGATT
ACCTGCTGAACTTCAGCGATGATAATGATGTTACACCTACTGCCGCCTCGTACATACTT
>CO14#chrX Corolla DPGP African Populations
ATGGAAAAATATCCACTTGTCAAAGAATTTATGGGGCAAAATTGGCCAAAAGATACCAAAATGGCGCAGCTCGAGAAGGA
ACTCAAGAAAAGGAAAGAATTGATCGTCGAGGAGCAGATTGTAGGGCCGCGTTTGGAGCAGGTGCTATTCGACCTGACCT
TGGTCAAGCAGTGCGCCTTGGTAGTGGAGGATAACGGTGCCGGTATGGCACAGGCCAACACCATGATACAGGACTGTATG
TTCCAGATCACGCGAATTGAGGAGCTGCTCGAAATGGCCGGGCTGCAGGACATCCTCTACTACACGGTGCATCGCAAGGA
GCAGGAGTTCCAGCGCAAAATTAAGCTGCAGGAGGATTTGGCCGAGCAAGAGAATCAGCAGAACACAATCCTCGAATCGC
GCAGCATCGTCCAGGAATTCCGAAAAGAGCAAGCCTTAAAAAAAGAGGCAGATAAGGAGCTAGCCTCAGTGGACGACCAA
CTGGACCAGTCGGATCGCGAGTGGACAATTACGCTGAGAAGTATGACGGATAAGCTTAATAAGAAGATAGTCAGCGTTTT
ACAGATGGGAAAGCTGATAAACGAATTGAAGGAAGAGTTGCAAAAAAGGAATTTGATTAAAACGGGTGTCACTAAGGGCG
CTGAACCAAGTTTGGCTGGTGTTCCATCCGCTAGCACCATTTCACCATTTCAGTCCGCTTCGGATTTCCTCAACAACTTC
ATCTTTAAGAATATCAGACCAGATGACAATAAATCCATGACGAGCGTGAATAGAGAGATCACTACTAAGAAGCTGGAGAC
TCCTCTGCGATCCATTTTGATCAAATGCAAGGAGGTCGAGTCTGTTGCCATTTCCAACTCGCCAACAAAGCAAGTGCGTT
TTTCTCCCTATCCAGAGATAAGCCATATCGAAGAGGAGAAATTTGAGAAGACCGATTGGCTTTCTCCTTCAGAAGAGGCA
GGTGTCCCAAATGCGGAATTAGAAGAGGACAGTGACGAAATGGAGGCCACAGACGAAGATTTTGAGGAAATATCAGAAGA
AGAATTCGAAATGGCGCTGAAAGATGAAGGATTTGAGCAGGAGGTAAAAGTAGAAAAGTCAGAAGAGGTTTTGCATCTAG
AACAGGATAGATATGATGAGAAATCTGGCTCAGAAGTCGAGGAATCCGTATCGGATGACAAGGAATCCGGAGGGGAGGCT
TCAGGAGAGGAGGAGCCGGCTGATGCGGCCAAACAAGTAAAAATCGGCGAAAACCCGAAGACTGATGAGCAGCTATCCAA
TGAAATTTCCGATAAACCACAAATAATTAGAGTCGACACTCTCTCTCCCTTCAAAAACATATCTTCCTGGGCCAGCGACG
ATATACCCAGCACCTCCAAGGGCACTCTTAATCGTTTTACTGCAACCCAGTTTATGAACTATGGTAGCAATCGCGATGAA
AACGAGGCGCCGCCTTGCAAGCGACTAAAATTGGAGGAGGATGAGTTCCCAATGAGCCAACCAATGCCGGATTACTTTAA
GCATCCGTCGTCCACATTCAACAACTTTGATGATCAATCACTTCGATTCAGCTCGCCCCACAACAATTTTGACGATGATT
ACCTGCTGAACTTCAGCGATGATAATGATGTTACACCTACTGCCGCCTCGTACATACTT
>RG34#chrX Corolla DPGP African Populations
ATGGAAAAATATCCACTTGTCAAAGAATTTATGGGGCAAAATTGGCCAAAAGATACCAAAATGGCGCAGCTCGAGAAGGA
ACTCAAGAAAAGGAAAGAATTGATCGTCGAGGAGCAGATTGTAGGGCCGCGTTTGGAGCAGGTGCTATTCGACCTGACCT
TGGTCAAGCAGTGCGCCTTGGTAGTGGAGGATAACGGTGCCGGTATGGCACAGGCCAACACCATGATACAGGACTGTATG
TTCCAGATCACGCGAATTGAGGAGCTGCTCGAAATGGCCGGGCTGCAGGACATCCTCTACTACACGGTGCATCGCAAGGA
GCAGGAGTTCCAGCGCAAAATTAAGCTGCAGGAGGATTTGGCCGAGCAAGAGAATCAGCAGAACACAATCCTCGAATCGC
GCAGCATCGTCCAGGAATTCCGAAAAGAGCAAGCCTTAAAAAAAGAGGCAGATAAGGAGCTAGCCTCAGTGGACGACCAA
CTGGACCAGTCGGATCGCGAGTGGACAATTACGCTGAGAAGTATGACGGATAAGCTTAATAAGAAGATAGTCAGCGTTTT
ACAGATGGGAAAGCTGATAAACGAATTGAAGGAAGAGTTGCAAAAAAGGAATTTGATTAAAACGGGTGTCACTAAGGGCG
CTGAACCAAGTTTGGCTGGTGTTCCATCCGCTAGCACCATTTCACCATTTCAGTCCGCTTCGGATTTCCTCAACAACTTC
ATCTTTAAGAATATCAGACCAGATGACAATAAATCCATGACGAGCGTGAATAGAGAGATCACTACTAAGAAGCTGGAGAC
TCCTCTGCGATCCATTTTGATCAAATGCAAGGAGGTCGAGTCTGTTGCCATTTCCAACTCGCCAACAAAGCAAGTGCGTT
TTTCTCCCTATCCAGAGATAAGCCATATCGAAGAGGAGAAATTTGAGAAGACCGATTGGCTTTCTCCTTCAGAAGAGGCA
GGTGTCCCAAATGCGGAATTAGAAGAGGACAGTGACGAAATGGAGGCCACAGACGAAGATTTTGAGGAAATATCAGAAGA
AGAATTCGAAATGGCGCTGAAAGATGAAGGATTTGAGCAGGAGGTAAAAGTAGAAAAGTCAGAAGAGGTTTTGCATCTAG
AACAGGATAGATATGATGAGAAATCTGGCTCAGAAGTCGAGGAATCCGTATCGGATGACAAGGAATCCGGAGGGGAGGCT
TCAGGAGAGGAGGAGCCGGCTGATGCGGCCAAACAAGTAAAAATCGGCGAAAACCCGAAGACTGATGAGCAGCTATCCAA
TGAAATTTCCGATAAACCACAAATAATTAGAGTCGACACTCTCTCTCCCTTCAAAAACATATCTTCCTGGGCCAGCGACG
ATATACCCAGCACCTCCAAGGGCACTCTTAATCGTTTTACTGCAACCCAGTTTATGAACTATGGTAGCAATCGCGATGAA
AACGAGGCGCCGCCTTGCAAGCGACTAAAATTGGAGGAGGATGAGTTCCCAATGAGCCAACCAATGCCGGATTACTTTAA
GCATCCGTCGTCCACATTCAACAACTTTGATGATCAATCACTTCGATTCAGCTCGCCCCACAACAATTTTGACGATGATT
ACCTGCTGAACTTCAGCGATGATAATGATGTTACACCTACTGCCGCCTCGTACATACTT
>KT6#chrX Corolla DPGP African Populations
ATGGAAAAATATCCACTTGTCAAAGAATTTATGGGGCAAAATTGGCCAAAAGATACCAAAATGGCGCAGCTCGAGAAGGA
ACTCAAGAAAAGGAAAGAATTGATCGTCGAGGAGCAGATTGTAGGGCCGCGTTTGGAGCAGGTGCTATTCGACCTGACCT
TGGTCAAGCAGTGCGCCTTGGTAGTGGAGGATAACGGTGCCGGTATGGCACAGGCCAACACCATGATACAGGACTGTATG
TTCCAGATCACGCGAATTGAGGAGCTGCTCGAAATGGCCGGGCTGCAGGACATCCTCTACTACACGGTGCATCGCAAGGA
GCAGGAGTTCCAGCGCAAAATTAAGCTGCAGGAGGATTTGGCCGAGCAAGAGAATCAGCAGAACACAATCCTCGAATCGC
GCAGCATCGTCCAGGAATTCCGAAAAGAGCAAGCCTTAAAAAAAGAGGCAGATAAGGAGCTAGCCTCAGTGGACGACCAA
CTGGACCAGTCGGATCGCGAGTGGACAATTACGCTGAGAAGTATGACGGATAAGCTTAATAAGAAGATAGTCAGCGTTTT
ACAGATGGGAAAGCTGATAAACGAATTGAAGGAAGAGTTGCAAAAAAGGAATTTGATTAAAACGGGTGTCACTAAGGGCG
[truncated: 292,428 more chars]
