# Supplementary material for: Holding it together: rapid evolution and positive selection in the synaptonemal complex of Drosophila
Source: BMC Evol Biol. 2016 May 5;16:91. doi: 10.1186/s12862-016-0670-8 (PMC4857336; doi:10.1186/s12862-016-0670-8)
Supplement: Additional file 4: — Aligned D. melanogaster population sequences from the Drosophila Genetics Reference Panel (DGRP). Sequences were aligned to D. simulans and D. yakuba. Sequences that did not align or were missing data were removed prior to the MK tests. (TXT 929 kb) [file 12862_2016_670_MOESM4_ESM.txt]

>Line129_Chr2L C(2)M DGRP North Carolina Population
ATGAGCTTGAATTTATATGAGAGCAACATCCTTAATTCCTGCTGGAAAGCGGGAGGGCGCAAACCGAGGAAATCGGCATT
TGGCCAACTTAATCGAAATGAGATCGCTGATGTGGATGTAGTCGCCTGCTGCAAGCAAATCACCGAATTAATTGAGGAAA
ATGCATTAAGAAAACGATCCAATGTTTTGGCCGCAAGAAACCGGCAAAATGTTATTTTCAAGGACATTTCCCGCTTGGTT
TTTGGAGTTGCGGATATTTTTAGATGCCAAGTGGATCTACTTTTGGGGGACACGAAGGTATTACTTGACCAATGTACACG
TACCAACTTGGATTACGTTCTCACCACAACAAAATCCGTAGTGGTCAACAAATCAGAGATTCGAATCCAACGCAAAGGAA
AGCGGGTGATCACCAAGAAATCTAAAGTAACAGTATCAAAACGTCCCAGACTGCAGGAATCGGATCTATTGGATGAATTC
TCACATGAATACTACGAGAAGATGCTATCCGAATGCCAGATGTGGCAAACGGAGTGCACACAACAGGTGGTGGAGGACCT
GAACGAGTCTATTGAACAACCCCGGAGTTGCACTCAGTCAAAGTCGTATCATTCCATTACAATCACCGAAGAGATTGAAC
TTCCCGAAGATCATAGCTTAATTATGCCATCAAATGGTTTTGGCGAAGCCGAGGGCGCGGACTTAACCATTTTTCAAGAG
CTTTACCCCAAAGATGGCACACGGAACTCACTAAAGCGACACTCAATAGCTCAGGATCCAACTGACATCTTACCGGATAA
AATGCCCAGATTGGATGATTGCGATGTTTTCCAAGCTGACAATGCTATCATGACCCAAATCTTTCCGCATAACATTGAAC
CAGCTGAAGTAACTCAGATAGTTTGTGAACCGTCGTTGCCATCCGTTTTAAATTCTTTTGGAGAAATAACATTTAGCCAC
CCGAAAAATCGGAAAAGAAAGCTAATAGTAGACAAACGAATTGAATACACCCGGGAGCAGCTGGTGAAGCATAGACAGAA
ATATATGGAAGAATACCTTTCAAGGAATGTGATAGTGCCAAAATCCTCGGATTTACGGAAACCCCCTAAGGAACTTCTCT
GTAAACTGTATAATAATGTAAGTTTTTTAGCTCTTCATAACTCCGGACCTAAGCTCAGTAATGAAGAAAAGGAATTCGAG
GCAGAAAACACATTGAGAACCATATTTGGCTGCGAGTTTACCGAGAATCTTTCTAAAGAGATATTTGTGCGACCATCGCA
GGCTACAAAATGTAGGGATAAAGCGGCACATATCTATCAGCCCGAACCGCTTGAAGTGGACTGTGTGCAACCTCAACTTC
AGCCACGTGATGTAAATCAGAATTATCATAATGAAATGAATGAGCACGGCATATACCGTGAGGATAATCATGATGATACC
TACAGCGTAATGATGAGTCTCTTAAGCATTTGGCGTAATAATCCGAAAATCACGGGAATCGATGCCATTGATTTTATAAA
AACGTTTGATAGTCGCATCAAGGCTTCGTTAGCCTTTCTCCATTTGTTGTATCTTGTTCGAGACCATTTTATAGAGATAT
CAAAGCGAGCTAATTCGCTGGAAATGTACCAAATTACTCTTGGCAAAGAGTCCGCTAAGCTAATAGACAATCTTATGCTG
AGTGAGACT
>Line21_Chr2L C(2)M DGRP North Carolina Population
ATGAGCTTGAATTTATATGAGAGCAACATCCTTAATTCCTGCTGGAAAGCGGGAGGGCGCAAACCGAGGAAATCGGCATT
TGGCCAACTTAATCGAAATGAGATCGCTGATGTGGATGTAGTCGCCTGCTGCAAGCAAATCACCGAATTAATTGAGGAAA
ATGCATTAAGAAAACGATCCAATGTTTTGGCCGCAAGAAACCGGCAAAATGTTATTTTCAAGGACATTTCCCGCTTGGTT
TTTGGAGTTGCGGATATTTTTAGATGCCAAGTGGATCTACTTTTGGGGGACACGAAGGTATTACTTGACCAATGTACACG
TACCAACTTGGATTACGTTCTCACCACAACAAAATCCGTAGTGGTCAACAAATCAGAGATTCGAATCCAACGCAAAGGAA
AGCGGGTGATCACCAAGAAATCTAAAGTAACAGTATCAAAACGTCCCAGACTGCAGGAATCGGATCTATTGGATGAATTC
TCACATGAATACTACGAGAAGATGCTATCCGAATGCCAGATGTGGCAAACGGAGTGCACACAACAGGTGGTGGAGGACCT
GAACGAGTCTATTGAACAACCCCGGAGTTGCACTCAGTCAAAGTCGTATCATTCCATTACAATCACCGAAGAGATTGAAC
TTCCCGAAGATCATAGCTTAATTATGCCATCAAATGGTTTTGGCGAAGCCGAGGGCGCGGACTTAACCATTTTTCAAGAG
CTTTACCCCAAAGATGGCACACGGAACTCACTAAAGCGACACTCAATAGCTCAGGATCCAACTGACATCTTACCGGATAA
AATGCCCAGATTGGATGATTGCGATGTTTTCCAAGCTGACAATGCTATCATGACCCAAATCTTTCCGCATAACATTGAAC
CAGCTGAAGTAACTCAGATAGTTTGTGAACCGTCGTTGCCATCCGTTTTAAATTCTTTTGGAGAAATAACATTTAGCCAC
CCGAAAAATCGGAAAAGAAAGCTAATAGTAGACAAACGAATTGAATACACCCGGGAGCAGCTGGTGAAGCATAGACAGAA
ATATATGGAAGAATACCTTTCAAGGAATGTGATAGTGCCAAAATCCTCGGATTTACGGAAACCCCCTAAGGAACTTCTCT
GTAAACTGTATAATAATGTAAGTTTTTTAGCTCTTCATAACTCCGGACCTAAGCTCAGTAATGAAGAAAAGGAATTCGAG
GCAGAAAACACATTGAGAACCATATTTGGCTGCGAGTTTACCGAGAATCTTTCTAAAGAGATATTTGTGCGACCATCGCA
GGCTACAAAATGTAGGGATAAAGCGGCACATATCTATCAGCCCGAACCGCTTGAAGTGGACTGTGTGCAACCTCAACTTC
AGCCACGTGATGTAAATCAGAATTATCATAATGAAATGAATGAGCACGGCATATACCGTGAGGATAATCATGATGATACC
TACAGCGTAATGATGAGTCTCTTAAGCATTTGGCGTAATAATCCGAAAATCACGGGAATCGATGCCATTGATTTTATAAA
AACGTTTGATAGTCGCATCAAGGCTTCGTTAGCCTTTCTCCATTTGTTGTATCTTGTTCGAGACCATTTTATAGAGATAT
CAAAGCGAGCTAATTCGCTGGAAATGTACCAAATTACTCTTGGCAAAGAGTCCGCTAAGCTAATAGACAATCTTATGCTG
AGTGAGACT
>Line235_Chr2L C(2)M DGRP North Carolina Population
ATGAGCTTGAATTTATATGAGAGCAACATCCTTAATTCCTGCTGGAAAGCGGGAGGGCGCAAACCGAGGAAATCGGCATT
TGGCCAACTTAATCGAAATGAGATCGCTGATGTGGATGTAGTCGCCTGCTGCAAGCAAATCACCGAATTAATTGAGGAAA
ATGCATTAAGAAAACGATCCAATGTTTTGGCCGCAAGAAACCGGCAAAATGTTATTTTCAAGGACATTTCCCGCTTGGTT
TTTGGAGTTGCGGATATTTTTAGATGCCAAGTGGATCTACTTTTGGGGGACACGAAGGTATTACTTGACCAATGTACACG
TACCAACTTGGATTACGTTCTCACCACAACAAAATCCGTAGTGGTCAACAAATCAGAGATTCGAATCCAACGCAAAGGAA
AGCGGGTGATCACCAAGAAATCTAAAGTAACAGTATCAAAACGTCCCAGACTGCAGGAATCGGATCTATTGGATGAATTC
TCACATGAATACTACGAGAAGATGCTATCCGAATGCCAGATGTGGCAAACGGAGTGCACACAACAGGTGGTGGAGGACCT
GAACGAGTCTATTGAACAACCCCGGAGTTGCACTCAGTCAAAGTCGTATCATTCCATTACAATCACCGAAGAGATTGAAC
TTCCCGAAGATCATAGCTTAATTATGCCATCAAATGGTTTTGGCGAAGCCGAGGGCGCGGACTTAACCATTTTTCAAGAG
CTTTACCCCAAAGATGGCACACGGAACTCACTAAAGCGACACTCAATAGCTCAGGATCCAACTGACATCTTACCGGATAA
AATGCCCAGATTGGATGATTGCGATGTTTTCCAAGCTGACAATGCTATCATGACCCAAATCTTTCCGCATAACATTGAAC
CAGCTGAAGTAACTCAGATAGTTTGTGAACCGTCGTTGCCATCCGTTTTAAATTCTTTTGGAGAAATAACATTTAGCCAC
CCGAAAAATCGGAAAAGAAAGCTAATAGTAGACAAACGAATTGAATACACCCGGGAGCAGCTGGTGAAGCATAGACAGAA
ATATATGGAAGAATACCTTTCAAGGAATGTGATAGTGCCAAAATCCTCGGATTTACGGAAACCCCCTAAGGAACTTCTCT
GTAAACTGTATAATAATGTAAGTTTTTTAGCTCTTCATAACTCCGGACCTAAGCTCAGTAATGAAGAAAAGGAATTCGAG
GCAGAAAACACATTGAGAACCATATTTGGCTGCGAGTTTACCGAGAATCTTTCTAAAGAGATATTTGTGCGACCATCGCA
GGCTACAAAATGTAGGGATAAAGCGGCACATATCTATCAGCCCGAACCGCTTGAAGTGGACTGTGTGCAACCTCAACTTC
AGCCACGTGATGTAAATCAGAATTATCATAATGAAATGAATGAGCACGGCATATACCGTGAGGATAATCATGATGATACC
TACAGCGTAATGATGAGTCTCTTAAGCATTTGGCGTAATAATCCGAAAATCACGGGAATCGATGCCATTGATTTTATAAA
AACGTTTGATAGTCGCATCAAGGCTTCGTTAGCCTTTCTCCATTTGTTGTATCTTGTTCGAGACCATTTTATAGAGATAT
CAAAGCGAGCTAATTCGCTGGAAATGTACCAAATTACTCTTGGCAAAGAGTCCGCTAAGCTAATAGACAATCTTATGCTG
AGTGAGACT
>Line239_Chr2L C(2)M DGRP North Carolina Population
ATGAGCTTGAATTTATATGAGAGCAACATCCTTAATTCCTGCTGGAAAGCGGGAGGGCGCAAACCGAGGAAATCGGCATT
TGGCCAACTTAATCGAAATGAGATCGCTGATGTGGATGTAGTCGCCTGCTGCAAGCAAATCACCGAATTAATTGAGGAAA
ATGCATTAAGAAAACGATCCAATGTTTTGGCCGCAAGAAACCGGCAAAATGTTATTTTCAAGGACATTTCCCGCTTGGTT
TTTGGAGTTGCGGATATTTTTAGATGCCAAGTGGATCTACTTTTGGGGGACACGAAGGTATTACTTGACCAATGTACACG
TACCAACTTGGATTACGTTCTCACCACAACAAAATCCGTAGTGGTCAACAAATCAGAGATTCGAATCCAACGCAAAGGAA
AGCGGGTGATCACCAAGAAATCTAAAGTAACAGTATCAAAACGTCCCAGACTGCAGGAATCGGATCTATTGGATGAATTC
TCACATGAATACTACGAGAAGATGCTATCCGAATGCCAGATGTGGCAAACGGAGTGCACACAACAGGTGGTGGAGGACCT
GAACGAGTCTATTGAACAACCCCGGAGTTGCACTCAGTCAAAGTCGTATCATTCCATTACAATCACCGAAGAGATTGAAC
TTCCCGAAGATCATAGCTTAATTATGCCATCAAATGGTTTTGGCGAAGCCGAGGGCGCGGACTTAACCATTTTTCAAGAG
CTTTACCCCAAAGATGGCACACGGAACTCACTAAAGCGACACTCAATAGCTCAGGATCCAACTGACATCTTACCGGATAA
AATGCCCAGATTGGATGATTGCGATGTTTTCCAAGCTGACAATGCTATCATGACCCAAATCTTTCCGCATAACATTGAAC
CAGCTGAAGTAACTCAGATAGTTTGTGAACCGTCGTTGCCATCCGTTTTAAATTCTTTTGGAGAAATAACATTTAGCCAC
CCGAAAAATCGGAAAAGAAAGCTAATAGTAGACAAACGAATTGAATACACCCGGGAGCAGCTGGTGAAGCATAGACAGAA
ATATATGGAAGAATACCTTTCAAGGAATGTGATAGTGCCAAAATCCTCGGATTTACGGAAACCCCCTAAGGAACTTCTCT
GTAAACTGTATAATAATGTAAGTTTTTTAGCTCTTCATAACTCCGGACCTAAGCTCAGTAATGAAGAAAAGGAATTCGAG
GCAGAAAACACATTGAGAACCATATTTGGCTGCGAGTTTACCGAGAATCTTTCTAAAGAGATATTTGTGCGACCATCGCA
GGCTACAAAATGTAGGGATAAAGCGGCACATATCTATCAGCCCGAACCGCTTGAAGTGGACTGTGTGCAACCTCAACTTC
AGCCACGTGATGTAAATCAGAATTATCATAATGAAATGAATGAGCACGGCATATACCGTGAGGATAATCATGATGATACC
TACAGCGTAATGATGAGTCTCTTAAGCATTTGGCGTAATAATCCGAAAATCACGGGAATCGATGCCATTGATTTTATAAA
AACGTTTGATAGTCGCATCAAGGCTTCGTTAGCCTTTCTCCATTTGTTGTATCTTGTTCGAGACCATTTTATAGAGATAT
CAAAGCGAGCTAATTCGCTGGAAATGTACCAAATTACTCTTGGCAAAGAGTCCGCTAAGCTAATAGACAATCTTATGCTG
AGTGAGACT
>Line256_Chr2L C(2)M DGRP North Carolina Population
ATGAGCTTGAATTTATATGAGAGCAACATCCTTAATTCCTGCTGGAAAGCGGGAGGGCGCAAACCGAGGAAATCGGCATT
TGGCCAACTTAATCGAAATGAGATCGCTGATGTGGATGTAGTCGCCTGCTGCAAGCAAATCACCGAATTAATTGAGGAAA
ATGCATTAAGAAAACGATCCAATGTTTTGGCCGCAAGAAACCGGCAAAATGTTATTTTCAAGGACATTTCCCGCTTGGTT
TTTGGAGTTGCGGATATTTTTAGATGCCAAGTGGATCTACTTTTGGGGGACACGAAGGTATTACTTGACCAATGTACACG
TACCAACTTGGATTACGTTCTCACCACAACAAAATCCGTAGTGGTCAACAAATCAGAGATTCGAATCCAACGCAAAGGAA
AGCGGGTGATCACCAAGAAATCTAAAGTAACAGTATCAAAACGTCCCAGACTGCAGGAATCGGATCTATTGGATGAATTC
TCACATGAATACTACGAGAAGATGCTATCCGAATGCCAGATGTGGCAAACGGAGTGCACACAACAGGTGGTGGAGGACCT
GAACGAGTCTATTGAACAACCCCGGAGTTGCACTCAGTCAAAGTCGTATCATTCCATTACAATCACCGAAGAGATTGAAC
TTCCCGAAGATCATAGCTTAATTATGCCATCAAATGGTTTTGGCGAAGCCGAGGGCGCGGACTTAACCATTTTTCAAGAG
CTTTACCCCAAAGATGGCACACGGAACTCACTAAAGCGACACTCAATAGCTCAGGATCCAACTGACATCTTACCGGATAA
AATGCCCAGATTGGATGATTGCGATGTTTTCCAAGCTGACAATGCTATCATGACCCAAATCTTTCCGCATAACATTGAAC
CAGCTGAAGTAACTCAGATAGTTTGTGAACCGTCGTTGCCATCCGTTTTAAATTCTTTTGGAGAAATAACATTTAGCCAC
CCGAAAAATCGGAAAAGAAAGCTAATAGTAGACAAACGAATTGAATACACCCGGGAGCAGCTGGTGAAGCATAGACAGAA
ATATATGGAAGAATACCTTTCAAGGAATGTGATAGTGCCAAAATCCTCGGATTTACGGAAACCCCCTAAGGAACTTCTCT
GTAAACTGTATAATAATGTAAGTTTTTTAGCTCTTCATAACTCCGGACCTAAGCTCAGTAATGAAGAAAAGGAATTCGAG
GCAGAAAACACATTGAGAACCATATTTGGCTGCGAGTTTACCGAGAATCTTTCTAAAGAGATATTTGTGCGACCATCGCA
GGCTACAAAATGTAGGGATAAAGCGGCACATATCTATCAGCCCGAACCGCTTGAAGTGGACTGTGTGCAACCTCAACTTC
AGCCACGTGATGTAAATCAGAATTATCATAATGAAATGAATGAGCACGGCATATACCGTGAGGATAATCATGATGATACC
TACAGCGTAATGATGAGTCTCTTAAGCATTTGGCGTAATAATCCGAAAATCACGGGAATCGATGCCATTGATTTTATAAA
AACGTTTGATAGTCGCATCAAGGCTTCGTTAGCCTTTCTCCATTTGTTGTATCTTGTTCGAGACCATTTTATAGAGATAT
CAAAGCGAGCTAATTCGCTGGAAATGTACCAAATTACTCTTGGCAAAGAGTCCGCTAAGCTAATAGACAATCTTATGCTG
AGTGAGACT
>Line318_Chr2L C(2)M DGRP North Carolina Population
ATGAGCTTGAATTTATATGAGAGCAACATCCTTAATTCCTGCTGGAAAGCGGGAGGGCGCAAACCGAGGAAATCGGCATT
TGGCCAACTTAATCGAAATGAGATCGCTGATGTGGATGTAGTCGCCTGCTGCAAGCAAATCACCGAATTAATTGAGGAAA
ATGCATTAAGAAAACGATCCAATGTTTTGGCCGCAAGAAACCGGCAAAATGTTATTTTCAAGGACATTTCCCGCTTGGTT
TTTGGAGTTGCGGATATTTTTAGATGCCAAGTGGATCTACTTTTGGGGGACACGAAGGTATTACTTGACCAATGTACACG
TACCAACTTGGATTACGTTCTCACCACAACAAAATCTGTAGTGGTCAACAAATCAGAGATTCGAATCCAACGCAAAGGAA
AGCGGGTGATCACCAAGAAATCTAAAGTAACAGTATCAAAACGTCCCAGACTGCAGGAATCGGATCTGTTGGATGAATTC
TCACATGAATACTACGAGAAGATGCTATCCGAATGCCAGATGTGGCAAACGGAGTGCACACAACAGGTGGTGGAGGACCT
GAACGAGTCTATTGAACAACCCCGGAGTTGCACTCAGTCAAAGTCGTATCATTCCATTACAATCACCGAAGAGATTGAAC
TTCCCGAAGATCATAGCTTAATTATGCCATCAAATGGTTTTGGCGAAGCCGAGGGCGCGGACTTAACCATTTTTCAAGAG
CTTTACCCCAAAGATGGCACACGGAACTCACTAAAGCGACACTCAATAGCTCAGGATCCAACTGACATCTTACCGGATAA
AATGCCCAGATTGGATGATTGCGATGTTTTCCAAGCTGACAATGCTATCATGACCCAAATCTTTCCGCATAACATTGAAC
CAGCTGAAGTAACTCAGATAGTTTGTGAACCGTCGTTGCCATCCGTTTTAAATTCTTTTGGAGAAATAACATTTAGCCAC
CCGAAAAATCGGAAAAGAAAGCTAATAGTAGACAAACGAATTGAATACACCCGGGAGCAGCTGGTGAAGCATAGACAGAA
ATATATGGAAGAATACCTTTCAAGGAATGTGATAGTGCCAAAATCCTCGGATTTACGGAAACCCCCTAAGGAACTTCTCT
GTAAACTGTATAATAATGTAAGTTTTTTAGCTCTTCATAACTCCGGACCTAAGCTCAGTAATGAAGAAAAGGAATTCGAG
GCAGAAAACACATTGAGAACCATATTTGGCTGCGAGTTTACCGAGAATCTTTCTAAAGAGATATTTGTGCGACCATCGCA
GGCTACAAAATGTAGGGATAAAGCGGCACATATCTATCAGCCCGAACCGCTTGAAGTGGACTGTGTGCAACCTCAACTTC
AGCCACGTGATGTAAATCAGAATTATCATAATGAAATGAATGAGCACGGCATATACCGTGAGGATAATCATGATGATACC
TACAGCGTAATGATGAGTCTCTTAAGCATTTGGCGTAATAATCCGAAAATCACGGGAATCGATGCCATTGATTTTATAAA
AACGTTTGATAGTCGCATCAAGGCTTCGTTAGCCTTTCTCCATTTGTTGTATCTTGTTCGAGACCATTTTATAGAGATAT
CAAAGCGAGCTAATTCGCTGGAAATGTACCAGATTACTCTTGGCAAAGAATCCGCTAAGCTAATAGACAATCTTATGCTG
AGTGAGACT
>Line332_Chr2L C(2)M DGRP North Carolina Population
ATGAGCTTGAATTTATATGAGAGCAACATCCTTAATTCCTGCTGGAAAGCGGGAGGGCGCAAACCGAGGAAATCGGCATT
TGGCCAACTTAATCGAAATGAGATCGCTGATGTGGATGTAGTCGCCTGCTGCAAGCAAATCACCGAATTAATTGAGGAAA
ATGCATTAAGAAAACGATCCAATGTTTTGGCCGCAAGAAACCGGCAAAATGTTATTTTCAAGGACATTTCCCGCTTGGTT
TTTGGAGTTGCGGATATTTTTAGATGCCAAGTGGATCTACTTTTGGGGGACACGAAGGTATTACTTGACCAATGTACACG
TACCAACTTGGATTACGTTCTCACCACAACAAAATCCGTAGTGGTCAACAAATCAGAGATTCGAATCCAACGCAAAGGAA
AGCGGGTGATCACCAAGAAATCTAAAGTAACAGTATCAAAACGTCCCAGACTGCAGGAATCGGATCTATTGGATGAATTC
TCACATGAATACTACGAGAAGATGCTATCCGAATGCCAGATGTGGCAAACGGAGTGCACACAACAGGTGGTGGAGGACCT
GAACGAGTCTATTGAACAACCCCGGAGTTGCACTCAGTCAAAGTCGTATCATTCCATTACAATCACCGAAGAGATTGAAC
TTCCCGAAGATCATAGCTTAATTATGCCATCAAATGGTTTTGGCGAAGCCGAGGGCGCGGACTTAACCATTTTTCAAGAG
CTTTACCCCAAAGATGGCACACGGAACTCACTAAAGCGACACTCAATAGCTCAGGATCCAACTGACATCTTACCGGATAA
AATGCCCAGATTGGATGATTGCGATGTTTTCCAAGCTGACAATGCTATCATGACCCAAATCTTTCCGCATAACATTGAAC
CAGCTGAAGTAACTCAGATAGTTTGTGAACCGTCGTTGCCATCCGTTTTAAATTCTTTTGGAGAAATAACATTTAGCCAC
CCGAAAAATCGGAAAAGAAAGCTAATAGTAGACAAACGAATTGAATACACCCGGGAGCAGCTGGTGAAGCATAGACAGAA
ATATATGGAAGAATACCTTTCAAGGAATGTGATAGTGCCAAAATCCTCGGATTTACGGAAACCCCCTAAGGAACTTCTCT
GTAAACTGTATAATAATGTAAGTTTTTTAGCTCTTCATAACTCCGGACCTAAGCTCAGTAATGAAGAAAAGGAATTCGAG
GCAGAAAACACATTGAGAACCATATTTGGCTGCGAGTTTACCGAGAATCTTTCTAAAGAGATATTTGTGCGACCATCGCA
GGCTACAAAATGTAGGGATAAAGCGGCACATATCTATCAGCCCGAACCGCTTGAAGTGGACTGTGTGCAACCTCAACTTC
AGCCACGTGATGTAAATCAGAATTATCATAATGAAATGAATGAGCACGGCATATACCGTGAGGATAATCATGATGATACC
TACAGCGTAATGATGAGTCTCTTAAGCATTTGGCGTAATAATCCGAAAATCACGGGAATCGATGCCATTGATTTTATAAA
AACGTTTGATAGTCGCATCAAGGCTTCGTTAGCCTTTCTCCATTTGTTGTATCTTGTTCGAGACCATTTTATAGAGATAT
CAAAGCGAGCTAATTCGCTGGAAATGTACCAAATTACTCTTGGCAAAGAGTCCGCTAAGCTAATAGACAATCTTATGCTG
AGTGAGACT
>Line362_Chr2L C(2)M DGRP North Carolina Population
ATGAGCTTGAATTTATATGAGAGCAACATCCTTAATTCCTGCTGGAAAGCGGGAGGGCGCAAACCGAGGAAATCGGCATT
TGGCCAACTTAATCGAAATGAGATCGCTGATGTGGATGTAGTCGCCTGCTGCAAGCAAATCACCGAATTAATTGAGGAAA
ATGCATTAAGAAAACGATCCAATGTTTTGGCCGCAAGAAACCGGCAAAATGTTATTTTCAAGGACATTTCCCGCTTGGTT
TTTGGAGTTGCGGATATTTTTAGATGCCAAGTGGATCTACTTTTGGGGGACACGAAGGTATTACTTGACCAATGTACACG
TACCAACTTGGATTACGTTCTCACCACAACAAAATCCGTAGTGGTCAACAAATCAGAGATTCGAATCCAACGCAAAGGAA
AGCGGGTGATCACCAAGAAATCTAAAGTAACAGTATCAAAACGTCCCAGACTGCAGGAATCGGATCTATTGGATGAATTC
TCACATGAATACTACGAGAAGATGCTATCCGAATGCCAGATGTGGCAAACGGAGTGCACACAACAGGTGGTGGAGGACCT
GAACGAGTCTATTGAACAACCCCGGAGTTGCACTCAGTCAAAGTCGTATCATTCCATTACAATCACCGAAGAGATTGAAC
TTCCCGAAGATCATAGCTTAATTATGCCATCAAATGGTTTTGGCGAAGCCGAGGGCGCGGACTTAACCATTTTTCAAGAG
CTTTACCCCAAAGATGGCACACGGAACTCACTAAAGCGACACTCAATAGCTCAGGATCCAACTGACATCTTACCGGATAA
AATGCCCAGATTGGATGATTGCGATGTTTTCCAAGCTGACAATGCTATCATGACCCAAATCTTTCCGCATAACATTGAAC
CAGCTGAAGTAACTCAGATAGTTTGTGAACCGTCGTTGCCATCCGTTTTAAATTCTTTTGGAGAAATAACATTTAGCCAC
CCGAAAAATCGGAAAAGAAAGCTAATAGTAGACAAACGAATTGAATACACCCGGGAGCAGCTGGTGAAGCATAGACAGAA
ATATATGGAAGAATACCTTTCAAGGAATGTGATAGTGCCAAAATCCTCGGATTTACGGAAACCCCCTAAGGAACTTCTCT
GTAAACTGTATAATAATGTAAGTTTTTTAGCTCTTCATAACTCCGGACCTAAGCTCAGTAATGAAGAAAAGGAATTCGAG
GCAGAAAACACATTGAGAACCATATTTGGCTGCGAGTTTACCGAGAATCTTTCTAAAGAGATATTTGTGCGACCATCGCA
GGCTACAAAATGTAGGGATAAAGCGGCACATATCTATCAGCCCGAACCGCTTGAAGTGGACTGTGTGCAACCTCAACTTC
AGCCACGTGATGTAAATCAGAATTATCATAATGAAATGAATGAGCACGGCATATACCGTGAGGATAATCATGATGATACC
TACAGCGTAATGATGAGTCTCTTAAGCATTTGGCGTAATAATCCGAAAATCACGGGAATCGATGCCATTGATTTTATAAA
AACGTTTGATAGTCGCATCAAGGCTTCGTTAGCCTTTCTCCATTTGTTGTATCTTGTTCGAGACCATTTTATAGAGATAT
CAAAGCGAGCTAATTCGCTGGAAATGTACCAAATTACTCTTGGCAAAGAGTCCGCTAAGCTAATAGACAATCTTATGCTG
AGTGAGACT
>Line365_Chr2L C(2)M DGRP North Carolina Population
ATGAGCTTGAATTTATATGAGAGCAACATCCTTAATTCCTGCTGGAAAGCGGGAGGGCGCAAACCGAGGAAATCGGCATT
TGGCCAACTTAATCGAAATGAGATCGCTGATGTGGATGTAGTCGCCTGCTGCAAGCAAATCACCGAATTAATTGAGGAAA
ATGCATTAAGAAAACGATCCAATGTTTTGGCCGCAAGAAACCGGCAAAATGTTATTTTCAAGGACATTTCCCGCTTGGTT
TTTGGAGTTGCGGATATTTTTAGATGCCAAGTGGATCTACTTTTGGGGGACACGAAGGTATTACTTGACCAATGTACACG
TACCAACTTGGATTACGTTCTCACCACAACAAAATCCGTAGTGGTCAACAAATCAGAGATTCGAATCCAACGCAAAGGAA
AGCGGGTGATCACCAAGAAATCTAAAGTAACAGTATCAAAACGTCCCAGACTGCAGGAATCGGATCTATTGGATGAATTC
TCACATGAATACTACGAGAAGATGCTATCCGAATGCCAGATGTGGCAAACGGAGTGCACACAACAGGTGGTGGAGGACCT
GAACGAGTCTATTGAACAACCCCGGAGTTGCACTCAGTCAAAGTCGTATCATTCCATTACAATCACCGAAGAGATTGAAC
TTCCCGAAGATCATAGCTTAATTATGCCATCAAATGGTTTTGGCGAAGCCGAGGGCGCGGACTTAACCATTTTTCAAGAG
CTTTACCCCAAAGATGGCACACGGAACTCACTAAAGCGACACTCAATAGCTCAGGATCCAACTGACATCTTACCGGATAA
AATGCCCAGATTGGATGATTGCGATGTTTTCCAAGCTGACAATGCTATCATGACCCAAATCTTTCCGCATAACATTGAAC
CAGCTGAAGTAACTCAGATAGTTTGTGAACCGTCGTTGCCATCCGTTTTAAATTCTTTTGGAGAAATAACATTTAGCCAC
CCGAAAAATCGGAAAAGAAAGCTAATAGTAGACAAACGAATTGAATACACCCGGGAGCAGCTGGTGAAGCATAGACAGAA
ATATATGGAAGAATACCTTTCAAGGAATGTGATAGTGCCAAAATCCTCGGATTTACGGAAACCCCCTAAGGAACTTCTCT
GTAAACTGTATAATAATGTAAGTTTTTTAGCTCTTCATAACTCCGGACCTAAGCTCAGTAATGAAGAAAAGGAATTCGAG
GCAGAAAACACATTGAGAACCATATTTGGCTGCGAGTTTACCGAGAATCTTTCTAAAGAGATATTTGTGCGACCATCGCA
GGCTACAAAATGTAGGGATAAAGCGGCACATATCTATCAGCCCGAACCGCTTGAAGTGGACTGTGTGCAACCTCAACTTC
AGCCACGTGATGTAAATCAGAATTATCATAATGAAATGAATGAGCACGGCATATACCGTGAGGATAATCATGATGATACC
TACAGCGTAATGATGAGTCTCTTAAGCATTTGGCGTAATAATCCGAAAATCACGGGAATCGATGCCATTGATTTTATAAA
AACGTTTGATAGTCGCATCAAGGCTTCGTTAGCCTTTCTCCATTTGTTGTATCTTGTTCGAGACCATTTTATAGAGATAT
CAAAGCGAGCTAATTCGCTGGAAATGTACCAAATTACTCTTGGCAAAGAGTCCGCTAAGCTAATAGACAATCTTATGCTG
AGTGAGACT
>Line379_Chr2L C(2)M DGRP North Carolina Population
ATGAGCTTGAATTTATATGAGAGCAACATCCTTAATTCCTGCTGGAAAGCGGGAGGGCGCAAACCGAGGAAATCGGCATT
TGGCCAACTTAATCGAAATGAGATCGCTGATGTGGATGTAGTCGCCTGCTGCAAGCAAATCACCGAATTAATTGAGGAAA
ATGCATTAAGAAAACGATCCAATGTTTTGGCCGCAAGAAACCGGCAAAATGTTATTTTCAAGGACATTTCCCGCTTGGTT
TTTGGAGTTGCGGATATTTTTAGATGCCAAGTGGATCTACTTTTGGGGGACACGAAGGTATTACTTGACCAATGTACACG
TACCAACTTGGATTACGTTCTCACCACAACAAAATCCGTAGTGGTCAACAAATCAGAGATTCGAATCCAACGCAAAGGAA
AGCGGGTGATCACCAAGAAATCTAAAGTAACAGTATCAAAACGTCCCAGACTGCAGGAATCGGATCTATTGGATGAATTC
TCACATGAATACTACGAGAAGATGCTATCCGAATGCCAGATGTGGCAAACGGAGTGCACACAACAGGTGGTGGAGGACCT
GAACGAGTCTATTGAACAACCCCGGAGTTGCACTCAGTCAAAGTCGTATCATTCCATTACAATCACCGAAGAGATTGAAC
TTCCCGAAGATCATAGCTTAATTATGCCATCAAATGGTTTTGGCGAAGCCGAGGGCGCGGACTTAACCATTTTTCAAGAG
CTTTACCCCAAAGATGGCACACGGAACTCACTAAAGCGACACTCAATAGCTCAGGATCCAACTGACATCTTACCGGATAA
AATGCCCAGATTGGATGATTGCGATGTTTTCCAAGCTGACAATGCTATCATGACCCAAATCTTTCCGCATAACATTGAAC
CAGCTGAAGTAACTCAGATAGTTTGTGAACCGTCGTTGCCATCCGTTTTAAATTCTTTTGGAGAAATAACATTTAGCCAC
CCGAAAAATCGGAAAAGAAAGCTAATAGTAGACAAACGAATTGAATACACCCGGGAGCAGCTGGTGAAGCATAGACAGAA
ATATATGGAAGAATACCTTTCAAGGAATGTGATAGTGCCAAAATCCTCGGATTTACGGAAACCCCCTAAGGAACTTCTCT
GTAAACTGTATAATAATGTAAGTTTTTTAGCTCTTCATAACTCCGGACCTAAGCTCAGTAATGAAGAAAAGGAATTCGAG
GCAGAAAACACATTGAGAACCATATTTGGCTGCGAGTTTACCGAGAATCTTTCTAAAGAGATATTTGTGCGACCATCGCA
GGCTACAAAATGTAGGGATAAAGCGGCACATATCTATCAGCCCGAACCGCTTGAAGTGGACTGTGTGCAACCTCAACTTC
AGCCACGTGATGTAAATCAGAATTATCATAATGAAATGAATGAGCACGGCATATACCGTGAGGATAATCATGATGATACC
TACAGCGTAATGATGAGTCTCTTAAGCATTTGGCGTAATAATCCGAAAATCACGGGAATCGATGCCATTGATTTTATAAA
AACGTTTGATAGTCGCATCAAGGCTTCGTTAGCCTTTCTCCATTTGTTGTATCTTGTTCGAGACCATTTTATAGAGATAT
CAAAGCGAGCTAATTCGCTGGAAATGTACCAAATTACTCTTGGCAAAGAGTCCGCTAAGCTAATAGACAATCTTATGCTG
AGTGAGACT
>Line383_Chr2L C(2)M DGRP North Carolina Population
ATGAGCTTGAATTTATATGAGAGCAACATCCTTAATTCCTGCTGGAAAGCGGGAGGGCGCAAACCGAGGAAATCGGCATT
TGGCCAACTTAATCGAAATGAGATCGCTGATGTGGATGTAGTCGCCTGCTGCAAGCAAATCACCGAATTAATTGAGGAAA
ATGCATTAAGAAAACGATCCAATGTTTTGGCCGCAAGAAACCGGCAAAATGTTATTTTCAAGGACATTTCCCGCTTGGTT
TTTGGAGTTGCGGATATTTTTAGATGCCAAGTGGATCTACTTTTGGGGGACACGAAGGTATTACTTGACCAATGTACACG
TACCAACTTGGATTACGTTCTCACCACAACAAAATCCGTAGTGGTCAACAAATCAGAGATTCGAATCCAACGCAAAGGAA
AGCGGGTGATCACCAAGAAATCTAAAGTAACAGTATCAAAACGTCCCAGACTGCAGGAATCGGATCTATTGGATGAATTC
TCACATGAATACTACGAGAAGATGCTATCCGAATGCCAGATGTGGCAAACGGAGTGCACACAACAGGTGGTGGAGGACCT
GAACGAGTCTATTGAACAACCCCGGAGTTGCACTCAGTCAAAGTCGTATCATTCCATTACAATCACCGAAGAGATTGAAC
TTCCCGAAGATCATAGCTTAATTATGCCATCAAATGGTTTTGGCGAAGCCGAGGGCGCGGACTTAACCATTTTTCAAGAG
CTTTACCCCAAAGATGGCACACGGAACTCACTAAAGCGACACTCAATAGCTCAGGATCCAACTGACATCTTACCGGATAA
AATGCCCAGATTGGATGATTGCGATGTTTTCCAAGCTGACAATGCTATCATGACCCAAATCTTTCCGCATAACATTGAAC
CAGCTGAAGTAACTCAGATAGTTTGTGAACCGTCGTTGCCATCCGTTTTAAATTCTTTTGGAGAAATAACATTTAGCCAC
CCGAAAAATCGGAAAAGAAAGCTAATAGTAGACAAACGAATTGAATACACCCGGGAGCAGCTGGTGAAGCATAGACAGAA
ATATATGGAAGAATACCTTTCAAGGAATGTGATAGTGCCAAAATCCTCGGATTTACGGAAACCCCCTAAGGAACTTCTCT
GTAAACTGTATAATAATGTAAGTTTTTTAGCTCTTCATAACTCCGGACCTAAGCTCAGTAATGAAGAAAAGGAATTCGAG
GCAGAAAACACATTGAGAACCATATTTGGCTGCGAGTTTACCGAGAATCTTTCTAAAGAGATATTTGTGCGACCATCGCA
GGCTACAAAATGTAGGGATAAAGCGGCACATATCTATCAGCCCGAACCGCTTGAAGTGGACTGTGTGCAACCTCAACTTC
AGCCACGTGATGTAAATCAGAATTATCATAATGAAATGAATGAGCACGGCATATACCGTGAGGATAATCATGATGATACC
TACAGCGTAATGATGAGTCTCTTAAGCATTTGGCGTAATAATCCGAAAATCACGGGAATCGATGCCATTGATTTTATAAA
AACGTTTGATAGTCGCATCAAGGCTTCGTTAGCCTTTCTCCATTTGTTGTATCTTGTTCGAGACCATTTTATAGAGATAT
CAAAGCGAGCTAATTCGCTGGAAATGTACCAGATTACTCTTGGCAAAGAATCCGCTAAGCTAATAGACAATCTTATGCTG
AGTGAGACT
>Line38_Chr2L C(2)M DGRP North Carolina Population
ATGAGCTTGAATTTATATGAGAGCAACATCCTTAATTCCTGCTGGAAAGCGGGAGGGCGCAAACCGAGGAAATCGGCATT
TGGCCAACTTAATCGAAATGAGATCGCTGATGTGGATGTAGTCGCCTGCTGCAAGCAAATCACCGAATTAATTGAGGAAA
ATGCATTAAGAAAACGATCCAATGTTTTGGCCGCAAGAAACCGGCAAAATGTTATTTTCAAGGACATTTCCCGCTTGGTT
TTTGGAGTTGCGGATATTTTTAGATGCCAAGTGGATCTACTTTTGGGGGACACGAAGGTATTACTTGACCAATGTACACG
TACCAACTTGGATTACGTTCTCACCACAACAAAATCTGTAGTGGTCAACAAATCAGAGATTCGAATCCAACGCAAAGGAA
AGCGGGTGATCACCAAGAAATCTAAAGTAACAGTATCAAAACGTCCCAGACTGCAGGAATCGGATCTGTTGGATGAATTC
TCACATGAATACTACGAGAAGATGCTATCCGAATGCCAGATGTGGCAAACGGAGTGCACACAACAGGTGGTGGAGGACCT
GAACGAGTCTATTGAACAACCCCGGAGTTGCACTCAGTCAAAGTCGTATCATTCCATTACAATCACCGAAGAGATTGAAC
TTCCCGAAGATCATAGCTTAATTATGCCATCAAATGGTTTTGGCGAAGCCGAGGGCGCGGACTTAACCATTTTTCAAGAG
CTTTACCCCAAAGATGGCACACGGAACTCACTAAAGCGACACTCAATAGCTCAGGATCCAACTGACATCTTACCGGATAA
AATGCCCAGATTGGATGATTGCGATGTTTTCCAAGCTGACAATGCTATCATGACCCAAATCTTTCCGCATAACATTGAAC
CAGCTGAAGTAACTCAGATAGTTTGTGAACCGTCGTTGCCATCCGTTTTAAATTCTTTTGGAGAAATAACATTTAGCCAC
CCGAAAAATCGGAAAAGAAAGCTAATAGTAGACAAACGAATTGAATACACCCGGGAGCAGCTGGTGAAGCATAGACAGAA
ATATATGGAAGAATACCTTTCAAGGAATGTGATAGTGCCAAAATCCTCGGATTTACGGAAACCCCCTAAGGAACTTCTCT
GTAAACTGTATAATAATGTAAGTTTTTTAGCTCTTCATAACTCCGGACCTAAGCTCAGTAATGAAGAAAAGGAATTCGAG
GCAGAAAACACATTGAGAACCATATTTGGCTGCGAGTTTACCGAGAATCTTTCTAAAGAGATATTTGTGCGACCATCGCA
GGCTACAAAATGTAGGGATAAAGCGGCACATATCTATCAGCCCGAACCGCTTGAAGTGGACTGTGTGCAACCTCAACTTC
AGCCACGTGATGTAAATCAGAATTATCATAATGAAATGAATGAGCACGGCATATACCGTGAGGATAATCATGATGATACC
TACAGCGTAATGATGAGTCTCTTAAGCATTTGGCGTAATAATCCGAAAATCACGGGAATCGATGCCATTGATTTTATAAA
AACGTTTGATAGTCGCATCAAGGCTTCGTTAGCCTTTCTCCATTTGTTGTATCTTGTTCGAGACCATTTTATAGAGATAT
CAAAGCGAGCTAATTCGCTGGAAATGTACCAGATTACTCTTGGCAAAGAATCCGCTAAGCTAATAGACAATCTTATGCTG
AGTGAGACT
>Line398_Chr2L C(2)M DGRP North Carolina Population
ATGAGCTTGAATTTATATGAGAGCAACATCCTTAATTCCTGCTGGAAAGCGGGAGGGCGCAAACCGAGGAAATCGGCATT
TGGCCAACTTAATCGAAATGAGATCGCTGATGTGGATGTAGTCGCCTGCTGCAAGCAAATCACCGAATTAATTGAGGAAA
ATGCATTAAGAAAACGATCCAATGTTTTGGCCGCAAGAAACCGGCAAAATGTTATTTTCAAGGACATTTCCCGCTTGGTT
TTTGGAGTTGCGGATATTTTTAGATGCCAAGTGGATCTACTTTTGGGGGACACGAAGGTATTACTTGACCAATGTACACG
TACCAACTTGGATTACGTTCTCACCACAACAAAATCCGTAGTGGTCAACAAATCAGAGATTCGAATCCAACGCAAAGGAA
AGCGGGTGATCACCAAGAAATCTAAAGTAACAGTATCAAAACGTCCCAGACTGCAGGAATCGGATCTATTGGATGAATTC
TCACATGAATACTACGAGAAGATGCTATCCGAATGCCAGATGTGGCAAACGGAGTGCACACAACAGGTGGTGGAGGACCT
GAACGAGTCTATTGAACAACCCCGGAGTTGCACTCAGTCAAAGTCGTATCATTCCATTACAATCACCGAAGAGATTGAAC
TTCCCGAAGATCATAGCTTAATTATGCCATCAAATGGTTTTGGCGAAGCCGAGGGCGCGGACTTAACCATTTTTCAAGAG
CTTTACCCCAAAGATGGCACACGGAACTCACTAAAGCGACACTCAATAGCTCAGGATCCAACTGACATCTTACCGGATAA
AATGCCCAGATTGGATGATTGCGATGTTTTCCAAGCTGACAATGCTATCATGACCCAAATCTTTCCGCATAACATTGAAC
CAGCTGAAGTAACTCAGATAGTTTGTGAACCGTCGTTGCCATCCGTTTTAAATTCTTTTGGAGAAATAACATTTAGCCAC
CCGAAAAATCGGAAAAGAAAGCTAATAGTAGACAAACGAATTGAATACACCCGGGAGCAGCTGGTGAAGCATAGACAGAA
ATATATGGAAGAATACCTTTCAAGGAATGTGATAGTGCCAAAATCCTCGGATTTACGGAAACCCCCTAAGGAACTTCTCT
GTAAACTGTATAATAATGTAAGTTTTTTAGCTCTTCATAACTCCGGACCTAAGCTCAGTAATGAAGAAAAGGAATTCGAG
GCAGAAAACACATTGAGAACCATATTTGGCTGCGAGTTTACCGAGAATCTTTCTAAAGAGATATTTGTGCGACCATCGCA
GGCTACAAAATGTAGGGATAAAGCGGCACATATCTATCAGCCCGAACCGCTTGAAGTGGACTGTGTGCAACCTCAACTTC
AGCCACGTGATGTAAATCAGAATTATCATAATGAAATGAATGAGCACGGCATATACCGTGAGGATAATCATGATGATACC
TACAGCGTAATGATGAGTCTCTTAAGCATTTGGCGTAATAATCCGAAAATCACGGGAATCGATGCCATTGATTTTATAAA
AACGTTTGATAGTCGCATCAAGGCTTCGTTAGCCTTTCTCCATTTGTTGTATCTTGTTCGAGACCATTTTATAGAGATAT
CAAAGCGAGCTAATTCGCTGGAAATGTACCAGATTACTCTTGGCAAAGAATCCGCTAAGCTAATAGACAATCTTATGCTG
AGTGAGACT
>Line437_Chr2L C(2)M DGRP North Carolina Population
ATGAGCTTGAATTTATATGAGAGCAACATCCTTAATTCCTGCTGGAAAGCGGGAGGGCGCAAACCGAGGAAATCGGCATT
TGGCCAACTTAATCGAAATGAGATCGCTGATGTGGATGTAGTCGCCTGCTGCAAGCAAATCACCGAATTAATTGAGGAAA
ATGCATTAAGAAAACGATCCAATGTTTTGGCCGCAAGAAACCGGCAAAATGTTATTTTCAAGGACATTTCCCGCTTGGTT
TTTGGAGTTGCGGATATTTTTAGATGCCAAGTGGATCTACTTTTGGGGGACACGAAGGTATTACTTGACCAATGTACACG
TACCAACTTGGATTACGTTCTCACCACAACAAAATCTGTAGTGGTCAACAAATCAGAGATTCGAATCCAACGCAAAGGAA
AGCGGGTGATCACCAAGAAATCTAAAGTAACAGTATCAAAACGTCCCAGACTGCAGGAATCGGATCTGTTGGATGAATTC
TCACATGAATACTACGAGAAGATGCTATCCGAATGCCAGATGTGGCAAACGGAGTGCACACAACAGGTGGTGGAGGACCT
GAACGAGTCTATTGAACAACCCCGGAGTTGCACTCAGTCAAAGTCGTATCATTCCATTACAATCACCGAAGAGATTGAAC
TTCCCGAAGATCATAGCTTAATTATGCCATCAAATGGTTTTGGCGAAGCCGAGGGCGCGGACTTAACCATTTTTCAAGAG
CTTTACCCCAAAGATGGCACACGGAACTCACTAAAGCGACACTCAATAGCTCAGGATCCAACTGACATCTTACCGGATAA
AATGCCCAGATTGGATGATTGCGATGTTTTCCAAGCTGACAATGCTATCATGACCCAAATCTTTCCGCATAACATTGAAC
CAGCTGAAGTAACTCAGATAGTTTGTGAACCGTCGTTGCCATCCGTTTTAAATTCTTTTGGAGAAATAACATTTAGCCAC
CCGAAAAATCGGAAAAGAAAGCTAATAGTAGACAAACGAATTGAATACACCCGGGAGCAGCTGGTGAAGCATAGACAGAA
ATATATGGAAGAATACCTTTCAAGGAATGTGATAGTGCCAAAATCCTCGGATTTACGGAAACCCCCTAAGGAACTTCTCT
GTAAACTGTATAATAATGTAAGTTTTTTAGCTCTTCATAACTCCGGACCTAAGCTCAGTAATGAAGAAAAGGAATTCGAG
GCAGAAAACACATTGAGAACCATATTTGGCTGCGAGTTTACCGAGAATCTTTCTAAAGAGATATTTGTGCGACCATCGCA
GGCTACAAAATGTAGGGATAAAGCGGCACATATCTATCAGCCCGAACCGCTTGAAGTGGACTGTGTGCAACCTCAACTTC
AGCCACGTGATGTAAATCAGAATTATCATAATGAAATGAATGAGCACGGCATATACCGTGAGGATAATCATGATGATACC
TACAGCGTAATGATGAGTCTCTTAAGCATTTGGCGTAATAATCCGAAAATCACGGGAATCGATGCCATTGATTTTATAAA
AACGTTTGATAGTCGCATCAAGGCTTCGTTAGCCTTTCTCCATTTGTTGTATCTTGTTCGAGACCATTTTATAGAGATAT
CAAAGCGAGCTAATTCGCTGGAAATGTACCAGATTACTCTTGGCAAAGAATCCGCTAAGCTAATAGACAATCTTATGCTG
AGTGAGACT
>Line441_Chr2L C(2)M DGRP North Carolina Population
ATGAGCTTGAATTTATATGAGAGCAACATCCTTAATTCCTGCTGGAAAGCGGGAGGGCGCAAACCGAGGAAATCGGCATT
TGGCCAACTTAATCGAAATGAGATCGCTGATGTGGATGTAGTCGCCTGCTGCAAGCAAATCACCGAATTAATTGAGGAAA
ATGCATTAAGAAAACGATCCAATGTTTTGGCCGCAAGAAACCGGCAAAATGTTATTTTCAAGGACATTTCCCGCTTGGTT
TTTGGAGTTGCGGATATTTTTAGATGCCAAGTGGATCTACTTTTGGGGGACACGAAGGTATTACTTGACCAATGTACACG
TACCAACTTGGATTACGTTCTCACCACAACAAAATCCGTAGTGGTCAACAAATCAGAGATTCGAATCCAACGCAAAGGAA
AGCGGGTGATCACCAAGAAATCTAAAGTAACAGTATCAAAACGTCCCAGACTGCAGGAATCGGATCTATTGGATGAATTC
TCACATGAATACTACGAGAAGATGCTATCCGAATGCCAGATGTGGCAAACGGAGTGCACACAACAGGTGGTGGAGGACCT
GAACGAGTCTATTGAACAACCCCGGAGTTGCACTCAGTCAAAGTCGTATCATTCCATTACAATCACCGAAGAGATTGAAC
TTCCCGAAGATCATAGCTTAATTATGCCATCAAATGGTTTTGGCGAAGCCGAGGGCGCGGACTTAACCATTTTTCAAGAG
CTTTACCCCAAAGATGGCACACGGAACTCACTAAAGCGACACTCAATAGCTCAGGATCCAACTGACATCTTACCGGATAA
AATGCCCAGATTGGATGATTGCGATGTTTTCCAAGCTGACAATGCTATCATGACCCAAATCTTTCCGCATAACATTGAAC
CAGCTGAAGTAACTCAGATAGTTTGTGAACCGTCGTTGCCATCCGTTTTAAATTCTTTTGGAGAAATAACATTTAGCCAC
CCGAAAAATCGGAAAAGAAAGCTAATAGTAGACAAACGAATTGAATACACCCGGGAGCAGCTGGTGAAGCATAGACAGAA
ATATATGGAAGAATACCTTTCAAGGAATGTGATAGTGCCAAAATCCTCGGATTTACGGAAACCCCCTAAGGAACTTCTCT
GTAAACTGTATAATAATGTAAGTTTTTTAGCTCTTCATAACTCCGGACCTAAGCTCAGTAATGAAGAAAAGGAATTCGAG
GCAGAAAACACATTGAGAACCATATTTGGCTGCGAGTTTACCGAGAATCTTTCTAAAGAGATATTTGTGCGACCATCGCA
GGCTACAAAATGTAGGGATAAAGCGGCACATATCTATCAGCCCGAACCGCTTGAAGTGGACTGTGTGCAACCTCAACTTC
AGCCACGTGATGTAAATCAGAATTATCATAATGAAATGAATGAGCACGGCATATACCGTGAGGATAATCATGATGATACC
TACAGCGTAATGATGAGTCTCTTAAGCATTTGGCGTAATAATCCGAAAATCACGGGAATCGATGCCATTGATTTTATAAA
AACGTTTGATAGTCGCATCAAGGCTTCGTTAGCCTTTCTCCATTTGTTGTATCTTGTTCGAGACCATTTTATAGAGATAT
CAAAGCGAGCTAATTCGCTGGAAATGTACCAAATTACTCTTGGCAAAGAGTCCGCTAAGCTAATAGACAATCTTATGCTG
AGTGAGACT
>Line492_Chr2L C(2)M DGRP North Carolina Population
ATGAGCTTGAATTTATATGAGAGCAACATCCTTAATTCCTGCTGGAAAGCGGGAGGGCGCAAACCGAGGAAATCGGCATT
TGGCCAACTTAATCGAAATGAGATCGCTGATGTGGATGTAGTCGCCTGCTGCAAGCAAATCACCGAATTAATTGAGGAAA
ATGCATTAAGAAAACGATCCAATGTTTTGGCCGCAAGAAACCGGCAAAATGTTATTTTCAAGGACATTTCCCGCTTGGTT
TTTGGAGTTGCGGATATTTTTAGATGCCAAGTGGATCTACTTTTGGGGGACACGAAGGTATTACTTGACCAATGTACACG
TACCAACTTGGATTACGTTCTCACCACAACAAAATCCGTAGTGGTCAACAAATCAGAGATTCGAATCCAACGCAAAGGAA
AGCGGGTGATCACCAAGAAATCTAAAGTAACAGTATCAAAACGTCCCAGACTGCAGGAATCGGATCTATTGGATGAATTC
TCACATGAATACTACGAGAAGATGCTATCCGAATGCCAGATGTGGCAAACGGAGTGCACACAACAGGTGGTGGAGGACCT
GAACGAGTCTATTGAACAACCCCGGAGTTGCACTCAGTCAAAGTCGTATCATTCCATTACAATCACCGAAGAGATTGAAC
TTCCCGAAGATCATAGCTTAATTATGCCATCAAATGGTTTTGGCGAAGCCGAGGGCGCGGACTTAACCATTTTTCAAGAG
CTTTACCCCAAAGATGGCACACGGAACTCACTAAAGCGACACTCAATAGCTCAGGATCCAACTGACATCTTACCGGATAA
AATGCCCAGATTGGATGATTGCGATGTTTTCCAAGCTGACAATGCTATCATGACCCAAATCTTTCCGCATAACATTGAAC
CAGCTGAAGTAACTCAGATAGTTTGTGAACCGTCGTTGCCATCCGTTTTAAATTCTTTTGGAGAAATAACATTTAGCCAC
CCGAAAAATCGGAAAAGAAAGCTAATAGTAGACAAACGAATTGAATACACCCGGGAGCAGCTGGTGAAGCATAGACAGAA
ATATATGGAAGAATACCTTTCAAGGAATGTGATAGTGCCAAAATCCTCGGATTTACGGAAACCCCCTAAGGAACTTCTCT
GTAAACTGTATAATAATGTAAGTTTTTTAGCTCTTCATAACTCCGGACCTAAGCTCAGTAATGAAGAAAAGGAATTCGAG
GCAGAAAACACATTGAGAACCATATTTGGCTGCGAGTTTACCGAGAATCTTTCTAAAGAGATATTTGTGCGACCATCGCA
GGCTACAAAATGTAGGGATAAAGCGGCACATATCTATCAGCCCGAACCGCTTGAAGTGGACTGTGTGCAACCTCAACTTC
AGCCACGTGATGTAAATCAGAATTATCATAATGAAATGAATGAGCACGGCATATACCGTGAGGATAATCATGATGATACC
TACAGCGTAATGATGAGTCTCTTAAGCATTTGGCGTAATAATCCGAAAATCACGGGAATCGATGCCATTGATTTTATAAA
AACGTTTGATAGTCGCATCAAGGCTTCGTTAGCCTTTCTCCATTTGTTGTATCTTGTTCGAGACCATTTTATAGAGATAT
CAAAGCGAGCTAATTCGCTGGAAATGTACCAGATTACTCTTGGCAAAGAATCCGCTAAGCTAATAGACAATCTTATGCTG
AGTGAGACT
>Line554_Chr2L C(2)M DGRP North Carolina Population
ATGAGCTTGAATTTATATGAGAGCAACATCCTTAATTCCTGCTGGAAAGCGGGAGGGCGCAAACCGAGGAAATCGGCATT
TGGCCAACTTAATCGAAATGAGATCGCTGATGTGGATGTAGTCGCCTGCTGCAAGCAAATCACCGAATTAATTGAGGAAA
ATGCATTAAGAAAACGATCCAATGTTTTGGCCGCAAGAAACCGGCAAAATGTTATTTTCAAGGACATTTCCCGCTTGGTT
TTTGGAGTTGCGGATATTTTTAGATGCCAAGTGGATCTACTTTTGGGGGACACGAAGGTATTACTTGACCAATGTACACG
TACCAACTTGGATTACGTTCTCACCACAACAAAATCCGTAGTGGTCAACAAATCAGAGATTCGAATCCAACGCAAAGGAA
AGCGGGTGATCACCAAGAAATCTAAAGTAACAGTATCAAAACGTCCCAGACTGCAGGAATCGGATCTATTGGATGAATTC
TCACATGAATACTACGAGAAGATGCTATCCGAATGCCAGATGTGGCAAACGGAGTGCACACAACAGGTGGTGGAGGACCT
GAACGAGTCTATTGAACAACCCCGGAGTTGCACTCAGTCAAAGTCGTATCATTCCATTACAATCACCGAAGAGATTGAAC
TTCCCGAAGATCATAGCTTAATTATGCCATCAAATGGTTTTGGCGAAGCCGAGGGCGCGGACTTAACCATTTTTCAAGAG
CTTTACCCCAAAGATGGCACACGGAACTCACTAAAGCGACACTCAATAGCTCAGGATCCAACTGACATCTTACCGGATAA
AATGCCCAGATTGGATGATTGCGATGTTTTCCAAGCTGACAATGCTATCATGACCCAAATCTTTCCGCATAACATTGAAC
CAGCTGAAGTAACTCAGATAGTTTGTGAACCGTCGTTGCCATCCGTTTTAAATTCTTTTGGAGAAATAACATTTAGCCAC
CCGAAAAATCGGAAAAGAAAGCTAATAGTAGACAAACGAATTGAATACACCCGGGAGCAGCTGGTGAAGCATAGACAGAA
ATATATGGAAGAATACCTTTCAAGGAATGTGATAGTGCCAAAATCCTCGGATTTACGGAAACCCCCTAAGGAACTTCTCT
GTAAACTGTATAATAATGTAAGTTTTTTAGCTCTTCATAACTCCGGACCTAAGCTCAGTAATGAAGAAAAGGAATTCGAG
GCAGAAAACACATTGAGAACCATATTTGGCTGCGAGTTTACCGAGAATCTTTCTAAAGAGATATTTGTGCGACCATCGCA
GGCTACAAAATGTAGGGATAAAGCGGCACATATCTATCAGCCCGAACCGCTTGAAGTGGACTGTGTGCAACCTCAACTTC
AGCCACGTGATGTAAATCAGAATTATCATAATGAAATGAATGAGCACGGCATATACCGTGAGGATAATCATGATGATACC
TACAGCGTAATGATGAGTCTCTTAAGCATTTGGCGTAATAATCCGAAAATCACGGGAATCGATGCCATTGATTTTATAAA
AACGTTTGATAGTCGCATCAAGGCTTCGTTAGCCTTTCTCCATTTGTTGTATCTTGTTCGAGACCATTTTATAGAGATAT
CAAAGCGAGCTAATTCGCTGGAAATGTACCAAATTACTCTTGGCAAAGAGTCCGCTAAGCTAATAGACAATCTTATGCTG
AGTGAGACT
>Line555_Chr2L C(2)M DGRP North Carolina Population
ATGAGCTTGAATTTATATGAGAGCAACATCCTTAATTCCTGCTGGAAAGCGGGAGGGCGCAAACCGAGGAAATCGGCATT
TGGCCAACTTAATCGAAATGAGATCGCTGATGTGGATGTAGTCGCCTGCTGCAAGCAAATCACCGAATTAATTGAGGAAA
ATGCATTAAGAAAACGATCCAATGTTTTGGCCGCAAGAAACCGGCAAAATGTTATTTTCAAGGACATTTCCCGCTTGGTT
TTTGGAGTTGCGGATATTTTTAGATGCCAAGTGGATCTACTTTTGGGGGACACGAAGGTATTACTTGACCAATGTACACG
TACCAACTTGGATTACGTTCTCACCACAACAAAATCCGTAGTGGTCAACAAATCAGAGATTCGAATCCAACGCAAAGGAA
AGCGGGTGATCACCAAGAAATCTAAAGTAACAGTATCAAAACGTCCCAGACTGCAGGAATCGGATCTATTGGATGAATTC
TCACATGAATACTACGAGAAGATGCTATCCGAATGCCAGATGTGGCAAACGGAGTGCACACAACAGGTGGTGGAGGACCT
GAACGAGTCTATTGAACAACCCCGGAGTTGCACTCAGTCAAAGTCGTATCATTCCATTACAATCACCGAAGAGATTGAAC
TTCCCGAAGATCATAGCTTAATTATGCCATCAAATGGTTTTGGCGAAGCCGAGGGCGCGGACTTAACCATTTTTCAAGAG
CTTTACCCCAAAGATGGCACACGGAACTCACTAAAGCGACACTCAATAGCTCAGGATCCAACTGACATCTTACCGGATAA
AATGCCCAGATTGGATGATTGCGATGTTTTCCAAGCTGACAATGCTATCATGACCCAAATCTTTCCGCATAACATTGAAC
CAGCTGAAGTAACTCAGATAGTTTGTGAACCGTCGTTGCCATCCGTTTTAAATTCTTTTGGAGAAATAACATTTAGCCAC
CCGAAAAATCGGAAAAGAAAGCTAATAGTAGACAAACGAATTGAATACACCCGGGAGCAGCTGGTGAAGCATAGACAGAA
ATATATGGAAGAATACCTTTCAAGGAATGTGATAGTGCCAAAATCCTCGGATTTACGGAAACCCCCTAAGGAACTTCTCT
GTAAACTGTATAATAATGTAAGTTTTTTAGCTCTTCATAACTCCGGACCTAAGCTCAGTAATGAAGAAAAGGAATTCGAG
GCAGAAAACACATTGAGAACCATATTTGGCTGCGAGTTTACCGAGAATCTTTCTAAAGAGATATTTGTGCGACCATCGCA
GGCTACAAAATGTAGGGATAAAGCGGCACATATCTATCAGCCCGAACCGCTTGAAGTGGACTGTGTGCAACCTCAACTTC
AGCCACGTGATGTAAATCAGAATTATCATAATGAAATGAATGAGCACGGCATATACCGTGAGGATAATCATGATGATACC
TACAGCGTAATGATGAGTCTCTTAAGCATTTGGCGTAATAATCCGAAAATCACGGGAATCGATGCCATTGATTTTATAAA
AACGTTTGATAGTCGCATCAAGGCTTCGTTAGCCTTTCTCCATTTGTTGTATCTTGTTCGAGACCATTTTATAGAGATAT
CAAAGCGAGCTAATTCGCTGGAAATGTACCAAATTACTCTTGGCAAAGAGTCCGCTAAGCTAATAGACAATCTTATGCTG
AGTGAGACT
>Line703_Chr2L C(2)M DGRP North Carolina Population
ATGAGCTTGAATTTATATGAGAGCAACATCCTTAATTCCTGCTGGAAAGCGGGAGGGCGCAAACCGAGGAAATCGGCATT
TGGCCAACTTAATCGAAATGAGATCGCTGATGTGGATGTAGTCGCCTGCTGCAAGCAAATCACCGAATTAATTGAGGAAA
ATGCATTAAGAAAACGATCCAATGTTTTGGCCGCAAGAAACCGGCAAAATGTTATTTTCAAGGACATTTCCCGCTTGGTT
TTTGGAGTTGCGGATATTTTTAGATGCCAAGTGGATCTACTTTTGGGGGACACGAAGGTATTACTTGACCAATGTACACG
TACCAACTTGGATTACGTTCTCACCACAACAAAATCCGTAGTGGTCAACAAATCAGAGATTCGAATCCAACGCAAAGGAA
AGCGGGTGATCACCAAGAAATCTAAAGTAACAGTATCAAAACGTCCCAGACTGCAGGAATCGGATCTATTGGATGAATTC
TCACATGAATACTACGAGAAGATGCTATCCGAATGCCAGATGTGGCAAACGGAGTGCACACAACAGGTGGTGGAGGACCT
GAACGAGTCTATTGAACAACCCCGGAGTTGCACTCAGTCAAAGTCGTATCATTCCATTACAATCACCGAAGAGATTGAAC
TTCCCGAAGATCATAGCTTAATTATGCCATCAAATGGTTTTGGCGAAGCCGAGGGCGCGGACTTAACCATTTTTCAAGAG
CTTTACCCCAAAGATGGCACACGGAACTCACTAAAGCGACACTCAATAGCTCAGGATCCAACTGACATCTTACCGGATAA
AATGCCCAGATTGGATGATTGCGATGTTTTCCAAGCTGACAATGCTATCATGACCCAAATCTTTCCGCATAACATTGAAC
CAGCTGAAGTAACTCAGATAGTTTGTGAACCGTCGTTGCCATCCGTTTTAAATTCTTTTGGAGAAATAACATTTAGCCAC
CCGAAAAATCGGAAAAGAAAGCTAATAGTAGACAAACGAATTGAATACACCCGGGAGCAGCTGGTGAAGCATAGACAGAA
ATATATGGAAGAATACCTTTCAAGGAATGTGATAGTGCCAAAATCCTCGGATTTACGGAAACCCCCTAAGGAACTTCTCT
GTAAACTGTATAATAATGTAAGTTTTTTAGCTCTTCATAACTCCGGACCTAAGCTCAGTAATGAAGAAAAGGAATTCGAG
GCAGAAAACACATTGAGAACCATATTTGGCTGCGAGTTTACCGAGAATCTTTCTAAAGAGATATTTGTGCGACCATCGCA
GGCTACAAAATGTAGGGATAAAGCGGCACATATCTATCAGCCCGAACCGCTTGAAGTGGACTGTGTGCAACCTCAACTTC
AGCCACGTGATGTAAATCAGAATTATCATAATGAAATGAATGAGCACGGCATATACCGTGAGGATAATCATGATGATACC
TACAGCGTAATGATGAGTCTCTTAAGCATTTGGCGTAATAATCCGAAAATCACGGGAATCGATGCCATTGATTTTATAAA
AACGTTTGATAGTCGCATCAAGGCTTCGTTAGCCTTTCTCCATTTGTTGTATCTTGTTCGAGACCATTTTATAGAGATAT
CAAAGCGAGCTAATTCGCTGGAAATGTACCAGATTACTCTTGGCAAAGAATCCGCTAAGCTAATAGACAATCTTATGCTG
AGTGAGACT
>Line727_Chr2L C(2)M DGRP North Carolina Population
ATGAGCTTGAATTTATATGAGAGCAACATCCTTAATTCCTGCTGGAAAGCGGGAGGGCGCAAACCGAGGAAATCGGCATT
TGGCCAACTTAATCGAAATGAGATCGCTGATGTGGATGTAGTCGCCTGCTGCAAGCAAATCACCGAATTAATTGAGGAAA
ATGCATTAAGAAAACGATCCAATGTTTTGGCCGCAAGAAACCGGCAAAATGTTATTTTCAAGGACATTTCCCGCTTGGTT
TTTGGAGTTGCGGATATTTTTAGATGCCAAGTGGATCTACTTTTGGGGGACACGAAGGTATTACTTGACCAATGTACACG
TACCAACTTGGATTACGTTCTCACCACAACAAAATCCGTAGTGGTCAACAAATCAGAGATTCGAATCCAACGCAAAGGAA
AGCGGGTGATCACCAAGAAATCTAAAGTAACAGTATCAAAACGTCCCAGACTGCAGGAATCGGATCTATTGGATGAATTC
TCACATGAATACTACGAGAAGATGCTATCCGAATGCCAGATGTGGCAAACGGAGTGCACACAACAGGTGGTGGAGGACCT
GAACGAGTCTATTGAACAACCCCGGAGTTGCACTCAGTCAAAGTCGTATCATTCCATTACAATCACCGAAGAGATTGAAC
TTCCCGAAGATCATAGCTTAATTATGCCATCAAATGGTTTTGGCGAAGCCGAGGGCGCGGACTTAACCATTTTTCAAGAG
CTTTACCCCAAAGATGGCACACGGAACTCACTAAAGCGACACTCAATAGCTCAGGATCCAACTGACATCTTACCGGATAA
AATGCCCAGATTGGATGATTGCGATGTTTTCCAAGCTGACAATGCTATCATGACCCAAATCTTTCCGCATAACATTGAAC
CAGCTGAAGTAACTCAGATAGTTTGTGAACCGTCGTTGCCATCCGTTTTAAATTCTTTTGGAGAAATAACATTTAGCCAC
CCGAAAAATCGGAAAAGAAAGCTAATAGTAGACAAACGAATTGAATACACCCGGGAGCAGCTGGTGAAGCATAGACAGAA
ATATATGGAAGAATACCTTTCAAGGAATGTGATAGTGCCAAAATCCTCGGATTTACGGAAACCCCCTAAGGAACTTCTCT
GTAAACTGTATAATAATGTAAGTTTTTTAGCTCTTCATAACTCCGGACCTAAGCTCAGTAATGAAGAAAAGGAATTCGAG
GCAGAAAACACATTGAGAACCATATTTGGCTGCGAGTTTACCGAGAATCTTTCTAAAGAGATATTTGTGCGACCATCGCA
GGCTACAAAATGTAGGGATAAAGCGGCACATATCTATCAGCCCGAACCGCTTGAAGTGGACTGTGTGCAACCTCAACTTC
AGCCACGTGATGTAAATCAGAATTATCATAATGAAATGAATGAGCACGGCATATACCGTGAGGATAATCATGATGATACC
TACAGCGTAATGATGAGTCTCTTAAGCATTTGGCGTAATAATCCGAAAATCACGGGAATCGATGCCATTGATTTTATAAA
AACGTTTGATAGTCGCATCAAGGCTTCGTTAGCCTTTCTCCATTTGTTGTATCTTGTTCGAGACCATTTTATAGAGATAT
CAAAGCGAGCTAATTCGCTGGAAATGTACCAAATTACTCTTGGCAAAGAGTCCGCTAAGCTAATAGACAATCTTATGCTG
AGTGAGACT
>Line75_Chr2L C(2)M DGRP North Carolina Population
ATGAGCTTGAATTTATATGAGAGCAACATCCTTAATTCCTGCTGGAAAGCGGGAGGGCGCAAACCGAGGAAATCGGCATT
TGGCCAACTTAATCGAAATGAGATCGCTGATGTGGATGTAGTCGCCTGCTGCAAGCAAATCACCGAATTAATTGAGGAAA
ATGCATTAAGAAAACGATCCAATGTTTTGGCCGCAAGAAACCGGCAAAATGTTATTTTCAAGGACATTTCCCGCTTGGTT
TTTGGAGTTGCGGATATTTTTAGATGCCAAGTGGATCTACTTTTGGGGGACACGAAGGTATTACTTGACCAATGTACACG
TACCAACTTGGATTACGTTCTCACCACAACAAAATCCGTAGTGGTCAACAAATCAGAGATTCGAATCCAACGCAAAGGAA
AGCGGGTGATCACCAAGAAATCTAAAGTAACAGTATCAAAACGTCCCAGACTGCAGGAATCGGATCTATTGGATGAATTC
TCACATGAATACTACGAGAAGATGCTATCCGAATGCCAGATGTGGCAAACGGAGTGCACACAACAGGTGGTGGAGGACCT
GAACGAGTCTATTGAACAACCCCGGAGTTGCACTCAGTCAAAGTCGTATCATTCCATTACAATCACCGAAGAGATTGAAC
TTCCCGAAGATCATAGCTTAATTATGCCATCAAATGGTTTTGGCGAAGCCGAGGGCGCGGACTTAACCATTTTTCAAGAG
CTTTACCCCAAAGATGGCACACGGAACTCACTAAAGCGACACTCAATAGCTCAGGATCCAACTGACATCTTACCGGATAA
AATGCCCAGATTGGATGATTGCGATGTTTTCCAAGCTGACAATGCTATCATGACCCAAATCTTTCCGCATAACATTGAAC
CAGCTGAAGTAACTCAGATAGTTTGTGAACCGTCGTTGCCATCCGTTTTAAATTCTTTTGGAGAAATAACATTTAGCCAC
CCGAAAAATCGGAAAAGAAAGCTAATAGTAGACAAACGAATTGAATACACCCGGGAGCAGCTGGTGAAGCATAGACAGAA
ATATATGGAAGAATACCTTTCAAGGAATGTGATAGTGCCAAAATCCTCGGATTTACGGAAACCCCCTAAGGAACTTCTCT
GTAAACTGTATAATAATGTAAGTTTTTTAGCTCTTCATAACTCCGGACCTAAGCTCAGTAATGAAGAAAAGGAATTCGAG
GCAGAAAACACATTGAGAACCATATTTGGCTGCGAGTTTACCGAGAATCTTTCTAAAGAGATATTTGTGCGACCATCGCA
GGCTACAAAATGTAGGGATAAAGCGGCACATATCTATCAGCCCGAACCGCTTGAAGTGGACTGTGTGCAACCTCAACTTC
AGCCACGTGATGTAAATCAGAATTATCATAATGAAATGAATGAGCACGGCATATACCGTGAGGATAATCATGATGATACC
TACAGCGTAATGATGAGTCTCTTAAGCATTTGGCGTAATAATCCGAAAATCACGGGAATCGATGCCATTGATTTTATAAA
AACGTTTGATAGTCGCATCAAGGCTTCGTTAGCCTTTCTCCATTTGTTGTATCTTGTTCGAGACCATTTTATAGAGATAT
CAAAGCGAGCTAATTCGCTGGAAATGTACCAGATTACTCTTGGCAAAGAATCCGCTAAGCTAATAGACAATCTTATGCTG
AGTGAGACT
>Line765_Chr2L C(2)M DGRP North Carolina Population
ATGAGCTTGAATTTATATGAGAGCAACATCCTTAATTCCTGCTGGAAAGCGGGAGGGCGCAAACCGAGGAAATCGGCATT
TGGCCAACTTAATCGAAATGAGATCGCTGATGTGGATGTAGTCGCCTGCTGCAAGCAAATCACCGAATTAATTGAGGAAA
ATGCATTAAGAAAACGATCCAATGTTTTGGCCGCAAGAAACCGGCAAAATGTTATTTTCAAGGACATTTCCCGCTTGGTT
TTTGGAGTTGCGGATATTTTTAGATGCCAAGTGGATCTACTTTTGGGGGACACGAAGGTATTACTTGACCAATGTACACG
TACCAACTTGGATTACGTTCTCACCACAACAAAATCTGTAGTGGTCAACAAATCAGAGATTCGAATCCAACGCAAAGGAA
AGCGGGTGATCACCAAGAAATCTAAAGTAACAGTATCAAAACGTCCCAGACTGCAGGAATCGGATCTGTTGGATGAATTC
TCACATGAATACTACGAGAAGATGCTATCCGAATGCCAGATGTGGCAAACGGAGTGCACACAACAGGTGGTGGAGGACCT
GAACGAGTCTATTGAACAACCCCGGAGTTGCACTCAGTCAAAGTCGTATCATTCCATTACAATCACCGAAGAGATTGAAC
TTCCCGAAGATCATAGCTTAATTATGCCATCAAATGGTTTTGGCGAAGCCGAGGGCGCGGACTTAACCATTTTTCAAGAG
CTTTACCCCAAAGATGGCACACGGAACTCACTAAAGCGACACTCAATAGCTCAGGATCCAACTGACATCTTACCGGATAA
AATGCCCAGATTGGATGATTGCGATGTTTTCCAAGCTGACAATGCTATCATGACCCAAATCTTTCCGCATAACATTGAAC
CAGCTGAAGTAACTCAGATAGTTTGTGAACCGTCGTTGCCATCCGTTTTAAATTCTTTTGGAGAAATAACATTTAGCCAC
CCGAAAAATCGGAAAAGAAAGCTAATAGTAGACAAACGAATTGAATACACCCGGGAGCAGCTGGTGAAGCATAGACAGAA
ATATATGGAAGAATACCTTTCAAGGAATGTGATAGTGCCAAAATCCTCGGATTTACGGAAACCCCCTAAGGAACTTCTCT
GTAAACTGTATAATAATGTAAGTTTTTTAGCTCTTCATAACTCCGGACCTAAGCTCAGTAATGAAGAAAAGGAATTCGAG
GCAGAAAACACATTGAGAACCATATTTGGCTGCGAGTTTACCGAGAATCTTTCTAAAGAGATATTTGTGCGACCATCGCA
GGCTACAAAATGTAGGGATAAAGCGGCACATATCTATCAGCCCGAACCGCTTGAAGTGGACTGTGTGCAACCTCAACTTC
AGCCACGTGATGTAAATCAGAATTATCATAATGAAATGAATGAGCACGGCATATACCGTGAGGATAATCATGATGATACC
TACAGCGTAATGATGAGTCTCTTAAGCATTTGGCGTAATAATCCGAAAATCACGGGAATCGATGCCATTGATTTTATAAA
AACGTTTGATAGTCGCATCAAGGCTTCGTTAGCCTTTCTCCATTTGTTGTATCTTGTTCGAGACCATTTTATAGAGATAT
CAAAGCGAGCTAATTCGCTGGAAATGTACCAGATTACTCTTGGCAAAGAATCCGCTAAGCTAATAGACAATCTTATGCTG
AGTGAGACT
>Line808_Chr2L C(2)M DGRP North Carolina Population
ATGAGCTTGAATTTATATGAGAGCAACATCCTTAATTCCTGCTGGAAAGCGGGAGGCCGCAAACCGAGGAAATCGGCATT
TGGCCAACTTAATCGAAATGAGATCGCTGATGTGGATGTAGTCGCCTGCTGCAAGCAAATCACCGAATTAATTGAGGAAA
ATGCATTAAGAAAACGATCCAATGTTTTGGCCGCAAGAAACCGGCAAAATGTTATTTTCAAGGACATTTCCCGCTTGGTT
TTTGGAGTTGCGGATATTTTTAGATGCCAAGTGGATCTACTTTTGGGGGATACGAAGGTATTACTTGACCAATGTACACG
TACCAACTTGGATTACGTTCTCACCACAACAAAATCCGTAGTGGTCAACAAATCAGAGATTCGAATCCAACGCAAAGGAA
AGCGGGTGATCACCAAGAAATCTAAAGTAACAGTATCAAAACGTCCCAGACTGCAGGAATCGGATCTATTGGATGAATTC
TCACATGAATACTACGAGAAGATGCTATCCGAATGCCAGATGTGGCAAACGGAGTGCACACAACAGGTGGTGGAGGACCT
GAACGAGTCTATTGAACAACCCCGGAGTTGCACTCAGTCAAAGTCGTATCATTCCATTACAATCACCGAAGAGATTGAAC
TTCCCGAAGATCATAGCTTAATTATGCCATCAAATGGTTTTGGCGAAGCCGAGGGCGCGGACTTAACCATTTTTCAAGAG
CTTTACCCCAAAGATGGCACACGGAACTCACTAAAGCGACACTCAATAGCTCAGGATCCAACTGACATCTTACCGGATAA
AATGCCCAGATTGGATGATTGCGATGTTTTCCAAGCTGACAATGCTATCATGACCCAAATCTTTCCGCATAACATTGAAC
CAGCTGAAGTAACTCAGATAGTTTGTGAACCGTCGTTGCCATCCGTTTTAAATTCTTTTGGAGAAATAACATTTAGCCAC
CCGAAAAATCGGAAAAGAAAGCTAATAGTAGACAAACGAATTGAATACACCCGGGAGCAGCTGGTGAAGCATAGACAGAA
ATATATGGAAGAATACCTTTCAAGGAATGTGATAGTGCCAAAATCCTCGGATTTACGGAAACCCCCTAAGGAACTTCTCT
GTAAACTGTATAATAATGTAAGTTTTTTAGCTCTTCATAACTCCGGACCTAAGCTCAGTAATGAAGAAAAGGAATTCGAG
GCAGAAAACACATTGAGAACCATATTTGGCTGCGAGTTTACCGAGAATCTTTCTAAAGAGATATTTGTGCGACCATCGCA
GGCTACAAAATGTAGGGATAAAGCGGCACATATCTATCAGCCCGAACCGCTTGAAGTGGACTGTGTGCAACCTCAACTTC
AGCCACGTGATGTAAATCAGAATTATCATAATGAAATGAATGAGCACGGCATATACCGTGAGGATAATCATGATGATACC
TACAGCGTAATGATGAGTCTCTTAAGCATTTGGCGTAATAATCCGAAAATCACGGGAATCGATGCCATTGATTTTATAAA
AACGTTTGATAGTCGCATCAAGGCTTCGTTAGCCTTTCTCCATTTGTTGTATCTTGTTCGAGACCATTTTATAGAGATAT
CAAAGCGAGCTAATTCGCTGGAAATGTACCAAATTACTCTTGGCAAAGAGTCCGCTAAGCTAATAGACAATCTTATGCTG
AGTGAGACT
>Line852_Chr2L C(2)M DGRP North Carolina Population
ATGAGCTTGAATTTATATGAGAGCAACATCCTTAATTCCTGCTGGAAAGCGGGAGGGCGCAAACCGAGGAAATCGGCATT
TGGCCAACTTAATCGAAATGAGATCGCTGATGTGGATGTAGTCGCCTGCTGCAAGCAAATCACCGAATTAATTGAGGAAA
ATGCATTAAGAAAACGATCCAATGTTTTGGCCGCAAGAAACCGGCAAAATGTTATTTTCAAGGACATTTCCCGCTTGGTT
TTTGGAGTTGCGGATATTTTTAGATGCCAAGTGGATCTACTTTTGGGGGACACGAAGGTATTACTTGACCAATGTACACG
TACCAACTTGGATTACGTTCTCACCACAACAAAATCTGTAGTGGTCAACAAATCAGAGATTCGAATCCAACGCAAAGGAA
AGCGGGTGATCACCAAGAAATCTAAAGTAACAGTATCAAAACGTCCCAGACTGCAGGAATCGGATCTGTTGGATGAATTC
TCACATGAATACTACGAGAAGATGCTATCCGAATGCCAGATGTGGCAAACGGAGTGCACACAACAGGTGGTGGAGGACCT
GAACGAGTCTATTGAACAACCCCGGAGTTGCACTCAGTCAAAGTCGTATCATTCCATTACAATCACCGAAGAGATTGAAC
TTCCCGAAGATCATAGCTTAATTATGCCATCAAATGGTTTTGGCGAAGCCGAGGGCGCGGACTTAACCATTTTTCAAGAG
CTTTACCCCAAAGATGGCACACGGAACTCACTAAAGCGACACTCAATAGCTCAGGATCCAACTGACATCTTACCGGATAA
AATGCCCAGATTGGATGATTGCGATGTTTTCCAAGCTGACAATGCTATCATGACCCAAATCTTTCCGCATAACATTGAAC
CAGCTGAAGTAACTCAGATAGTTTGTGAACCGTCGTTGCCATCCGTTTTAAATTCTTTTGGAGAAATAACATTTAGCCAC
CCGAAAAATCGGAAAAGAAAGCTAATAGTAGACAAACGAATTGAATACACCCGGGAGCAGCTGGTGAAGCATAGACAGAA
ATATATGGAAGAATACCTTTCAAGGAATGTGATAGTGCCAAAATCCTCGGATTTACGGAAACCCCCTAAGGAACTTCTCT
GTAAACTGTATAATAATGTAAGTTTTTTAGCTCTTCATAACTCCGGACCTAAGCTCAGTAATGAAGAAAAGGAATTCGAG
GCAGAAAACACATTGAGAACCATATTTGGCTGCGAGTTTACCGAGAATCTTTCTAAAGAGATATTTGTGCGACCATCGCA
GGCTACAAAATGTAGGGATAAAGCGGCACATATCTATCAGCCCGAACCGCTTGAAGTGGACTGTGTGCAACCTCAACTTC
AGCCACGTGATGTAAATCAGAATTATCATAATGAAATGAATGAGCACGGCATATACCGTGAGGATAATCATGATGATACC
TACAGCGTAATGATGAGTCTCTTAAGCATTTGGCGTAATAATCCGAAAATCACGGGAATCGATGCCATTGATTTTATAAA
AACGTTTGATAGTCGCATCAAGGCTTCGTTAGCCTTTCTCCATTTGTTGTATCTTGTTCGAGACCATTTTATAGAGATAT
CAAAGCGAGCTAATTCGCTGGAAATGTACCAGATTACTCTTGGCAAAGAATCCGCTAAGCTAATAGACAATCTTATGCTG
AGTGAGACT
>Line890_Chr2L C(2)M DGRP North Carolina Population
ATGAGCTTGAATTTATATGAGAGCAACATCCTTAATTCCTGCTGGAAAGCGGGAGGGCGCAAACCGAGGAAATCGGCATT
TGGCCAACTTAATCGAAATGAGATCGCTGATGTGGATGTAGTCGCCTGCTGCAAGCAAATCACCGAATTAATTGAGGAAA
ATGCATTAAGAAAACGATCCAATGTTTTGGCCGCAAGAAACCGGCAAAATGTTATTTTCAAGGACATTTCCCGCTTGGTT
TTTGGAGTTGCGGATATTTTTAGATGCCAAGTGGATCTACTTTTGGGGGACACGAAGGTATTACTTGACCAATGTACACG
TACCAACTTGGATTACGTTCTCACCACAACAAAATCCGTAGTGGTCAACAAATCAGAGATTCGAATCCAACGCAAAGGAA
AGCGGGTGATCACCAAGAAATCTAAAGTAACAGTATCAAAACGTCCCAGACTGCAGGAATCGGATCTATTGGATGAATTC
TCACATGAATACTACGAGAAGATGCTATCCGAATGCCAGATGTGGCAAACGGAGTGCACACAACAGGTGGTGGAGGACCT
GAACGAGTCTATTGAACAACCCCGGAGTTGCACTCAGTCAAAGTCGTATCATTCCATTACAATCACCGAAGAGATTGAAC
TTCCCGAAGATCATAGCTTAATTATGCCATCAAATGGTTTTGGCGAAGCCGAGGGCGCGGACTTAACCATTTTTCAAGAG
CTTTACCCCAAAGATGGCACACGGAACTCACTAAAGCGACACTCAATAGCTCAGGATCCAACTGACATCTTACCGGATAA
AATGCCCAGATTGGATGATTGCGATGTTTTCCAAGCTGACAATGCTATCATGACCCAAATCTTTCCGCATAACATTGAAC
CAGCTGAAGTAACTCAGATAGTTTGTGAACCGTCGTTGCCATCCGTTTTAAATTCTTTTGGAGAAATAACATTTAGCCAC
CCGAAAAATCGGAAAAGAAAGCTAATAGTAGACAAACGAATTGAATACACCCGGGAGCAGCTGGTGAAGCATAGACAGAA
ATATATGGAAGAATACCTTTCAAGGAATGTGATAGTGCCAAAATCCTCGGATTTACGGAAACCCCCTAAGGAACTTCTCT
GTAAACTGTATAATAATGTAAGTTTTTTAGCTCTTCATAACTCCGGACCTAAGCTCAGTAATGAAGAAAAGGAATTCGAG
GCAGAAAACACATTGAGAACCATATTTGGCTGCGAGTTTACCGAGAATCTTTCTAAAGAGATATTTGTGCGACCATCGCA
GGCTACAAAATGTAGGGATAAAGCGGCACATATCTATCAGCCCGAACCGCTTGAAGTGGACTGTGTGCAACCTCAACTTC
AGCCACGTGATGTAAATCAGAATTATCATAATGAAATGAATGAGCACGGCATATACCGTGAGGATAATCATGATGATACC
TACAGCGTAATGATGAGTCTCTTAAGCATTTGGCGTAATAATCCGAAAATCACGGGAATCGATGCCATTGATTTTATAAA
AACGTTTGATAGTCGCATCAAGGCTTCGTTAGCCTTTCTCCATTTGTTGTATCTTGTTCGAGACCATTTTATAGAGATAT
CAAAGCGAGCTAATTCGCTGGAAATGTACCAGATTACTCTTGGCAAAGAATCCGCTAAGCTAATAGACAATCTTATGCTG
AGTGAGACT
>Line272_Chr2L C(2)M DGRP North Carolina Population
ATGAGCTTGAATTTATATGAGAGCAACATCCTTAATTCGTGCTGGAAAGCGGGAGGCCGCAAACCGCGGAAATCGGCATT
TGGCCAACTTAATCGAAATGAGATCGCTGATGTGGATGTAGTCGCCTGCTGCAAGCAAATCACCGAATTAATTGAGGAAA
ATGCATTAAGAAAACGATCCAATGTTTTGGCCGCAAGAAACCGGCAAAATGTTATTTTCAAGGACATTTCCCGCTTGGTT
TTTGGAGTTGCGGATATTTTTAGATGCCAAGTGGATCTACTTTTGGGGGATACGAAGGTATTACTTGATCAATGTACACG
TACCAACTTGGATTACGTTCTCACCACAACAAAATCTGTAGTGGTCAACAAATCAGAGATTCGAATCCAACGCAAAGGAA
AGCGGATGATCACCAAGAAATCTAAAGTAACAGTATCAAAACGTCCCAGACTGCAGGAATCGGATCTGTTGGATGAATTC
TCACATGAATACTACGAGAAGATGCTATCCGAATGCCAGATGTGGCAAACGGAGTGCACACAACAGGTGGTGGAGGACCT
GAACGAGTCTATTGAACAACCCCGGAGTTGCACTCAGTCAAAGTCGTATCATTCCATTACAATCACCGAAGAGATTGAAC
TTCCCGAAGATCATAGCTTAATTATGCCATCAAATGGTTTTGGCGAAGCCGAGGGCGCGGACTTAACCATTTTTCAAGAG
CTTTACCCCAAAGATGGCACACGGAACTCACTAAAGCGACACTCAATAGCTCAGGATCCAACTGACATCTTACCGGATAA
AATGCCCAGATTGGATGATTGCGATGTTTTCCAAGCTGACAATGCTATCATGACCCAAATCTTTCCGCATAACATTGAAC
CAGCTGAAGTAACTCAGATAGTTTGTGAACCGTCGTTGCCATCCGTTTTAAATTCTTTTGGAGAAATAACATTTAGCCAC
CCGAAAAATCGGAAAAGAAAGCTAATAGTAGACAAACGAATTGAATACACCCGGGAGCAGCTGGTGAAGCATAGACAGAA
ATATATGGAAGAATACCTTTCAAGGAATGTGATAGTGCCAAAATCCTCGGATTTACGGAAACCCCCTAAGGAACTTCTCT
GTAAACTGTATAATAATGTAAGTTTTTTAGCTCTTCATAACTCCGGACCTAAGCTCAGTAATGAAGAAAAGGAATTCGAG
GCAGAAAACACATTGAGAACCATATTTGGCTGCGAGTTTACCGAGAATCTTTCTAAAGAGATATTTGTGCGACCATCGCA
GGCTACAAAATGTAGGGATAAAGCGGCACATATCTATCAGCCCGAACCGCTTGAAGTGGACTGTGTGCAACCTCAACTTC
AGCCACGTGATGTAAATCAGAATTATCATAATGAAATGAATGAGCACGGCATATACCGTGAGGATAATCATGATGATACC
TACAGCGTAATGATGAGTCTCTTAAGCATTTGGCGTAATAATCCGAAAATCACGGGAATCGATGCCATTGATTTTATAAA
AACGTTTGATAGTCGCATCAAGGCTTCGTTAGCCTTTCTCCATTTGTTGTATCTTGTTCGAGACCATTTTATAGAGATAT
CAAAGCGAGCTAATTCGCTGGAAATGTACCAAATTACTCTTGGCAAAGAGTCCGCTAAGCTAATAGACAATCTTATGCTG
AGTGAGACT
>Line531_Chr2L C(2)M DGRP North Carolina Population
ATGAGCTTGAATTTATATGAGAGCAACATCCTTAATTCGTGCTGGAAAGCGGGAGGCCGCAAACCGCGGAAATCGGCATT
TGGCCAACTTAATCGAAATGAGATCGCTGATGTGGATGTAGTCGCCTGCTGCAAGCAAATCACCGAATTAATTGAGGAAA
ATGCATTAAGAAAACGATCCAATGTTTTGGCCGCAAGAAACCGGCAAAATGTTATTTTCAAGGACATTTCCCGCTTGGTT
TTTGGAGTTGCGGATATTTTTAGATGCCAAGTGGATCTACTTTTGGGGGATACGAAGGTATTACTTGATCAATGTACACG
TACCAACTTGGATTACGTTCTCACCACAACAAAATCTGTAGTGGTCAACAAATCAGAGATTCGAATCCAACGCAAAGGAA
AGCGGATGATCACCAAGAAATCTAAAGTAACAGTATCAAAACGTCCCAGACTGCAGGAATCGGATCTGTTGGATGAATTC
TCACATGAATACTACGAGAAGATGCTATCCGAATGCCAGATGTGGCAAACGGAGTGCACACAACAGGTGGTGGAGGACCT
GAACGAGTCTATTGAACAACCCCGGAGTTGCACTCAGTCAAAGTCGTATCATTCCATTACAATCACCGAAGAGATTGAAC
TTCCCGAAGATCATAGCTTAATTATGCCATCAAATGGTTTTGGCGAAGCCGAGGGCGCGGACTTAACCATTTTTCAAGAG
CTTTACCCCAAAGATGGCACACGGAACTCACTAAAGCGACACTCAATAGCTCAGGATCCAACTGACATCTTACCGGATAA
AATGCCCAGATTGGATGATTGCGATGTTTTCCAAGCTGACAATGCTATCATGACCCAAATCTTTCCGCATAACATTGAAC
CAGCTGAAGTAACTCAGATAGTTTGTGAACCGTCGTTGCCATCCGTTTTAAATTCTTTTGGAGAAATAACATTTAGCCAC
CCGAAAAATCGGAAAAGAAAGCTAATAGTAGACAAACGAATTGAATACACCCGGGAGCAGCTGGTGAAGCATAGACAGAA
ATATATGGAAGAATACCTTTCAAGGAATGTGATAGTGCCAAAATCCTCGGATTTACGGAAACCCCCTAAGGAACTTCTCT
GTAAACTGTATAATAATGTAAGTTTTTTAGCTCTTCATAACTCCGGACCTAAGCTCAGTAATGAAGAAAAGGAATTCGAG
GCAGAAAACACATTGAGAACCATATTTGGCTGCGAGTTTACCGAGAATCTTTCTAAAGAGATATTTGTGCGACCATCGCA
GGCTACAAAATGTAGGGATAAAGCGGCACATATCTATCAGCCCGAACCGCTTGAAGTGGACTGTGTGCAACCTCAACTTC
AGCCACGTGATGTAAATCAGAATTATCATAATGAAATGAATGAGCACGGCATATACCGTGAGGATAATCATGATGATACC
TACAGCGTAATGATGAGTCTCTTAAGCATTTGGCGTAATAATCCGAAAATCACGGGAATCGATGCCATTGATTTTATAAA
AACGTTTGATAGTCGCATCAAGGCTTCGTTAGCCTTTCTCCATTTGTTGTATCTTGTTCGAGACCATTTTATAGAGATAT
CAAAGCGAGCTAATTCGCTGGAAATGTACCAAATTACTCTTGGCAAAGAGTCCGCTAAGCTAATAGACAATCTTATGCTG
AGTGAGACT
>Line730_Chr2L C(2)M DGRP North Carolina Population
ATGAGCTTGAATTTATATGAGAGCAACATCCTTAATTCGTGCTGGAAAGCGGGAGGCCGCAAACCGCGGAAATCGGCATT
TGGCCAACTTAATCGAAATGAGATCGCTGATGTGGATGTAGTCGCCTGCTGCAAGCAAATCACCGAATTAATTGAGGAAA
ATGCATTAAGAAAACGATCCAATGTTTTGGCCGCAAGAAACCGGCAAAATGTTATTTTCAAGGACATTTCCCGCTTGGTT
TTTGGAGTTGCGGATATTTTTAGATGCCAAGTGGATCTACTTTTGGGGGATACGAAGGTATTACTTGATCAATGTACACG
TACCAACTTGGATTACGTTCTCACCACAACAAAATCTGTAGTGGTCAACAAATCAGAGATTCGAATCCAACGCAAAGGAA
AGCGGATGATCACCAAGAAATCTAAAGTAACAGTATCAAAACGTCCCAGACTGCAGGAATCGGATCTGTTGGATGAATTC
TCACATGAATACTACGAGAAGATGCTATCCGAATGCCAGATGTGGCAAACGGAGTGCACACAACAGGTGGTGGAGGACCT
GAACGAGTCTATTGAACAACCCCGGAGTTGCACTCAGTCAAAGTCGTATCATTCCATTACAATCACCGAAGAGATTGAAC
TTCCCGAAGATCATAGCTTAATTATGCCATCAAATGGTTTTGGCGAAGCCGAGGGCGCGGACTTAACCATTTTTCAAGAG
CTTTACCCCAAAGATGGCACACGGAACTCACTAAAGCGACACTCAATAGCTCAGGATCCAACTGACATCTTACCGGATAA
AATGCCCAGATTGGATGATTGCGATGTTTTCCAAGCTGACAATGCTATCATGACCCAAATCTTTCCGCATAACATTGAAC
CAGCTGAAGTAACTCAGATAGTTTGTGAACCGTCGTTGCCATCCGTTTTAAATTCTTTTGGAGAAATAACATTTAGCCAC
CCGAAAAATCGGAAAAGAAAGCTAATAGTAGACAAACGAATTGAATACACCCGGGAGCAGCTGGTGAAGCATAGACAGAA
ATATATGGAAGAATACCTTTCAAGGAATGTGATAGTGCCAAAATCCTCGGATTTACGGAAACCCCCTAAGGAACTTCTCT
GTAAACTGTATAATAATGTAAGTTTTTTAGCTCTTCATAACTCCGGACCTAAGCTCAGTAATGAAGAAAAGGAATTCGAG
GCAGAAAACACATTGAGAACCATATTTGGCTGCGAGTTTACCGAGAATCTTTCTAAAGAGATATTTGTGCGACCATCGCA
GGCTACAAAATGTAGGGATAAAGCGGCACATATCTATCAGCCCGAACCGCTTGAAGTGGACTGTGTGCAACCTCAACTTC
AGCCACGTGATGTAAATCAGAATTATCATAATGAAATGAATGAGCACGGCATATACCGTGAGGATAATCATGATGATACC
TACAGCGTAATGATGAGTCTCTTAAGCATTTGGCGTAATAATCCGAAAATCACGGGAATCGATGCCATTGATTTTATAAA
AACGTTTGATAGTCGCATCAAGGCTTCGTTAGCCTTTCTCCATTTGTTGTATCTTGTTCGAGACCATTTTATAGAGATAT
CAAAGCGAGCTAATTCGCTGGAAATGTACCAAATTACTCTTGGCAAAGAGTCCGCTAAGCTAATAGACAATCTTATGCTG
AGTGAGACT
>Line796_Chr2L C(2)M DGRP North Carolina Population
ATGAGCTTGAATTTATATGAGAGCAACATCCTTAATTCGTGCTGGAAAGCGGGAGGCCGCAAACCGCGGAAATCGGCATT
TGGCCAACTTAATCGAAATGAGATCGCTGATGTGGATGTAGTCGCCTGCTGCAAGCAAATCACCGAATTAATTGAGGAAA
ATGCATTAAGAAAACGATCCAATGTTTTGGCCGCAAGAAACCGGCAAAATGTTATTTTCAAGGACATTTCCCGCTTGGTT
TTTGGAGTTGCGGATATTTTTAGATGCCAAGTGGATCTACTTTTGGGGGATACGAAGGTATTACTTGATCAATGTACACG
TACCAACTTGGATTACGTTCTCACCACAACAAAATCTGTAGTGGTCAACAAATCAGAGATTCGAATCCAACGCAAAGGAA
AGCGGATGATCACCAAGAAATCTAAAGTAACAGTATCAAAACGTCCCAGACTGCAGGAATCGGATCTGTTGGATGAATTC
TCACATGAATACTACGAGAAGATGCTATCCGAATGCCAGATGTGGCAAACGGAGTGCACACAACAGGTGGTGGAGGACCT
GAACGAGTCTATTGAACAACCCCGGAGTTGCACTCAGTCAAAGTCGTATCATTCCATTACAATCACCGAAGAGATTGAAC
TTCCCGAAGATCATAGCTTAATTATGCCATCAAATGGTTTTGGCGAAGCCGAGGGCGCGGACTTAACCATTTTTCAAGAG
CTTTACCCCAAAGATGGCACACGGAACTCACTAAAGCGACACTCAATAGCTCAGGATCCAACTGACATCTTACCGGATAA
AATGCCCAGATTGGATGATTGCGATGTTTTCCAAGCTGACAATGCTATCATGACCCAAATCTTTCCGCATAACATTGAAC
CAGCTGAAGTAACTCAGATAGTTTGTGAACCGTCGTTGCCATCCGTTTTAAATTCTTTTGGAGAAATAACATTTAGCCAC
CCGAAAAATCGGAAAAGAAAGCTAATAGTAGACAAACGAATTGAATACACCCGGGAGCAGCTGGTGAAGCATAGACAGAA
ATATATGGAAGAATACCTTTCAAGGAATGTGATAGTGCCAAAATCCTCGGATTTACGGAAACCCCCTAAGGAACTTCTCT
GTAAACTGTATAATAATGTAAGTTTTTTAGCTCTTCATAACTCCGGACCTAAGCTCAGTAATGAAGAAAAGGAATTCGAG
GCAGAAAACACATTGAGAACCATATTTGGCTGCGAGTTTACCGAGAATCTTTCTAAAGAGATATTTGTGCGACCATCGCA
GGCTACAAAATGTAGGGATAAAGCGGCACATATCTATCAGCCCGAACCGCTTGAAGTGGACTGTGTGCAACCTCAACTTC
AGCCACGTGATGTAAATCAGAATTATCATAATGAAATGAATGAGCACGGCATATACCGTGAGGATAATCATGATGATACC
TACAGCGTAATGATGAGTCTCTTAAGCATTTGGCGTAATAATCCGAAAATCACGGGAATCGATGCCATTGATTTTATAAA
AACGTTTGATAGTCGCATCAAGGCTTCGTTAGCCTTTCTCCATTTGTTGTATCTTGTTCGAGACCATTTTATAGAGATAT
CAAAGCGAGCTAATTCGCTGGAAATGTACCAAATTACTCTTGGCAAAGAGTCCGCTAAGCTAATAGACAATCTTATGCTG
AGTGAGACT
>Line142_Chr2L C(2)M DGRP North Carolina Population
ATGAGCTTGAATTTATATGAGAGCAACATCCTTAATTCCTGCTGGAAAGCGGGAGGGCGCAAACCGAGGAAATCGGCATT
TGGCCAACTTAATCGAAATGAGATCGCTGATGTGGATGTAGTCGCCTGCTGCAAGCAAATCACCGAATTAATTGAGGAAA
ATGCATTAAGAAAACGATCCAATGTTTTGGCCGCAAGAAACCGGCAAAATGTTATTTTCAAGGACATTTCCCGCTTGGTT
TTTGGAGTTGCGGATATTTTTAGATGCCAAGTGGATCTACTTTTGGGGGACACGAAGGTATTACTTGACCAATGTACACG
TACCAACTTGGATTACGTTCTCACCACAACAAAATCTGTAGTGGTCAACAAATCAGAGATTCGAATCCAACGCAAAGGAA
AGCGGGTGATCACCAAGAAATCTAAAGTAACAGTATCAAAACGTCCCAGACTGCAGGAATCGGATCTGTTGGATGAATTC
TCACATGAATACTACGAGAAGATGCTATCCGAATGCCAGATGTGGCAAACGGAGTGCACACAACAGGTGGTGGAGGACCT
GAACGAGTCTATTGAACAACCCCGGAGTTGCACTCAGTCAAAGTCGTATCATTCCATTACAATCACCGAAGAGATTGAAC
TTCCCGAAGATCATAGCTTAATTATGCCATCAAATGGTTTTGGCGAAGCCGAGGGCGCGGACTTAACCATTTTTCAAGAG
CTTTACCCCAAAGATGGCACACGGAACTCACTAAAGCGACACTCAATAGCTCAGGATCCAACTGACATCTTACCGGATAA
AATGCCCAGATTGGATGATTGCGATGTTTTCCAAGCTGACAATGCTATCATGACCCAAATCTTTCCGCATAACATTGAAC
CAGCTGAAGTAACTCAGATAGTTTGTGAACCGTCGTTGCCATCCGTTTTAAATTCTTTTGGAGAAATAACATTTAGCCAC
CCGAAAAATCGGAAAAGAAAGCTAATAGTAGACAAACGAATTGAATACACCCGGGAGCAGCTGGTGAAGCATAGACAGAA
ATATATGGAAGAATACCTTTCAAGGAATGTGATAGTGCCAAAATCCTCGGATTTACGGAAACCCCCTAAGGAACTTCTCT
GTAAACTGAATAATAATGTAAGTTTTTTAGCTCTTCATAACTCCGGACCTAAGCTCAGTAATGAAGAAAAGGAATTCGAG
GCAGAAAACACATTGAGATCCATATTTGGCCGCGAGTTTACCGAGAATCTTTCTAAAGAGATATTTGTGCGACCATCTCA
GGCCACAAAATGTAGGGATAAAGCGGCACATATCTATCAGCCCGAACCGCTTGAAGTGGACTGTGTGCAACCTCAACTTC
AGCCACGTGATGTAAATCAGAATTATCATAATGAAATGAATGAGCACGGCATATACCGTGAGGATAATCATGATGATACC
TACAGCGTAATGATGAGTCTCTTAAGCATTTGGCGTAATAATCCGAAAATCACGGGAATCGATGCCATTGATTTTATAAA
AACGTTTGATAGTCGCATCAAGGCTTCGTTAGCCTTTCTCCATTTGTTGTATCTTGTTCGAGACCATTTTATAGAGATAT
CAAAGCGAGCTAATTCGCTGGAAATGTACCAGATTACTCTTGGCAAAGAATCCGCTAAGCTAATAGACAATCTTATGCTG
AGTGAGACT
>Line317_Chr2L C(2)M DGRP North Carolina Population
ATGAGCTTGAATTTATATGAGAGCAACATCCTTAATTCCTGCTGGAAAGCGGGAGGGCGCAAACCGAGGAAATCGGCATT
TGGCCAACTTAATCGAAATGAGATCGCTGATGTGGATGTAGTCGCCTGCTGCAAGCAAATCACCGAATTAATTGAGGAAA
ATGCATTAAGAAAACGATCCAATGTTTTGGCCGCAAGAAACCGGCAAAATGTTATTTTCAAGGACATTTCCCGCTTGGTT
TTTGGAGTTGCGGATATTTTTAGATGCCAAGTGGATCTACTTTTGGGGGACACGAAGGTATTACTTGACCAATGTACACG
TACCAACTTGGATTACGTTCTCACCACAACAAAATCTGTAGTGGTCAACAAATCAGAGATTCGAATCCAACGCAAAGGAA
AGCGGGTGATCACCAAGAAATCTAAAGTAACAGTATCAAAACGTCCCAGACTGCAGGAATCGGATCTGTTGGATGAATTC
TCACATGAATACTACGAGAAGATGCTATCCGAATGCCAGATGTGGCAAACGGAGTGCACACAACAGGTGGTGGAGGACCT
GAACGAGTCTATTGAACAACCCCGGAGTTGCACTCAGTCAAAGTCGTATCATTCCATTACAATCACCGAAGAGATTGAAC
TTCCCGAAGATCATAGCTTAATTATGCCATCAAATGGTTTTGGCGAAGCCGAGGGCGCGGACTTAACCATTTTTCAAGAG
CTTTACCCCAAAGATGGCACACGGAACTCACTAAAGCGACACTCAATAGCTCAGGATCCAACTGACATCTTACCGGATAA
AATGCCCAGATTGGATGATTGCGATGTTTTCCAAGCTGACAATGCTATCATGACCCAAATCTTTCCGCATAACATTGAAC
CAGCTGAAGTAACTCAGATAGTTTGTGAACCGTCGTTGCCATCCGTTTTAAATTCTTTTGGAGAAATAACATTTAGCCAC
CCGAAAAATCGGAAAAGAAAGCTAATAGTAGACAAACGAATTGAATACACCCGGGAGCAGCTGGTGAAGCATAGACAGAA
ATATATGGAAGAATACCTTTCAAGGAATGTGATAGTGCCAAAATCCTCGGATTTACGGAAACCCCCTAAGGAACTTCTCT
GTAAACTGAATAATAATGTAAGTTTTTTAGCTCTTCATAACTCCGGACCTAAGCTCAGTAATGAAGAAAAGGAATTCGAG
GCAGAAAACACATTGAGATCCATATTTGGCCGCGAGTTTACCGAGAATCTTTCTAAAGAGATATTTGTGCGACCATCTCA
GGCCACAAAATGTAGGGATAAAGCGGCACATATCTATCAGCCCGAACCGCTTGAAGTGGACTGTGTGCAACCTCAACTTC
AGCCACGTGATGTAAATCAGAATTATCATAATGAAATGAATGAGCACGGCATATACCGTGAGGATAATCATGATGATACC
TACAGCGTAATGATGAGTCTCTTAAGCATTTGGCGTAATAATCCGAAAATCACGGGAATCGATGCCATTGATTTTATAAA
AACGTTTGATAGTCGCATCAAGGCTTCGTTAGCCTTTCTCCATTTGTTGTATCTTGTTCGAGACCATTTTATAGAGATAT
CAAAGCGAGCTAATTCGCTGGAAATGTACCAGATTACTCTTGGCAAAGAATCCGCTAAGCTAATAGACAATCTTATGCTG
AGTGAGACT
>Line320_Chr2L C(2)M DGRP North Carolina Population
ATGAGCTTGAATTTATATGAGAGCAACATCCTTAATTCCTGCTGGAAAGCGGGAGGGCGCAAACCGAGGAAATCGGCATT
TGGCCAACTTAATCGAAATGAGATCGCTGATGTGGATGTAGTCGCCTGCTGCAAGCAAATCACCGAATTAATTGAGGAAA
ATGCATTAAGAAAACGATCCAATGTTTTGGCCGCAAGAAACCGGCAAAATGTTATTTTCAAGGACATTTCCCGCTTGGTT
TTTGGAGTTGCGGATATTTTTAGATGCCAAGTGGATCTACTTTTGGGGGACACGAAGGTATTACTTGACCAATGTACACG
TACCAACTTGGATTACGTTCTCACCACAACAAAATCTGTAGTGGTCAACAAATCAGAGATTCGAATCCAACGCAAAGGAA
AGCGGGTGATCACCAAGAAATCTAAAGTAACAGTATCAAAACGTCCCAGACTGCAGGAATCGGATCTGTTGGATGAATTC
TCACATGAATACTACGAGAAGATGCTATCCGAATGCCAGATGTGGCAAACGGAGTGCACACAACAGGTGGTGGAGGACCT
GAACGAGTCTATTGAACAACCCCGGAGTTGCACTCAGTCAAAGTCGTATCATTCCATTACAATCACCGAAGAGATTGAAC
TTCCCGAAGATCATAGCTTAATTATGCCATCAAATGGTTTTGGCGAAGCCGAGGGCGCGGACTTAACCATTTTTCAAGAG
CTTTACCCCAAAGATGGCACACGGAACTCACTAAAGCGACACTCAATAGCTCAGGATCCAACTGACATCTTACCGGATAA
AATGCCCAGATTGGATGATTGCGATGTTTTCCAAGCTGACAATGCTATCATGACCCAAATCTTTCCGCATAACATTGAAC
CAGCTGAAGTAACTCAGATAGTTTGTGAACCGTCGTTGCCATCCGTTTTAAATTCTTTTGGAGAAATAACATTTAGCCAC
CCGAAAAATCGGAAAAGAAAGCTAATAGTAGACAAACGAATTGAATACACCCGGGAGCAGCTGGTGAAGCATAGACAGAA
ATATATGGAAGAATACCTTTCAAGGAATGTGATAGTGCCAAAATCCTCGGATTTACGGAAACCCCCTAAGGAACTTCTCT
GTAAACTGAATAATAATGTAAGTTTTTTAGCTCTTCATAACTCCGGACCTAAGCTCAGTAATGAAGAAAAGGAATTCGAG
GCAGAAAACACATTGAGATCCATATTTGGCCGCGAGTTTACCGAGAATCTTTCTAAAGAGATATTTGTGCGACCATCTCA
GGCCACAAAATGTAGGGATAAAGCGGCACATATCTATCAGCCCGAACCGCTTGAAGTGGACTGTGTGCAACCTCAACTTC
AGCCACGTGATGTAAATCAGAATTATCATAATGAAATGAATGAGCACGGCATATACCGTGAGGATAATCATGATGATACC
TACAGCGTAATGATGAGTCTCTTAAGCATTTGGCGTAATAATCCGAAAATCACGGGAATCGATGCCATTGATTTTATAAA
AACGTTTGATAGTCGCATCAAGGCTTCGTTAGCCTTTCTCCATTTGTTGTATCTTGTTCGAGACCATTTTATAGAGATAT
CAAAGCGAGCTAATTCGCTGGAAATGTACCAGATTACTCTTGGCAAAGAATCCGCTAAGCTAATAGACAATCTTATGCTG
AGTGAGACT
>Line370_Chr2L C(2)M DGRP North Carolina Population
ATGAGCTTGAATTTATATGAGAGCAACATCCTTAATTCGTGCTGGAAAGCGGGAGGCCGCAAACCGCGGAAATCGGCATT
TGGCCAACTTAATCGAAATGAGATCGCTGATGTGGATGTAGTCGCCTGCTGCAAGCAAATCACCGAATTAATTGAGGAAA
ATGCATTAAGAAAACGATCCAATGTTTTGGCCGCAAGAAACCGGCAAAATGTTATTTTCAAGGACATTTCCCGCTTGGTT
TTTGGAGTTGCGGATATTTTTAGATGCCAAGTGGATCTACTTTTGGGGGACACGAAGGTATTACTTGACCAATGTACACG
TACCAACTTGGATTACGTTCTCACCACAACAAAATCCGTAGTGGTCAACAAATCAGAGATTCGAATCCAACGCAAAGGAA
AGCGGGTGATCACCAAGAAATCTAAAGTAACAGTATCAAAACGTCCCAGACTGCAGGAATCGGATCTGTTGGATGAATTC
TCACATGAATACTACGAGAAGATGCTATCCGAATGCCAGATGTGGCAAACGGAGTGCACACAACAGGTGGTGGAGGACCT
GAACGAGTCTATTGAACAACCCCGGAGTTGCACTCAGTCAAAGTCGTATCATTCCATTACAATCACCGAAGAGATTGAAC
TTCCCGAAGATCATAGCTTAATTATGCCATCAAATGGTTTTGGCGAAGCCGAGGGCGCGGACTTAACCATTTTTCAAGAG
CTTTACCCCAAAGATGGCACACGGAACTCACTAAAGCGACACTCAATAGCTCAGGATCCAACTGACATCTTACCGGATAA
AATGCCCAGATTGGATGATTGCGATGTTTTCCAAGCTGACAATGCTATCATGACCCAAATCTTTCCGCATAACATTGAAC
CAGCTGAAGTAACTCAGATAGTTTGTGAACCGTCGTTGCCATCCGTTTTAAATTCTTTTGGAGAAATAACATTTAGCCAC
CCGAAAAATCGGAAAAGAAAGCTAATAGTAGACAAACGAATTGAATACACCCGGGAGCAGCTGGTGAAGCATAGACAGAA
ATATATGGAAGAATACCTTTCAAGGAATGTGATAGTGCCAAAATCCTCGGATTTACGGAAACCCCCTAAGGAACTTCTCT
GTAAACTGAATAATAATGTAAGTTTTTTAGCTCTTCATAACTCCGGACCTAAGCTCAGTAATGAAGAAAAGGAATTCGAG
GCAGAAAACACATTGAGATCCATATTTGGCCGCGAGTTTACCGAGAATCTTTCTAAAGAGATATTTGTGCGACCATCTCA
GGCCACAAAATGTAGGGATAAAGCGGCACATATCTATCAGCCCGAACCGCTTGAAGTGGACTGTGTGCAACCTCAACTTC
AGCCACGTGATGTAAATCAGAATTATCATAATGAAATGAATGAGCACGGCATATACCGTGAGGATAATCATGATGATACC
TACAGCGTAATGATGAGTCTCTTAAGCATTTGGCGTAATAATCCGAAAATCACGGGAATCGATGCCATTGATTTTATAAA
AACGTTTGATAGTCGCATCAAGGCTTCGTTAGCCTTTCTCCATTTGTTGTATCTTGTTCGAGACCATTTTATAGAGATAT
CAAAGCGAGCTAATTCGCTGGAAATGTACCAAATTACTCTTGGCAAAGAGTCCGCTAAGCTAATAGACAATCTTATGCTG
AGTGAGACT
>Line392_Chr2L C(2)M DGRP North Carolina Population
ATGAGCTTGAATTTATATGAGAGCAACATCCTTAATTCCTGCTGGAAAGCGGGAGGGCGCAAACCGAGGAAATCGGCATT
TGGCCAACTTAATCGAAATGAGATCGCTGATGTGGATGTAGTCGCCTGCTGCAAGCAAATCACCGAATTAATTGAGGAAA
ATGCATTAAGAAAACGATCCAATGTTTTGGCCGCAAGAAACCGGCAAAATGTTATTTTCAAGGACATTTCCCGCTTGGTT
TTTGGAGTTGCGGATATTTTTAGATGCCAAGTGGATCTACTTTTGGGGGACACGAAGGTATTACTTGACCAATGTACACG
TACCAACTTGGATTACGTTCTCACCACAACAAAATCTGTAGTGGTCAACAAATCAGAGATTCGAATCCAACGCAAAGGAA
AGCGGGTGATCACCAAGAAATCTAAAGTAACAGTATCAAAACGTCCCAGACTGCAGGAATCGGATCTGTTGGATGAATTC
TCACATGAATACTACGAGAAGATGCTATCCGAATGCCAGATGTGGCAAACGGAGTGCACACAACAGGTGGTGGAGGACCT
GAACGAGTCTATTGAACAACCCCGGAGTTGCACTCAGTCAAAGTCGTATCATTCCATTACAATCACCGAAGAGATTGAAC
TTCCCGAAGATCATAGCTTAATTATGCCATCAAATGGTTTTGGCGAAGCCGAGGGCGCGGACTTAACCATTTTTCAAGAG
CTTTACCCCAAAGATGGCACACGGAACTCACTAAAGCGACACTCAATAGCTCAGGATCCAACTGACATCTTACCGGATAA
AATGCCCAGATTGGATGATTGCGATGTTTTCCAAGCTGACAATGCTATCATGACCCAAATCTTTCCGCATAACATTGAAC
CAGCTGAAGTAACTCAGATAGTTTGTGAACCGTCGTTGCCATCCGTTTTAAATTCTTTTGGAGAAATAACATTTAGCCAC
CCGAAAAATCGGAAAAGAAAGCTAATAGTAGACAAACGAATTGAATACACCCGGGAGCAGCTGGTGAAGCATAGACAGAA
ATATATGGAAGAATACCTTTCAAGGAATGTGATAGTGCCAAAATCCTCGGATTTACGGAAACCCCCTAAGGAACTTCTCT
GTAAACTGAATAATAATGTAAGTTTTTTAGCTCTTCATAACTCCGGACCTAAGCTCAGTAATGAAGAAAAGGAATTCGAG
GCAGAAAACACATTGAGATCCATATTTGGCCGCGAGTTTACCGAGAATCTTTCTAAAGAGATATTTGTGCGACCATCTCA
GGCCACAAAATGTAGGGATAAAGCGGCACATATCTATCAGCCCGAACCGCTTGAAGTGGACTGTGTGCAACCTCAACTTC
AGCCACGTGATGTAAATCAGAATTATCATAATGAAATGAATGAGCACGGCATATACCGTGAGGATAATCATGATGATACC
TACAGCGTAATGATGAGTCTCTTAAGCATTTGGCGTAATAATCCGAAAATCACGGGAATCGATGCCATTGATTTTATAAA
AACGTTTGATAGTCGCATCAAGGCTTCGTTAGCCTTTCTCCATTTGTTGTATCTTGTTCGAGACCATTTTATAGAGATAT
CAAAGCGAGCTAATTCGCTGGAAATGTACCAGATTACTCTTGGCAAAGAATCCGCTAAGCTAATAGACAATCTTATGCTG
AGTGAGACT
>Line399_Chr2L C(2)M DGRP North Carolina Population
ATGAGCTTGAATTTATATGAGAGCAACATCCTTAATTCCTGCTGGAAAGCGGGAGGGCGCAAACCGAGGAAATCGGCATT
TGGCCAACTTAATCGAAATGAGATCGCTGATGTGGATGTAGTCGCCTGCTGCAAGCAAATCACCGAATTAATTGAGGAAA
ATGCATTAAGAAAACGATCCAATGTTTTGGCCGCAAGAAACCGGCAAAATGTTATTTTCAAGGACATTTCCCGCTTGGTT
TTTGGAGTTGCGGATATTTTTAGATGCCAAGTGGATCTACTTTTGGGGGACACGAAGGTATTACTTGACCAATGTACACG
TACCAACTTGGATTACGTTCTCACCACAACAAAATCTGTAGTGGTCAACAAATCAGAGATTCGAATCCAACGCAAAGGAA
AGCGGGTGATCACCAAGAAATCTAAAGTAACAGTATCAAAACGTCCCAGACTGCAGGAATCGGATCTGTTGGATGAATTC
TCACATGAATACTACGAGAAGATGCTATCCGAATGCCAGATGTGGCAAACGGAGTGCACACAACAGGTGGTGGAGGACCT
GAACGAGTCTATTGAACAACCCCGGAGTTGCACTCAGTCAAAGTCGTATCATTCCATTACAATCACCGAAGAGATTGAAC
TTCCCGAAGATCATAGCTTAATTATGCCATCAAATGGTTTTGGCGAAGCCGAGGGCGCGGACTTAACCATTTTTCAAGAG
CTTTACCCCAAAGATGGCACACGGAACTCACTAAAGCGACACTCAATAGCTCAGGATCCAACTGACATCTTACCGGATAA
AATGCCCAGATTGGATGATTGCGATGTTTTCCAAGCTGACAATGCTATCATGACCCAAATCTTTCCGCATAACATTGAAC
CAGCTGAAGTAACTCAGATAGTTTGTGAACCGTCGTTGCCATCCGTTTTAAATTCTTTTGGAGAAATAACATTTAGCCAC
CCGAAAAATCGGAAAAGAAAGCTAATAGTAGACAAACGAATTGAATACACCCGGGAGCAGCTGGTGAAGCATAGACAGAA
ATATATGGAAGAATACCTTTCAAGGAATGTGATAGTGCCAAAATCCTCGGATTTACGGAAACCCCCTAAGGAACTTCTCT
GTAAACTGAATAATAATGTAAGTTTTTTAGCTCTTCATAACTCCGGACCTAAGCTCAGTAATGAAGAAAAGGAATTCGAG
GCAGAAAACACATTGAGATCCATATTTGGCCGCGAGTTTACCGAGAATCTTTCTAAAGAGATATTTGTGCGACCATCTCA
GGCCACAAAATGTAGGGATAAAGCGGCACATATCTATCAGCCCGAACCGCTTGAAGTGGACTGTGTGCAACCTCAACTTC
AGCCACGTGATGTAAATCAGAATTATCATAATGAAATGAATGAGCACGGCATATACCGTGAGGATAATCATGATGATACC
TACAGCGTAATGATGAGTCTCTTAAGCATTTGGCGTAATAATCCGAAAATCACGGGAATCGATGCCATTGATTTTATAAA
AACGTTTGATAGTCGCATCAAGGCTTCGTTAGCCTTTCTCCATTTGTTGTATCTTGTTCGAGACCATTTTATAGAGATAT
CAAAGCGAGCTAATTCGCTGGAAATGTACCAGATTACTCTTGGCAAAGAATCCGCTAAGCTAATAGACAATCTTATGCTG
AGTGAGACT
>Line439_Chr2L C(2)M DGRP North Carolina Population
ATGAGCTTGAATTTATATGAGAGCAACATCCTTAATTCCTGCTGGAAAGCGGGAGGGCGCAAACCGAGGAAATCGGCATT
TGGCCAACTTAATCGAAATGAGATCGCTGATGTGGATGTAGTCGCCTGCTGCAAGCAAATCACCGAATTAATTGAGGAAA
ATGCATTAAGAAAACGATCCAATGTTTTGGCCGCAAGAAACCGGCAAAATGTTATTTTCAAGGACATTTCCCGCTTGGTT
TTTGGAGTTGCGGATATTTTTAGATGCCAAGTGGATCTACTTTTGGGGGACACGAAGGTATTACTTGACCAATGTACACG
TACCAACTTGGATTACGTTCTCACCACAACAAAATCTGTAGTGGTCAACAAATCAGAGATTCGAATCCAACGCAAAGGAA
AGCGGGTGATCACCAAGAAATCTAAAGTAACAGTATCAAAACGTCCCAGACTGCAGGAATCGGATCTGTTGGATGAATTC
TCACATGAATACTACGAGAAGATGCTATCCGAATGCCAGATGTGGCAAACGGAGTGCACACAACAGGTGGTGGAGGACCT
GAACGAGTCTATTGAACAACCCCGGAGTTGCACTCAGTCAAAGTCGTATCATTCCATTACAATCACCGAAGAGATTGAAC
TTCCCGAAGATCATAGCTTAATTATGCCATCAAATGGTTTTGGCGAAGCCGAGGGCGCGGACTTAACCATTTTTCAAGAG
CTTTACCCCAAAGATGGCACACGGAACTCACTAAAGCGACACTCAATAGCTCAGGATCCAACTGACATCTTACCGGATAA
AATGCCCAGATTGGATGATTGCGATGTTTTCCAAGCTGACAATGCTATCATGACCCAAATCTTTCCGCATAACATTGAAC
CAGCTGAAGTAACTCAGATAGTTTGTGAACCGTCGTTGCCATCCGTTTTAAATTCTTTTGGAGAAATAACATTTAGCCAC
CCGAAAAATCGGAAAAGAAAGCTAATAGTAGACAAACGAATTGAATACACCCGGGAGCAGCTGGTGAAGCATAGACAGAA
ATATATGGAAGAATACCTTTCAAGGAATGTGATAGTGCCAAAATCCTCGGATTTACGGAAACCCCCTAAGGAACTTCTCT
GTAAACTGAATAATAATGTAAGTTTTTTAGCTCTTCATAACTCCGGACCTAAGCTCAGTAATGAAGAAAAGGAATTCGAG
GCAGAAAACACATTGAGATCCATATTTGGCCGCGAGTTTACCGAGAATCTTTCTAAAGAGATATTTGTGCGACCATCTCA
GGCCACAAAATGTAGGGATAAAGCGGCACATATCTATCAGCCCGAACCGCTTGAAGTGGACTGTGTGCAACCTCAACTTC
AGCCACGTGATGTAAATCAGAATTATCATAATGAAATGAATGAGCACGGCATATACCGTGAGGATAATCATGATGATACC
TACAGCGTAATGATGAGTCTCTTAAGCATTTGGCGTAATAATCCGAAAATCACGGGAATCGATGCCATTGATTTTATAAA
AACGTTTGATAGTCGCATCAAGGCTTCGTTAGCCTTTCTCCATTTGTTGTATCTTGTTCGAGACCATTTTATAGAGATAT
CAAAGCGAGCTAATTCGCTGGAAATGTACCAGATTACTCTTGGCAAAGAATCCGCTAAGCTAATAGACAATCTTATGCTG
AGTGAGACT
>Line461_Chr2L C(2)M DGRP North Carolina Population
ATGAGCTTGAATTTATATGAGAGCAACATCCTTAATTCCTGCTGGAAAGCGGGAGGGCGCAAACCGAGGAAATCGGCATT
TGGCCAACTTAATCGAAATGAGATCGCTGATGTGGATGTAGTCGCCTGCTGCAAGCAAATCACCGAATTAATTGAGGAAA
ATGCATTAAGAAAACGATCCAATGTTTTGGCCGCAAGAAACCGGCAAAATGTTATTTTCAAGGACATTTCCCGCTTGGTT
TTTGGAGTTGCGGATATTTTTAGATGCCAAGTGGATCTACTTTTGGGGGACACGAAGGTATTACTTGACCAATGTACACG
TACCAACTTGGATTACGTTCTCACCACAACAAAATCTGTAGTGGTCAACAAATCAGAGATTCGAATCCAACGCAAAGGAA
AGCGGGTGATCACCAAGAAATCTAAAGTAACAGTATCAAAACGTCCCAGACTGCAGGAATCGGATCTGTTGGATGAATTC
TCACATGAATACTACGAGAAGATGCTATCCGAATGCCAGATGTGGCAAACGGAGTGCACACAACAGGTGGTGGAGGACCT
GAACGAGTCTATTGAACAACCCCGGAGTTGCACTCAGTCAAAGTCGTATCATTCCATTACAATCACCGAAGAGATTGAAC
TTCCCGAAGATCATAGCTTAATTATGCCATCAAATGGTTTTGGCGAAGCCGAGGGCGCGGACTTAACCATTTTTCAAGAG
CTTTACCCCAAAGATGGCACACGGAACTCACTAAAGCGACACTCAATAGCTCAGGATCCAACTGACATCTTACCGGATAA
AATGCCCAGATTGGATGATTGCGATGTTTTCCAAGCTGACAATGCTATCATGACCCAAATCTTTCCGCATAACATTGAAC
CAGCTGAAGTAACTCAGATAGTTTGTGAACCGTCGTTGCCATCCGTTTTAAATTCTTTTGGAGAAATAACATTTAGCCAC
CCGAAAAATCGGAAAAGAAAGCTAATAGTAGACAAACGAATTGAATACACCCGGGAGCAGCTGGTGAAGCATAGACAGAA
ATATATGGAAGAATACCTTTCAAGGAATGTGATAGTGCCAAAATCCTCGGATTTACGGAAACCCCCTAAGGAACTTCTCT
GTAAACTGAATAATAATGTAAGTTTTTTAGCTCTTCATAACTCCGGACCTAAGCTCAGTAATGAAGAAAAGGAATTCGAG
GCAGAAAACACATTGAGATCCATATTTGGCCGCGAGTTTACCGAGAATCTTTCTAAAGAGATATTTGTGCGACCATCTCA
GGCCACAAAATGTAGGGATAAAGCGGCACATATCTATCAGCCCGAACCGCTTGAAGTGGACTGTGTGCAACCTCAACTTC
AGCCACGTGATGTAAATCAGAATTATCATAATGAAATGAATGAGCACGGCATATACCGTGAGGATAATCATGATGATACC
TACAGCGTAATGATGAGTCTCTTAAGCATTTGGCGTAATAATCCGAAAATCACGGGAATCGATGCCATTGATTTTATAAA
AACGTTTGATAGTCGCATCAAGGCTTCGTTAGCCTTTCTCCATTTGTTGTATCTTGTTCGAGACCATTTTATAGAGATAT
CAAAGCGAGCTAATTCGCTGGAAATGTACCAAATTACTCTTGGCAAAGAGTCCGCTAAGCTAATAGACAATCTTATGCTG
AGTGAGACT
>Line642_Chr2L C(2)M DGRP North Carolina Population
ATGAGCTTGAATTTATATGAGAGCAACATCCTTAATTCCTGCTGGAAAGCGGGAGGGCGCAAACCGAGGAAATCGGCATT
TGGCCAACTTAATCGAAATGAGATCGCTGATGTGGATGTAGTCGCCTGCTGCAAGCAAATCACCGAATTAATTGAGGAAA
ATGCATTAAGAAAACGATCCAATGTTTTGGCCGCAAGAAACCGGCAAAATGTTATTTTCAAGGACATTTCCCGCTTGGTT
TTTGGAGTTGCGGATATTTTTAGATGCCAAGTGGATCTACTTTTGGGGGACACGAAGGTATTACTTGACCAATGTACACG
TACCAACTTGGATTACGTTCTCACCACAACAAAATCTGTAGTGGTCAACAAATCAGAGATTCGAATCCAACGCAAAGGAA
AGCGGGTGATCACCAAGAAATCTAAAGTAACAGTATCAAAACGTCCCAGACTGCAGGAATCGGATCTGTTGGATGAATTC
TCACATGAATACTACGAGAAGATGCTATCCGAATGCCAGATGTGGCAAACGGAGTGCACACAACAGGTGGTGGAGGACCT
GAACGAGTCTATTGAACAACCCCGGAGTTGCACTCAGTCAAAGTCGTATCATTCCATTACAATCACCGAAGAGATTGAAC
TTCCCGAAGATCATAGCTTAATTATGCCATCAAATGGTTTTGGCGAAGCCGAGGGCGCGGACTTAACCATTTTTCAAGAG
CTTTACCCCAAAGATGGCACACGGAACTCACTAAAGCGACACTCAATAGCTCAGGATCCAACTGACATCTTACCGGATAA
AATGCCCAGATTGGATGATTGCGATGTTTTCCAAGCTGACAATGCTATCATGACCCAAATCTTTCCGCATAACATTGAAC
CAGCTGAAGTAACTCAGATAGTTTGTGAACCGTCGTTGCCATCCGTTTTAAATTCTTTTGGAGAAATAACATTTAGCCAC
CCGAAAAATCGGAAAAGAAAGCTAATAGTAGACAAACGAATTGAATACACCCGGGAGCAGCTGGTGAAGCATAGACAGAA
ATATATGGAAGAATACCTTTCAAGGAATGTGATAGTGCCAAAATCCTCGGATTTACGGAAACCCCCTAAGGAACTTCTCT
GTAAACTGAATAATAATGTAAGTTTTTTAGCTCTTCATAACTCCGGACCTAAGCTCAGTAATGAAGAAAAGGAATTCGAG
GCAGAAAACACATTGAGATCCATATTTGGCCGCGAGTTTACCGAGAATCTTTCTAAAGAGATATTTGTGCGACCATCTCA
GGCCACAAAATGTAGGGATAAAGCGGCACATATCTATCAGCCCGAACCGCTTGAAGTGGACTGTGTGCAACCTCAACTTC
AGCCACGTGATGTAAATCAGAATTATCATAATGAAATGAATGAGCACGGCATATACCGTGAGGATAATCATGATGATACC
TACAGCGTAATGATGAGTCTCTTAAGCATTTGGCGTAATAATCCGAAAATCACGGGAATCGATGCCATTGATTTTATAAA
AACGTTTGATAGTCGCATCAAGGCTTCGTTAGCCTTTCTCCATTTGTTGTATCTTGTTCGAGACCATTTTATAGAGATAT
CAAAGCGAGCTAATTCGCTGGAAATGTACCAAATTACTCTTGGCAAAGAGTCCGCTAAGCTAATAGACAATCTTATGCTG
AGTGAGACT
>Line761_Chr2L C(2)M DGRP North Carolina Population
ATGAGCTTGAATTTATATGAGAGCAACATCCTTAATTCCTGCTGGAAAGCGGGAGGGCGCAAACCGAGGAAATCGGCATT
TGGCCAACTTAATCGAAATGAGATCGCTGATGTGGATGTAGTCGCCTGCTGCAAGCAAATCACCGAATTAATTGAGGAAA
ATGCATTAAGAAAACGATCCAATGTTTTGGCCGCAAGAAACCGGCAAAATGTTATTTTCAAGGACATTTCCCGCTTGGTT
TTTGGAGTTGCGGATATTTTTAGATGCCAAGTGGATCTACTTTTGGGGGACACGAAGGTATTACTTGACCAATGTACACG
TACCAACTTGGATTACGTTCTCACCACAACAAAATCCGTAGTGGTCAACAAATCAGAGATTCGAATCCAACGCAAAGGAA
AGCGGGTGATCACCAAGAAATCTAAAGTAACAGTATCAAAACGTCCCAGACTGCAGGAATCGGATCTATTGGATGAATTC
TCACATGAATACTACGAGAAGATGCTATCCGAATGCCAGATGTGGCAAACGGAGTGCACACAACAGGTGGTGGAGGACCT
GAACGAGTCTATTGAACAACCCCGGAGTTGCACTCAGTCAAAGTCGTATCATTCCATTACAATCACCGAAGAGATTGAAC
TTCCCGAAGATCATAGCTTAATTATGCCATCAAATGGTTTTGGCGAAGCCGAGGGCGCGGACTTAACCATTTTTCAAGAG
CTTTACCCCAAAGATGGCACACGGAACTCACTAAAGCGACACTCAATAGCTCAGGATCCAACTGACATCTTACCGGATAA
AATGCCCAGATTGGATGATTGCGATGTTTTCCAAGCTGACAATGCTATCATGACCCAAATCTTTCCGCATAACATTGAAC
CAGCTGAAGTAACTCAGATAGTTTGTGAACCGTCGTTGCCATCCGTTTTAAATTCTTTTGGAGAAATAACATTTAGCCAC
CCGAAAAATCGGAAAAGAAAGCTAATAGTAGACAAACGAATTGAATACACCCGGGAGCAGCTGGTGAAGCATAGACAGAA
ATATATGGAAGAATACCTTTCAAGGAATGTGATAGTGCCAAAATCCTCGGATTTACGGAAACCCCCTAAGGAACTTCTCT
GTAAACTGAATAATAATGTAAGTTTTTTAGCTCTTCATAACTCCGGACCTAAGCTCAGTAATGAAGAAAAGGAATTCGAG
GCAGAAAACACATTGAGATCCATATTTGGCCGCGAGTTTACCGAGAATCTTTCTAAAGAGATATTTGTGCGACCATCTCA
GGCCACAAAATGTAGGGATAAAGCGGCACATATCTATCAGCCCGAACCGCTTGAAGTGGACTGTGTGCAACCTCAACTTC
AGCCACGTGATGTAAATCAGAATTATCATAATGAAATGAATGAGCACGGCATATACCGTGAGGATAATCATGATGATACC
TACAGCGTAATGATGAGTCTCTTAAGCATTTGGCGTAATAATCCGAAAATCACGGGAATCGATGCCATTGATTTTATAAA
AACGTTTGATAGTCGCATCAAGGCTTCGTTAGCCTTTCTCCATTTGTTGTATCTTGTTCGAGACCATTTTATAGAGATAT
CAAAGCGAGCTAATTCGCTGGAAATGTACCAGATTACTCTTGGCAAAGAATCCGCTAAGCTAATAGACAATCTTATGCTG
AGTGAGACT
>Line810_Chr2L C(2)M DGRP North Carolina Population
ATGAGCTTGAATTTATATGAGAGCAACATCCTTAATTCCTGCTGGAAAGCGGGAGGGCGCAAACCGAGGAAATCGGCATT
TGGCCAACTTAATCGAAATGAGATCGCTGATGTGGATGTAGTCGCCTGCTGCAAGCAAATCACCGAATTAATTGAGGAAA
ATGCATTAAGAAAACGATCCAATGTTTTGGCCGCAAGAAACCGGCAAAATGTTATTTTCAAGGACATTTCCCGCTTGGTT
TTTGGAGTTGCGGATATTTTTAGATGCCAAGTGGATCTACTTTTGGGGGACACGAAGGTATTACTTGACCAATGTACACG
TACCAACTTGGATTACGTTCTCACCACAACAAAATCCGTAGTGGTCAACAAATCAGAGATTCGAATCCAACGCAAAGGAA
AGCGGGTGATCACCAAGAAATCTAAAGTAACAGTATCAAAACGTCCCAGACTGCAGGAATCGGATCTATTGGATGAATTC
TCACATGAATACTACGAGAAGATGCTATCCGAATGCCAGATGTGGCAAACGGAGTGCACACAACAGGTGGTGGAGGACCT
GAACGAGTCTATTGAACAACCCCGGAGTTGCACTCAGTCAAAGTCGTATCATTCCATTACAATCACCGAAGAGATTGAAC
TTCCCGAAGATCATAGCTTAATTATGCCATCAAATGGTTTTGGCGAAGCCGAGGGCGCGGACTTAACCATTTTTCAAGAG
CTTTACCCCAAAGATGGCACACGGAACTCACTAAAGCGACACTCAATAGCTCAGGATCCAACTGACATCTTACCGGATAA
AATGCCCAGATTGGATGATTGCGATGTTTTCCAAGCTGACAATGCTATCATGACCCAAATCTTTCCGCATAACATTGAAC
CAGCTGAAGTAACTCAGATAGTTTGTGAACCGTCGTTGCCATCCGTTTTAAATTCTTTTGGAGAAATAACATTTAGCCAC
CCGAAAAATCGGAAAAGAAAGCTAATAGTAGACAAACGAATTGAATACACCCGGGAGCAGCTGGTGAAGCATAGACAGAA
ATATATGGAAGAATACCTTTCAAGGAATGTGATAGTGCCAAAATCCTCGGATTTACGGAAACCCCCTAAGGAACTTCTCT
GTAAACTGAATAATAATGTAAGTTTTTTAGCTCTTCATAACTCCGGACCTAAGCTCAGTAATGAAGAAAAGGAATTCGAG
GCAGAAAACACATTGAGATCCATATTTGGCCGCGAGTTTACCGAGAATCTTTCTAAAGAGATATTTGTGCGACCATCTCA
GGCCACAAAATGTAGGGATAAAGCGGCACATATCTATCAGCCCGAACCGCTTGAAGTGGACTGTGTGCAACCTCAACTTC
AGCCACGTGATGTAAATCAGAATTATCATAATGAAATGAATGAGCACGGCATATACCGTGAGGATAATCATGATGATACC
TACAGCGTAATGATGAGTCTCTTAAGCATTTGGCGTAATAATCCGAAAATCACGGGAATCGATGCCATTGATTTTATAAA
AACGTTTGATAGTCGCATCAAGGCTTCGTTAGCCTTTCTCCATTTGTTGTATCTTGTTCGAGACCATTTTATAGAGATAT
CAAAGCGAGCTAATTCGCTGGAAATGTACCAGATTACTCTTGGCAAAGAATCCGCTAAGCTAATAGACAATCTTATGCTG
AGTGAGACT
>Line837_Chr2L C(2)M DGRP North Carolina Population
ATGAGCTTGAATTTATATGAGAGCAACATCCTTAATTCCTGCTGGAAAGCGGGAGGGCGCAAACCGAGGAAATCGGCATT
TGGCCAACTTAATCGAAATGAGATCGCTGATGTGGATGTAGTCGCCTGCTGCAAGCAAATCACCGAATTAATTGAGGAAA
ATGCATTAAGAAAACGATCCAATGTTTTGGCCGCAAGAAACCGGCAAAATGTTATTTTCAAGGACATTTCCCGCTTGGTT
TTTGGAGTTGCGGATATTTTTAGATGCCAAGTGGATCTACTTTTGGGGGACACGAAGGTATTACTTGACCAATGTACACG
TACCAACTTGGATTACGTTCTCACCACAACAAAATCTGTAGTGGTCAACAAATCAGAGATTCGAATCCAACGCAAAGGAA
AGCGGGTGATCACCAAGAAATCTAAAGTAACAGTATCAAAACGTCCCAGACTGCAGGAATCGGATCTGTTGGATGAATTC
TCACATGAATACTACGAGAAGATGCTATCCGAATGCCAGATGTGGCAAACGGAGTGCACACAACAGGTGGTGGAGGACCT
GAACGAGTCTATTGAACAACCCCGGAGTTGCACTCAGTCAAAGTCGTATCATTCCATTACAATCACCGAAGAGATTGAAC
TTCCCGAAGATCATAGCTTAATTATGCCATCAAATGGTTTTGGCGAAGCCGAGGGCGCGGACTTAACCATTTTTCAAGAG
CTTTACCCCAAAGATGGCACACGGAACTCACTAAAGCGACACTCAATAGCTCAGGATCCAACTGACATCTTACCGGATAA
AATGCCCAGATTGGATGATTGCGATGTTTTCCAAGCTGACAATGCTATCATGACCCAAATCTTTCCGCATAACATTGAAC
CAGCTGAAGTAACTCAGATAGTTTGTGAACCGTCGTTGCCATCCGTTTTAAATTCTTTTGGAGAAATAACATTTAGCCAC
CCGAAAAATCGGAAAAGAAAGCTAATAGTAGACAAACGAATTGAATACACCCGGGAGCAGCTGGTGAAGCATAGACAGAA
ATATATGGAAGAATACCTTTCAAGGAATGTGATAGTGCCAAAATCCTCGGATTTACGGAAACCCCCTAAGGAACTTCTCT
GTAAACTGAATAATAATGTAAGTTTTTTAGCTCTTCATAACTCCGGACCTAAGCTCAGTAATGAAGAAAAGGAATTCGAG
GCAGAAAACACATTGAGATCCATATTTGGCCGCGAGTTTACCGAGAATCTTTCTAAAGAGATATTTGTGCGACCATCTCA
GGCCACAAAATGTAGGGATAAAGCGGCACATATCTATCAGCCCGAACCGCTTGAAGTGGACTGTGTGCAACCTCAACTTC
AGCCACGTGATGTAAATCAGAATTATCATAATGAAATGAATGAGCACGGCATATACCGTGAGGATAATCATGATGATACC
TACAGCGTAATGATGAGTCTCTTAAGCATTTGGCGTAATAATCCGAAAATCACGGGAATCGATGCCATTGATTTTATAAA
AACGTTTGATAGTCGCATCAAGGCTTCGTTAGCCTTTCTCCATTTGTTGTATCTTGTTCGAGACCATTTTATAGAGATAT
CAAAGCGAGCTAATTCGCTGGAAATGTACCAAATTACTCTTGGCAAAGAGTCCGCTAAGCTAATAGACAATCTTATGCTG
AGTGAGACT
>Line884_Chr2L C(2)M DGRP North Carolina Population
ATGAGCTTGAATTTATATGAGAGCAACATCCTTAATTCCTGCTGGAAAGCGGGAGGGCGCAAACCGAGGAAATCGGCATT
TGGCCAACTTAATCGAAATGAGATCGCTGATGTGGATGTAGTCGCCTGCTGCAAGCAAATCACCGAATTAATTGAGGAAA
ATGCATTAAGAAAACGATCCAATGTTTTGGCCGCAAGAAACCGGCAAAATGTTATTTTCAAGGACATTTCCCGCTTGGTT
TTTGGAGTTGCGGATATTTTTAGATGCCAAGTGGATCTACTTTTGGGGGACACGAAGGTATTACTTGACCAATGTACACG
TACCAACTTGGATTACGTTCTCACCACAACAAAATCTGTAGTGGTCAACAAATCAGAGATTCGAATCCAACGCAAAGGAA
AGCGGGTGATCACCAAGAAATCTAAAGTAACAGTATCAAAACGTCCCAGACTGCAGGAATCGGATCTGTTGGATGAATTC
TCACATGAATACTACGAGAAGATGCTATCCGAATGCCAGATGTGGCAAACGGAGTGCACACAACAGGTGGTGGAGGACCT
GAACGAGTCTATTGAACAACCCCGGAGTTGCACTCAGTCAAAGTCGTATCATTCCATTACAATCACCGAAGAGATTGAAC
TTCCCGAAGATCATAGCTTAATTATGCCATCAAATGGTTTTGGCGAAGCCGAGGGCGCGGACTTAACCATTTTTCAAGAG
CTTTACCCCAAAGATGGCACACGGAACTCACTAAAGCGACACTCAATAGCTCAGGATCCAACTGACATCTTACCGGATAA
AATGCCCAGATTGGATGATTGCGATGTTTTCCAAGCTGACAATGCTATCATGACCCAAATCTTTCCGCATAACATTGAAC
CAGCTGAAGTAACTCAGATAGTTTGTGAACCGTCGTTGCCATCCGTTTTAAATTCTTTTGGAGAAATAACATTTAGCCAC
CCGAAAAATCGGAAAAGAAAGCTAATAGTAGACAAACGAATTGAATACACCCGGGAGCAGCTGGTGAAGCATAGACAGAA
ATATATGGAAGAATACCTTTCAAGGAATGTGATAGTGCCAAAATCCTCGGATTTACGGAAACCCCCTAAGGAACTTCTCT
GTAAACTGAATAATAATGTAAGTTTTTTAGCTCTTCATAACTCCGGACCTAAGCTCAGTAATGAAGAAAAGGAATTCGAG
GCAGAAAACACATTGAGATCCATATTTGGCCGCGAGTTTACCGAGAATCTTTCTAAAGAGATATTTGTGCGACCATCTCA
GGCCACAAAATGTAGGGATAAAGCGGCACATATCTATCAGCCCGAACCGCTTGAAGTGGACTGTGTGCAACCTCAACTTC
AGCCACGTGATGTAAATCAGAATTATCATAATGAAATGAATGAGCACGGCATATACCGTGAGGATAATCATGATGATACC
TACAGCGTAATGATGAGTCTCTTAAGCATTTGGCGTAATAATCCGAAAATCACGGGAATCGATGCCATTGATTTTATAAA
AACGTTTGATAGTCGCATCAAGGCTTCGTTAGCCTTTCTCCATTTGTTGTATCTTGTTCGAGACCATTTTATAGAGATAT
CAAAGCGAGCTAATTCGCTGGAAATGTACCAGATTACTCTTGGCAAAGAATCCGCTAAGCTAATAGACAATCTTATGCTG
AGTGAGACT
>Line894_Chr2L C(2)M DGRP North Carolina Population
ATGAGCTTGAATTTATATGAGAGCAACATCCTTAATTCCTGCTGGAAAGCGGGAGGGCGCAAACCGAGGAAATCGGCATT
TGGCCAACTTAATCGAAATGAGATCGCTGATGTGGATGTAGTCGCCTGCTGCAAGCAAATCACCGAATTAATTGAGGAAA
ATGCATTAAGAAAACGATCCAATGTTTTGGCCGCAAGAAACCGGCAAAATGTTATTTTCAAGGACATTTCCCGCTTGGTT
TTTGGAGTTGCGGATATTTTTAGATGCCAAGTGGATCTACTTTTGGGGGACACGAAGGTATTACTTGACCAATGTACACG
TACCAACTTGGATTACGTTCTCACCACAACAAAATCTGTAGTGGTCAACAAATCAGAGATTCGAATCCAACGCAAAGGAA
AGCGGGTGATCACCAAGAAATCTAAAGTAACAGTATCAAAACGTCCCAGACTGCAGGAATCGGATCTGTTGGATGAATTC
TCACATGAATACTACGAGAAGATGCTATCCGAATGCCAGATGTGGCAAACGGAGTGCACACAACAGGTGGTGGAGGACCT
GAACGAGTCTATTGAACAACCCCGGAGTTGCACTCAGTCAAAGTCGTATCATTCCATTACAATCACCGAAGAGATTGAAC
TTCCCGAAGATCATAGCTTAATTATGCCATCAAATGGTTTTGGCGAAGCCGAGGGCGCGGACTTAACCATTTTTCAAGAG
CTTTACCCCAAAGATGGCACACGGAACTCACTAAAGCGACACTCAATAGCTCAGGATCCAACTGACATCTTACCGGATAA
AATGCCCAGATTGGATGATTGCGATGTTTTCCAAGCTGACAATGCTATCATGACCCAAATCTTTCCGCATAACATTGAAC
CAGCTGAAGTAACTCAGATAGTTTGTGAACCGTCGTTGCCATCCGTTTTAAATTCTTTTGGAGAAATAACATTTAGCCAC
CCGAAAAATCGGAAAAGAAAGCTAATAGTAGACAAACGAATTGAATACACCCGGGAGCAGCTGGTGAAGCATAGACAGAA
ATATATGGAAGAATACCTTTCAAGGAATGTGATAGTGCCAAAATCCTCGGATTTACGGAAACCCCCTAAGGAACTTCTCT
GTAAACTGAATAATAATGTAAGTTTTTTAGCTCTTCATAACTCCGGACCTAAGCTCAGTAATGAAGAAAAGGAATTCGAG
GCAGAAAACACATTGAGATCCATATTTGGCCGCGAGTTTACCGAGAATCTTTCTAAAGAGATATTTGTGCGACCATCTCA
GGCCACAAAATGTAGGGATAAAGCGGCACATATCTATCAGCCCGAACCGCTTGAAGTGGACTGTGTGCAACCTCAACTTC
AGCCACGTGATGTAAATCAGAATTATCATAATGAAATGAATGAGCACGGCATATACCGTGAGGATAATCATGATGATACC
TACAGCGTAATGATGAGTCTCTTAAGCATTTGGCGTAATAATCCGAAAATCACGGGAATCGATGCCATTGATTTTATAAA
AACGTTTGATAGTCGCATCAAGGCTTCGTTAGCCTTTCTCCATTTGTTGTATCTTGTTCGAGACCATTTTATAGAGATAT
CAAAGCGAGCTAATTCGCTGGAAATGTACCAGATTACTCTTGGCAAAGAATCCGCTAAGCTAATAGACAATCTTATGCTG
AGTGAGACT
>Line907_Chr2L C(2)M DGRP North Carolina Population
ATGAGCTTGAATTTATATGAGAGCAACATCCTTAATTCCTGCTGGAAAGCGGGAGGGCGCAAACCGAGGAAATCGGCATT
TGGCCAACTTAATCGAAATGAGATCGCTGATGTGGATGTAGTCGCCTGCTGCAAGCAAATCACCGAATTAATTGAGGAAA
ATGCATTAAGAAAACGATCCAATGTTTTGGCCGCAAGAAACCGGCAAAATGTTATTTTCAAGGACATTTCCCGCTTGGTT
TTTGGAGTTGCGGATATTTTTAGATGCCAAGTGGATCTACTTTTGGGGGACACGAAGGTATTACTTGACCAATGTACACG
TACCAACTTGGATTACGTTCTCACCACAACAAAATCCGTAGTGGTCAACAAATCAGAGATTCGAATCCAACGCAAAGGAA
AGCGGGTGATCACCAAGAAATCTAAAGTAACAGTATCAAAACGTCCCAGACTGCAGGAATCGGATCTATTGGATGAATTC
TCACATGAATACTACGAGAAGATGCTATCCGAATGCCAGATGTGGCAAACGGAGTGCACACAACAGGTGGTGGAGGACCT
GAACGAGTCTATTGAACAACCCCGGAGTTGCACTCAGTCAAAGTCGTATCATTCCATTACAATCACCGAAGAGATTGAAC
TTCCCGAAGATCATAGCTTAATTATGCCATCAAATGGTTTTGGCGAAGCCGAGGGCGCGGACTTAACCATTTTTCAAGAG
CTTTACCCCAAAGATGGCACACGGAACTCACTAAAGCGACACTCAATAGCTCAGGATCCAACTGACATCTTACCGGATAA
AATGCCCAGATTGGATGATTGCGATGTTTTCCAAGCTGACAATGCTATCATGACCCAAATCTTTCCGCATAACATTGAAC
CAGCTGAAGTAACTCAGATAGTTTGTGAACCGTCGTTGCCATCCGTTTTAAATTCTTTTGGAGAAATAACATTTAGCCAC
CCGAAAAATCGGAAAAGAAAGCTAATAGTAGACAAACGAATTGAATACACCCGGGAGCAGCTGGTGAAGCATAGACAGAA
ATATATGGAAGAATACCTTTCAAGGAATGTGATAGTGCCAAAATCCTCGGATTTACGGAAACCCCCTAAGGAACTTCTCT
GTAAACTGAATAATAATGTAAGTTTTTTAGCTCTTCATAACTCCGGACCTAAGCTCAGTAATGAAGAAAAGGAATTCGAG
GCAGAAAACACATTGAGATCCATATTTGGCCGCGAGTTTACCGAGAATCTTTCTAAAGAGATATTTGTGCGACCATCTCA
GGCCACAAAATGTAGGGATAAAGCGGCACATATCTATCAGCCCGAACCGCTTGAAGTGGACTGTGTGCAACCTCAACTTC
AGCCACGTGATGTAAATCAGAATTATCATAATGAAATGAATGAGCACGGCATATACCGTGAGGATAATCATGATGATACC
TACAGCGTAATGATGAGTCTCTTAAGCATTTGGCGTAATAATCCGAAAATCACGGGAATCGATGCCATTGATTTTATAAA
AACGTTTGATAGTCGCATCAAGGCTTCGTTAGCCTTTCTCCATTTGTTGTATCTTGTTCGAGACCATTTTATAGAGATAT
CAAAGCGAGCTAATTCGCTGGAAATGTACCAGATTACTCTTGGCAAAGAATCCGCTAAGCTAATAGACAATCTTATGCTG
AGTGAGACT
>Line149_Chr2L C(2)M DGRP North Carolina Population
ATGAGCTTGAATTTATATGAGAGCAACATCCTTAATTCCTGCTGGAAAGCGGGAGGGCGCAAACCGAGGAAATCGGCATT
TGGCCAACTTAATCGAAATGAGATCGCTGATGTGGATGTAGTCGCCTGCTGCAAGCAAATCACCGAATTAATTGAGGAAA
ATGCATTAAGAAAACGATCCAATGTTTTGGCCGCAAGAAACCGGCAAAATGTTATTTTCAAGGACATTTCCCGCTTGGTT
TTTGGAGTTGCGGATATTTTTAGATGCCAAGTGGATCTACTTTTGGGGGACACGAAGGTATTACTTGACCAATGTACACG
TACCAACTTGGATTACGTTCTCACCACAACAAAATCCGTAGTGGTCAACAAATCAGAGATTCGAATCCAACGCAAAGGAA
AGCGGGTGATCACCAAGAAATCTAAAGTAACAGTATCAAAACGTCCCAGACTGCAGGAATCGGATCTATTGGATGAATTC
TCACATGAATACTACGAGAAGATGCTATCCGAATGCCAGATGTGGCAAACGGAGTGCACACAACAGGTGGTGGAGGACCT
GAACGAGTCTATTGAACAACCCCGGAGTTGCACTCAGTCAAAGTCGTATCATTCCATTACAATCACCGAAGAGATTGAAC
TTCCCGAAGATCATAGCTTAATTATGCCATCAAATGGTTTTGGCGAAGCCGAGGGCGCGGACTTAACCATTTTTCAAGAG
CTTTACCCCAAAGATGGCACACGGAACTCACTAAAGCGACACTCAATAGCTCAGGATCCAACTGACATCTTACCGGATAA
AATGCCCAGATTGGATGATTGCGATGTTTTCCAAGCTGACAATGCTATCATGACCCAAATCTTTCCGCATAACATTGAAC
CAGCTGAAGTAACTCAGATAGTTTGTGAACCGTCGTTGCCATCCGTTTTAAATTCTTTTGGAGAAATAACATTTAGCCAC
CCGAAAAATCGGAAAAGAAAGCTAATAGTAGACAAACGAATTGAATACACCCGGGAGCAGCTGGTGAAGCATAGACAGAA
ATATATGGAAGAATACCTTTCAAGGAATGTGATAGTGCCAAAATCCTCGGATTTACGGAAACCCCCTAAGGAACTTCTCT
GTAAACTGTATAATAATGTAAGTTTTTTAGCTCTTCATAACTCCGGACCTAAGCTCAGTAATGAAGAAAAGGAATTCGAG
GCAGAAAACACATTGAGATCCATATTTGGCCGCGAGTTTACCGAGAATCTTTCTAAAGAGATATTTGTGCGACCATCTCA
GGCCACAAAATGTAGGGATAAAGCGGCACATATCTATCAGCCCGAACCGCTTGAAGTGGACTGTGTGCAACCTCAACTTC
AGCCACGTGATGTAAATCAGAATTATCATAATGAAATGAATGAGCACGGCATATACCGTGAGGATAATCATGATGATACC
TACAGCGTAATGATGAGTCTCTTAAGCATTTGGCGTAATAATCCGAAAATCACGGGAATCGATGCCATTGATTTTATAAA
AACGTTTGATAGTCGCATCAAGGCTTCGTTAGCCTTTCTCCATTTGTTGTATCTTGTTCGAGACCATTTTATAGAGATAT
CAAAGCGAGCTAATTCGCTGGAAATGTACCAGATTACTCTTGGCAAAGAATCCGCTAAGCTAATAGACAATCTTATGCTG
AGTGAGACT
>Line513_Chr2L C(2)M DGRP North Carolina Population
ATGAGCTTGAATTTATATGAGAGCAACATCCTTAATTCGTGCTGGAAAGCGGGAGGCCGCAAACCGCGGAAATCGGCATT
TGGCCAACTTAATCGAAATGAGATCGCTGATGTGGATGTAGTCGCCTGCTGCAAGCAAATCACCGAATTAATTGAGGAAA
ATGCATTAAGAAAACGATCCAATGTTTTGGCCGCAAGAAACCGGCAAAATGTTATTTTCAAGGACATTTCCCGCTTGGTT
TTTGGAGTTGCGGATATTTTTAGATGCCAAGTGGATCTACTTTTGGGGGACACGAAGGTATTACTTGACCAATGTACACG
TACCAACTTGGATTACGTTCTCACCACAACAAAATCCGTAGTGGTCAACAAATCAGAGATTCGAATCCAACGCAAAGGAA
AGCGGGTGATCACCAAGAAATCTAAAGTAACAGTATCAAAACGTCCCAGACTGCAGGAATCGGATCTGTTGGATGAATTC
TCACATGAATACTACGAGAAGATGCTATCCGAATGCCAGATGTGGCAAACGGAGTGCACACAACAGGTGGTGGAGGACCT
GAACGAGTCTATTGAACAACCCCGGAGTTGCACTCAGTCAAAGTCGTATCATTCCATTACAATCACCGAAGAGATTGAAC
TTCCCGAAGATCATAGCTTAATTATGCCATCAAATGGTTTTGGCGAAGCCGAGGGCGCGGACTTAACCATTTTTCAAGAG
CTTTACCCCAAAGATGGCACACGGAACTCACTAAAGCGACACTCAATAGCTCAGGATCCAACTGACATCTTACCGGATAA
AATGCCCAGATTGGATGATTGCGATGTTTTCCAAGCTGACAATGCTATCATGACCCAAATCTTTCCGCATAACATTGAAC
CAGCTGAAGTAACTCAGATAGTTTGTGAACCGTCGTTGCCATCCGTTTTAAATTCTTTTGGAGAAATAACATTTAGCCAC
CCGAAAAATCGGAAAAGAAAGCTAATAGTAGACAAACGAATTGAATACACCCGGGAGCAGCTGGTGAAGCATAGACAGAA
ATATATGGAAGAATACCTTTCAAGGAATGTGATAGTGCCAAAATCCTCGGATTTACGGAAACCCCCTAAGGAACTTCTCT
GTAAACTGTATAATAATGTAAGTTTTTTAGCTCTTCATAACTCCGGACCTAAGCTCAGTAATGAAGAAAAGGAATTCGAG
GCAGAAAACACATTGAGAACCATATTTGGCTGCGAGTTTACCGAGAATCTTTCTAAAGAGATATTTGTGCGACCATCTCA
GGCCACAAAATGTAGGGATAAAGCGGTACATATCTATCAGCCCGAACCGCTTGAAGTGGACTGTGTGCAACCTCAACTTC
AGCCACGTGATGTAAATCAGAATTATCATAATGAAATGAATGAGCACGGCATATACCGTGAGGATAATCATGATGATACC
TACAGCGTAATGATGAGTCTCTTAAGCATTTGGCGTAATAATCCGAAAATCACGGGAATCGATGCCATTGATTTTATAAA
AACGTTTGATAGTCGCATCAAGGCTTCGTTAGCCTTTCTCCATTTGTTGTATCTTGTTCGAGACCATTTTATAGAGATAT
CAAAGCGAGCTAATTCGCTGGAAATGTACCAAATTACTCTTGGCAAAGAGTCCGCTAAGCTAATATACAATCTTATGCTG
AGTGAGACT
>Line801_Chr2L C(2)M DGRP North Carolina Population
ATGAGCTTGAATTTATATGAGAGCAACATCCTTAATTCGTGCTGGAAAGCGGGAGGCCGCAAACCGCGGAAATCGGCATT
TGGCCAACTTAATCGAAATGAGATCGCTGATGTGGATGTAGTCGCCTGCTGCAAGCAAATCACCGAATTAATTGAGGAAA
ATGCATTAAGAAAACGATCCAATGTTTTGGCCGCAAGAAACCGGCAAAATGTTATTTTCAAGGACATTTCCCGCTTGGTT
TTTGGAGTTGCGGATATTTTTAGATGCCAAGTGGATCTACTTTTGGGGGACACGAAGGTATTACTTGACCAATGTACACG
TACCAACTTGGATTACGTTCTCACCACAACAAAATCCGTAGTGGTCAACAAATCAGAGATTCGAATCCAACGCAAAGGAA
AGCGGGTGATCACCAAGAAATCTAAAGTAACAGTATCAAAACGTCCCAGACTGCAGGAATCGGATCTGTTGGATGAATTC
TCACATGAATACTACGAGAAGATGCTATCCGAATGCCAGATGTGGCAAACGGAGTGCACACAACAGGTGGTGGAGGACCT
GAACGAGTCTATTGAACAACCCCGGAGTTGCACTCAGTCAAAGTCGTATCATTCCATTACAATCACCGAAGAGATTGAAC
TTCCCGAAGATCATAGCTTAATTATGCCATCAAATGGTTTTGGCGAAGCCGAGGGCGCGGACTTAACCATTTTTCAAGAG
CTTTACCCCAAAGATGGCACACGGAACTCACTAAAGCGACACTCAATAGCTCAGGATCCAACTGACATCTTACCGGATAA
AATGCCCAGATTGGATGATTGCGATGTTTTCCAAGCTGACAATGCTATCATGACCCAAATCTTTCCGCATAACATTGAAC
CAGCTGAAGTAACTCAGATAGTTTGTGAACCGTCGTTGCCATCCGTTTTAAATTCTTTTGGAGAAATAACATTTAGCCAC
CCGAAAAATCGGAAAAGAAAGCTAATAGTAGACAAACGAATTGAATACACCCGGGAGCAGCTGGTGAAGCATAGACAGAA
ATATATGGAAGAATACCTTTCAAGGAATGTGATAGTGCCAAAATCCTCGGATTTACGGAAACCCCCTAAGGAACTTCTCT
GTAAACTGTATAATAATGTAAGTTTTTTAGCTCTTCATAACTCCGGACCTAAGCTCAGTAATGAAGAAAAGGAATTCGAG
GCAGAAAACACATTGAGAACCATATTTGGCTGCGAGTTTACCGAGAATCTTTCTAAAGAGATATTTGTGCGACCATCTCA
GGCCACAAAATGTAGGGATAAAGCGGTACATATCTATCAGCCCGAACCGCTTGAAGTGGACTGTGTGCAACCTCAACTTC
AGCCACGTGATGTAAATCAGAATTATCATAATGAAATGAATGAGCACGGCATATACCGTGAGGATAATCATGATGATACC
TACAGCGTAATGATGAGTCTCTTAAGCATTTGGCGTAATAATCCGAAAATCACGGGAATCGATGCCATTGATTTTATAAA
AACGTTTGATAGTCGCATCAAGGCTTCGTTAGCCTTTCTCCATTTGTTGTATCTTGTTCGAGACCATTTTATAGAGATAT
CAAAGCGAGCTAATTCGCTGGAAATGTACCAAATTACTCTTGGCAAAGAGTCCGCTAAGCTAATATACAATCTTATGCTG
AGTGAGACT
>Line805_Chr2L C(2)M DGRP North Carolina Population
ATGAGCTTGAATTTATATGAGAGCAACATCCTTAATTCCTGCTGGAAAGCGGGAGGGCGCAAACCGAGGAAATCGGCATT
TGGCCAACTTAATCGAAATGAGATCGCTGATGTGGATGTAGTCGCCTGCTGCAAGCAAATCACCGAATTAATTGAGGAAA
ATGCATTAAGAAAACGATCCAATGTTTTGGCCGCAAGAAACCGGCAAAATGTTATTTTCAAGGACATTTCCCGCTTGGTT
TTTGGAGTTGCGGATATTTTTAGATGCCAAGTGGATCTACTTTTGGGGGACACGAAGGTATTACTTGACCAATGTACACG
TACCAACTTGGATTACGTTCTCACCACAACAAAATCCGTAGTGGTCAACAAATCAGAGATTCGAATCCAACGCAAAGGAA
AGCGGGTGATCACCAAGAAATCTAAAGTAACAGTATCAAAACGTCCCAGACTGCAGGAATCGGATCTATTGGATGAATTC
TCACATGAATACTACGAGAAGATGCTATCCGAATGCCAGATGTGGCAAACGGAGTGCACACAACAGGTGGTGGAGGACCT
GAACGAGTCTATTGAACAACCCCGGAGTTGCACTCAGTCAAAGTCGTATCATTCCATTACAATCACCGAAGAGATTGAAC
TTCCCGAAGATCATAGCTTAATTATGCCATCAAATGGTTTTGGCGAAGCCGAGGGCGCGGACTTAACCATTTTTCAAGAG
CTTTACCCCAAAGATGGCACACGGAACTCACTAAAGCGACACTCAATAGCTCAGGATCCAACTGACATCTTACCGGATAA
AATGCCCAGATTGGATGATTGCGATGTTTTCCAAGCTGACAATGCTATCATGACCCAAATCTTTCCGCATAACATTGAAC
CAGCTGAAGTAACTCAGATAGTTTGTGAACCGTCGTTGCCATCCGTTTTAAATTCTTTTGGAGAAATAACATTTAGCCAC
CCGAAAAATCGGAAAAGAAAGCTAATAGTAGACAAACGAATTGAATACACCCGGGAGCAGCTGGTGAAGCATAGACAGAA
ATATATGGAAGAATACCTTTCAAGGAATGTGATAGTGCCAAAATCCTCGGATTTACGGAAACCCCCTAAGGAACTTCTCT
GTAAACTGTATAATAATGTAAGTTTTTTAGCTCTTCATAACTCCGGACCTAAGCTCAGTAATGAAGAAAAGGAATTCGAG
GCAGAAAACACATTGAGAACCATATTTGGCTGCGAGTTTACCGAGAATCTTTCTAAAGAGATATTTGTGCGACCATCGCA
GGCTACAAAATGTAGGGATAAAGCGGCACATATCTATCAGCCCGAACCGCTTGAAGTGGACTGTGTGCAACCTCAACTTC
AGCCACGTGATGTAAATCAGAATTATCATAATGAAATGAATGAGCACGGCATATACCGTGAGGATAATCATGATGATACC
TACAGCGTAATGATGAGTCTCTTAAGCATTTGGCGTAATAATCCGAAAATCACGGGAATCGATGCCATTGATTTTATAAA
AACGTTTGATAGTCGCATCAAGGCTTCGTTAGCCTTTCTCCATTTGTTGTATCTTGTTCGAGACCATTTTATAGAGATAT
CAAAGCGAGCTAATTCGCTGGAAATGTACCAAATTACTCTTGGCAAAGAGTCCGCTAAGCTAATATACAATCTTATGCTG
AGTGAGACT
>Line882_Chr2L C(2)M DGRP North Carolina Population
ATGAGCTTGAATTTATATGAGAGCAACATCCTTAATTCCTGCTGGAAAGCGGGAGGGCGCAAACCGCGGAAATCGGCATT
TGGCCAACTTCATCGAAATGAGATCGCTGATGTGGATGTAGTCGCCTGCTGCAAGCAAATCACCGAATTAATTGAGGAAA
ATGCATTAAGAAAACGATCCAATGTTTTGGCCGCAAGAAACCGGCAAAATGTTATTTTCAAGGACATTTCCCGCTTGGTT
TTTGGAGTTGCGGATATTTTTAGATGCCAAGTGGATCTACTTTTGGGGGACACGAAGGTATTACTTGACCAATGTACACG
TACCAACTTGGATTACGTTCTCACCACAACAAAATCTGTAGTGGTCAACAAATCAGAGATTCGAATCCAACGCAAAGGAA
AGCGGGTGATCACCAAGAAATCTAAAGTAACAGTATCAAAACGTCCCAGACTGCAGGAATCGGATCTGTTGGATGAATTC
TCACATGAATACTACGAGAAGATGCTATCCGAATGCCAGATGTGGCAAACGGAGTGCACACAACAGGTGGTGGAGGACCT
GAACGAGTCTATTGAACAACCCCGGAGTTGCACTCAGTCAAAGTCGTATCATTCCATTACAATCACCGAAGAGATTGAAC
TTCCCGAAGATCATAACTTAATTATGCCATCAAATGGTTTTGGCGAAGCCGAGGGCGCGGACTTAACCATTTTTCAAGAG
CTTTACCCCAAAGATGGCACACGGAACTCACTAAAGCGACACTCAATAGCTCAGGATCCAACTGACATCTTACCGGATAA
AATGCCCAGATTGGATGATTGCGATGTTTTCCAAGCTGACAATGCTATCATGACCCAAATCTTTCCGCATAACATTGAAC
CAGCTGAAGTAACTCAGATAGTTTGTGAACCGTCGTTGCCATCCGTTTTAAATTCTTTTGGAGAAATAACATTTAGCCAC
CCGAAAAATCGGAAAAGAAAGCTAATAGTAGACAAACGAATTGAATACACCCGGGAGCAGCTGGTGAAGCATAGACAGAA
ATATATGGAAGAATACCTTTCAAGGAATGTGATAGTGCCAAAATCCTCGGATTTACGGAAACCCCCTAAGGAACTTCTCT
GTAAACTGTATAATAATGTAAGTTTTTTAGCTCTTCATAACTCCGGACCTAAGCTCAGTAATGAAGAAAAGGAATTCGAG
GCAGAAAACACATTGAGAACCATATTTGGCTGCGAGTTTACCGAGAATCTTTCTAAAGAGATATTTGTGCGACCATCGCA
GGCTACAAAATGTAGGGATAAAGCGGCACATATCTATCAGCCCGAACCGCTTGAAGTGGACTGTGTGCAACCTCAACTTC
AGCCACGTGATGTAAATCAGAATTATCATAATGAAATGAATGAGCACGGCATATACCGTGAGGATAATCATGATGATACC
TACAGCGTAATGATGAGTCTCTTAAGCATTTGGCGTAATGATCCGAAAATCACGGGAATCGATGCCATTGATTTTATAAA
AACGTTTGATAGTCGCATCAAGGCTTCGTTAGCCTTTCTCCATTTGTTGTATCTTGTTCGAGACCATTTTATAGAGATAT
CAAAGCGAGCTAATTCGCTGGAAATGTACCAAATTACTCTTGGCAAAGAGTCCGCTAAGCTAATAGACAATCTTATGCTG
AGTGAGACT
>Line105_Chr2L C(2)M DGRP North Carolina Population
ATGAGCTTGAATTTATATGAGAGCAACATCCTTAATTCGTGCTGGAAAGCGGGAGGCCGCAAACCGCGGAAATCGGCATT
TGGCCAACTTAATCGAAATGAGATCGCTGATGTGGATGTAGTCGCCTGCTGCAAGCAAATCACCGAATTAATTGAGGAAA
ATGCATTAAGAAAACGATCCAATGTTTTGGCCGCAAGAAACCGGCAAAATGTTATTTTCAAGGACATTTCCCGCTTGGTT
TTTGGAGTTGCGGATATTTTTAGATGCCAAGTGGATCTACTTTTGGGGGATACGAAGGTATTACTTGATCAATGTACACG
TACCAACTTGGATTACGTTCTCACCACAACAAAATCTGTAGTGGTCAACAAATCAGAGATTCGAATCCAACGCAAAGGAA
AGCGCATGATCACCAAGAAATCTAAAGTAACAGTATCAAAACGTCCCAGACTGCAGGAATCGGATCTGTTGGATGAATTC
TCACATGAATACTACGAGAAGATGCTATCCGAATGCCAGATGTGGCAAACGGAGTGCACACAACAGGTGGTGGAGGACCT
GAACGAGTCTATTGAACAACCCCGGAGTTGCACTCAGTCAAAGTCGTATCATTCCATTACAATCACCGAAGAGATTGAAC
TTCCCGAAGATCATAGCTTAATTATGCCATCAAATGGTTTTGGCGAAGCCGAGGGCGCGGACTTAACCATTTTTCAAGAG
CTTTACCCCAAAGATGGCACACGGAACTCACTAAAGCGACACTCAATAGCTCAGGATCCAACTGACATCTTACCGGATAA
AATGCCCAGATTGGATGATTGCGATGTTTTCCAAGCTGACAATGCTATCATGACCCAAATCTTTCCGCATAACATTGAAC
CAGCTGAAGTAACTCAGATAGTTTGTGAACCGTCGTTGCCATCCGTTTTAAATTCTTTTGGAGAAATAACATTTAGCCAC
CCGAAAAATCGGAAAAGAAAGCTAATAGTAGACAAACGAATTGAATACACCCGGGAGCAGCTGGTGAAGCATAGACAGAA
ATATATGGAAGAATACCTTTCAAGGAATGTGATAGTGCCAAAACCCTCGGATTTGCGGAAACCCCCTAAGGAACTTCTCT
GTAAACTGAATAATAATGTAAGTTTTTTAGCTCTTCATAACTCCGGACCTAAGCTCAGTAATGAAGAAAAGGAATTCGAG
GCAGAAAACACATTGAGATCCATATTTGGCCGCGAGTTTACCGAGAATCTTTCTAAAGAGATATTTGTGCGACCATCTCA
GGCCACAAAATGTAGGGATAAAGCGGCACATATCTATCAGCCCGAACCGCTTGAAGTGGACTGTGTGCAACCTCAACTTC
AGCCACGTGATGTAAATCAGAATTATCATAATGAAATGAATGAGCACGGCATATACCGTGAGGATAATCATGATGATACC
TACAGCGTAATGATGAGTCTCTTAAGCATTTGGCGTAATAATCCGAAAATCACGGGAATCGATGCCATTGATTTTATAAA
AACGTTTGATAGTCGCATCAAGGCTTCGTTAGCCTTTCTCCATTTGTTGTATCTTGTTCGAGACCATTTTATAGAGATAT
CAAAGCGAGCTAATTCGCTGGAAATGTACCAAATTACTCTTGGCAAAGAGTCCGCTAAGCTAATAGACAATCTTATGCTG
AGTGAGACT
>Line176_Chr2L C(2)M DGRP North Carolina Population
ATGAGCTTGAATTTATATGAGAGCAACATCCTTAATTCGTGCTGGAAAGCGGGAGGCCGCAAACCGCGGAAATCGGCATT
TGGCCAACTTAATCGAAATGAGATCGCTGATGTGGATGTAGTCGCCTGCTGCAAGCAAATCACCGAATTAATTGAGGAAA
ATGCATTAAGAAAACGATCCAATGTTTTGGCCGCAAGAAACCGGCAAAATGTTATTTTCAAGGACATTTCCCGCTTGGTT
TTTGGAGTTGCGGATATTTTTAGATGCCAAGTGGATCTACTTTTGGGGGATACGAAGGTATTACTTGATCAATGTACACG
TACCAACTTGGATTACGTTCTCACCACAACAAAATCTGTAGTGGTCAACAAATCAGAGATTCGAATCCAACGCAAAGGAA
AGCGCATGATCACCAAGAAATCTAAAGTAACAGTATCAAAACGTCCCAGACTGCAGGAATCGGATCTGTTGGATGAATTC
TCACATGAATACTACGAGAAGATGCTATCCGAATGCCAGATGTGGCAAACGGAGTGCACACAACAGGTGGTGGAGGACCT
GAACGAGTCTATTGAACAACCCCGGAGTTGCACTCAGTCAAAGTCGTATCATTCCATTACAATCACCGAAGAGATTGAAC
TTCCCGAAGATCATAGCTTAATTATGCCATCAAATGGTTTTGGCGAAGCCGAGGGCGCGGACTTAACCATTTTTCAAGAG
CTTTACCCCAAAGATGGCACACGGAACTCACTAAAGCGACACTCAATAGCTCAGGATCCAACTGACATCTTACCGGATAA
AATGCCCAGATTGGATGATTGCGATGTTTTCCAAGCTGACAATGCTATCATGACCCAAATCTTTCCGCATAACATTGAAC
CAGCTGAAGTAACTCAGATAGTTTGTGAACCGTCGTTGCCATCCGTTTTAAATTCTTTTGGAGAAATAACATTTAGCCAC
CCGAAAAATCGGAAAAGAAAGCTAATAGTAGACAAACGAATTGAATACACCCGGGAGCAGCTGGTGAAGCATAGACAGAA
ATATATGGAAGAATACCTTTCAAGGAATGTGATAGTGCCAAAACCCTCGGATTTGCGGAAACCCCCTAAGGAACTTCTCT
GTAAACTGAATAATAATGTAAGTTTTTTAGCTCTTCATAACTCCGGACCTAAGCTCAGTAATGAAGAAAAGGAATTCGAG
GCAGAAAACACATTGAGATCCATATTTGGCCGCGAGTTTACCGAGAATCTTTCTAAAGAGATATTTGTGCGACCATCTCA
GGCCACAAAATGTAGGGATAAAGCGGCACATATCTATCAGCCCGAACCGCTTGAAGTGGACTGTGTGCAACCTCAACTTC
AGCCACGTGATGTAAATCAGAATTATCATAATGAAATGAATGAGCACGGCATATACCGTGAGGATAATCATGATGATACC
TACAGCGTAATGATGAGTCTCTTAAGCATTTGGCGTAATAATCCGAAAATCACGGGAATCGATGCCATTGATTTTATAAA
AACGTTTGATAGTCGCATCAAGGCTTCGTTAGCCTTTCTCCATTTGTTGTATCTTGTTCGAGACCATTTTATAGAGATAT
CAAAGCGAGCTAATTCGCTGGAAATGTACCAAATTACTCTTGGCAAAGAGTCCGCTAAGCTAATAGACAATCTTATGCTG
AGTGAGACT
>Line177_Chr2L C(2)M DGRP North Carolina Population
ATGAGCTTGAATTTATATGAGAGCAACATCCTTAATTCGTGCTGGAAAGCGGGAGGCCGCAAACCGCGGAAATCGGCATT
TGGCCAACTTAATCGAAATGAGATCGCTGATGTGGATGTAGTCGCCTGCTGCAAGCAAATCACCGAATTAATTGAGGAAA
ATGCATTAAGAAAACGATCCAATGTTTTGGCCGCAAGAAACCGGCAAAATGTTATTTTCAAGGACATTTCCCGCTTGGTT
TTTGGAGTTGCGGATATTTTTAGATGCCAAGTGGATCTACTTTTGGGGGATACGAAGGTATTACTTGATCAATGTACACG
TACCAACTTGGATTACGTTCTCACCACAACAAAATCTGTAGTGGTCAACAAATCAGAGATTCGAATCCAACGCAAAGGAA
AGCGCATGATCACCAAGAAATCTAAAGTAACAGTATCAAAACGTCCCAGACTGCAGGAATCGGATCTGTTGGATGAATTC
TCACATGAATACTACGAGAAGATGCTATCCGAATGCCAGATGTGGCAAACGGAGTGCACACAACAGGTGGTGGAGGACCT
GAACGAGTCTATTGAACAACCCCGGAGTTGCACTCAGTCAAAGTCGTATCATTCCATTACAATCACCGAAGAGATTGAAC
TTCCCGAAGATCATAGCTTAATTATGCCATCAAATGGTTTTGGCGAAGCCGAGGGCGCGGACTTAACCATTTTTCAAGAG
CTTTACCCCAAAGATGGCACACGGAACTCACTAAAGCGACACTCAATAGCTCAGGATCCAACTGACATCTTACCGGATAA
AATGCCCAGATTGGATGATTGCGATGTTTTCCAAGCTGACAATGCTATCATGACCCAAATCTTTCCGCATAACATTGAAC
CAGCTGAAGTAACTCAGATAGTTTGTGAACCGTCGTTGCCATCCGTTTTAAATTCTTTTGGAGAAATAACATTTAGCCAC
CCGAAAAATCGGAAAAGAAAGCTAATAGTAGACAAACGAATTGAATACACCCGGGAGCAGCTGGTGAAGCATAGACAGAA
ATATATGGAAGAATACCTTTCAAGGAATGTGATAGTGCCAAAACCCTCGGATTTGCGGAAACCCCCTAAGGAACTTCTCT
GTAAACTGAATAATAATGTAAGTTTTTTAGCTCTTCATAACTCCGGACCTAAGCTCAGTAATGAAGAAAAGGAATTCGAG
GCAGAAAACACATTGAGATCCATATTTGGCCGCGAGTTTACCGAGAATCTTTCTAAAGAGATATTTGTGCGACCATCTCA
GGCCACAAAATGTAGGGATAAAGCGGCACATATCTATCAGCCCGAACCGCTTGAAGTGGACTGTGTGCAACCTCAACTTC
AGCCACGTGATGTAAATCAGAATTATCATAATGAAATGAATGAGCACGGCATATACCGTGAGGATAATCATGATGATACC
TACAGCGTAATGATGAGTCTCTTAAGCATTTGGCGTAATAATCCGAAAATCACGGGAATCGATGCCATTGATTTTATAAA
AACGTTTGATAGTCGCATCAAGGCTTCGTTAGCCTTTCTCCATTTGTTGTATCTTGTTCGAGACCATTTTATAGAGATAT
CAAAGCGAGCTAATTCGCTGGAAATGTACCAAATTACTCTTGGCAAAGAGTCCGCTAAGCTAATAGACAATCTTATGCTG
AGTGAGACT
>Line28_Chr2L C(2)M DGRP North Carolina Population
ATGAGCTTGAATTTATATGAGAGCAACATCCTTAATTCGTGCTGGAAAGCGGGAGGCCGCAAACCGCGGAAATCGGCATT
TGGCCAACTTAATCGAAATGAGATCGCTGATGTGGATGTAGTCGCCTGCTGCAAGCAAATCACCGAATTAATTGAGGAAA
ATGCATTAAGAAAACGATCCAATGTTTTGGCCGCAAGAAACCGGCAAAATGTTATTTTCAAGGACATTTCCCGCTTGGTT
TTTGGAGTTGCGGATATTTTTAGATGCCAAGTGGATCTACTTTTGGGGGATACGAAGGTATTACTTGATCAATGTACACG
TACCAACTTGGATTACGTTCTCACCACAACAAAATCTGTAGTGGTCAACAAATCAGAGATTCGAATCCAACGCAAAGGAA
AGCGCATGATCACCAAGAAATCTAAAGTAACAGTATCAAAACGTCCCAGACTGCAGGAATCGGATCTGTTGGATGAATTC
TCACATGAATACTACGAGAAGATGCTATCCGAATGCCAGATGTGGCAAACGGAGTGCACACAACAGGTGGTGGAGGACCT
GAACGAGTCTATTGAACAACCCCGGAGTTGCACTCAGTCAAAGTCGTATCATTCCATTACAATCACCGAAGAGATTGAAC
TTCCCGAAGATCATAGCTTAATTATGCCATCAAATGGTTTTGGCGAAGCCGAGGGCGCGGACTTAACCATTTTTCAAGAG
CTTTACCCCAAAGATGGCACACGGAACTCACTAAAGCGACACTCAATAGCTCAGGATCCAACTGACATCTTACCGGATAA
AATGCCCAGATTGGATGATTGCGATGTTTTCCAAGCTGACAATGCTATCATGACCCAAATCTTTCCGCATAACATTGAAC
CAGCTGAAGTAACTCAGATAGTTTGTGAACCGTCGTTGCCATCCGTTTTAAATTCTTTTGGAGAAATAACATTTAGCCAC
CCGAAAAATCGGAAAAGAAAGCTAATAGTAGACAAACGAATTGAATACACCCGGGAGCAGCTGGTGAAGCATAGACAGAA
ATATATGGAAGAATACCTTTCAAGGAATGTGATAGTGCCAAAACCCTCGGATTTGCGGAAACCCCCTAAGGAACTTCTCT
GTAAACTGAATAATAATGTAAGTTTTTTAGCTCTTCATAACTCCGGACCTAAGCTCAGTAATGAAGAAAAGGAATTCGAG
GCAGAAAACACATTGAGATCCATATTTGGCCGCGAGTTTACCGAGAATCTTTCTAAAGAGATATTTGTGCGACCATCTCA
GGCCACAAAATGTAGGGATAAAGCGGCACATATCTATCAGCCCGAACCGCTTGAAGTGGACTGTGTGCAACCTCAACTTC
AGCCACGTGATGTAAATCAGAATTATCATAATGAAATGAATGAGCACGGCATATACCGTGAGGATAATCATGATGATACC
TACAGCGTAATGATGAGTCTCTTAAGCATTTGGCGTAATAATCCGAAAATCACGGGAATCGATGCCATTGATTTTATAAA
AACGTTTGATAGTCGCATCAAGGCTTCGTTAGCCTTTCTCCATTTGTTGTATCTTGTTCGAGACCATTTTATAGAGATAT
CAAAGCGAGCTAATTCGCTGGAAATGTACCAAATTACTCTTGGCAAAGAGTCCGCTAAGCTAATAGACAATCTTATGCTG
AGTGAGACT
>Line321_Chr2L C(2)M DGRP North Carolina Population
ATGAGCTTGAATTTATATGAGAGCAACATCCTTAATTCCTGCTGGAAAGCGGGAGGGCGCAAACCGAGGAAATCGGCATT
TGGCCAACTTAATCGAAATGAGATCGCTGATGTGGATGTAGTCGCTTGCTGCAAGCAAATCACCGAATTAATTGAGGAAA
ATGCATTAAGAAAACGATCCAATGTTTTGGCCGCAAGAAACCGGCAAAATGTTATTTTCAAGGACATTTCCCGCTTGGTT
TTTGGAGTTGCGGATATTTTTAGATGCCAAGTGGATCTACTTTTGGGGGATACGAAGGTATTACTTGATCAATGTACACG
TACCAACTTGGATTACGTTCTCACCACAACAAAATCTGTAGTGGTCAACAAATCAGAGATTCGAATCCAACGCAAAGGAA
AGCGGATGATCACCAAGAAATCTAAAGTAACAGTATCAAAACGTCCCAGACTGCAGGAATCGGATCTGTTGGATGAATTC
TCACATGAATACTACGAGAAGATGCTATCCGAATGCCAGATGTGGCAAACGGAGTGCACACAACAGGTGGTGGAGGACCT
GAACGAGTCTATTGAACAACCCCGGAGTTGCACTCAGTCAAAGTCGTATCATTCCATTACAATCACCGAAGAGATTGAAC
TTCCCGAAGATCATAGCTTAATTATGCCATCAAATGGTTTTGGCGAAGCCGAGGGCGCGGACTTAACCATTTTTCAAGAG
CTTTACCCCAAAGATGGCACACGGAACTCACTAAAGCGACACTCAATAGCTCAGGATCCAACTGACATCTTACCGGATAA
AATGCCCAGATTGGATGATTGCGATGTTTTCCAAGCTGACAATGCTATCATGACCCAAATCTTTCCGCATAACATTGAAC
CAGCTGAAGTAACTCAGATAGTTTGTGAACCGTCGTTGCCATCCGTTTTAAATTCTTTTGGAGAAATAACATTTAGCCAC
CCGAAAAATCGGAAAAGAAAGCTAATAGTAGACAAACGAATTGAATACACCCGGGAGCAGCTGGTGAAGCATAGACAGAA
ATATATGGAAGAATACCTTTCAAGGAATGTGATAGTGCCAAAACCCTCGGATTTGCGGAAACCCCCTAAGGAACTTCTCT
GTAAACTGAATAATAATGTAAGTTTTTTAGCTCTTCATAACTCCGGACCTAAGCTCAGTAATGAAGAAAAGGAATTCGAG
GCAGAAAACACATTGAGATCCATATTTGGCCGCGAGTTTACCGAGAATCTTTCTAAAGAGATATTTGTGCGACCATCTCA
GGCCACAAAATGTAGGGATAAAGCGGCACATATCTATCAGCCCGAACCGCTTGAAGTGGACTGTGTGCAACCTCAACTTC
AGCCACGTGATGTAAATCAGAATTATCATAATGAAATGAATGAGCACGGCATATACCGTGAGGATAATCATGATGATACC
TACAGCGTAATGATGAGTCTCTTAAGCATTTGGCGTAATAATCCGAAAATCACGGGAATCGATGCCATTGATTTTATAAA
AACGTTTGATAGTCGCATCAAGGCTTCGTTAGCCTTTCTCCATTTGTTGTATCTTGTTCGAGACCATTTTATAGAGATAT
CAAAGCGAGCTAATTCGCTGGAAATGTACCAAATTACTCTTGGCAAAGAGTCCGCTAAGCTAATAGACAATCTTATGCTG
AGTGAGACT
>Line325_Chr2L C(2)M DGRP North Carolina Population
ATGAGCTTGAATTTATATGAGAGCAACATCCTTAATTCGTGCTGGAAAGCGGGAGGCCGCAAACCGCGGAAATCGGCATT
TGGCCAACTTAATCGAAATGAGATCGCTGATGTGGATGTAGTCGCCTGCTGCAAGCAAATCACCGAATTAATTGAGGAAA
ATGCATTAAGAAAACGATCCAATGTTTTGGCCGCAAGAAACCGGCAAAATGTTATTTTCAAGGACATTTCCCGCTTGGTT
TTTGGAGTTGCGGATATTTTTAGATGCCAAGTGGATCTACTTTTGGGGGATACGAAGGTATTACTTGATCAATGTACACG
TACCAACTTGGATTACGTTCTCACCACAACAAAATCTGTAGTGGTCAACAAATCAGAGATTCGAATCCAACGCAAAGGAA
AGCGCATGATCACCAAGAAATCTAAAGTAACAGTATCAAAACGTCCCAGACTGCAGGAATCGGATCTGTTGGATGAATTC
TCACATGAATACTACGAGAAGATGCTATCCGAATGCCAGATGTGGCAAACGGAGTGCACACAACAGGTGGTGGAGGACCT
GAACGAGTCTATTGAACAACCCCGGAGTTGCACTCAGTCAAAGTCGTATCATTCCATTACAATCACCGAAGAGATTGAAC
TTCCCGAAGATCATAGCTTAATTATGCCATCAAATGGTTTTGGCGAAGCCGAGGGCGCGGACTTAACCATTTTTCAAGAG
CTTTACCCCAAAGATGGCACACGGAACTCACTAAAGCGACACTCAATAGCTCAGGATCCAACTGACATCTTACCGGATAA
AATGCCCAGATTGGATGATTGCGATGTTTTCCAAGCTGACAATGCTATCATGACCCAAATCTTTCCGCATAACATTGAAC
CAGCTGAAGTAACTCAGATAGTTTGTGAACCGTCGTTGCCATCCGTTTTAAATTCTTTTGGAGAAATAACATTTAGCCAC
CCGAAAAATCGGAAAAGAAAGCTAATAGTAGACAAACGAATTGAATACACCCGGGAGCAGCTGGTGAAGCATAGACAGAA
ATATATGGAAGAATACCTTTCAAGGAATGTGATAGTGCCAAAACCCTCGGATTTGCGGAAACCCCCTAAGGAACTTCTCT
GTAAACTGAATAATAATGTAAGTTTTTTAGCTCTTCATAACTCCGGACCTAAGCTCAGTAATGAAGAAAAGGAATTCGAG
GCAGAAAACACATTGAGATCCATATTTGGCCGCGAGTTTACCGAGAATCTTTCTAAAGAGATATTTGTGCGACCATCTCA
GGCCACAAAATGTAGGGATAAAGCGGCACATATCTATCAGCCCGAACCGCTTGAAGTGGACTGTGTGCAACCTCAACTTC
AGCCACGTGATGTAAATCAGAATTATCATAATGAAATGAATGAGCACGGCATATACCGTGAGGATAATCATGATGATACC
TACAGCGTAATGATGAGTCTCTTAAGCATTTGGCGTAATAATCCGAAAATCACGGGAATCGATGCCATTGATTTTATAAA
AACGTTTGATAGTCGCATCAAGGCTTCGTTAGCCTTTCTCCATTTGTTGTATCTTGTTCGAGACCATTTTATAGAGATAT
CAAAGCGAGCTAATTCGCTGGAAATGTACCAAATTACTCTTGGCAAAGAGTCCGCTAAGCTAATAGACAATCTTATGCTG
AGTGAGACT
>Line374_Chr2L C(2)M DGRP North Carolina Population
ATGAGCTTGAATTTATATGAGAGCAACATCCTTAATTCGTGCTGGAAAGCGGGAGGCCGCAAACCGCGGAAATCGGCATT
TGGCCAACTTAATCGAAATGAGATCGCTGATGTGGATGTAGTCGCCTGCTGCAAGCAAATCACCGAATTAATTGAGGAAA
ATGCATTAAGAAAACGATCCAATGTTTTGGCCGCAAGAAACCGGCAAAATGTTATTTTCAAGGACATTTCCCGCTTGGTT
TTTGGAGTTGCGGATATTTTTAGATGCCAAGTGGATCTACTTTTGGGGGATACGAAGGTATTACTTGATCAATGTACACG
TACCAACTTGGATTACGTTCTCACCACAACAAAATCTGTAGTGGTCAACAAATCAGAGATTCGAATCCAACGCAAAGGAA
AGCGCATGATCACCAAGAAATCTAAAGTAACAGTATCAAAACGTCCCAGACTGCAGGAATCGGATCTGTTGGATGAATTC
TCACATGAATACTACGAGAAGATGCTATCCGAATGCCAGATGTGGCAAACGGAGTGCACACAACAGGTGGTGGAGGACCT
GAACGAGTCTATTGAACAACCCCGGAGTTGCACTCAGTCAAAGTCGTATCATTCCATTACAATCACCGAAGAGATTGAAC
TTCCCGAAGATCATAGCTTAATTATGCCATCAAATGGTTTTGGCGAAGCCGAGGGCGCGGACTTAACCATTTTTCAAGAG
CTTTACCCCAAAGATGGCACACGGAACTCACTAAAGCGACACTCAATAGCTCAGGATCCAACTGACATCTTACCGGATAA
AATGCCCAGATTGGATGATTGCGATGTTTTCCAAGCTGACAATGCTATCATGACCCAAATCTTTCCGCATAACATTGAAC
CAGCTGAAGTAACTCAGATAGTTTGTGAACCGTCGTTGCCATCCGTTTTAAATTCTTTTGGAGAAATAACATTTAGCCAC
CCGAAAAATCGGAAAAGAAAGCTAATAGTAGACAAACGAATTGAATACACCCGGGAGCAGCTGGTGAAGCATAGACAGAA
ATATATGGAAGAATACCTTTCAAGGAATGTGATAGTGCCAAAACCCTCGGATTTGCGGAAACCCCCTAAGGAACTTCTCT
GTAAACTGAATAATAATGTAAGTTTTTTAGCTCTTCATAACTCCGGACCTAAGCTCAGTAATGAAGAAAAGGAATTCGAG
GCAGAAAACACATTGAGATCCATATTTGGCCGCGAGTTTACCGAGAATCTTTCTAAAGAGATATTTGTGCGACCATCTCA
GGCCACAAAATGTAGGGATAAAGCGGCACATATCTATCAGCCCGAACCGCTTGAAGTGGACTGTGTGCAACCTCAACTTC
AGCCACGTGATGTAAATCAGAATTATCATAATGAAATGAATGAGCACGGCATATACCGTGAGGATAATCATGATGATACC
TACAGCGTAATGATGAGTCTCTTAAGCATTTGGCGTAATAATCCGAAAATCACGGGAATCGATGCCATTGATTTTATAAA
AACGTTTGATAGTCGCATCAAGGCTTCGTTAGCCTTTCTCCATTTGTTGTATCTTGTTCGAGACCATTTTATAGAGATAT
CAAAGCGAGCTAATTCGCTGGAAATGTACCAAATTACTCTTGGCAAAGAGTCCGCTAAGCTAATAGACAATCTTATGCTG
AGTGAGACT
>Line391_Chr2L C(2)M DGRP North Carolina Population
ATGAGCTTGAATTTATATGAGAGCAACATCCTTAATTCGTGCTGGAAAGCGGGAGGCCGCAAACCGCGGAAATCGGCATT
TGGCCAACTTAATCGAAATGAGATCGCTGATGTGGATGTAGTCGCCTGCTGCAAGCAAATCACCGAATTAATTGAGGAAA
ATGCATTAAGAAAACGATCCAATGTTTTGGCCGCAAGAAACCGGCAAAATGTTATTTTCAAGGACATTTCCCGCTTGGTT
TTTGGAGTTGCGGATATTTTTAGATGCCAAGTGGATCTACTTTTGGGGGATACGAAGGTATTACTTGATCAATGTACACG
TACCAACTTGGATTACGTTCTCACCACAACAAAATCTGTAGTGGTCAACAAATCAGAGATTCGAATCCAACGCAAAGGAA
AGCGCATGATCACCAAGAAATCTAAAGTAACAGTATCAAAACGTCCCAGACTGCAGGAATCGGATCTGTTGGATGAATTC
TCACATGAATACTACGAGAAGATGCTATCCGAATGCCAGATGTGGCAAACGGAGTGCACACAACAGGTGGTGGAGGACCT
GAACGAGTCTATTGAACAACCCCGGAGTTGCACTCAGTCAAAGTCGTATCATTCCATTACAATCACCGAAGAGATTGAAC
TTCCCGAAGATCATAGCTTAATTATGCCATCAAATGGTTTTGGCGAAGCCGAGGGCGCGGACTTAACCATTTTTCAAGAG
CTTTACCCCAAAGATGGCACACGGAACTCACTAAAGCGACACTCAATAGCTCAGGATCCAACTGACATCTTACCGGATAA
AATGCCCAGATTGGATGATTGCGATGTTTTCCAAGCTGACAATGCTATCATGACCCAAATCTTTCCGCATAACATTGAAC
CAGCTGAAGTAACTCAGATAGTTTGTGAACCGTCGTTGCCATCCGTTTTAAATTCTTTTGGAGAAATAACATTTAGCCAC
CCGAAAAATCGGAAAAGAAAGCTAATAGTAGACAAACGAATTGAATACACCCGGGAGCAGCTGGTGAAGCATAGACAGAA
ATATATGGAAGAATACCTTTCAAGGAATGTGATAGTGCCAAAACCCTCGGATTTGCGGAAACCCCCTAAGGAACTTCTCT
GTAAACTGAATAATAATGTAAGTTTTTTAGCTCTTCATAACTCCGGACCTAAGCTCAGTAATGAAGAAAAGGAATTCGAG
GCAGAAAACACATTGAGATCCATATTTGGCCGCGAGTTTACCGAGAATCTTTCTAAAGAGATATTTGTGCGACCATCTCA
GGCCACAAAATGTAGGGATAAAGCGGCACATATCTATCAGCCCGAACCGCTTGAAGTGGACTGTGTGCAACCTCAACTTC
AGCCACGTGATGTAAATCAGAATTATCATAATGAAATGAATGAGCACGGCATATACCGTGAGGATAATCATGATGATACC
TACAGCGTAATGATGAGTCTCTTAAGCATTTGGCGTAATAATCCGAAAATCACGGGAATCGATGCCATTGATTTTATAAA
AACGTTTGATAGTCGCATCAAGGCTTCGTTAGCCTTTCTCCATTTGTTGTATCTTGTTCGAGACCATTTTATAGAGATAT
CAAAGCGAGCTAATTCGCTGGAAATGTACCAAATTACTCTTGGCAAAGAGTCCGCTAAGCTAATAGACAATCTTATGCTG
AGTGAGACT
>Line406_Chr2L C(2)M DGRP North Carolina Population
ATGAGCTTGAATTTATATGAGAGCAACATCCTTAATTCGTGCTGGAAAGCGGGAGGCCGCAAACCGCGGAAATCGGCATT
TGGCCAACTTAATCGAAATGAGATCGCTGATGTGGATGTAGTCGCCTGCTGCAAGCAAATCACCGAATTAATTGAGGAAA
ATGCATTAAGAAAACGATCCAATGTTTTGGCCGCAAGAAACCGGCAAAATGTTATTTTCAAGGACATTTCCCGCTTGGTT
TTTGGAGTTGCGGATATTTTTAGATGCCAAGTGGATCTACTTTTGGGGGATACGAAGGTATTACTTGATCAATGTACACG
TACCAACTTGGATTACGTTCTCACCACAACAAAATCTGTAGTGGTCAACAAATCAGAGATTCGAATCCAACGCAAAGGAA
AGCGCATGATCACCAAGAAATCTAAAGTAACAGTATCAAAACGTCCCAGACTGCAGGAATCGGATCTGTTGGATGAATTC
TCACATGAATACTACGAGAAGATGCTATCCGAATGCCAGATGTGGCAAACGGAGTGCACACAACAGGTGGTGGAGGACCT
GAACGAGTCTATTGAACAACCCCGGAGTTGCACTCAGTCAAAGTCGTATCATTCCATTACAATCACCGAAGAGATTGAAC
TTCCCGAAGATCATAGCTTAATTATGCCATCAAATGGTTTTGGCGAAGCCGAGGGCGCGGACTTAACCATTTTTCAAGAG
CTTTACCCCAAAGATGGCACACGGAACTCACTAAAGCGACACTCAATAGCTCAGGATCCAACTGACATCTTACCGGATAA
AATGCCCAGATTGGATGATTGCGATGTTTTCCAAGCTGACAATGCTATCATGACCCAAATCTTTCCGCATAACATTGAAC
CAGCTGAAGTAACTCAGATAGTTTGTGAACCGTCGTTGCCATCCGTTTTAAATTCTTTTGGAGAAATAACATTTAGCCAC
CCGAAAAATCGGAAAAGAAAGCTAATAGTAGACAAACGAATTGAATACACCCGGGAGCAGCTGGTGAAGCATAGACAGAA
ATATATGGAAGAATACCTTTCAAGGAATGTGATAGTGCCAAAACCCTCGGATTTGCGGAAACCCCCTAAGGAACTTCTCT
GTAAACTGAATAATAATGTAAGTTTTTTAGCTCTTCATAACTCCGGACCTAAGCTCAGTAATGAAGAAAAGGAATTCGAG
GCAGAAAACACATTGAGATCCATATTTGGCCGCGAGTTTACCGAGAATCTTTCTAAAGAGATATTTGTGCGACCATCTCA
GGCCACAAAATGTAGGGATAAAGCGGCACATATCTATCAGCCCGAACCGCTTGAAGTGGACTGTGTGCAACCTCAACTTC
AGCCACGTGATGTAAATCAGAATTATCATAATGAAATGAATGAGCACGGCATATACCGTGAGGATAATCATGATGATACC
TACAGCGTAATGATGAGTCTCTTAAGCATTTGGCGTAATAATCCGAAAATCACGGGAATCGATGCCATTGATTTTATAAA
AACGTTTGATAGTCGCATCAAGGCTTCGTTAGCCTTTCTCCATTTGTTGTATCTTGTTCGAGACCATTTTATAGAGATAT
CAAAGCGAGCTAATTCGCTGGAAATGTACCAAATTACTCTTGGCAAAGAGTCCGCTAAGCTAATAGACAATCTTATGCTG
AGTGAGACT
>Line409_Chr2L C(2)M DGRP North Carolina Population
ATGAGCTTGAATTTATATGAGAGCAACATCCTTAATTCGTGCTGGAAAGCGGGAGGCCGCAAACCGCGGAAATCGGCATT
TGGCCAACTTAATCGAAATGAGATCGCTGATGTGGATGTAGTCGCCTGCTGCAAGCAAATCACCGAATTAATTGAGGAAA
ATGCATTAAGAAAACGATCCAATGTTTTGGCCGCAAGAAACCGGCAAAATGTTATTTTCAAGGACATTTCCCGCTTGGTT
TTTGGAGTTGCGGATATTTTTAGATGCCAAGTGGATCTACTTTTGGGGGATACGAAGGTATTACTTGATCAATGTACACG
TACCAACTTGGATTACGTTCTCACCACAACAAAATCTGTAGTGGTCAACAAATCAGAGATTCGAATCCAACGCAAAGGAA
AGCGCATGATCACCAAGAAATCTAAAGTAACAGTATCAAAACGTCCCAGACTGCAGGAATCGGATCTGTTGGATGAATTC
TCACATGAATACTACGAGAAGATGCTATCCGAATGCCAGATGTGGCAAACGGAGTGCACACAACAGGTGGTGGAGGACCT
GAACGAGTCTATTGAACAACCCCGGAGTTGCACTCAGTCAAAGTCGTATCATTCCATTACAATCACCGAAGAGATTGAAC
TTCCCGAAGATCATAGCTTAATTATGCCATCAAATGGTTTTGGCGAAGCCGAGGGCGCGGACTTAACCATTTTTCAAGAG
CTTTACCCCAAAGATGGCACACGGAACTCACTAAAGCGACACTCAATAGCTCAGGATCCAACTGACATCTTACCGGATAA
AATGCCCAGATTGGATGATTGCGATGTTTTCCAAGCTGACAATGCTATCATGACCCAAATCTTTCCGCATAACATTGAAC
CAGCTGAAGTAACTCAGATAGTTTGTGAACCGTCGTTGCCATCCGTTTTAAATTCTTTTGGAGAAATAACATTTAGCCAC
CCGAAAAATCGGAAAAGAAAGCTAATAGTAGACAAACGAATTGAATACACCCGGGAGCAGCTGGTGAAGCATAGACAGAA
ATATATGGAAGAATACCTTTCAAGGAATGTGATAGTGCCAAAACCCTCGGATTTGCGGAAACCCCCTAAGGAACTTCTCT
GTAAACTGAATAATAATGTAAGTTTTTTAGCTCTTCATAACTCCGGACCTAAGCTCAGTAATGAAGAAAAGGAATTCGAG
GCAGAAAACACATTGAGATCCATATTTGGCCGCGAGTTTACCGAGAATCTTTCTAAAGAGATATTTGTGCGACCATCTCA
GGCCACAAAATGTAGGGATAAAGCGGCACATATCTATCAGCCCGAACCGCTTGAAGTGGACTGTGTGCAACCTCAACTTC
AGCCACGTGATGTAAATCAGAATTATCATAATGAAATGAATGAGCACGGCATATACCGTGAGGATAATCATGATGATACC
TACAGCGTAATGATGAGTCTCTTAAGCATTTGGCGTAATAATCCGAAAATCACGGGAATCGATGCCATTGATTTTATAAA
AACGTTTGATAGTCGCATCAAGGCTTCGTTAGCCTTTCTCCATTTGTTGTATCTTGTTCGAGACCATTTTATAGAGATAT
CAAAGCGAGCTAATTCGCTGGAAATGTACCAAATTACTCTTGGCAAAGAGTCCGCTAAGCTAATAGACAATCTTATGCTG
AGTGAGACT
>Line40_Chr2L C(2)M DGRP North Carolina Population
ATGAGCTTGAATTTATATGAGAGCAACATCCTTAATTCCTGCTGGAAAGCGGGAGGCCGCAAACCGCGGAAATCGGCATT
TGGCCAACTTAATCGAAATGAGATCGCTGATGTGGATGTAGTCGCCTGCTGCAAGCAAATCACCGAATTAATTGAGGAAA
ATGCATTAAGAAAACGATCCAATGTTTTGGCCGCAAGAAACCGGCAAAATGTTATTTTCAAGGACATTTCCCGCTTGGTT
TTTGGAGTTGCGGATATTTTTAGATGCCAAGTGGATCTACTTTTGGGGGATACGAAGGTATTACTTGATCAATGTACACG
TACCAACTTGGATTACGTTCTCACCACAACAAAATCTGTAGTGGTCAACAAATCAGAGATTCGAATCCAACGCAAAGGAA
AGCGGATGATCACCAAGAAATCTAAAGTAACAGTATCAAAACGTCCCAGACTGCAGGAATCGGATCTATTGGATGAATTC
TCACATGAATACTACGAGAAGATGCTATCCGAATGCCAAATGTGGCAAACGGAGTGCACACAACAGGTGGTGGAGGACCT
GAACGAGTCTATTGAACAACCCCGGAGTTGCACTCAGTCAAAGTCGTATCATTCCATTACAATCACCGAAGAGATTGAAC
TTCCCGAAGATCATAGCTTAATTATGCCATCAAATGGTTTTGGCGAAGCCGAGGGCGCGGACTTAACCATTTTTCAAGAG
CTTTACCCCAAAGATGGCACACGGAACTCACTAAAGCGACACTCAATAGCTCAGGATCCAACTGACATCTTACCGGATAA
AATGCCCAGATTGGATGATTGCGATGTTTTCCAAGCTGACAATGCTATCATGACCCAAATCTTTCCGCATAACATTGAAC
CAGCTGAAGTAACTCAGATAGTTTGTGAACCGTCGTTGCCATCCGTTTTAAATTCTTTTGGAGAAATAACATTTAGCCAC
CCGAAAAATCGGAAAAGAAAGCTAATAGTAGACAAACGAATTGAATACACCCGGGAGCAGCTGGTGAAGCATAGACAGAA
ATATATGGAAGAATACCTTTCAAGGAATGTGATAGTGCCAAAACCCTCGGATTTGCGGAAACCCCCTAAGGAACTTCTCT
GTAAACTGAATAATAATGTAAGTTTTTTAGCTCTTCATAACTCCGGACCTAAGCTCAGTAATGAAGAAAAGGAATTCGAG
GCAGAAAACACATTGAGATCCATATTTGGCCGCGAGTTTACCGAGAATCTTTCTAAAGAGATATTTGTGCGACCATCTCA
GGCCACAAAATGTAGGGATAAAGCGGCACATATCTATCAGCCCGAACCGCTTGAAGTGGACTGTGTGCAACCTCAACTTC
AGCCACGTGATGTAAATCAGAATTATCATAATGAAATGAATGAGCACGGCATATACCGTGAGGATAATCATGATGATACC
TACAGCGTAATGATGAGTCTCTTAAGCATTTGGCGTAATAATCCGAAAATCACGGGAATCGATGCCATTGATTTTATAAA
AACGTTTGATAGTCGCATCAAGGCTTCGTTAGCCTTTCTCCATTTGTTGTATCTTGTTCGAGACCATTTTATAGAGATAT
CAAAGCGAGCTAATTCGCTGGAAATGTACCAAATTACTCTTGGCAAAGAGTCCGCTAAGCTAATAGACAATCTTATGCTG
AGTGAGACT
>Line427_Chr2L C(2)M DGRP North Carolina Population
ATGAGCTTGAATTTATATGAGAGCAACATCCTTAATTCGTGCTGGAAAGCGGGAGGCCGCAAACCGCGGAAATCGGCATT
TGGCCAACTTAATCGAAATGAGATCGCTGATGTGGATGTAGTCGCCTGCTGCAAGCAAATCACCGAATTAATTGAGGAAA
ATGCATTAAGAAAACGATCCAATGTTTTGGCCGCAAGAAACCGGCAAAATGTTATTTTCAAGGACATTTCCCGCTTGGTT
TTTGGAGTTGCGGATATTTTTAGATGCCAAGTGGATCTACTTTTGGGGGATACGAAGGTATTACTTGATCAATGTACACG
TACCAACTTGGATTACGTTCTCACCACAACAAAATCTGTAGTGGTCAACAAATCAGAGATTCGAATCCAACGCAAAGGAA
AGCGCATGATCACCAAGAAATCTAAAGTAACAGTATCAAAACGTCCCAGACTGCAGGAATCGGATCTGTTGGATGAATTC
TCACATGAATACTACGAGAAGATGCTATCCGAATGCCAGATGTGGCAAACGGAGTGCACACAACAGGTGGTGGAGGACCT
GAACGAGTCTATTGAACAACCCCGGAGTTGCACTCAGTCAAAGTCGTATCATTCCATTACAATCACCGAAGAGATTGAAC
TTCCCGAAGATCATAGCTTAATTATGCCATCAAATGGTTTTGGCGAAGCCGAGGGCGCGGACTTAACCATTTTTCAAGAG
CTTTACCCCAAAGATGGCACACGGAACTCACTAAAGCGACACTCAATAGCTCAGGATCCAACTGACATCTTACCGGATAA
AATGCCCAGATTGGATGATTGCGATGTTTTCCAAGCTGACAATGCTATCATGACCCAAATCTTTCCGCATAACATTGAAC
CAGCTGAAGTAACTCAGATAGTTTGTGAACCGTCGTTGCCATCCGTTTTAAATTCTTTTGGAGAAATAACATTTAGCCAC
CCGAAAAATCGGAAAAGAAAGCTAATAGTAGACAAACGAATTGAATACACCCGGGAGCAGCTGGTGAAGCATAGACAGAA
ATATATGGAAGAATACCTTTCAAGGAATGTGATAGTGCCAAAACCCTCGGATTTGCGGAAACCCCCTAAGGAACTTCTCT
GTAAACTGAATAATAATGTAAGTTTTTTAGCTCTTCATAACTCCGGACCTAAGCTCAGTAATGAAGAAAAGGAATTCGAG
GCAGAAAACACATTGAGATCCATATTTGGCCGCGAGTTTACCGAGAATCTTTCTAAAGAGATATTTGTGCGACCATCTCA
GGCCACAAAATGTAGGGATAAAGCGGCACATATCTATCAGCCCGAACCGCTTGAAGTGGACTGTGTGCAACCTCAACTTC
AGCCACGTGATGTAAATCAGAATTATCATAATGAAATGAATGAGCACGGCATATACCGTGAGGATAATCATGATGATACC
TACAGCGTAATGATGAGTCTCTTAAGCATTTGGCGTAATAATCCGAAAATCACGGGAATCGATGCCATTGATTTTATAAA
AACGTTTGATAGTCGCATCAAGGCTTCGTTAGCCTTTCTCCATTTGTTGTATCTTGTTCGAGACCATTTTATAGAGATAT
CAAAGCGAGCTAATTCGCTGGAAATGTACCAAATTACTCTTGGCAAAGAGTCCGCTAAGCTAATAGACAATCTTATGCTG
AGTGAGACT
>Line42_Chr2L C(2)M DGRP North Carolina Population
ATGAGCTTGAATTTATATGAGAGCAACATCCTTAATTCGTGCTGGAAAGCGGGAGGCCGCAAACCGCGGAAATCGGCATT
TGGCCAACTTAATCGAAATGAGATCGCTGATGTGGATGTAGTCGCCTGCTGCAAGCAAATCACCGAATTAATTGAGGAAA
ATGCATTAAGAAAACGATCCAATGTTTTGGCCGCAAGAAACCGGCAAAATGTTATTTTCAAGGACATTTCCCGCTTGGTT
TTTGGAGTTGCGGATATTTTTAGATGCCAAGTGGATCTACTTTTGGGGGATACGAAGGTATTACTTGATCAATGTACACG
TACCAACTTGGATTACGTTCTCACCACAACAAAATCTGTAGTGGTCAACAAATCAGAGATTCGAATCCAACGCAAAGGAA
AGCGCATGATCACCAAGAAATCTAAAGTAACAGTATCAAAACGTCCCAGACTGCAGGAATCGGATCTGTTGGATGAATTC
TCACATGAATACTACGAGAAGATGCTATCCGAATGCCAGATGTGGCAAACGGAGTGCACACAACAGGTGGTGGAGGACCT
GAACGAGTCTATTGAACAACCCCGGAGTTGCACTCAGTCAAAGTCGTATCATTCCATTACAATCACCGAAGAGATTGAAC
TTCCCGAAGATCATAGCTTAATTATGCCATCAAATGGTTTTGGCGAAGCCGAGGGCGCGGACTTAACCATTTTTCAAGAG
CTTTACCCCAAAGATGGCACACGGAACTCACTAAAGCGACACTCAATAGCTCAGGATCCAACTGACATCTTACCGGATAA
AATGCCCAGATTGGATGATTGCGATGTTTTCCAAGCTGACAATGCTATCATGACCCAAATCTTTCCGCATAACATTGAAC
CAGCTGAAGTAACTCAGATAGTTTGTGAACCGTCGTTGCCATCCGTTTTAAATTCTTTTGGAGAAATAACATTTAGCCAC
CCGAAAAATCGGAAAAGAAAGCTAATAGTAGACAAACGAATTGAATACACCCGGGAGCAGCTGGTGAAGCATAGACAGAA
ATATATGGAAGAATACCTTTCAAGGAATGTGATAGTGCCAAAACCCTCGGATTTGCGGAAACCCCCTAAGGAACTTCTCT
GTAAACTGAATAATAATGTAAGTTTTTTAGCTCTTCATAACTCCGGACCTAAGCTCAGTAATGAAGAAAAGGAATTCGAG
GCAGAAAACACATTGAGATCCATATTTGGCCGCGAGTTTACCGAGAATCTTTCTAAAGAGATATTTGTGCGACCATCTCA
GGCCACAAAATGTAGGGATAAAGCGGCACATATCTATCAGCCCGAACCGCTTGAAGTGGACTGTGTGCAACCTCAACTTC
AGCCACGTGATGTAAATCAGAATTATCATAATGAAATGAATGAGCACGGCATATACCGTGAGGATAATCATGATGATACC
TACAGCGTAATGATGAGTCTCTTAAGCATTTGGCGTAATAATCCGAAAATCACGGGAATCGATGCCATTGATTTTATAAA
AACGTTTGATAGTCGCATCAAGGCTTCGTTAGCCTTTCTCCATTTGTTGTATCTTGTTCGAGACCATTTTATAGAGATAT
CAAAGCGAGCTAATTCGCTGGAAATGTACCAAATTACTCTTGGCAAAGAGTCCGCTAAGCTAATAGACAATCTTATGCTG
AGTGAGACT
>Line440_Chr2L C(2)M DGRP North Carolina Population
ATGAGCTTGAATTTATATGAGAGCAACATCCTTAATTCGTGCTGGAAAGCGGGAGGCCGCAAACCGCGGAAATCGGCATT
TGGCCAACTTAATCGAAATGAGATCGCTGATGTGGATGTAGTCGCCTGCTGCAAGCAAATCACCGAATTAATTGAGGAAA
ATGCATTAAGAAAACGATCCAATGTTTTGGCCGCAAGAAACCGGCAAAATGTTATTTTCAAGGACATTTCCCGCTTGGTT
TTTGGAGTTGCGGATATTTTTAGATGCCAAGTGGATCTACTTTTGGGGGATACGAAGGTATTACTTGATCAATGTACACG
TACCAACTTGGATTACGTTCTCACCACAACAAAATCTGTAGTGGTCAACAAATCAGAGATTCGAATCCAACGCAAAGGAA
AGCGCATGATCACCAAGAAATCTAAAGTAACAGTATCAAAACGTCCCAGACTGCAGGAATCGGATCTGTTGGATGAATTC
TCACATGAATACTACGAGAAGATGCTATCCGAATGCCAGATGTGGCAAACGGAGTGCACACAACAGGTGGTGGAGGACCT
GAACGAGTCTATTGAACAACCCCGGAGTTGCACTCAGTCAAAGTCGTATCATTCCATTACAATCACCGAAGAGATTGAAC
TTCCCGAAGATCATAGCTTAATTATGCCATCAAATGGTTTTGGCGAAGCCGAGGGCGCGGACTTAACCATTTTTCAAGAG
CTTTACCCCAAAGATGGCACACGGAACTCACTAAAGCGACACTCAATAGCTCAGGATCCAACTGACATCTTACCGGATAA
AATGCCCAGATTGGATGATTGCGATGTTTTCCAAGCTGACAATGCTATCATGACCCAAATCTTTCCGCATAACATTGAAC
CAGCTGAAGTAACTCAGATAGTTTGTGAACCGTCGTTGCCATCCGTTTTAAATTCTTTTGGAGAAATAACATTTAGCCAC
CCGAAAAATCGGAAAAGAAAGCTAATAGTAGACAAACGAATTGAATACACCCGGGAGCAGCTGGTGAAGCATAGACAGAA
ATATATGGAAGAATACCTTTCAAGGAATGTGATAGTGCCAAAACCCTCGGATTTGCGGAAACCCCCTAAGGAACTTCTCT
GTAAACTGAATAATAATGTAAGTTTTTTAGCTCTTCATAACTCCGGACCTAAGCTCAGTAATGAAGAAAAGGAATTCGAG
GCAGAAAACACATTGAGATCCATATTTGGCCGCGAGTTTACCGAGAATCTTTCTAAAGAGATATTTGTGCGACCATCTCA
GGCCACAAAATGTAGGGATAAAGCGGCACATATCTATCAGCCCGAACCGCTTGAAGTGGACTGTGTGCAACCTCAACTTC
AGCCACGTGATGTAAATCAGAATTATCATAATGAAATGAATGAGCACGGCATATACCGTGAGGATAATCATGATGATACC
TACAGCGTAATGATGAGTCTCTTAAGCATTTGGCGTAATAATCCGAAAATCACGGGAATCGATGCCATTGATTTTATAAA
AACGTTTGATAGTCGCATCAAGGCTTCGTTAGCCTTTCTCCATTTGTTGTATCTTGTTCGAGACCATTTTATAGAGATAT
CAAAGCGAGCTAATTCGCTGGAAATGTACCAAATTACTCTTGGCAAAGAGTCCGCTAAGCTAATAGACAATCTTATGCTG
AGTGAGACT
>Line509_Chr2L C(2)M DGRP North Carolina Population
ATGAGCTTGAATTTATATGAGAGCAACATCCTTAATTCGTGCTGGAAAGCGGGAGGCCGCAAACCGCGGAAATCGGCATT
TGGCCAACTTAATCGAAATGAGATCGCTGATGTGGATGTAGTCGCCTGCTGCAAGCAAATCACCGAATTAATTGAGGAAA
ATGCATTAAGAAAACGATCCAATGTTTTGGCCGCAAGAAACCGGCAAAATGTTATTTTCAAGGACATTTCCCGCTTGGTT
TTTGGAGTTGCGGATATTTTTAGATGCCAAGTGGATCTACTTTTGGGGGATACGAAGGTATTACTTGATCAATGTACACG
TACCAACTTGGATTACGTTCTCACCACAACAAAATCTGTAGTGGTCAACAAATCAGAGATTCGAATCCAACGCAAAGGAA
AGCGCATGATCACCAAGAAATCTAAAGTAACAGTATCAAAACGTCCCAGACTGCAGGAATCGGATCTGTTGGATGAATTC
TCACATGAATACTACGAGAAGATGCTATCCGAATGCCAGATGTGGCAAACGGAGTGCACACAACAGGTGGTGGAGGACCT
GAACGAGTCTATTGAACAACCCCGGAGTTGCACTCAGTCAAAGTCGTATCATTCCATTACAATCACCGAAGAGATTGAAC
TTCCCGAAGATCATAGCTTAATTATGCCATCAAATGGTTTTGGCGAAGCCGAGGGCGCGGACTTAACCATTTTTCAAGAG
CTTTACCCCAAAGATGGCACACGGAACTCACTAAAGCGACACTCAATAGCTCAGGATCCAACTGACATCTTACCGGATAA
AATGCCCAGATTGGATGATTGCGATGTTTTCCAAGCTGACAATGCTATCATGACCCAAATCTTTCCGCATAACATTGAAC
CAGCTGAAGTAACTCAGATAGTTTGTGAACCGTCGTTGCCATCCGTTTTAAATTCTTTTGGAGAAATAACATTTAGCCAC
CCGAAAAATCGGAAAAGAAAGCTAATAGTAGACAAACGAATTGAATACACCCGGGAGCAGCTGGTGAAGCATAGACAGAA
ATATATGGAAGAATACCTTTCAAGGAATGTGATAGTGCCAAAACCCTCGGATTTGCGGAAACCCCCTAAGGAACTTCTCT
GTAAACTGAATAATAATGTAAGTTTTTTAGCTCTTCATAACTCCGGACCTAAGCTCAGTAATGAAGAAAAGGAATTCGAG
GCAGAAAACACATTGAGATCCATATTTGGCCGCGAGTTTACCGAGAATCTTTCTAAAGAGATATTTGTGCGACCATCTCA
GGCCACAAAATGTAGGGATAAAGCGGCACATATCTATCAGCCCGAACCGCTTGAAGTGGACTGTGTGCAACCTCAACTTC
AGCCACGTGATGTAAATCAGAATTATCATAATGAAATGAATGAGCACGGCATATACCGTGAGGATAATCATGATGATACC
TACAGCGTAATGATGAGTCTCTTAAGCATTTGGCGTAATAATCCGAAAATCACGGGAATCGATGCCATTGATTTTATAAA
AACGTTTGATAGTCGCATCAAGGCTTCGTTAGCCTTTCTCCATTTGTTGTATCTTGTTCGAGACCATTTTATAGAGATAT
CAAAGCGAGCTAATTCGCTGGAAATGTACCAAATTACTCTTGGCAAAGAGTCCGCTAAGCTAATAGACAATCTTATGCTG
AGTGAGACT
>Line517_Chr2L C(2)M DGRP North Carolina Population
ATGAGCTTGAATTTATATGAGAGCAACATCCTTAATTCGTGCTGGAAAGCGGGAGGCCGCAAACCGCGGAAATCGGCATT
TGGCCAACTTAATCGAAATGAGATCGCTGATGTGGATGTAGTCGCCTGCTGCAAGCAAATCACCGAATTAATTGAGGAAA
ATGCATTAAGAAAACGATCCAATGTTTTGGCCGCAAGAAACCGGCAAAATGTTATTTTCAAGGACATTTCCCGCTTGGTT
TTTGGAGTTGCGGATATTTTTAGATGCCAAGTGGATCTACTTTTGGGGGATACGAAGGTATTACTTGATCAATGTACACG
TACCAACTTGGATTACGTTCTCACCACAACAAAATCTGTAGTGGTCAACAAATCAGAGATTCGAATCCAACGCAAAGGAA
AGCGCATGATCACCAAGAAATCTAAAGTAACAGTATCAAAACGTCCCAGACTGCAGGAATCGGATCTGTTGGATGAATTC
TCACATGAATACTACGAGAAGATGCTATCCGAATGCCAGATGTGGCAAACGGAGTGCACACAACAGGTGGTGGAGGACCT
GAACGAGTCTATTGAACAACCCCGGAGTTGCACTCAGTCAAAGTCGTATCATTCCATTACAATCACCGAAGAGATTGAAC
TTCCCGAAGATCATAGCTTAATTATGCCATCAAATGGTTTTGGCGAAGCCGAGGGCGCGGACTTAACCATTTTTCAAGAG
CTTTACCCCAAAGATGGCACACGGAACTCACTAAAGCGACACTCAATAGCTCAGGATCCAACTGACATCTTACCGGATAA
AATGCCCAGATTGGATGATTGCGATGTTTTCCAAGCTGACAATGCTATCATGACCCAAATCTTTCCGCATAACATTGAAC
CAGCTGAAGTAACTCAGATAGTTTGTGAACCGTCGTTGCCATCCGTTTTAAATTCTTTTGGAGAAATAACATTTAGCCAC
CCGAAAAATCGGAAAAGAAAGCTAATAGTAGACAAACGAATTGAATACACCCGGGAGCAGCTGGTGAAGCATAGACAGAA
ATATATGGAAGAATACCTTTCAAGGAATGTGATAGTGCCAAAACCCTCGGATTTGCGGAAACCCCCTAAGGAACTTCTCT
GTAAACTGAATAATAATGTAAGTTTTTTAGCTCTTCATAACTCCGGACCTAAGCTCAGTAATGAAGAAAAGGAATTCGAG
GCAGAAAACACATTGAGATCCATATTTGGCCGCGAGTTTACCGAGAATCTTTCTAAAGAGATATTTGTGCGACCATCTCA
GGCCACAAAATGTAGGGATAAAGCGGCACATATCTATCAGCCCGAACCGCTTGAAGTGGACTGTGTGCAACCTCAACTTC
AGCCACGTGATGTAAATCAGAATTATCATAATGAAATGAATGAGCACGGCATATACCGTGAGGATAATCATGATGATACC
TACAGCGTAATGATGAGTCTCTTAAGCATTTGGCGTAATAATCCGAAAATCACGGGAATCGATGCCATTGATTTTATAAA
AACGTTTGATAGTCGCATCAAGGCTTCGTTAGCCTTTCTCCATTTGTTGTATCTTGTTCGAGACCATTTTATAGAGATAT
CAAAGCGAGCTAATTCGCTGGAAATGTACCAAATTACTCTTGGCAAAGAGTCCGCTAAGCTAATAGACAATCTTATGCTG
AGTGAGACT
>Line535_Chr2L C(2)M DGRP North Carolina Population
ATGAGCTTGAATTTATATGAGAGCAACATCCTTAATTCGTGCTGGAAAGCGGGAGGCCGCAAACCGCGGAAATCGGCATT
TGGCCAACTTAATCGAAATGAGATCGCTGATGTGGATGTAGTCGCCTGCTGCAAGCAAATCACCGAATTAATTGAGGAAA
ATGCATTAAGAAAACGATCCAATGTTTTGGCCGCAAGAAACCGGCAAAATGTTATTTTCAAGGACATTTCCCGCTTGGTT
TTTGGAGTTGCGGATATTTTTAGATGCCAAGTGGATCTACTTTTGGGGGATACGAAGGTATTACTTGATCAATGTACACG
TACCAACTTGGATTACGTTCTCACCACAACAAAATCTGTAGTGGTCAACAAATCAGAGATTCGAATCCAACGCAAAGGAA
AGCGCATGATCACCAAGAAATCTAAAGTAACAGTATCAAAACGTCCCAGACTGCAGGAATCGGATCTGTTGGATGAATTC
TCACATGAATACTACGAGAAGATGCTATCCGAATGCCAGATGTGGCAAACGGAGTGCACACAACAGGTGGTGGAGGACCT
GAACGAGTCTATTGAACAACCCCGGAGTTGCACTCAGTCAAAGTCGTATCATTCCATTACAATCACCGAAGAGATTGAAC
TTCCCGAAGATCATAGCTTAATTATGCCATCAAATGGTTTTGGCGAAGCCGAGGGCGCGGACTTAACCATTTTTCAAGAG
CTTTACCCCAAAGATGGCACACGGAACTCACTAAAGCGACACTCAATAGCTCAGGATCCAACTGACATCTTACCGGATAA
AATGCCCAGATTGGATGATTGCGATGTTTTCCAAGCTGACAATGCTATCATGACCCAAATCTTTCCGCATAACATTGAAC
CAGCTGAAGTAACTCAGATAGTTTGTGAACCGTCGTTGCCATCCGTTTTAAATTCTTTTGGAGAAATAACATTTAGCCAC
CCGAAAAATCGGAAAAGAAAGCTAATAGTAGACAAACGAATTGAATACACCCGGGAGCAGCTGGTGAAGCATAGACAGAA
ATATATGGAAGAATACCTTTCAAGGAATGTGATAGTGCCAAAACCCTCGGATTTGCGGAAACCCCCTAAGGAACTTCTCT
GTAAACTGAATAATAATGTAAGTTTTTTAGCTCTTCATAACTCCGGACCTAAGCTCAGTAATGAAGAAAAGGAATTCGAG
GCAGAAAACACATTGAGATCCATATTTGGCCGCGAGTTTACCGAGAATCTTTCTAAAGAGATATTTGTGCGACCATCTCA
GGCCACAAAATGTAGGGATAAAGCGGCACATATCTATCAGCCCGAACCGCTTGAAGTGGACTGTGTGCAACCTCAACTTC
AGCCACGTGATGTAAATCAGAATTATCATAATGAAATGAATGAGCACGGCATATACCGTGAGGATAATCATGATGATACC
TACAGCGTAATGATGAGTCTCTTAAGCATTTGGCGTAATAATCCGAAAATCACGGGAATCGATGCCATTGATTTTATAAA
AACGTTTGATAGTCGCATCAAGGCTTCGTTAGCCTTTCTCCATTTGTTGTATCTTGTTCGAGACCATTTTATAGAGATAT
CAAAGCGAGCTAATTCGCTGGAAATGTACCAAATTACTCTTGGCAAAGAGTCCGCTAAGCTAATAGACAATCTTATGCTG
AGTGAGACT
>Line639_Chr2L C(2)M DGRP North Carolina Population
ATGAGCTTGAATTTATATGAGAGCAACATCCTTAATTCCTGCTGGAAAGCGGGAGGGCGCAAACCGAGGAAATCGGCATT
TGGCCAACTTAATCGAAATGAGATCGCTGATGTGGATGTAGTCGCTTGCTGCAAGCAAATCACCGAATTAATTGAGGAAA
ATGCATTAAGAAAACGATCCAATGTTTTGGCCGCAAGAAACCGGCAAAATGTTATTTTCAAGGACATTTCCCGCTTGGTT
TTTGGAGTTGCGGATATTTTTAGATGCCAAGTGGATCTACTTTTGGGGGATACGAAGGTATTACTTGATCAATGTACACG
TACCAACTTGGATTACGTTCTCACCACAACAAAATCTGTAGTGGTCAACAAATCAGAGATTCGAATCCAACGCAAAGGAA
AGCGGATGATCACCAAGAAATCTAAAGTAACAGTATCAAAACGTCCCAGACTGCAGGAATCGGATCTGTTGGATGAATTC
TCACATGAATACTACGAGAAGATGCTATCCGAATGCCAGATGTGGCAAACGGAGTGCACACAACAGGTGGTGGAGGACCT
GAACGAGTCTATTGAACAACCCCGGAGTTGCACTCAGTCAAAGTCGTATCATTCCATTACAATCACCGAAGAGATTGAAC
TTCCCGAAGATCATAGCTTAATTATGCCATCAAATGGTTTTGGCGAAGCCGAGGGCGCGGACTTAACCATTTTTCAAGAG
CTTTACCCCAAAGATGGCACACGGAACTCACTAAAGCGACACTCAATAGCTCAGGATCCAACTGACATCTTACCGGATAA
AATGCCCAGATTGGATGATTGCGATGTTTTCCAAGCTGACAATGCTATCATGACCCAAATCTTTCCGCATAACATTGAAC
CAGCTGAAGTAACTCAGATAGTTTGTGAACCGTCGTTGCCATCCGTTTTAAATTCTTTTGGAGAAATAACATTTAGCCAC
CCGAAAAATCGGAAAAGAAAGCTAATAGTAGACAAACGAATTGAATACACCCGGGAGCAGCTGGTGAAGCATAGACAGAA
ATATATGGAAGAATACCTTTCAAGGAATGTGATAGTGCCAAAACCCTCGGATTTGCGGAAACCCCCTAAGGAACTTCTCT
GTAAACTGAATAATAATGTAAGTTTTTTAGCTCTTCATAACTCCGGACCTAAGCTCAGTAATGAAGAAAAGGAATTCGAG
GCAGAAAACACATTGAGATCCATATTTGGCCGCGAGTTTACCGAGAATCTTTCTAAAGAGATATTTGTGCGACCATCTCA
GGCCACAAAATGTAGGGATAAAGCGGCACATATCTATCAGCCCGAACCGCTTGAAGTGGACTGTGTGCAACCTCAACTTC
AGCCACGTGATGTAAATCAGAATTATCATAATGAAATGAATGAGCACGGCATATACCGTGAGGATAATCATGATGATACC
TACAGCGTAATGATGAGTCTCTTAAGCATTTGGCGTAATAATCCGAAAATCACGGGAATCGATGCCATTGATTTTATAAA
AACGTTTGATAGTCGCATCAAGGCTTCGTTAGCCTTTCTCCATTTGTTGTATCTTGTTCGAGACCATTTTATAGAGATAT
CAAAGCGAGCTAATTCGCTGGAAATGTACCAAATTACTCTTGGCAAAGAGTCCGCTAAGCTAATAGACAATCTTATGCTG
AGTGAGACT
>Line705_Chr2L C(2)M DGRP North Carolina Population
ATGAGCTTGAATTTATATGAGAGCAACATCCTTAATTCGTGCTGGAAAGCGGGAGGCCGCAAACCGCGGAAATCGGCATT
TGGCCAACTTAATCGAAATGAGATCGCTGATGTGGATGTAGTCGCCTGCTGCAAGCAAATCACCGAATTAATTGAGGAAA
ATGCATTAAGAAAACGATCCAATGTTTTGGCCGCAAGAAACCGGCAAAATGTTATTTTCAAGGACATTTCCCGCTTGGTT
TTTGGAGTTGCGGATATTTTTAGATGCCAAGTGGATCTACTTTTGGGGGATACGAAGGTATTACTTGATCAATGTACACG
TACCAACTTGGATTACGTTCTCACCACAACAAAATCTGTAGTGGTCAACAAATCAGAGATTCGAATCCAACGCAAAGGAA
AGCGCATGATCACCAAGAAATCTAAAGTAACAGTATCAAAACGTCCCAGACTGCAGGAATCGGATCTGTTGGATGAATTC
TCACATGAATACTACGAGAAGATGCTATCCGAATGCCAGATGTGGCAAACGGAGTGCACACAACAGGTGGTGGAGGACCT
GAACGAGTCTATTGAACAACCCCGGAGTTGCACTCAGTCAAAGTCGTATCATTCCATTACAATCACCGAAGAGATTGAAC
TTCCCGAAGATCATAGCTTAATTATGCCATCAAATGGTTTTGGCGAAGCCGAGGGCGCGGACTTAACCATTTTTCAAGAG
CTTTACCCCAAAGATGGCACACGGAACTCACTAAAGCGACACTCAATAGCTCAGGATCCAACTGACATCTTACCGGATAA
AATGCCCAGATTGGATGATTGCGATGTTTTCCAAGCTGACAATGCTATCATGACCCAAATCTTTCCGCATAACATTGAAC
CAGCTGAAGTAACTCAGATAGTTTGTGAACCGTCGTTGCCATCCGTTTTAAATTCTTTTGGAGAAATAACATTTAGCCAC
CCGAAAAATCGGAAAAGAAAGCTAATAGTAGACAAACGAATTGAATACACCCGGGAGCAGCTGGTGAAGCATAGACAGAA
ATATATGGAAGAATACCTTTCAAGGAATGTGATAGTGCCAAAACCCTCGGATTTGCGGAAACCCCCTAAGGAACTTCTCT
GTAAACTGAATAATAATGTAAGTTTTTTAGCTCTTCATAACTCCGGACCTAAGCTCAGTAATGAAGAAAAGGAATTCGAG
GCAGAAAACACATTGAGATCCATATTTGGCCGCGAGTTTACCGAGAATCTTTCTAAAGAGATATTTGTGCGACCATCTCA
GGCCACAAAATGTAGGGATAAAGCGGCACATATCTATCAGCCCGAACCGCTTGAAGTGGACTGTGTGCAACCTCAACTTC
AGCCACGTGATGTAAATCAGAATTATCATAATGAAATGAATGAGCACGGCATATACCGTGAGGATAATCATGATGATACC
TACAGCGTAATGATGAGTCTCTTAAGCATTTGGCGTAATAATCCGAAAATCACGGGAATCGATGCCATTGATTTTATAAA
AACGTTTGATAGTCGCATCAAGGCTTCGTTAGCCTTTCTCCATTTGTTGTATCTTGTTCGAGACCATTTTATAGAGATAT
CAAAGCGAGCTAATTCGCTGGAAATGTACCAAATTACTCTTGGCAAAGAGTCCGCTAAGCTAATAGACAATCTTATGCTG
AGTGAGACT
>Line712_Chr2L C(2)M DGRP North Carolina Population
ATGAGCTTGAATTTATATGAGAGCAACATCCTTAATTCGTGCTGGAAAGCGGGAGGCCGCAAACCGCGGAAATCGGCATT
TGGCCAACTTAATCGAAATGAGATCGCTGATGTGGATGTAGTCGCCTGCTGCAAGCAAATCACCGAATTAATTGAGGAAA
ATGCATTAAGAAAACGATCCAATGTTTTGGCCGCAAGAAACCGGCAAAATGTTATTTTCAAGGACATTTCCCGCTTGGTT
TTTGGAGTTGCGGATATTTTTAGATGCCAAGTGGATCTACTTTTGGGGGATACGAAGGTATTACTTGATCAATGTACACG
TACCAACTTGGATTACGTTCTCACCACAACAAAATCTGTAGTGGTCAACAAATCAGAGATTCGAATCCAACGCAAAGGAA
AGCGCATGATCACCAAGAAATCTAAAGTAACAGTATCAAAACGTCCCAGACTGCAGGAATCGGATCTGTTGGATGAATTC
TCACATGAATACTACGAGAAGATGCTATCCGAATGCCAGATGTGGCAAACGGAGTGCACACAACAGGTGGTGGAGGACCT
GAACGAGTCTATTGAACAACCCCGGAGTTGCACTCAGTCAAAGTCGTATCATTCCATTACAATCACCGAAGAGATTGAAC
TTCCCGAAGATCATAGCTTAATTATGCCATCAAATGGTTTTGGCGAAGCCGAGGGCGCGGACTTAACCATTTTTCAAGAG
CTTTACCCCAAAGATGGCACACGGAACTCACTAAAGCGACACTCAATAGCTCAGGATCCAACTGACATCTTACCGGATAA
AATGCCCAGATTGGATGATTGCGATGTTTTCCAAGCTGACAATGCTATCATGACCCAAATCTTTCCGCATAACATTGAAC
CAGCTGAAGTAACTCAGATAGTTTGTGAACCGTCGTTGCCATCCGTTTTAAATTCTTTTGGAGAAATAACATTTAGCCAC
CCGAAAAATCGGAAAAGAAAGCTAATAGTAGACAAACGAATTGAATACACCCGGGAGCAGCTGGTGAAGCATAGACAGAA
ATATATGGAAGAATACCTTTCAAGGAATGTGATAGTGCCAAAACCCTCGGATTTGCGGAAACCCCCTAAGGAACTTCTCT
GTAAACTGAATAATAATGTAAGTTTTTTAGCTCTTCATAACTCCGGACCTAAGCTCAGTAATGAAGAAAAGGAATTCGAG
GCAGAAAACACATTGAGATCCATATTTGGCCGCGAGTTTACCGAGAATCTTTCTAAAGAGATATTTGTGCGACCATCTCA
GGCCACAAAATGTAGGGATAAAGCGGCACATATCTATCAGCCCGAACCGCTTGAAGTGGACTGTGTGCAACCTCAACTTC
AGCCACGTGATGTAAATCAGAATTATCATAATGAAATGAATGAGCACGGCATATACCGTGAGGATAATCATGATGATACC
TACAGCGTAATGATGAGTCTCTTAAGCATTTGGCGTAATAATCCGAAAATCACGGGAATCGATGCCATTGATTTTATAAA
AACGTTTGATAGTCGCATCAAGGCTTCGTTAGCCTTTCTCCATTTGTTGTATCTTGTTCGAGACCATTTTATAGAGATAT
CAAAGCGAGCTAATTCGCTGGAAATGTACCAAATTACTCTTGGCAAAGAGTCCGCTAAGCTAATAGACAATCTTATGCTG
AGTGAGACT
>Line732_Chr2L C(2)M DGRP North Carolina Population
ATGAGCTTGAATTTATATGAGAGCAACATCCTTAATTCGTGCTGGAAAGCGGGAGGCCGCAAACCGCGGAAATCGGCATT
TGGCCAACTTAATCGAAATGAGATCGCTGATGTGGATGTAGTCGCCTGCTGCAAGCAAATCACCGAATTAATTGAGGAAA
ATGCATTAAGAAAACGATCCAATGTTTTGGCCGCAAGAAACCGGCAAAATGTTATTTTCAAGGACATTTCCCGCTTGGTT
TTTGGAGTTGCGGATATTTTTAGATGCCAAGTGGATCTACTTTTGGGGGATACGAAGGTATTACTTGATCAATGTACACG
TACCAACTTGGATTACGTTCTCACCACAACAAAATCTGTAGTGGTCAACAAATCAGAGATTCGAATCCAACGCAAAGGAA
AGCGCATGATCACCAAGAAATCTAAAGTAACAGTATCAAAACGTCCCAGACTGCAGGAATCGGATCTGTTGGATGAATTC
TCACATGAATACTACGAGAAGATGCTATCCGAATGCCAGATGTGGCAAACGGAGTGCACACAACAGGTGGTGGAGGACCT
GAACGAGTCTATTGAACAACCCCGGAGTTGCACTCAGTCAAAGTCGTATCATTCCATTACAATCACCGAAGAGATTGAAC
TTCCCGAAGATCATAGCTTAATTATGCCATCAAATGGTTTTGGCGAAGCCGAGGGCGCGGACTTAACCATTTTTCAAGAG
CTTTACCCCAAAGATGGCACACGGAACTCACTAAAGCGACACTCAATAGCTCAGGATCCAACTGACATCTTACCGGATAA
AATGCCCAGATTGGATGATTGCGATGTTTTCCAAGCTGACAATGCTATCATGACCCAAATCTTTCCGCATAACATTGAAC
CAGCTGAAGTAACTCAGATAGTTTGTGAACCGTCGTTGCCATCCGTTTTAAATTCTTTTGGAGAAATAACATTTAGCCAC
CCGAAAAATCGGAAAAGAAAGCTAATAGTAGACAAACGAATTGAATACACCCGGGAGCAGCTGGTGAAGCATAGACAGAA
ATATATGGAAGAATACCTTTCAAGGAATGTGATAGTGCCAAAACCCTCGGATTTGCGGAAACCCCCTAAGGAACTTCTCT
GTAAACTGAATAATAATGTAAGTTTTTTAGCTCTTCATAACTCCGGACCTAAGCTCAGTAATGAAGAAAAGGAATTCGAG
GCAGAAAACACATTGAGATCCATATTTGGCCGCGAGTTTACCGAGAATCTTTCTAAAGAGATATTTGTGCGACCATCTCA
GGCCACAAAATGTAGGGATAAAGCGGCACATATCTATCAGCCCGAACCGCTTGAAGTGGACTGTGTGCAACCTCAACTTC
AGCCACGTGATGTAAATCAGAATTATCATAATGAAATGAATGAGCACGGCATATACCGTGAGGATAATCATGATGATACC
TACAGCGTAATGATGAGTCTCTTAAGCATTTGGCGTAATAATCCGAAAATCACGGGAATCGATGCCATTGATTTTATAAA
AACGTTTGATAGTCGCATCAAGGCTTCGTTAGCCTTTCTCCATTTGTTGTATCTTGTTCGAGACCATTTTATAGAGATAT
CAAAGCGAGCTAATTCGCTGGAAATGTACCAAATTACTCTTGGCAAAGAGTCCGCTAAGCTAATAGACAATCTTATGCTG
AGTGAGACT
>Line737_Chr2L C(2)M DGRP North Carolina Population
ATGAGCTTGAATTTATATGAGAGCAACATCCTTAATTCCTGCTGGAAAGCGGGAGGGCGCAAACCGAGGAAATCGGCATT
TGGCCAACTTAATCGAAATGAGATCGCTGATGTGGATGTAGTCGCTTGCTGCAAGCAAATCACCGAATTAATTGAGGAAA
ATGCATTAAGAAAACGATCCAATGTTTTGGCCGCAAGAAACCGGCAAAATGTTATTTTCAAGGACATTTCCCGCTTGGTT
TTTGGAGTTGCGGATATTTTTAGATGCCAAGTGGATCTACTTTTGGGGGATACGAAGGTATTACTTGATCAATGTACACG
TACCAACTTGGATTACGTTCTCACCACAACAAAATCTGTAGTGGTCAACAAATCAGAGATTCGAATCCAACGCAAAGGAA
AGCGGATGATCACCAAGAAATCTAAAGTAACAGTATCAAAACGTCCCAGACTGCAGGAATCGGATCTGTTGGATGAATTC
TCACATGAATACTACGAGAAGATGCTATCCGAATGCCAGATGTGGCAAACGGAGTGCACACAACAGGTGGTGGAGGACCT
GAACGAGTCTATTGAACAACCCCGGAGTTGCACTCAGTCAAAGTCGTATCATTCCATTACAATCACCGAAGAGATTGAAC
TTCCCGAAGATCATAGCTTAATTATGCCATCAAATGGTTTTGGCGAAGCCGAGGGCGCGGACTTAACCATTTTTCAAGAG
CTTTACCCCAAAGATGGCACACGGAACTCACTAAAGCGACACTCAATAGCTCAGGATCCAACTGACATCTTACCGGATAA
AATGCCCAGATTGGATGATTGCGATGTTTTCCAAGCTGACAATGCTATCATGACCCAAATCTTTCCGCATAACATTGAAC
CAGCTGAAGTAACTCAGATAGTTTGTGAACCGTCGTTGCCATCCGTTTTAAATTCTTTTGGAGAAATAACATTTAGCCAC
CCGAAAAATCGGAAAAGAAAGCTAATAGTAGACAAACGAATTGAATACACCCGGGAGCAGCTGGTGAAGCATAGACAGAA
ATATATGGAAGAATACCTTTCAAGGAATGTGATAGTGCCAAAACCCTCGGATTTGCGGAAACCCCCTAAGGAACTTCTCT
GTAAACTGAATAATAATGTAAGTTTTTTAGCTCTTCATAACTCCGGACCTAAGCTCAGTAATGAAGAAAAGGAATTCGAG
GCAGAAAACACATTGAGATCCATATTTGGCCGCGAGTTTACCGAGAATCTTTCTAAAGAGATATTTGTGCGACCATCTCA
GGCCACAAAATGTAGGGATAAAGCGGCACATATCTATCAGCCCGAACCGCTTGAAGTGGACTGTGTGCAACCTCAACTTC
AGCCACGTGATGTAAATCAGAATTATCATAATGAAATGAATGAGCACGGCATATACCGTGAGGATAATCATGATGATACC
TACAGCGTAATGATGAGTCTCTTAAGCATTTGGCGTAATAATCCGAAAATCACGGGAATCGATGCCATTGATTTTATAAA
AACGTTTGATAGTCGCATCAAGGCTTCGTTAGCCTTTCTCCATTTGTTGTATCTTGTTCGAGACCATTTTATAGAGATAT
CAAAGCGAGCTAATTCGCTGGAAATGTACCAAATTACTCTTGGCAAAGAGTCCGCTAAGCTAATAGACAATCTTATGCTG
AGTGAGACT
>Line786_Chr2L C(2)M DGRP North Carolina Population
ATGAGCTTGAATTTATATGAGAGCAACATCCTTAATTCGTGCTGGAAAGCGGGAGGCCGCAAACCGCGGAAATCGGCATT
TGGCCAACTTAATCGAAATGAGATCGCTGATGTGGATGTAGTCGCCTGCTGCAAGCAAATCACCGAATTAATTGAGGAAA
ATGCATTAAGAAAACGATCCAATGTTTTGGCCGCAAGAAACCGGCAAAATGTTATTTTCAAGGACATTTCCCGCTTGGTT
TTTGGAGTTGCGGATATTTTTAGATGCCAAGTGGATCTACTTTTGGGGGATACGAAGGTATTACTTGATCAATGTACACG
TACCAACTTGGATTACGTTCTCACCACAACAAAATCTGTAGTGGTCAACAAATCAGAGATTCGAATCCAACGCAAAGGAA
AGCGCATGATCACCAAGAAATCTAAAGTAACAGTATCAAAACGTCCCAGACTGCAGGAATCGGATCTGTTGGATGAATTC
TCACATGAATACTACGAGAAGATGCTATCCGAATGCCAGATGTGGCAAACGGAGTGCACACAACAGGTGGTGGAGGACCT
GAACGAGTCTATTGAACAACCCCGGAGTTGCACTCAGTCAAAGTCGTATCATTCCATTACAATCACCGAAGAGATTGAAC
TTCCCGAAGATCATAGCTTAATTATGCCATCAAATGGTTTTGGCGAAGCCGAGGGCGCGGACTTAACCATTTTTCAAGAG
CTTTACCCCAAAGATGGCACACGGAACTCACTAAAGCGACACTCAATAGCTCAGGATCCAACTGACATCTTACCGGATAA
AATGCCCAGATTGGATGATTGCGATGTTTTCCAAGCTGACAATGCTATCATGACCCAAATCTTTCCGCATAACATTGAAC
CAGCTGAAGTAACTCAGATAGTTTGTGAACCGTCGTTGCCATCCGTTTTAAATTCTTTTGGAGAAATAACATTTAGCCAC
CCGAAAAATCGGAAAAGAAAGCTAATAGTAGACAAACGAATTGAATACACCCGGGAGCAGCTGGTGAAGCATAGACAGAA
ATATATGGAAGAATACCTTTCAAGGAATGTGATAGTGCCAAAACCCTCGGATTTGCGGAAACCCCCTAAGGAACTTCTCT
GTAAACTGAATAATAATGTAAGTTTTTTAGCTCTTCATAACTCCGGACCTAAGCTCAGTAATGAAGAAAAGGAATTCGAG
GCAGAAAACACATTGAGATCCATATTTGGCCGCGAGTTTACCGAGAATCTTTCTAAAGAGATATTTGTGCGACCATCTCA
GGCCACAAAATGTAGGGATAAAGCGGCACATATCTATCAGCCCGAACCGCTTGAAGTGGACTGTGTGCAACCTCAACTTC
AGCCACGTGATGTAAATCAGAATTATCATAATGAAATGAATGAGCACGGCATATACCGTGAGGATAATCATGATGATACC
TACAGCGTAATGATGAGTCTCTTAAGCATTTGGCGTAATAATCCGAAAATCACGGGAATCGATGCCATTGATTTTATAAA
AACGTTTGATAGTCGCATCAAGGCTTCGTTAGCCTTTCTCCATTTGTTGTATCTTGTTCGAGACCATTTTATAGAGATAT
CAAAGCGAGCTAATTCGCTGGAAATGTACCAAATTACTCTTGGCAAAGAGTCCGCTAAGCTAATAGACAATCTTATGCTG
AGTGAGACT
>Line787_Chr2L C(2)M DGRP North Carolina Population
ATGAGCTTGAATTTATATGAGAGCAACATCCTTAATTCGTGCTGGAAAGCGGGAGGCCGCAAACCGCGGAAATCGGCATT
TGGCCAACTTAATCGAAATGAGATCGCTGATGTGGATGTAGTCGCCTGCTGCAAGCAAATCACCGAATTAATTGAGGAAA
ATGCATTAAGAAAACGATCCAATGTTTTGGCCGCAAGAAACCGGCAAAATGTTATTTTCAAGGACATTTCCCGCTTGGTT
TTTGGAGTTGCGGATATTTTTAGATGCCAAGTGGATCTACTTTTGGGGGATACGAAGGTATTACTTGATCAATGTACACG
TACCAACTTGGATTACGTTCTCACCACAACAAAATCTGTAGTGGTCAACAAATCAGAGATTCGAATCCAACGCAAAGGAA
AGCGCATGATCACCAAGAAATCTAAAGTAACAGTATCAAAACGTCCCAGACTGCAGGAATCGGATCTGTTGGATGAATTC
TCACATGAATACTACGAGAAGATGCTATCCGAATGCCAGATGTGGCAAACGGAGTGCACACAACAGGTGGTGGAGGACCT
GAACGAGTCTATTGAACAACCCCGGAGTTGCACTCAGTCAAAGTCGTATCATTCCATTACAATCACCGAAGAGATTGAAC
TTCCCGAAGATCATAGCTTAATTATGCCATCAAATGGTTTTGGCGAAGCCGAGGGCGCGGACTTAACCATTTTTCAAGAG
CTTTACCCCAAAGATGGCACACGGAACTCACTAAAGCGACACTCAATAGCTCAGGATCCAACTGACATCTTACCGGATAA
AATGCCCAGATTGGATGATTGCGATGTTTTCCAAGCTGACAATGCTATCATGACCCAAATCTTTCCGCATAACATTGAAC
CAGCTGAAGTAACTCAGATAGTTTGTGAACCGTCGTTGCCATCCGTTTTAAATTCTTTTGGAGAAATAACATTTAGCCAC
CCGAAAAATCGGAAAAGAAAGCTAATAGTAGACAAACGAATTGAATACACCCGGGAGCAGCTGGTGAAGCATAGACAGAA
ATATATGGAAGAATACCTTTCAAGGAATGTGATAGTGCCAAAACCCTCGGATTTGCGGAAACCCCCTAAGGAACTTCTCT
GTAAACTGAATAATAATGTAAGTTTTTTAGCTCTTCATAACTCCGGACCTAAGCTCAGTAATGAAGAAAAGGAATTCGAG
GCAGAAAACACATTGAGATCCATATTTGGCCGCGAGTTTACCGAGAATCTTTCTAAAGAGATATTTGTGCGACCATCTCA
GGCCACAAAATGTAGGGATAAAGCGGCACATATCTATCAGCCCGAACCGCTTGAAGTGGACTGTGTGCAACCTCAACTTC
AGCCACGTGATGTAAATCAGAATTATCATAATGAAATGAATGAGCACGGCATATACCGTGAGGATAATCATGATGATACC
TACAGCGTAATGATGAGTCTCTTAAGCATTTGGCGTAATAATCCGAAAATCACGGGAATCGATGCCATTGATTTTATAAA
AACGTTTGATAGTCGCATCAAGGCTTCGTTAGCCTTTCTCCATTTGTTGTATCTTGTTCGAGACCATTTTATAGAGATAT
CAAAGCGAGCTAATTCGCTGGAAATGTACCAAATTACTCTTGGCAAAGAGTCCGCTAAGCTAATAGACAATCTTATGCTG
AGTGAGACT
>Line804_Chr2L C(2)M DGRP North Carolina Population
ATGAGCTTGAATTTATATGAGAGCAACATCCTTAATTCGTGCTGGAAAGCGGGAGGCCGCAAACCGCGGAAATCGGCATT
TGGCCAACTTAATCGAAATGAGATCGCTGATGTGGATGTAGTCGCCTGCTGCAAGCAAATCACCGAATTAATTGAGGAAA
ATGCATTAAGAAAACGATCCAATGTTTTGGCCGCAAGAAACCGGCAAAATGTTATTTTCAAGGACATTTCCCGCTTGGTT
TTTGGAGTTGCGGATATTTTTAGATGCCAAGTGGATCTACTTTTGGGGGATACGAAGGTATTACTTGATCAATGTACACG
TACCAACTTGGATTACGTTCTCACCACAACAAAATCTGTAGTGGTCAACAAATCAGAGATTCGAATCCAACGCAAAGGAA
AGCGCATGATCACCAAGAAATCTAAAGTAACAGTATCAAAACGTCCCAGACTGCAGGAATCGGATCTGTTGGATGAATTC
TCACATGAATACTACGAGAAGATGCTATCCGAATGCCAGATGTGGCAAACGGAGTGCACACAACAGGTGGTGGAGGACCT
GAACGAGTCTATTGAACAACCCCGGAGTTGCACTCAGTCAAAGTCGTATCATTCCATTACAATCACCGAAGAGATTGAAC
TTCCCGAAGATCATAGCTTAATTATGCCATCAAATGGTTTTGGCGAAGCCGAGGGCGCGGACTTAACCATTTTTCAAGAG
CTTTACCCCAAAGATGGCACACGGAACTCACTAAAGCGACACTCAATAGCTCAGGATCCAACTGACATCTTACCGGATAA
AATGCCCAGATTGGATGATTGCGATGTTTTCCAAGCTGACAATGCTATCATGACCCAAATCTTTCCGCATAACATTGAAC
CAGCTGAAGTAACTCAGATAGTTTGTGAACCGTCGTTGCCATCCGTTTTAAATTCTTTTGGAGAAATAACATTTAGCCAC
CCGAAAAATCGGAAAAGAAAGCTAATAGTAGACAAACGAATTGAATACACCCGGGAGCAGCTGGTGAAGCATAGACAGAA
ATATATGGAAGAATACCTTTCAAGGAATGTGATAGTGCCAAAACCCTCGGATTTGCGGAAACCCCCTAAGGAACTTCTCT
GTAAACTGAATAATAATGTAAGTTTTTTAGCTCTTCATAACTCCGGACCTAAGCTCAGTAATGAAGAAAAGGAATTCGAG
GCAGAAAACACATTGAGATCCATATTTGGCCGCGAGTTTACCGAGAATCTTTCTAAAGAGATATTTGTGCGACCATCTCA
GGCCACAAAATGTAGGGATAAAGCGGCACATATCTATCAGCCCGAACCGCTTGAAGTGGACTGTGTGCAACCTCAACTTC
AGCCACGTGATGTAAATCAGAATTATCATAATGAAATGAATGAGCACGGCATATACCGTGAGGATAATCATGATGATACC
TACAGCGTAATGATGAGTCTCTTAAGCATTTGGCGTAATAATCCGAAAATCACGGGAATCGATGCCATTGATTTTATAAA
AACGTTTGATAGTCGCATCAAGGCTTCGTTAGCCTTTCTCCATTTGTTGTATCTTGTTCGAGACCATTTTATAGAGATAT
CAAAGCGAGCTAATTCGCTGGAAATGTACCAAATTACTCTTGGCAAAGAGTCCGCTAAGCTAATAGACAATCTTATGCTG
AGTGAGACT
>Line818_Chr2L C(2)M DGRP North Carolina Population
ATGAGCTTGAATTTATATGAGAGCAACATCCTTAATTCGTGCTGGAAAGCGGGAGGCCGCAAACCGCGGAAATCGGCATT
TGGCCAACTTAATCGAAATGAGATCGCTGATGTGGATGTAGTCGCCTGCTGCAAGCAAATCACCGAATTAATTGAGGAAA
ATGCATTAAGAAAACGATCCAATGTTTTGGCCGCAAGAAACCGGCAAAATGTTATTTTCAAGGACATTTCCCGCTTGGTT
TTTGGAGTTGCGGATATTTTTAGATGCCAAGTGGATCTACTTTTGGGGGATACGAAGGTATTACTTGATCAATGTACACG
TACCAACTTGGATTACGTTCTCACCACAACAAAATCTGTAGTGGTCAACAAATCAGAGATTCGAATCCAACGCAAAGGAA
AGCGCATGATCACCAAGAAATCTAAAGTAACAGTATCAAAACGTCCCAGACTGCAGGAATCGGATCTGTTGGATGAATTC
TCACATGAATACTACGAGAAGATGCTATCCGAATGCCAGATGTGGCAAACGGAGTGCACACAACAGGTGGTGGAGGACCT
GAACGAGTCTATTGAACAACCCCGGAGTTGCACTCAGTCAAAGTCGTATCATTCCATTACAATCACCGAAGAGATTGAAC
TTCCCGAAGATCATAGCTTAATTATGCCATCAAATGGTTTTGGCGAAGCCGAGGGCGCGGACTTAACCATTTTTCAAGAG
CTTTACCCCAAAGATGGCACACGGAACTCACTAAAGCGACACTCAATAGCTCAGGATCCAACTGACATCTTACCGGATAA
AATGCCCAGATTGGATGATTGCGATGTTTTCCAAGCTGACAATGCTATCATGACCCAAATCTTTCCGCATAACATTGAAC
CAGCTGAAGTAACTCAGATAGTTTGTGAACCGTCGTTGCCATCCGTTTTAAATTCTTTTGGAGAAATAACATTTAGCCAC
CCGAAAAATCGGAAAAGAAAGCTAATAGTAGACAAACGAATTGAATACACCCGGGAGCAGCTGGTGAAGCATAGACAGAA
ATATATGGAAGAATACCTTTCAAGGAATGTGATAGTGCCAAAACCCTCGGATTTGCGGAAACCCCCTAAGGAACTTCTCT
GTAAACTGAATAATAATGTAAGTTTTTTAGCTCTTCATAACTCCGGACCTAAGCTCAGTAATGAAGAAAAGGAATTCGAG
GCAGAAAACACATTGAGATCCATATTTGGCCGCGAGTTTACCGAGAATCTTTCTAAAGAGATATTTGTGCGACCATCTCA
GGCCACAAAATGTAGGGATAAAGCGGCACATATCTATCAGCCCGAACCGCTTGAAGTGGACTGTGTGCAACCTCAACTTC
AGCCACGTGATGTAAATCAGAATTATCATAATGAAATGAATGAGCACGGCATATACCGTGAGGATAATCATGATGATACC
TACAGCGTAATGATGAGTCTCTTAAGCATTTGGCGTAATAATCCGAAAATCACGGGAATCGATGCCATTGATTTTATAAA
AACGTTTGATAGTCGCATCAAGGCTTCGTTAGCCTTTCTCCATTTGTTGTATCTTGTTCGAGACCATTTTATAGAGATAT
CAAAGCGAGCTAATTCGCTGGAAATGTACCAAATTACTCTTGGCAAAGAGTCCGCTAAGCTAATAGACAATCTTATGCTG
AGTGAGACT
>Line822_Chr2L C(2)M DGRP North Carolina Population
ATGAGCTTGAATTTATATGAGAGCAACATCCTTAATTCGTGCTGGAAAGCGGGAGGCCGCAAACCGCGGAAATCGGCATT
TGGCCAACTTAATCGAAATGAGATCGCTGATGTGGATGTAGTCGCCTGCTGCAAGCAAATCACCGAATTAATTGAGGAAA
ATGCATTAAGAAAACGATCCAATGTTTTGGCCGCAAGAAACCGGCAAAATGTTATTTTCAAGGACATTTCCCGCTTGGTT
TTTGGAGTTGCGGATATTTTTAGATGCCAAGTGGATCTACTTTTGGGGGATACGAAGGTATTACTTGATCAATGTACACG
TACCAACTTGGATTACGTTCTCACCACAACAAAATCTGTAGTGGTCAACAAATCAGAGATTCGAATCCAACGCAAAGGAA
AGCGCATGATCACCAAGAAATCTAAAGTAACAGTATCAAAACGTCCCAGACTGCAGGAATCGGATCTGTTGGATGAATTC
TCACATGAATACTACGAGAAGATGCTATCCGAATGCCAGATGTGGCAAACGGAGTGCACACAACAGGTGGTGGAGGACCT
GAACGAGTCTATTGAACAACCCCGGAGTTGCACTCAGTCAAAGTCGTATCATTCCATTACAATCACCGAAGAGATTGAAC
TTCCCGAAGATCATAGCTTAATTATGCCATCAAATGGTTTTGGCGAAGCCGAGGGCGCGGACTTAACCATTTTTCAAGAG
CTTTACCCCAAAGATGGCACACGGAACTCACTAAAGCGACACTCAATAGCTCAGGATCCAACTGACATCTTACCGGATAA
AATGCCCAGATTGGATGATTGCGATGTTTTCCAAGCTGACAATGCTATCATGACCCAAATCTTTCCGCATAACATTGAAC
CAGCTGAAGTAACTCAGATAGTTTGTGAACCGTCGTTGCCATCCGTTTTAAATTCTTTTGGAGAAATAACATTTAGCCAC
CCGAAAAATCGGAAAAGAAAGCTAATAGTAGACAAACGAATTGAATACACCCGGGAGCAGCTGGTGAAGCATAGACAGAA
ATATATGGAAGAATACCTTTCAAGGAATGTGATAGTGCCAAAACCCTCGGATTTGCGGAAACCCCCTAAGGAACTTCTCT
GTAAACTGAATAATAATGTAAGTTTTTTAGCTCTTCATAACTCCGGACCTAAGCTCAGTAATGAAGAAAAGGAATTCGAG
GCAGAAAACACATTGAGATCCATATTTGGCCGCGAGTTTACCGAGAATCTTTCTAAAGAGATATTTGTGCGACCATCTCA
GGCCACAAAATGTAGGGATAAAGCGGCACATATCTATCAGCCCGAACCGCTTGAAGTGGACTGTGTGCAACCTCAACTTC
AGCCACGTGATGTAAATCAGAATTATCATAATGAAATGAATGAGCACGGCATATACCGTGAGGATAATCATGATGATACC
TACAGCGTAATGATGAGTCTCTTAAGCATTTGGCGTAATAATCCGAAAATCACGGGAATCGATGCCATTGATTTTATAAA
AACGTTTGATAGTCGCATCAAGGCTTCGTTAGCCTTTCTCCATTTGTTGTATCTTGTTCGAGACCATTTTATAGAGATAT
CAAAGCGAGCTAATTCGCTGGAAATGTACCAAATTACTCTTGGCAAAGAGTCCGCTAAGCTAATAGACAATCTTATGCTG
AGTGAGACT
>Line859_Chr2L C(2)M DGRP North Carolina Population
ATGAGCTTGAATTTATATGAGAGCAACATCCTTAATTCGTGCTGGAAAGCGGGAGGCCGCAAACCGCGGAAATCGGCATT
TGGCCAACTTAATCGAAATGAGATCGCTGATGTGGATGTAGTCGCCTGCTGCAAGCAAATCACCGAATTAATTGAGGAAA
ATGCATTAAGAAAACGATCCAATGTTTTGGCCGCAAGAAACCGGCAAAATGTTATTTTCAAGGACATTTCCCGCTTGGTT
TTTGGAGTTGCGGATATTTTTAGATGCCAAGTGGATCTACTTTTGGGGGATACGAAGGTATTACTTGATCAATGTACACG
TACCAACTTGGATTACGTTCTCACCACAACAAAATCTGTAGTGGTCAACAAATCAGAGATTCGAATCCAACGCAAAGGAA
AGCGCATGATCACCAAGAAATCTAAAGTAACAGTATCAAAACGTCCCAGACTGCAGGAATCGGATCTGTTGGATGAATTC
TCACATGAATACTACGAGAAGATGCTATCCGAATGCCAGATGTGGCAAACGGAGTGCACACAACAGGTGGTGGAGGACCT
GAACGAGTCTATTGAACAACCCCGGAGTTGCACTCAGTCAAAGTCGTATCATTCCATTACAATCACCGAAGAGATTGAAC
TTCCCGAAGATCATAGCTTAATTATGCCATCAAATGGTTTTGGCGAAGCCGAGGGCGCGGACTTAACCATTTTTCAAGAG
CTTTACCCCAAAGATGGCACACGGAACTCACTAAAGCGACACTCAATAGCTCAGGATCCAACTGACATCTTACCGGATAA
AATGCCCAGATTGGATGATTGCGATGTTTTCCAAGCTGACAATGCTATCATGACCCAAATCTTTCCGCATAACATTGAAC
CAGCTGAAGTAACTCAGATAGTTTGTGAACCGTCGTTGCCATCCGTTTTAAATTCTTTTGGAGAAATAACATTTAGCCAC
CCGAAAAATCGGAAAAGAAAGCTAATAGTAGACAAACGAATTGAATACACCCGGGAGCAGCTGGTGAAGCATAGACAGAA
ATATATGGAAGAATACCTTTCAAGGAATGTGATAGTGCCAAAACCCTCGGATTTGCGGAAACCCCCTAAGGAACTTCTCT
GTAAACTGAATAATAATGTAAGTTTTTTAGCTCTTCATAACTCCGGACCTAAGCTCAGTAATGAAGAAAAGGAATTCGAG
GCAGAAAACACATTGAGATCCATATTTGGCCGCGAGTTTACCGAGAATCTTTCTAAAGAGATATTTGTGCGACCATCTCA
GGCCACAAAATGTAGGGATAAAGCGGCACATATCTATCAGCCCGAACCGCTTGAAGTGGACTGTGTGCAACCTCAACTTC
AGCCACGTGATGTAAATCAGAATTATCATAATGAAATGAATGAGCACGGCATATACCGTGAGGATAATCATGATGATACC
TACAGCGTAATGATGAGTCTCTTAAGCATTTGGCGTAATAATCCGAAAATCACGGGAATCGATGCCATTGATTTTATAAA
AACGTTTGATAGTCGCATCAAGGCTTCGTTAGCCTTTCTCCATTTGTTGTATCTTGTTCGAGACCATTTTATAGAGATAT
CAAAGCGAGCTAATTCGCTGGAAATGTACCAAATTACTCTTGGCAAAGAGTCCGCTAAGCTAATAGACAATCTTATGCTG
AGTGAGACT
>Line85_Chr2L C(2)M DGRP North Carolina Population
ATGAGCTTGAATTTATATGAGAGCAACATCCTTAATTCGTGCTGGAAAGCGGGAGGCCGCAAACCGCGGAAATCGGCATT
TGGCCAACTTAATCGAAATGAGATCGCTGATGTGGATGTAGTCGCCTGCTGCAAGCAAATCACCGAATTAATTGAGGAAA
ATGCATTAAGAAAACGATCCAATGTTTTGGCCGCAAGAAACCGGCAAAATGTTATTTTCAAGGACATTTCCCGCTTGGTT
TTTGGAGTTGCGGATATTTTTAGATGCCAAGTGGATCTACTTTTGGGGGATACGAAGGTATTACTTGATCAATGTACACG
TACCAACTTGGATTACGTTCTCACCACAACAAAATCTGTAGTGGTCAACAAATCAGAGATTCGAATCCAACGCAAAGGAA
AGCGCATGATCACCAAGAAATCTAAAGTAACAGTATCAAAACGTCCCAGACTGCAGGAATCGGATCTGTTGGATGAATTC
TCACATGAATACTACGAGAAGATGCTATCCGAATGCCAGATGTGGCAAACGGAGTGCACACAACAGGTGGTGGAGGACCT
GAACGAGTCTATTGAACAACCCCGGAGTTGCACTCAGTCAAAGTCGTATCATTCCATTACAATCACCGAAGAGATTGAAC
TTCCCGAAGATCATAGCTTAATTATGCCATCAAATGGTTTTGGCGAAGCCGAGGGCGCGGACTTAACCATTTTTCAAGAG
CTTTACCCCAAAGATGGCACACGGAACTCACTAAAGCGACACTCAATAGCTCAGGATCCAACTGACATCTTACCGGATAA
AATGCCCAGATTGGATGATTGCGATGTTTTCCAAGCTGACAATGCTATCATGACCCAAATCTTTCCGCATAACATTGAAC
CAGCTGAAGTAACTCAGATAGTTTGTGAACCGTCGTTGCCATCCGTTTTAAATTCTTTTGGAGAAATAACATTTAGCCAC
CCGAAAAATCGGAAAAGAAAGCTAATAGTAGACAAACGAATTGAATACACCCGGGAGCAGCTGGTGAAGCATAGACAGAA
ATATATGGAAGAATACCTTTCAAGGAATGTGATAGTGCCAAAACCCTCGGATTTGCGGAAACCCCCTAAGGAACTTCTCT
GTAAACTGAATAATAATGTAAGTTTTTTAGCTCTTCATAACTCCGGACCTAAGCTCAGTAATGAAGAAAAGGAATTCGAG
GCAGAAAACACATTGAGATCCATATTTGGCCGCGAGTTTACCGAGAATCTTTCTAAAGAGATATTTGTGCGACCATCTCA
GGCCACAAAATGTAGGGATAAAGCGGCACATATCTATCAGCCCGAACCGCTTGAAGTGGACTGTGTGCAACCTCAACTTC
AGCCACGTGATGTAAATCAGAATTATCATAATGAAATGAATGAGCACGGCATATACCGTGAGGATAATCATGATGATACC
TACAGCGTAATGATGAGTCTCTTAAGCATTTGGCGTAATAATCCGAAAATCACGGGAATCGATGCCATTGATTTTATAAA
AACGTTTGATAGTCGCATCAAGGCTTCGTTAGCCTTTCTCCATTTGTTGTATCTTGTTCGAGACCATTTTATAGAGATAT
CAAAGCGAGCTAATTCGCTGGAAATGTACCAAATTACTCTTGGCAAAGAGTCCGCTAAGCTAATAGACAATCTTATGCTG
AGTGAGACT
>Line861_Chr2L C(2)M DGRP North Carolina Population
ATGAGCTTGAATTTATATGAGAGCAACATCCTTAATTCGTGCTGGAAAGCGGGAGGCCGCAAACCGCGGAAATCGGCATT
TGGCCAACTTAATCGAAATGAGATCGCTGATGTGGATGTAGTCGCCTGCTGCAAGCAAATCACCGAATTAATTGAGGAAA
ATGCATTAAGAAAACGATCCAATGTTTTGGCCGCAAGAAACCGGCAAAATGTTATTTTCAAGGACATTTCCCGCTTGGTT
TTTGGAGTTGCGGATATTTTTAGATGCCAAGTGGATCTACTTTTGGGGGATACGAAGGTATTACTTGATCAATGTACACG
TACCAACTTGGATTACGTTCTCACCACAACAAAATCTGTAGTGGTCAACAAATCAGAGATTCGAATCCAACGCAAAGGAA
AGCGCATGATCACCAAGAAATCTAAAGTAACAGTATCAAAACGTCCCAGACTGCAGGAATCGGATCTGTTGGATGAATTC
TCACATGAATACTACGAGAAGATGCTATCCGAATGCCAGATGTGGCAAACGGAGTGCACACAACAGGTGGTGGAGGACCT
GAACGAGTCTATTGAACAACCCCGGAGTTGCACTCAGTCAAAGTCGTATCATTCCATTACAATCACCGAAGAGATTGAAC
TTCCCGAAGATCATAGCTTAATTATGCCATCAAATGGTTTTGGCGAAGCCGAGGGCGCGGACTTAACCATTTTTCAAGAG
CTTTACCCCAAAGATGGCACACGGAACTCACTAAAGCGACACTCAATAGCTCAGGATCCAACTGACATCTTACCGGATAA
AATGCCCAGATTGGATGATTGCGATGTTTTCCAAGCTGACAATGCTATCATGACCCAAATCTTTCCGCATAACATTGAAC
CAGCTGAAGTAACTCAGATAGTTTGTGAACCGTCGTTGCCATCCGTTTTAAATTCTTTTGGAGAAATAACATTTAGCCAC
CCGAAAAATCGGAAAAGAAAGCTAATAGTAGACAAACGAATTGAATACACCCGGGAGCAGCTGGTGAAGCATAGACAGAA
ATATATGGAAGAATACCTTTCAAGGAATGTGATAGTGCCAAAACCCTCGGATTTGCGGAAACCCCCTAAGGAACTTCTCT
GTAAACTGAATAATAATGTAAGTTTTTTAGCTCTTCATAACTCCGGACCTAAGCTCAGTAATGAAGAAAAGGAATTCGAG
GCAGAAAACACATTGAGATCCATATTTGGCCGCGAGTTTACCGAGAATCTTTCTAAAGAGATATTTGTGCGACCATCTCA
GGCCACAAAATGTAGGGATAAAGCGGCACATATCTATCAGCCCGAACCGCTTGAAGTGGACTGTGTGCAACCTCAACTTC
AGCCACGTGATGTAAATCAGAATTATCATAATGAAATGAATGAGCACGGCATATACCGTGAGGATAATCATGATGATACC
TACAGCGTAATGATGAGTCTCTTAAGCATTTGGCGTAATAATCCGAAAATCACGGGAATCGATGCCATTGATTTTATAAA
AACGTTTGATAGTCGCATCAAGGCTTCGTTAGCCTTTCTCCATTTGTTGTATCTTGTTCGAGACCATTTTATAGAGATAT
CAAAGCGAGCTAATTCGCTGGAAATGTACCAAATTACTCTTGGCAAAGAGTCCGCTAAGCTAATAGACAATCTTATGCTG
AGTGAGACT
>Line911_Chr2L C(2)M DGRP North Carolina Population
ATGAGCTTGAATTTATATGAGAGCAACATCCTTAATTCGTGCTGGAAAGCGGGAGGCCGCAAACCGCGGAAATCGGCATT
TGGCCAACTTAATCGAAATGAGATCGCTGATGTGGATGTAGTCGCCTGCTGCAAGCAAATCACCGAATTAATTGAGGAAA
ATGCATTAAGAAAACGATCCAATGTTTTGGCCGCAAGAAACCGGCAAAATGTTATTTTCAAGGACATTTCCCGCTTGGTT
TTTGGAGTTGCGGATATTTTTAGATGCCAAGTGGATCTACTTTTGGGGGATACGAAGGTATTACTTGATCAATGTACACG
TACCAACTTGGATTACGTTCTCACCACAACAAAATCTGTAGTGGTCAACAAATCAGAGATTCGAATCCAACGCAAAGGAA
AGCGCATGATCACCAAGAAATCTAAAGTAACAGTATCAAAACGTCCCAGACTGCAGGAATCGGATCTGTTGGATGAATTC
TCACATGAATACTACGAGAAGATGCTATCCGAATGCCAGATGTGGCAAACGGAGTGCACACAACAGGTGGTGGAGGACCT
GAACGAGTCTATTGAACAACCCCGGAGTTGCACTCAGTCAAAGTCGTATCATTCCATTACAATCACCGAAGAGATTGAAC
TTCCCGAAGATCATAGCTTAATTATGCCATCAAATGGTTTTGGCGAAGCCGAGGGCGCGGACTTAACCATTTTTCAAGAG
CTTTACCCCAAAGATGGCACACGGAACTCACTAAAGCGACACTCAATAGCTCAGGATCCAACTGACATCTTACCGGATAA
AATGCCCAGATTGGATGATTGCGATGTTTTCCAAGCTGACAATGCTATCATGACCCAAATCTTTCCGCATAACATTGAAC
CAGCTGAAGTAACTCAGATAGTTTGTGAACCGTCGTTGCCATCCGTTTTAAATTCTTTTGGAGAAATAACATTTAGCCAC
CCGAAAAATCGGAAAAGAAAGCTAATAGTAGACAAACGAATTGAATACACCCGGGAGCAGCTGGTGAAGCATAGACAGAA
ATATATGGAAGAATACCTTTCAAGGAATGTGATAGTGCCAAAACCCTCGGATTTGCGGAAACCCCCTAAGGAACTTCTCT
GTAAACTGAATAATAATGTAAGTTTTTTAGCTCTTCATAACTCCGGACCTAAGCTCAGTAATGAAGAAAAGGAATTCGAG
GCAGAAAACACATTGAGATCCATATTTGGCCGCGAGTTTACCGAGAATCTTTCTAAAGAGATATTTGTGCGACCATCTCA
GGCCACAAAATGTAGGGATAAAGCGGCACATATCTATCAGCCCGAACCGCTTGAAGTGGACTGTGTGCAACCTCAACTTC
AGCCACGTGATGTAAATCAGAATTATCATAATGAAATGAATGAGCACGGCATATACCGTGAGGATAATCATGATGATACC
TACAGCGTAATGATGAGTCTCTTAAGCATTTGGCGTAATAATCCGAAAATCACGGGAATCGATGCCATTGATTTTATAAA
AACGTTTGATAGTCGCATCAAGGCTTCGTTAGCCTTTCTCCATTTGTTGTATCTTGTTCGAGACCATTTTATAGAGATAT
CAAAGCGAGCTAATTCGCTGGAAATGTACCAAATTACTCTTGGCAAAGAGTCCGCTAAGCTAATAGACAATCTTATGCTG
AGTGAGACT
>Line757_Chr2L C(2)M DGRP North Carolina Population
ATGAGCTTGAATTTATATGAGAGCAACATCCTTAATTCCTGCTGGAAAGCGGGAGGGCGCAAACCGAGGAAATCGGCATT
TGGCCAACTTAATCGAAATGAGATCGCTGATGTGGATGTAGTCGCCTGCTGCAAGCAAATCACCGAATTAATTGAGGAAA
ATGCATTAAGAAAACGATCCAATGTTTTGGCCGCAAGAAACCGGCAAAATGTTATTTTCAAGGACATTTCCCGCTTGGTT
TTTGGAGTTGCGGATATTTTTAGATGCCAAGTGGATCTACTTTTGGGGGACACGAAGGTATTACTTGACCAATGTACACG
TACCAACTTGGATTACGTTCTCACCACAACAAAATCCGTAGTGGTCAACAAATCAGAGATTCGAATCCAACGCAAAGGAA
AGCGGGTGATCACCAAGAAATCTAAAGTAACAGTATCAAAACGTCCCAGACTGCAGGAATCGGATCTATTGGATGAATTC
TCACATGAATACTACGAGAAGATGCTATCCGAATGCCAGATGTGGCAAACGGAGTGCACACAACAGGTGGTGGAGGACCT
GAACGAGTCTATTGAACAACCCCGGAGTTGCACTCAGTCAAAGTCGTATCATTCCATTACAATCACCGAAGAGATTGAAC
TTCCCGAAGATCATAGCTTAATTATGCCATCAAATGGTTTTGGCGAAGCCGAGGGCGCGGACTTAACCATTTTTCAAGAG
CTTTACCCCAAAGATGGCACACGGAACTCACTAAAGCGACACTCAATAGCTCAGGATCCAACTGACATCTTACCGGATAA
AATGCCCAGATTGGATGATTGCGATGTTTTCCAAGCTGACAATGCTATCATGACCCAAATCTTTCCGCATAACATTGAAC
CAGCTGAAGTAACTCAGATAGTTTGTGAACCGTCGTTGCCATCCGTTTTAAATTCTTTTGGAGAAATAACATTTAGCCAC
CCGAAAAATCGGAAAAGAAAGCTAATAGTAGACAAACGAATTGAATACACCCGGGAGCAGCTGGTGAAGCATAGACAGAA
ATATATGGAAGAATACCTTTCAAGGAATGTGATAGTGCCAAAACCCTCGGATTTGCGGAAACCCCCTAAGGAACTTCTCT
GTAAACTGAATAATAATGTAAGTTTTTTAGCTCTTCATAACTCCGGACCTAAGCTCAGTAATGAAGAAAAGGAATTCGAG
GCAGAAAACACATTGAGATCCATATTTGGCCGCGAGTTTACCGAGAATCTTTCTAAAGAGATATTTGTGCGACCATCTCA
GGCCACAAAATGTAGGGATAAAGCGGCACATATCTATCAGCCCGAACCGCTTGAAGTGGACTGTGTGCAACCTCAACTTC
AGCCACGTGATGTAAATCAGAATTATCATAATGAAATGAATGAGCACGGCATATACCGTGAGGATAATCATGATGATACC
TACAGCGTAATGATGAGTCTCTTAAGCATTTGGCGTAATAATCCGAAAATCACGGGAATCGATGCCATTGATTTTATAAA
AACGTTTGATAGTCGCATCAAGGCTTCGTTAGCCTTTCTCCATTTGTTGTATCTTGTTCGAGACCATTTTATAGAGATAT
CAAAGCGAGCTAATTCGCTGGAAATGTACCAAATTACTCTTGGCAAAGAGTCCGCTAAGCTAATAGACAATCTTATGCTG
AGTGAGACT
>Line855_Chr2L C(2)M DGRP North Carolina Population
ATGAGCTTGAATTTATATGAGAGCAACATCCTTAATTCCTGCTGGAAAGCGGGAGGGCGCAAACCGAGGAAATCGGCATT
TGGCCAACTTAATCGAAATGAGATCGCTGATGTGGATGTAGTCGCCTGCTGCAAGCAAATCACCGAATTAATTGAGGAAA
ATGCATTAAGAAAACGATCCAATGTTTTGGCCGCAAGAAACCGGCAAAATGTTATTTTCAAGGACATTTCCCGCTTGGTT
TTTGGAGTTGCGGATATTTTTAGATGCCAAGTGGATCTACTTTTGGGGGACACGAAGGTATTACTTGACCAATGTACACG
TACCAACTTGGATTACGTTCTCACCACAACAAAATCCGTAGTGGTCAACAAATCAGAGATTCGAATCCAACGCAAAGGAA
AGCGGGTGATCACCAAGAAATCTAAAGTAACAGTATCAAAACGTCCCAGACTGCAGGAATCGGATCTATTGGATGAATTC
TCACATGAATACTACGAGAAGATGCTATCCGAATGCCAGATGTGGCAAACGGAGTGCACACAACAGGTGGTGGAGGACCT
GAACGAGTCTATTGAACAACCCCGGAGTTGCACTCAGTCAAAGTCGTATCATTCCATTACAATCACCGAAGAGATTGAAC
TTCCCGAAGATCATAGCTTAATTATGCCATCAAATGGTTTTGGCGAAGCCGAGGGCGCGGACTTAACCATTTTTCAAGAG
CTTTACCCCAAAGATGGCACACGGAACTCACTAAAGCGACACTCAATAGCTCAGGATCCAACTGACATCTTACCGGATAA
AATGCCCAGATTGGATGATTGCGATGTTTTCCAAGCTGACAATGCTATCATGACCCAAATCTTTCCGCATAACATTGAAC
CAGCTGAAGTAACTCAGATAGTTTGTGAACCGTCGTTGCCATCCGTTTTAAATTCTTTTGGAGAAATAACATTTAGCCAC
CCGAAAAATCGGAAAAGAAAGCTAATAGTAGACAAACGAATTGAATACACCCGGGAGCAGCTGGTGAAGCATAGACAGAA
ATATATGGAAGAATACCTTTCAAGGAATGTGATAGTGCCAAAACCCTCGGATTTGCGGAAACCCCCTAAGGAACTTCTCT
GTAAACTGAATAATAATGTAAGTTTTTTAGCTCTTCATAACTCCGGACCTAAGCTCAGTAATGAAGAAAAGGAATTCGAG
GCAGAAAACACATTGAGATCCATATTTGGCCGCGAGTTTACCGAGAATCTTTCTAAAGAGATATTTGTGCGACCATCTCA
GGCCACAAAATGTAGGGATAAAGCGGCACATATCTATCAGCCCGAACCGCTTGAAGTGGACTGTGTGCAACCTCAACTTC
AGCCACGTGATGTAAATCAGAATTATCATAATGAAATGAATGAGCACGGCATATACCGTGAGGATAATCATGATGATACC
TACAGCGTAATGATGAGTCTCTTAAGCATTTGGCGTAATAATCCGAAAATCACGGGAATCGATGCCATTGATTTTATAAA
AACGTTTGATAGTCGCATCAAGGCTTCGTTAGCCTTTCTCCATTTGTTGTATCTTGTTCGAGACCATTTTATAGAGATAT
CAAAGCGAGCTAATTCGCTGGAAATGTACCAAATTACTCTTGGCAAAGAGTCCGCTAAGCTAATAGACAATCTTATGCTG
AGTGAGACT
>Line138_Chr2L C(2)M DGRP North Carolina Population
ATGAGCTTGAATTTATATGAGAGCAACATCCTTAATTCCTGCTGGAAAGCGGGAGGCCGCAAACCGAGGAAATCGGCATT
TGGCCAACTTAATCGAAATGAGATCGCTGATGTGGATGTAGTCGCCTGCTGCAAGCAAATCACCGAATTAATTGAGGAAA
ATGCATTAAGAAAACGATCCAATGTTTTGGCCGCAAGAAACCGGCAAAATGTTATTTTCAAGGACATTTCCCGCTTGGTT
TTTGGAGTTGCGGATATTTTTAGATGCCAAGTGGATCTACTTTTGGGGGATACGAAGGTATTACTTGATCAATGTACACG
TACCAACTTGGATTACGTTCTCACCACAACAAAATCTGTAGTGGTCAACAAATCAGAGATTCGAATCCAACGCAAAGGAA
AGCGGGTGATCACCAAGAAATCTAAAGTAACAGTATCAAAACGTCCCAGACTGCAGGAATCGAATCTGTTGGATGAATTC
TCACATGAATACTACGAGAAGATGCTATCCGAATGCCAGATGTGGCAAACGGAGTGCACACAACAGGTGGTGGAGGACCT
GACCGAGTCTATTGAACAACCCCGGAGTTGCACTCAGTCAAAGTCGTATCATTCCATTACAATCACCGAAGAGATTGAAC
TTCCCGAAGATCATAGCTTAATTATGCCATCAAATGGTTTTGGCGAAGCCGAGGGCGCGGACTTAACCATTTTTCAAGAG
CTTTACCCCAAAGATGGCACACGGAACTCACTAAAGCGACACTCAATAGCTCAGGATCCAACTGACATCTTACCGGATAA
AATGCCCAGATTGGATGATTGCGATGTTTTCCAAGCTGACAATGCTATCATGACCCAAATCTTTCCGCATAACATTGAAC
CAGCTGAAGTAACTCAGATAGTTTGTGAGCCGTCGTTGCCCTCCGTTTTAAATTCTTTTGGAGAAATAACATTTAGCCAC
CCGAAAAATCGGAAAAGAAAGCTAATAGTAGACAAACGAATTGAATACACCCGGGAGCAGCTGGTGAAGCATAGACAGAA
ATATATGGAAGAATACCTTTCAAGGAATGTGATAGTGCCAAAACCCTCGGATTTGCGGAAACCCCCTAAGGAACTTCTCT
GTAAACTGAATAATAATGTAAGTTTTTTAGCTCTTCATAACTCCGGACCTAAGCTCAGTAATGAAGAAAAGGAATTCGAG
GCAGAAAACACATTGAGATCCATATTTGGCCGCGAGTTTACCGAGAATCTTTCTAAAGAGATATTTGTGCGACCATCTCA
GGCCACAAAATGTAGGGATAAAGCGGCACATATCTATCAGCCCGAACCGCTTGAAGTGGACTGTGTGCAACCTCAACTTC
AACCACGTGATGTAAATCAGAATTATCATAATGAAATGAATGAGCACGGCATATACCGTGAGGATAATCATGATGATACC
TACAGCGTAATGATGAGTCTCTTAAGCATTTGGCGTAATGATCCGAAAATCACGGGAATCGATGCCATTGATTTTATAAA
AACGTTTGATAGTCGCATCAAGGCTTCGTTAGCCTTTCTCCATTTGTTGTATCTTGTTCGAGACCATTTTATAGAGATAT
CAAAGCGAGCTAATTCGCTGGAAATGTACCAAATTACTCTTGGCAAAGAGTCCGCTAAGCTAATAGACAATCTTATGCTG
AGTGAGACT
>Line158_Chr2L C(2)M DGRP North Carolina Population
ATGAGCTTGAATTTATATGAGAGCAACATCCTTAATTCCTGCTGGAAAGCGGGAGGCCGCAAACCGAGGAAATCGGCATT
TGGCCAACTTAATCGAAATGAGATCGCTGATGTGGATGTAGTCGCCTGCTGCAAGCAAATCACCGAATTAATTGAGGAAA
ATGCATTAAGAAAACGATCCAATGTTTTGGCCGCAAGAAACCGGCAAAATGTTATTTTCAAGGACATTTCCCGCTTGGTT
TTTGGAGTTGCGGATATTTTTAGATGCCAAGTGGATCTACTTTTGGGGGATACGAAGGTATTACTTGATCAATGTACACG
TACCAACTTGGATTACGTTCTCACCACAACAAAATCTGTAGTGGTCAACAAATCAGAGATTCGAATCCAACGCAAAGGAA
AGCGGGTGATCACCAAGAAATCTAAAGTAACAGTATCAAAACGTCCCAGACTGCAGGAATCGAATCTGTTGGATGAATTC
TCACATGAATACTACGAGAAGATGCTATCCGAATGCCAGATGTGGCAAACGGAGTGCACACAACAGGTGGTGGAGGACCT
GACCGAGTCTATTGAACAACCCCGGAGTTGCACTCAGTCAAAGTCGTATCATTCCATTACAATCACCGAAGAGATTGAAC
TTCCCGAAGATCATAGCTTAATTATGCCATCAAATGGTTTTGGCGAAGCCGAGGGCGCGGACTTAACCATTTTTCAAGAG
CTTTACCCCAAAGATGGCACACGGAACTCACTAAAGCGACACTCAATAGCTCAGGATCCAACTGACATCTTACCGGATAA
AATGCCCAGATTGGATGATTGCGATGTTTTCCAAGCTGACAATGCTATCATGACCCAAATCTTTCCGCATAACATTGAAC
CAGCTGAAGTAACTCAGATAGTTTGTGAGCCGTCGTTGCCCTCCGTTTTAAATTCTTTTGGAGAAATAACATTTAGCCAC
CCGAAAAATCGGAAAAGAAAGCTAATAGTAGACAAACGAATTGAATACACCCGGGAGCAGCTGGTGAAGCATAGACAGAA
ATATATGGAAGAATACCTTTCAAGGAATGTGATAGTGCCAAAACCCTCGGATTTGCGGAAACCCCCTAAGGAACTTCTCT
GTAAACTGAATAATAATGTAAGTTTTTTAGCTCTTCATAACTCCGGACCTAAGCTCAGTAATGAAGAAAAGGAATTCGAG
GCAGAAAACACATTGAGATCCATATTTGGCCGCGAGTTTACCGAGAATCTTTCTAAAGAGATATTTGTGCGACCATCTCA
GGCCACAAAATGTAGGGATAAAGCGGCACATATCTATCAGCCCGAACCGCTTGAAGTGGACTGTGTGCAACCTCAACTTC
AACCACGTGATGTAAATCAGAATTATCATAATGAAATGAATGAGCACGGCATATACCGTGAGGATAATCATGATGATACC
TACAGCGTAATGATGAGTCTCTTAAGCATTTGGCGTAATGATCCGAAAATCACGGGAATCGATGCCATTGATTTTATAAA
AACGTTTGATAGTCGCATCAAGGCTTCGTTAGCCTTTCTCCATTTGTTGTATCTTGTTCGAGACCATTTTATAGAGATAT
CAAAGCGAGCTAATTCGCTGGAAATGTACCAAATTACTCTTGGCAAAGAGTCCGCTAAGCTAATAGACAATCTTATGCTG
AGTGAGACT
>Line208_Chr2L C(2)M DGRP North Carolina Population
ATGAGCTTGAATTTATATGAGAGCAACATCCTTAATTCCTGCTGGAAAGCGGGAGGCCGCAAACCGAGGAAATCGGCATT
TGGCCAACTTAATCGAAATGAGATCGCTGATGTGGATGTAGTCGCCTGCTGCAAGCAAATCACCGAATTAATTGAGGAAA
ATGCATTAAGAAAACGATCCAATGTTTTGGCCGCAAGAAACCGGCAAAATGTTATTTTCAAGGACATTTCCCGCTTGGTT
TTTGGAGTTGCGGATATTTTTAGATGCCAAGTGGATCTACTTTTGGGGGATACGAAGGTATTACTTGATCAATGTACACG
TACCAACTTGGATTACGTTCTCACCACAACAAAATCTGTAGTGGTCAACAAATCAGAGATTCGAATCCAACGCAAAGGAA
AGCGGGTGATCACCAAGAAATCTAAAGTAACAGTATCAAAACGTCCCAGACTGCAGGAATCGAATCTGTTGGATGAATTC
TCACATGAATACTACGAGAAGATGCTATCCGAATGCCAGATGTGGCAAACGGAGTGCACACAACAGGTGGTGGAGGACCT
GACCGAGTCTATTGAACAACCCCGGAGTTGCACTCAGTCAAAGTCGTATCATTCCATTACAATCACCGAAGAGATTGAAC
TTCCCGAAGATCATAGCTTAATTATGCCATCAAATGGTTTTGGCGAAGCCGAGGGCGCGGACTTAACCATTTTTCAAGAG
CTTTACCCCAAAGATGGCACACGGAACTCACTAAAGCGACACTCAATAGCTCAGGATCCAACTGACATCTTACCGGATAA
AATGCCCAGATTGGATGATTGCGATGTTTTCCAAGCTGACAATGCTATCATGACCCAAATCTTTCCGCATAACATTGAAC
CAGCTGAAGTAACTCAGATAGTTTGTGAGCCGTCGTTGCCCTCCGTTTTAAATTCTTTTGGAGAAATAACATTTAGCCAC
CCGAAAAATCGGAAAAGAAAGCTAATAGTAGACAAACGAATTGAATACACCCGGGAGCAGCTGGTGAAGCATAGACAGAA
ATATATGGAAGAATACCTTTCAAGGAATGTGATAGTGCCAAAACCCTCGGATTTGCGGAAACCCCCTAAGGAACTTCTCT
GTAAACTGAATAATAATGTAAGTTTTTTAGCTCTTCATAACTCCGGACCTAAGCTCAGTAATGAAGAAAAGGAATTCGAG
GCAGAAAACACATTGAGATCCATATTTGGCCGCGAGTTTACCGAGAATCTTTCTAAAGAGATATTTGTGCGACCATCTCA
GGCCACAAAATGTAGGGATAAAGCGGCACATATCTATCAGCCCGAACCGCTTGAAGTGGACTGTGTGCAACCTCAACTTC
AACCACGTGATGTAAATCAGAATTATCATAATGAAATGAATGAGCACGGCATATACCGTGAGGATAATCATGATGATACC
TACAGCGTAATGATGAGTCTCTTAAGCATTTGGCGTAATGATCCGAAAATCACGGGAATCGATGCCATTGATTTTATAAA
AACGTTTGATAGTCGCATCAAGGCTTCGTTAGCCTTTCTCCATTTGTTGTATCTTGTTCGAGACCATTTTATAGAGATAT
CAAAGCGAGCTAATTCGCTGGAAATGTACCAAATTACTCTTGGCAAAGAGTCCGCTAAGCTAATAGACAATCTTATGCTG
AGTGAGACT
>Line350_Chr2L C(2)M DGRP North Carolina Population
ATGAGCTTGAATTTATATGAGAGCAACATCCTTAATTCCTGCTGGAAAGCGGGAGGCCGCAAACCGAGGAAATCGGCATT
TGGCCAACTTAATCGAAATGAGATCGCTGATGTGGATGTAGTCGCCTGCTGCAAGCAAATCACCGAATTAATTGAGGAAA
ATGCATTAAGAAAACGATCCAATGTTTTGGCCGCAAGAAACCGGCAAAATGTTATTTTCAAGGACATTTCCCGCTTGGTT
TTTGGAGTTGCGGATATTTTTAGATGCCAAGTGGATCTACTTTTGGGGGATACGAAGGTATTACTTGATCAATGTACACG
TACCAACTTGGATTACGTTCTCACCACAACAAAATCTGTAGTGGTCAACAAATCAGAGATTCGAATCCAACGCAAAGGAA
AGCGGGTGATCACCAAGAAATCTAAAGTAACAGTATCAAAACGTCCCAGACTGCAGGAATCGAATCTGTTGGATGAATTC
TCACATGAATACTACGAGAAGATGCTATCCGAATGCCAGATGTGGCAAACGGAGTGCACACAACAGGTGGTGGAGGACCT
GACCGAGTCTATTGAACAACCCCGGAGTTGCACTCAGTCAAAGTCGTATCATTCCATTACAATCACCGAAGAGATTGAAC
TTCCCGAAGATCATAGCTTAATTATGCCATCAAATGGTTTTGGCGAAGCCGAGGGCGCGGACTTAACCATTTTTCAAGAG
CTTTACCCCAAAGATGGCACACGGAACTCACTAAAGCGACACTCAATAGCTCAGGATCCAACTGACATCTTACCGGATAA
AATGCCCAGATTGGATGATTGCGATGTTTTCCAAGCTGACAATGCTATCATGACCCAAATCTTTCCGCATAACATTGAAC
CAGCTGAAGTAACTCAGATAGTTTGTGAGCCGTCGTTGCCCTCCGTTTTAAATTCTTTTGGAGAAATAACATTTAGCCAC
CCGAAAAATCGGAAAAGAAAGCTAATAGTAGACAAACGAATTGAATACACCCGGGAGCAGCTGGTGAAGCATAGACAGAA
ATATATGGAAGAATACCTTTCAAGGAATGTGATAGTGCCAAAACCCTCGGATTTGCGGAAACCCCCTAAGGAACTTCTCT
GTAAACTGAATAATAATGTAAGTTTTTTAGCTCTTCATAACTCCGGACCTAAGCTCAGTAATGAAGAAAAGGAATTCGAG
GCAGAAAACACATTGAGATCCATATTTGGCCGCGAGTTTACCGAGAATCTTTCTAAAGAGATATTTGTGCGACCATCTCA
GGCCACAAAATGTAGGGATAAAGCGGCACATATCTATCAGCCCGAACCGCTTGAAGTGGACTGTGTGCAACCTCAACTTC
AACCACGTGATGTAAATCAGAATTATCATAATGAAATGAATGAGCACGGCATATACCGTGAGGATAATCATGATGATACC
TACAGCGTAATGATGAGTCTCTTAAGCATTTGGCGTAATGATCCGAAAATCACGGGAATCGATGCCATTGATTTTATAAA
AACGTTTGATAGTCGCATCAAGGCTTCGTTAGCCTTTCTCCATTTGTTGTATCTTGTTCGAGACCATTTTATAGAGATAT
CAAAGCGAGCTAATTCGCTGGAAATGTACCAAATTACTCTTGGCAAAGAGTCCGCTAAGCTAATAGACAATCTTATGCTG
AGTGAGACT
>Line358_Chr2L C(2)M DGRP North Carolina Population
ATGAGCTTGAATTTATATGAGAGCAACATCCTTAATTCCTGCTGGAAAGCGGGAGGCCGCAAACCGAGGAAATCGGCATT
TGGCCAACTTAATCGAAATGAGATCGCTGATGTGGATGTAGTCGCCTGCTGCAAGCAAATCACCGAATTAATTGAGGAAA
ATGCATTAAGAAAACGATCCAATGTTTTGGCCGCAAGAAACCGGCAAAATGTTATTTTCAAGGACATTTCCCGCTTGGTT
TTTGGAGTTGCGGATATTTTTAGATGCCAAGTGGATCTACTTTTGGGGGATACGAAGGTATTACTTGATCAATGTACACG
TACCAACTTGGATTACGTTCTCACCACAACAAAATCTGTAGTGGTCAACAAATCAGAGATTCGAATCCAACGCAAAGGAA
AGCGGGTGATCACCAAGAAATCTAAAGTAACAGTATCAAAACGTCCCAGACTGCAGGAATCGAATCTGTTGGATGAATTC
TCACATGAATACTACGAGAAGATGCTATCCGAATGCCAGATGTGGCAAACGGAGTGCACACAACAGGTGGTGGAGGACCT
GACCGAGTCTATTGAACAACCCCGGAGTTGCACTCAGTCAAAGTCGTATCATTCCATTACAATCACCGAAGAGATTGAAC
TTCCCGAAGATCATAGCTTAATTATGCCATCAAATGGTTTTGGCGAAGCCGAGGGCGCGGACTTAACCATTTTTCAAGAG
CTTTACCCCAAAGATGGCACACGGAACTCACTAAAGCGACACTCAATAGCTCAGGATCCAACTGACATCTTACCGGATAA
AATGCCCAGATTGGATGATTGCGATGTTTTCCAAGCTGACAATGCTATCATGACCCAAATCTTTCCGCATAACATTGAAC
CAGCTGAAGTAACTCAGATAGTTTGTGAGCCGTCGTTGCCCTCCGTTTTAAATTCTTTTGGAGAAATAACATTTAGCCAC
CCGAAAAATCGGAAAAGAAAGCTAATAGTAGACAAACGAATTGAATACACCCGGGAGCAGCTGGTGAAGCATAGACAGAA
ATATATGGAAGAATACCTTTCAAGGAATGTGATAGTGCCAAAACCCTCGGATTTGCGGAAACCCCCTAAGGAACTTCTCT
GTAAACTGAATAATAATGTAAGTTTTTTAGCTCTTCATAACTCCGGACCTAAGCTCAGTAATGAAGAAAAGGAATTCGAG
GCAGAAAACACATTGAGATCCATATTTGGCCGCGAGTTTACCGAGAATCTTTCTAAAGAGATATTTGTGCGACCATCTCA
GGCCACAAAATGTAGGGATAAAGCGGCACATATCTATCAGCCCGAACCGCTTGAAGTGGACTGTGTGCAACCTCAACTTC
AACCACGTGATGTAAATCAGAATTATCATAATGAAATGAATGAGCACGGCATATACCGTGAGGATAATCATGATGATACC
TACAGCGTAATGATGAGTCTCTTAAGCATTTGGCGTAATGATCCGAAAATCACGGGAATCGATGCCATTGATTTTATAAA
AACGTTTGATAGTCGCATCAAGGCTTCGTTAGCCTTTCTCCATTTGTTGTATCTTGTTCGAGACCATTTTATAGAGATAT
CAAAGCGAGCTAATTCGCTGGAAATGTACCAAATTACTCTTGGCAAAGAGTCCGCTAAGCTAATAGACAATCTTATGCTG
AGTGAGACT
>Line93_Chr2L C(2)M DGRP North Carolina Population
ATGAGCTTGAATTTATATGAGAGCAACATCCTTAATTCCTGCTGGAAAGCGGGAGGCCGCAAACCGAGGAAATCGGCATT
TGGCCAACTTAATCGAAATGAGATCGCTGATGTGGATGTAGTCGCCTGCTGCAAGCAAATCACCGAATTAATTGAGGAAA
ATGCATTAAGAAAACGATCCAATGTTTTGGCCGCAAGAAACCGGCAAAATGTTATTTTCAAGGACATTTCCCGCTTGGTT
TTTGGAGTTGCGGATATTTTTAGATGCCAAGTGGATCTACTTTTGGGGGATACGAAGGTATTACTTGATCAATGTACACG
TACCAACTTGGATTACGTTCTCACCACAACAAAATCTGTAGTGGTCAACAAATCAGAGATTCGAATCCAACGCAAAGGAA
AGCGGGTGATCACCAAGAAATCTAAAGTAACAGTGTCAAAACGTCCCAGACTGCAGGAATCGAATCTGTTGGATGAATTC
TCACATGAATACTACGAGAAGATGCTATCCGAATGCCAGATGTGGCAAACGGAGTGCACACAACAGGTGGTGGAGGACCT
GACCGAGTCTATTGAACAACCCCGGAGTTGCACTCAGTCAAAGTCGTATCATTCCATTACAATCACCGAAGAGATTGAAC
TTCCCGAAGATCATAGCTTAATTATGCCATCAAATGGTTTTGGCGAAGCCGAGGGCGCGGACTTAACCATTTTTCAAGAG
CTTTACCCCAAAGATGGCACACGGAACTCACTAAAGCGACACTCAATAGCTCAGGATCCAACTGACATCTTACCGGATAA
AATGCCCAGATTGGATGATTGCGATGTTTTCCAAGCTGACAATGCTATCATGACCCAAATCTTTCCGCATAACATTGAAC
CAGCTGAAGTAACTCAGATAGTTTGTGAGCCGTCGTTGCCCTCCGTTTTAAATTCTTTTGGAGAAATAACATTTAGCCAC
CCGAAAAATCGGAAAAGAAAGCTAATAGTAGACAAACGAATTGAATACACCCGGGAGCAGCTGGTGAAGCATAGACAGAA
ATATATGGAAGAATACCTTTCAAGGAATGTGATAGTGCCAAAACCCTCGGATTTGCGGAAACCCCCTAAGGAACTTCTCT
GTAAACTGAATAATAATGTAAGTTTTTTAGCTCTTCATAACTCCGGACCTAAGCTCAGTAATGAAGAAAAGGAATTCGAG
GCAGAAAACACATTGAGATCCATATTTGGCCGCGAGTTTACCGAGAATCTTTCTAAAGAGATATTTGTGCGACCATCTCA
GGCCACAAAATGTAGGGATAAAGCGGCACATATCTATCAGCCCGAACCGCTTGAAGTGGACTGTGTGCAACCTCAACTTC
AACCACGTGATGTAAATCAGAATTATCATAATGAAATGAATGAGCACGGCATATACCGTGAGGATAATCATGATGATACC
TACAGCGTAATGATGAGTCTCTTAAGCATTTGGCGTAATGATCCGAAAATCACGGGAATCGATGCCATTGATTTTATAAA
AACGTTTGATAGTCGCATCAAGGCTTCGTTAGCCTTTCTCCATTTGTTGTATCTTGTTCGAGACCATTTTATAGAGATAT
CAAAGCGAGCTAATTCGCTGGAAATGTACCAAATTACTCTTGGCAAAGAGTCCGCTAAGCTAATAGACAATCTTATGCTG
AGTGAGACT
>Line595_Chr2L C(2)M DGRP North Carolina Population
ATGAGCTTGAATTTATATGAGAGCAACATCCTTAATTCCTGCTGGAAAGCGGGAGGGCGCAAACCGAGGAAATCGGCATT
TGGCCAACTTAATCGAAATGAGATCGCTGATGTGGATGTAGTCGCTTGCTGCAAGCAAATCACCGAATTAATTGAGGAAA
ATGCATTAAGAAAACGATCCAATGTTTTGGCCGCAAGAAACCGGCAAAATGTTATTTTCAAGGACATTTCCCGCTTGGTT
TTTGGAGTTGCGGATATTTTTAGATGCCAAGTGGATCTACTTTTGGGGGATACGAAGGTATTACTTGATCAATGTACACG
TACCAACTTGGATTACGTTCTCACCACAACAAAATCTGTAGTGGTCAACAAATCAGAGATTCGAATCCAACGCAAAGGAA
AGCGGATGATCACCAAGAAATCTAAAGTAACAGTATCAAAACGTCCCAGACTGCAGGAATCGGATCTGTTGGATGAATTC
TCACATGAATACTACGAGAAGATGCTATCCGAATGCCAGATGTGGCAAACGGAGTGCACACAACAGGTGGTGGAGGACCT
GAACGAGTCTATTGAACAACCCCGGAGTTGCACTCAGTCAAAGTCGTATCATTCCATTACAATCACCGAAGAGATTGAAC
TTCCCGAAGATCATAGCTTAATTATGCCATCAAATGGTTTTGGCGAAGCCGAGGGCGCGGACTTAACCATTTTTCAAGAG
CTTTACCCCAAAGATGGCACACGGAACTCACTAAAGCGACACTCAATAGCTCAGGATCCAACTGACATCTTACCGGATAA
AATGCCCAGATTGGATGATTGCGATGTTTTCCAAGCTGACAATGCTATCATGACCCAAATCTTTCCGCATAACATTGAAC
CAGCTGAAGTAACTCAGATAGTTTGTGAACCGTCGTTGCCATCCGTTTTAAATTCTTTTGGAGAAATAACATTTAGCCAC
CCGAAAAATCGGAAAAGAAAGCTAATAGTAGACAAACGAATTGAATACACCCGGGAGCAGCTGGTGAAGCATAGACAGAA
ATATATGGAAGAATACCTTTCAAGGAATGTGATAGTGCCAAAACCCTCGGATTTACGGAAACCCCCTAAGGAACTTCTCT
GTAAACTGAATAATAATGTAAGTTTTTTAGCTCTTCATAACTCCGGACCTAAGCTCAGTAATGAAGAAAAGGAATTCGAG
GCAGAAAACACATTGAGATCCATATTTGGCCGCGAGTTTACCGAGAATCTTTCTAAAGAGATATTTGTGCGACCATCTCA
GGCCACAAAATGTAGGGATAAAGCGGCACATATCTATCAGCCCGAACCGCTTGAAGTGGACTGTGTGCAACCTCAACTTC
AGCCACGTGATGTAAATCAGAATTATCATAATGAAATGAATGAGCACGGCATATACCGTGAGGATAATCATGATGATACC
TACAGCGTAATGATGAGTCTCTTAAGCATTTGGCGTAATGATCCGAAAATCACGGGAATCGATGCCATTGATTTTATAAA
AACGTTTGATAGTCGCATCAAGGCTTCGTTAGCCTTTCTCCATTTGTTGTATCTTGTTCGAGACCATTTTATAGAGATAT
CAAAGCGAGCTAATTCGCTGGAAATGTACCAAATTACTCTTGGCAAAGAGTCCGCTAAGCTAATAGACAATCTTATGCTG
AGTGAGACT
>Line887_Chr2L C(2)M DGRP North Carolina Population
ATGAGCTTGAATTTATATGAGAGCAACATCCTTAATTCCTGCTGGAAAGCGGGAGGCCGCAAACCGCGGAAATCGGCATT
TGGCCAACTTAATCGAAATGAGATCGCTGATGTGGATGTAGTCGCCTGCTGCAAGCAAATCACCGAATTAATTGAGGAAA
ATGCATTAAGAAAACGATCCAATGTTTTGGCCGCAAGAAACCGGCAAAATGTTATTTTCAAGGACATTTCCCGCTTGGTT
TTTGGAGTTGCGGATATTTTTAGATGCCAAGTGGATCTACTTTTGGGGGATACGAAGGTATTACTTGATCAATGTACACG
TACCAACTTGGATTACGTTCTCACCACAACAAAATCTGTAGTGGTCAACAAATCAGAGATTCGAATCCAACGCAAAGGAA
AGCGGATGATCACCAAGAAATCTAAAGTAACAGTATCAAAACGTCCCAGACTGCAGGAATCGGATCTATTGGATGAATTC
TCACATGAATACTACGAGAAGATGCTATCCGAATGCCAAATGTGGCAAACGGAGTGCACACAACAGGTGGTGGAGGACCT
GAACGAGTCTATTGAACAACCCCGGAGTTGCACTCAGTCAAAGTCGTATCATTCCATTACAATCACCGAAGAGATTGAAC
TTCCCGAAGATCATAGCTTAATTATGCCATCAAATGGTTTTGGCGAAGCCGAGGGCGCGGACTTAACCATTTTTCAAGAG
CTTTACCCCAAAGATGGCACACGGAACTCACTAAAGCGACACTCAATAGCTCAGGATCCAACTGACATCTTACCGGATAA
AATGCCCAGATTGGATGATTGCGATGTTTTCCAAGCTGACAATGCTATCATGACCCAAATCTTTCCGCATAACATTGAAC
CAGCTGAAGTAACTCAGATAGTTTGTGAGCCGTCGTTGCCCTCCGTTTTAAATTCTTTTGGAGAAATAACATTTAGCCAC
CCGAAAAATCGGAAAAGAAAGCTAATAGTAGACAAACGAATTGAATACACCCGGGAGCAGCTGGTGAAGCATAGACAGAA
ATATATGGAAGAATACCTTTCAAGGAATGTGATAGTGCCAAAACCCTCGGATTTGCGGAAACCCCCTAAGGAACTTCTCT
GTAAACTGAATAATAATGTAAGTTTTTTAGCTCTTCATAACTCCGGACCTAAGCTCAATAATGAAGAAAAGGAATTCGAG
GCAGAAAACACATTGAGATCCATATTTGGCCGCGAGTTTACCGAGAATCTTTCTAAAGAGATATTTGTGCGACCATCTCA
GGCCACAAAATGTAGGGATAAAGCGGCACATATCTATCAGCCCGAACCGCTTGAAGTGGACTGTGTGCAACCTCAACTTC
AGCCACGTGATGTAAATCAGAATTATCATAATGAAATGAATGAGCACGGCATATACCGTGAGGATAATCATGATGATACC
TACAGCGTAATGATGAGTCTCTTAAGCATTTGGCGTAATAATCCGAAAATCACGGGAATCGATGCCATTGATTTTATAAA
AACGTTTGATAGTCGCATCAAGGCTTCGTTAGCCTTTCTCCATTTGTTGTATCTTGTTCGAGACCATTTTATAGAGATAT
CAAAGCGAGCTAATTCGCTGGAAATGTACCAAATTACTCTTGGCAAAGAGTCCGCTAAGCTAATAGACAATCTTATGCTG
AGTGAGACT
>Line227_Chr2L C(2)M DGRP North Carolina Population
ATGAGCTTGAATTTATATGAGAGCAACATCCTTAATTCCTGCTGGAAAGCGGGAGGCCGCAAACCGCGGAAATCGGCATT
TGGCCAACTTAATCGAAATGAGATCGCTGATGTGGATGTAGTCGCCTGCTGCAAGCAAATCACCGAATTAATTGAGGAAA
ATGCATTAAGAAAACGATCCAATGTTTTGGCCGCAAGAAACCGGCAAAATGTTATTTTCAAGGACATTTCCCGCTTGGTT
TTTGGAGTTGCGGATATTTTTAGATGCCAAGTGGATCTACTTTTGGGGGATACGAAGGTATTACTTGATCAATGTACACG
TACCAACTTGGATTACGTTCTCACCACAACAAAATCTGTAGTGGTCAACAAATCAGAGATTCGAATCCAACGCAAAGGAA
AGCGGATGATCACCAAGAAATCTAAAGTAACAGTATCAAAACGTCCCAGACTGCAGGAATCGGATCTGTTGGATGAATTC
TCACATGAATACTACGAGAAGATGCTATCCGAATGCCAGATGTGGCAAACGGAGTGCACACAACAGGTGGTGGAGGACCT
GAACGAGTCTATTGAACAACCCCGGAGTTGCACTCAGTCAAAGTCGTATCATTCCATTACAATCACCGAAGAGATTGAAC
TTCCCGAAGATCATAACTTAATTATGCCATCAAATGGTTTTGGCGAAGCCGAGGGCGCGGACTTAACCATTTTTCAAGAG
CTTTACCCCAAAGATGGCACACGGAACTCACTAAAGCGACACTCAATAGCTCAGGATCCAACTGACATCTTACCGGATAA
AATGCCCAGATTGGATGATTGCGATGTTTTCCAAGCTGACAATGCTATCATGACCCAAATCTTTCCGCATAACATTGAAC
CAGCTGAAGTAACTCAGATAGTTTGTGAACCGTCGTTGCCATCCGTTTTAAATTCTTTTGGAGAAATAACATTTAGCCAC
CCGAAAAATCGGAAAAGAAAGCTAATAGTAGACAAACGAATTGAATACACCCGGGAGCAGCTGGTGAAGCATAGACAGAA
ATATATGGAAGAATACCTTTCAAGGAATGTGATAGTGCCAAAATCCTCGGATTTACGGAAACCCCCTAAGGAACTTCTCT
GTAAACTGTATAATAATGTAAGTTTTTTAGCTCTTCATAACTCCGGACCTAAGCTCAGTAATGAAGAAAAGGAATTCGAG
GCAGAAAACACATTGAGAACCATATTTGGCTGCGAGTTTACCGAGAATCTTTCTAAAGAGATATTTGTGCGACCATCGCA
GGCTACAAAATGTAGGGATAAAGCGGCACATATCTATCAGCCCGAACCGCTTGAAGTGGACTGTGTGCAACCTCAACTTC
AGCCACGTGATGTAAATCAGAATTATCATAATGAAATGAATGAGCACGGCATATACCGTGAGGATAATCATGATGATACC
TACAGCGTAATGATGAGTCTCTTAAGCATTTGGCGTAATGATCCGAAAATCACGGGAATCGATGCCATTGATTTTATAAA
AACGTTTGATAGTCGCATCAAGGCTTCGTTAGCCTTTCTCCATTTGTTGTATCTTGTTCGAGACCATTTTATAGAGATAT
CAAAGCGAGCTAATTCGCTGGAAATGTACCAAATTACTCTTGGCAAAGAGTCCGCTAAGCTAATAGACAATCTTATGCTG
AGTGAGACT
>Line508_Chr2L C(2)M DGRP North Carolina Population
ATGAGCTTGAATTTATATGAGAGCAACATCCTTAATTCCTGCTGGAAAGCGGGAGGCCGCAAACCGCGGAAATCGGCATT
TGGCCAACTTAATCGAAATGAGATCGCTGATGTGGATGTAGTCGCCTGCTGCAAGCAAATCACCGAATTAATTGAGGAAA
ATGCATTAAGAAAACGATCCAATGTTTTGGCCGCAAGAAACCGGCAAAATGTTATTTTCAAGGACATTTCCCGCTTGGTT
TTTGGAGTTGCGGATATTTTTAGATGCCAAGTGGATCTACTTTTGGGGGATACGAAGGTATTACTTGATCAATGTACACG
TACCAACTTGGATTACGTTCTCACCACAACAAAATCTGTAGTGGTCAACAAATCAGAGATTCGAATCCAACGCAAAGGAA
AGCGGATGATCACCAAGAAATCTAAAGTAACAGTATCAAAACGTCCCAGACTGCAGGAATCGGATCTGTTGGATGAATTC
TCACATGAATACTACGAGAAGATGCTATCCGAATGCCAGATGTGGCAAACGGAGTGCACACAACAGGTGGTGGAGGACCT
GAACGAGTCTATTGAACAACCCCGGAGTTGCACTCAGTCAAAGTCGTATCATTCCATTACAATCACCGAAGAGATTGAAC
TTCCCGAAGATCATAACTTAATTATGCCATCAAATGGTTTTGGCGAAGCCGAGGGCGCGGACTTAACCATTTTTCAAGAG
CTTTACCCCAAAGATGGCACACGGAACTCACTAAAGCGACACTCAATAGCTCAGGATCCAACTGACATCTTACCGGATAA
AATGCCCAGATTGGATGATTGCGATGTTTTCCAAGCTGACAATGCTATCATGACCCAAATCTTTCCGCATAACATTGAAC
CAGCTGAAGTAACTCAGATAGTTTGTGAACCGTCGTTGCCATCCGTTTTAAATTCTTTTGGAGAAATAACATTTAGCCAC
CCGAAAAATCGGAAAAGAAAGCTAATAGTAGACAAACGAATTGAATACACCCGGGAGCAGCTGGTGAAGCATAGACAGAA
ATATATGGAAGAATACCTTTCAAGGAATGTGATAGTGCCAAAATCCTCGGATTTACGGAAACCCCCTAAGGAACTTCTCT
GTAAACTGTATAATAATGTAAGTTTTTTAGCTCTTCATAACTCCGGACCTAAGCTCAGTAATGAAGAAAAGGAATTCGAG
GCAGAAAACACATTGAGAACCATATTTGGCTGCGAGTTTACCGAGAATCTTTCTAAAGAGATATTTGTGCGACCATCGCA
GGCTACAAAATGTAGGGATAAAGCGGCACATATCTATCAGCCCGAACCGCTTGAAGTGGACTGTGTGCAACCTCAACTTC
AGCCACGTGATGTAAATCAGAATTATCATAATGAAATGAATGAGCACGGCATATACCGTGAGGATAATCATGATGATACC
TACAGCGTAATGATGAGTCTCTTAAGCATTTGGCGTAATGATCCGAAAATCACGGGAATCGATGCCATTGATTTTATAAA
AACGTTTGATAGTCGCATCAAGGCTTCGTTAGCCTTTCTCCATTTGTTGTATCTTGTTCGAGACCATTTTATAGAGATAT
CAAAGCGAGCTAATTCGCTGGAAATGTACCAAATTACTCTTGGCAAAGAGTCCGCTAAGCTAATAGACAATCTTATGCTG
AGTGAGACT
>Line897_Chr2L C(2)M DGRP North Carolina Population
ATGAGCTTGAATTTATATGAGAGCAACATCCTTAATTCCTGCTGGAAAGCGGGAGGGCGCAAACCGAGGAAATCGGCATT
TGGCCAACTTAATCGAAATGAGATCGCTGATGTGGATGTAGTCGCCTGCTGCAAGCAAATCACCGAATTAATTGAGGAAA
ATGCATTAAGAAAACGATCCAATGTTTTGGCCGCAAGAAACCGGCAAAATGTTATTTTCAAGGACATTTCCCGCTTGGTT
TTTGGAGTTGCGGATATTTTTAGATGCCAAGTGGATCTACTTTTGGGGGACACGAAGGTATTACTTGACCAATGTACACG
TACCAACTTGGATTACGTTCTCACCACAACAAAATCTGTAGTGGTCAACAAATCAGAGATTCGAATCCAACGCAAAGGAA
AGCGGGTGATCACCAAGAAATCTAAAGTAACAGTATCAAAACGTCCCAGACTGCAGGAATCGGATCTGTTGGATGAATTC
TCACATGAATACTACGAGAAGATGCTATCCGAATGCCAGATGTGGCAAACGGAGTGCACACAACAGGTGGTGGAGGACCT
GAACGAGTCTATTGAACAACCCCGGAGTTGCACTCAGTCAAAGTCGTATCATTCCATTACAATCACCGAAGAGATTGAAC
TTCCCGAAGATCATAGCTTAATTATGCCATCAAATGGTTTTGGCGAAGCCGAGGGCGCGGACTTAACCATTTTTCAAGAG
CTTTACCCCAAAGATGGCACACGGAACTCACTAAAGCGACACTCAATAGCTCAGGATCCAACTGACATCTTACCGGATAA
AATGCCCAGATTGGATGATTGCGATGTTTTCCAAGCTGACAATGCTATCATGACCCAAATCTTTCCGCATAACATTGAAC
CAGCTGAAGTAACTCAGATAGTTTGTGAACCGTCGTTGCCATCCGTTTTAAATTCTTTTGGAGAAATAACATTTAGCCAC
CCGAAAAATCGGAAAAGAAAGCTAATAGTAGACAAACGAATTGAATACACCCGGGAGCAGCTGGTGAAGCATAGACAGAA
ATATATGGAAGAATACCTTTCAAGGAATGTGATAGTGCCAAAATCCTCGGATTTACGGAAACCCCCTAAGGAACTTCTCT
GTAAACTGTATAATAATGTAAGTTTTTTAGCTCTTCATAACTCCGGACCTAAGCTCAGTAATGAAGAAAAGGAATTCGAG
GCAGAAAACACATTGAGAACCATATTTGGCTGCGAGTATACCGAGAATCTTTCTAAAGAGATATTTGTGCGACCATCGCA
GGCTACAAAATGTAGGGATAAAGCGGCACATATCTATCAGCCCGAACCGCTTGAAGTGGACTGTGTGCAACCTCAACTTC
AGCCACGTGATGTAAATCAGAATTATCATAATGAAATGAATGAGCACGGCATATACCGTGAGGATAATCATGATGATACC
TACAGCGTAATGATGAGTCTCTTAAGCATTTGGCGTAATAATCCGAAAATCACGGGAATCGATGCCATTGATTTTATAAA
AACGTTTGATAGTCGCATCAAGGCTTCGTTAGCCTTTCTCCATTTGTTGTATCTTGTTCGAGACCATTTTATAGAGATAT
CAAAGCGAGCTAATTCGCTGGAAATGTACCAGATTACTCTTGGCAAAGAATCCGCTAAGCTAATAGACAATCTTATGCTG
AGTGAGACT
>Line280_Chr2L C(2)M DGRP North Carolina Population
ATGAGCTTGAATTTATATGAGAGCAACATCCTTAATTCCTGCTGGAAAGCGGGAGGGCGCAAACCGAGGAAATCGGCATT
TGGCCAACTTAATCGAAATGAGATCGCTGATGTGGATGTAGTCGCCTGCTGCAAGCAAATCACCGAATTAATTGAGGAAA
ATGCATTAAGAAAACGATCCAATGTTTTGGCCGCAAGAAACCGGCAAAATGTTATTTTCAAGGACATTTCCCGCTTGGTT
TTTGGAGTTGCGGATATTTTTAGATGCCAAGTGGATCTACTTTTGGGGGACACGAAGGTATTACTTGACCAATGTACACG
TACCAACTTGGATTACGTTCTCACCACAACAAAATCTGTAGTGGTCAACAAATCAGAGATTCGAATCCAACGCAAAGGAA
AGCGGATGATCACCAAGAAATCTAAAGTAACAGTATCAAAACGTCCCAGACTGCAGGAATCGGATCTGTTGGATGAATTC
TCACATGAATACTACGAGAAGATGCTATCCGAATGCCAGATGTGGCAAACGGAGTGCACACAACAGGTGGTGGAGGACCT
GAACGAGTCTATTGAACAACCCCGGAGTTGCACTCAGTCAAAGTCGTATCATTCCATTACAATCACCGAAGAGATTGAAC
TTCCCGAAGATCATAACTTAATTATGCCATCAAATGGTTTTGGCGAAGCCGAGGGCGCGGACTTAACCATTTTTCAAGAG
CTTTACCCCAAAGATGGCACACGGAACTCACTAAAGCGACACTCAATAGCTCAGGATCCAACTGACATCTTACCGGATAA
AATGCCCAGATTGGATGATTGCGATGTTTTCCAAGCTGACAATGCTATCATGACCCAAATCTTTCCGCATAACATTGAAC
CAGCTGAAGTAACTCAGATAGTTTGTGAACCGTCGTTGCCATCCGTTTTAAATTCTGTTGGAGAAATAACATTTAGCCAC
CCGAAAAATCGGAAAAGAAAGCTAATAGTAGACAAACGAATTGAATACACCCGGGAGCAGCTGGTGAAGCATAGACAGAA
ATATATGGAAGAATACCTTTCAAGGAATGTGATAGTGCCAAAATCCTCGGATTTACGGAAACCCCCTAAGGAACTTCTCT
GTAAACTGAATAATAATGTAAGTTTTTTAGCTCTTCATAACTCCGGACCTAAGCTCAGTAATGAAGAAAAGGAATTCGAG
GCAGAAAACACATTGAGATCCATATTTGGCCGCGAGTTTACCGAGAATCTTTCTAAAGAGATATTTGTGCGACCATCTCA
GGCCACAAAATGTAGGGATAAAGCGGCACATATCTATCAGCCCGAACCGCTTGAAGTGGACTGTGTGCAACCTCAACTTC
AGCCACGTGATGTAAATCAGAATTATCATAATGAAATGAATGAGCACGGCATATACCGTGAGGATAATCATGATGATACC
TACAGCGTAATGATGAGTCTCTTAAGCATTTGGCGTAATAATCCGAAAATCACGGGAATCGATGCCATTGATTTTATAAA
AACGTTTGATAGTCGCATCAAGGCTTCGTTAGCCTTTCTCCATTTGTTGTATCTTGTTCGAGACCATTTTATAGAGATAT
CAAAGCGAGCTAATTCGCTGGAAATGTACCAAATTACTCTTGGCAAAGAGTCCGCTAAGCTAATAGACAATCTTATGCTG
AGTGAGACT
>Line359_Chr2L C(2)M DGRP North Carolina Population
ATGAGCTTGAATTTATATGAGAGCAACATCCTTAATTCCTGCTGGAAAGCGGGAGGGCGCAAACCGAGGAAATCGGCATT
TGGCCAACTTAATCGAAATGAGATCGCTGATGTGGATGTAGTCGCCTGCTGCAAGCAAATCACCGAATTAATTGAGGAAA
ATGCATTAAGAAAACGATCCAATGTTTTGGCCGCAAGAAACCGGCAAAATGTTATTTTCAAGGACATTTCCCGCTTGGTT
TTTGGAGTTGCGGATATTTTTAGATGCCAAGTGGATCTACTTTTGGGGGACACGAAGGTATTACTTGACCAATGTACACG
TACCAACTTGGATTACGTTCTCACCACAACAAAATCTGTAGTGGTCAACAAATCAGAGATTCGAATCCAACGCAAAGGAA
AGCGGATGATCACCAAGAAATCTAAAGTAACAGTATCAAAACGTCCCAGACTGCAGGAATCGGATCTGTTGGATGAATTC
TCACATGAATACTACGAGAAGATGCTATCCGAATGCCAGATGTGGCAAACGGAGTGCACACAACAGGTGGTGGAGGACCT
GAACGAGTCTATTGAACAACCCCGGAGTTGCACTCAGTCAAAGTCGTATCATTCCATTACAATCACCGAAGAGATTGAAC
TTCCCGAAGATCATAACTTAATTATGCCATCAAATGGTTTTGGCGAAGCCGAGGGCGCGGACTTAACCATTTTTCAAGAG
CTTTACCCCAAAGATGGCACACGGAACTCACTAAAGCGACACTCAATAGCTCAGGATCCAACTGACATCTTACCGGATAA
AATGCCCAGATTGGATGATTGCGATGTTTTCCAAGCTGACAATGCTATCATGACCCAAATCTTTCCGCATAACATTGAAC
CAGCTGAAGTAACTCAGATAGTTTGTGAACCGTCGTTGCCATCCGTTTTAAATTCTGTTGGAGAAATAACATTTAGCCAC
CCGAAAAATCGGAAAAGAAAGCTAATAGTAGACAAACGAATTGAATACACCCGGGAGCAGCTGGTGAAGCATAGACAGAA
ATATATGGAAGAATACCTTTCAAGGAATGTGATAGTGCCAAAATCCTCGGATTTACGGAAACCCCCTAAGGAACTTCTCT
GTAAACTGAATAATAATGTAAGTTTTTTAGCTCTTCATAACTCCGGACCTAAGCTCAGTAATGAAGAAAAGGAATTCGAG
GCAGAAAACACATTGAGATCCATATTTGGCCGCGAGTTTACCGAGAATCTTTCTAAAGAGATATTTGTGCGACCATCTCA
GGCCACAAAATGTAGGGATAAAGCGGCACATATCTATCAGCCCGAACCGCTTGAAGTGGACTGTGTGCAACCTCAACTTC
AGCCACGTGATGTAAATCAGAATTATCATAATGAAATGAATGAGCACGGCATATACCGTGAGGATAATCATGATGATACC
TACAGCGTAATGATGAGTCTCTTAAGCATTTGGCGTAATAATCCGAAAATCACGGGAATCGATGCCATTGATTTTATAAA
AACGTTTGATAGTCGCATCAAGGCTTCGTTAGCCTTTCTCCATTTGTTGTATCTTGTTCGAGACCATTTTATAGAGATAT
CAAAGCGAGCTAATTCGCTGGAAATGTACCAAATTACTCTTGGCAAAGAGTCCGCTAAGCTAATAGACAATCTTATGCTG
AGTGAGACT
>Line491_Chr2L C(2)M DGRP North Carolina Population
ATGAGCTTGAATTTATATGAGAGCAACATCCTTAATTCCTGCTGGAAAGCGGGAGGGCGCAAACCGAGGAAATCGGCATT
TGGCCAACTTAATCGAAATGAGATCGCTGATGTGGATGTAGTCGCCTGCTGCAAGCAAATCACCGAATTAATTGAGGAAA
ATGCATTAAGAAAACGATCCAATGTTTTGGCCGCAAGAAACCGGCAAAATGTTATTTTCAAGGACATTTCCCGCTTGGTT
TTTGGAGTTGCGGATATTTTTAGATGCCAAGTGGATCTACTTTTGGGGGACACGAAGGTATTACTTGACCAATGTACACG
TACCAACTTGGATTACGTTCTCACCACAACAAAATCTGTAGTGGTCAACAAATCAGAGATTCGAATCCAACGCAAAGGAA
AGCGGATGATCACCAAGAAATCTAAAGTAACAGTATCAAAACGTCCCAGACTGCAGGAATCGGATCTGTTGGATGAATTC
TCACATGAATACTACGAGAAGATGCTATCCGAATGCCAGATGTGGCAAACGGAGTGCACACAACAGGTGGTGGAGGACCT
GAACGAGTCTATTGAACAACCCCGGAGTTGCACTCAGTCAAAGTCGTATCATTCCATTACAATCACCGAAGAGATTGAAC
TTCCCGAAGATCATAACTTAATTATGCCATCAAATGGTTTTGGCGAAGCCGAGGGCGCGGACTTAACCATTTTTCAAGAG
CTTTACCCCAAAGATGGCACACGGAACTCACTAAAGCGACACTCAATAGCTCAGGATCCAACTGACATCTTACCGGATAA
AATGCCCAGATTGGATGATTGCGATGTTTTCCAAGCTGACAATGCTATCATGACCCAAATCTTTCCGCATAACATTGAAC
CAGCTGAAGTAACTCAGATAGTTTGTGAACCGTCGTTGCCATCCGTTTTAAATTCTGTTGGAGAAATAACATTTAGCCAC
CCGAAAAATCGGAAAAGAAAGCTAATAGTAGACAAACGAATTGAATACACCCGGGAGCAGCTGGTGAAGCATAGACAGAA
ATATATGGAAGAATACCTTTCAAGGAATGTGATAGTGCCAAAATCCTCGGATTTACGGAAACCCCCTAAGGAACTTCTCT
GTAAACTGAATAATAATGTAAGTTTTTTAGCTCTTCATAACTCCGGACCTAAGCTCAGTAATGAAGAAAAGGAATTCGAG
GCAGAAAACACATTGAGATCCATATTTGGCCGCGAGTTTACCGAGAATCTTTCTAAAGAGATATTTGTGCGACCATCTCA
GGCCACAAAATGTAGGGATAAAGCGGCACATATCTATCAGCCCGAACCGCTTGAAGTGGACTGTGTGCAACCTCAACTTC
AGCCACGTGATGTAAATCAGAATTATCATAATGAAATGAATGAGCACGGCATATACCGTGAGGATAATCATGATGATACC
TACAGCGTAATGATGAGTCTCTTAAGCATTTGGCGTAATAATCCGAAAATCACGGGAATCGATGCCATTGATTTTATAAA
AACGTTTGATAGTCGCATCAAGGCTTCGTTAGCCTTTCTCCATTTGTTGTATCTTGTTCGAGACCATTTTATAGAGATAT
CAAAGCGAGCTAATTCGCTGGAAATGTACCAAATTACTCTTGGCAAAGAGTCCGCTAAGCTAATAGACAATCTTATGCTG
AGTGAGACT
>Line799_Chr2L C(2)M DGRP North Carolina Population
ATGAGCTTGAATTTATATGAGAGCAACATCCTTAATTCCTGCTGGAAAGCGGGAGGGCGCAAACCGAGGAAATCGGCATT
TGGCCAACTTAATCGAAATGAGATCGCTGATGTGGATGTAGTCGCCTGCTGCAAGCAAATCACCGAATTAATTGAGGAAA
ATGCATTAAGAAAACGATCCAATGTTTTGGCCGCAAGAAACCGGCAAAATGTTATTTTCAAGGACATTTCCCGCTTGGTT
TTTGGAGTTGCGGATATTTTTAGATGCCAAGTGGATCTACTTTTGGGGGACACGAAGGTATTACTTGACCAATGTACACG
TACCAACTTGGATTACGTTCTCACCACAACAAAATCTGTAGTGGTCAACAAATCAGAGATTCGAATCCAACGCAAAGGAA
AGCGGATGATCACCAAGAAATCTAAAGTAACAGTATCAAAACGTCCCAGACTGCAGGAATCGGATCTGTTGGATGAATTC
TCACATGAATACTACGAGAAGATGCTATCCGAATGCCAGATGTGGCAAACGGAGTGCACACAACAGGTGGTGGAGGACCT
GAACGAGTCTATTGAACAACCCCGGAGTTGCACTCAGTCAAAGTCGTATCATTCCATTACAATCACCGAAGAGATTGAAC
TTCCCGAAGATCATAACTTAATTATGCCATCAAATGGTTTTGGCGAAGCCGAGGGCGCGGACTTAACCATTTTTCAAGAG
CTTTACCCCAAAGATGGCACACGGAACTCACTAAAGCGACACTCAATAGCTCAGGATCCAACTGACATCTTACCGGATAA
AATGCCCAGATTGGATGATTGCGATGTTTTCCAAGCTGACAATGCTATCATGACCCAAATCTTTCCGCATAACATTGAAC
CAGCTGAAGTAACTCAGATAGTTTGTGAACCGTCGTTGCCATCCGTTTTAAATTCTGTTGGAGAAATAACATTTAGCCAC
CCGAAAAATCGGAAAAGAAAGCTAATAGTAGACAAACGAATTGAATACACCCGGGAGCAGCTGGTGAAGCATAGACAGAA
ATATATGGAAGAATACCTTTCAAGGAATGTGATAGTGCCAAAATCCTCGGATTTACGGAAACCCCCTAAGGAACTTCTCT
GTAAACTGAATAATAATGTAAGTTTTTTAGCTCTTCATAACTCCGGACCTAAGCTCAGTAATGAAGAAAAGGAATTCGAG
GCAGAAAACACATTGAGATCCATATTTGGCCGCGAGTTTACCGAGAATCTTTCTAAAGAGATATTTGTGCGACCATCTCA
GGCCACAAAATGTAGGGATAAAGCGGCACATATCTATCAGCCCGAACCGCTTGAAGTGGACTGTGTGCAACCTCAACTTC
AGCCACGTGATGTAAATCAGAATTATCATAATGAAATGAATGAGCACGGCATATACCGTGAGGATAATCATGATGATACC
TACAGCGTAATGATGAGTCTCTTAAGCATTTGGCGTAATAATCCGAAAATCACGGGAATCGATGCCATTGATTTTATAAA
AACGTTTGATAGTCGCATCAAGGCTTCGTTAGCCTTTCTCCATTTGTTGTATCTTGTTCGAGACCATTTTATAGAGATAT
CAAAGCGAGCTAATTCGCTGGAAATGTACCAAATTACTCTTGGCAAAGAGTCCGCTAAGCTAATAGACAATCTTATGCTG
AGTGAGACT
>Line832_Chr2L C(2)M DGRP North Carolina Population
ATGAGCTTGAATTTATATGAGAGCAACATCCTTAATTCCTGCTGGAAAGCGGGAGGGCGCAAACCGAGGAAATCGGCATT
TGGCCAACTTAATCGAAATGAGATCGCTGATGTGGATGTAGTCGCCTGCTGCAAGCAAATCACCGAATTAATTGAGGAAA
ATGCATTAAGAAAACGATCCAATGTTTTGGCCGCAAGAAACCGGCAAAATGTTATTTTCAAGGACATTTCCCGCTTGGTT
TTTGGAGTTGCGGATATTTTTAGATGCCAAGTGGATCTACTTTTGGGGGACACGAAGGTATTACTTGACCAATGTACACG
TACCAACTTGGATTACGTTCTCACCACAACAAAATCTGTAGTGGTCAACAAATCAGAGATTCGAATCCAACGCAAAGGAA
AGCGGATGATCACCAAGAAATCTAAAGTAACAGTATCAAAACGTCCCAGACTGCAGGAATCGGATCTGTTGGATGAATTC
TCACATGAATACTACGAGAAGATGCTATCCGAATGCCAGATGTGGCAAACGGAGTGCACACAACAGGTGGTGGAGGACCT
GAACGAGTCTATTGAACAACCCCGGAGTTGCACTCAGTCAAAGTCGTATCATTCCATTACAATCACCGAAGAGATTGAAC
TTCCCGAAGATCATAACTTAATTATGCCATCAAATGGTTTTGGCGAAGCCGAGGGCGCGGACTTAACCATTTTTCAAGAG
CTTTACCCCAAAGATGGCACACGGAACTCACTAAAGCGACACTCAATAGCTCAGGATCCAACTGACATCTTACCGGATAA
AATGCCCAGATTGGATGATTGCGATGTTTTCCAAGCTGACAATGCTATCATGACCCAAATCTTTCCGCATAACATTGAAC
CAGCTGAAGTAACTCAGATAGTTTGTGAACCGTCGTTGCCATCCGTTTTAAATTCTGTTGGAGAAATAACATTTAGCCAC
CCGAAAAATCGGAAAAGAAAGCTAATAGTAGACAAACGAATTGAATACACCCGGGAGCAGCTGGTGAAGCATAGACAGAA
ATATATGGAAGAATACCTTTCAAGGAATGTGATAGTGCCAAAATCCTCGGATTTACGGAAACCCCCTAAGGAACTTCTCT
GTAAACTGAATAATAATGTAAGTTTTTTAGCTCTTCATAACTCCGGACCTAAGCTCAGTAATGAAGAAAAGGAATTCGAG
GCAGAAAACACATTGAGATCCATATTTGGCCGCGAGTTTACCGAGAATCTTTCTAAAGAGATATTTGTGCGACCATCTCA
GGCCACAAAATGTAGGGATAAAGCGGCACATATCTATCAGCCCGAACCGCTTGAAGTGGACTGTGTGCAACCTCAACTTC
AGCCACGTGATGTAAATCAGAATTATCATAATGAAATGAATGAGCACGGCATATACCGTGAGGATAATCATGATGATACC
TACAGCGTAATGATGAGTCTCTTAAGCATTTGGCGTAATAATCCGAAAATCACGGGAATCGATGCCATTGATTTTATAAA
AACGTTTGATAGTCGCATCAAGGCTTCGTTAGCCTTTCTCCATTTGTTGTATCTTGTTCGAGACCATTTTATAGAGATAT
CAAAGCGAGCTAATTCGCTGGAAATGTACCAAATTACTCTTGGCAAAGAGTCCGCTAAGCTAATAGACAATCTTATGCTG
AGTGAGACT
>Line857_Chr2L C(2)M DGRP North Carolina Population
ATGAGCTTGAATTTATATGAGAGCAACATCCTTAATTCCTGCTGGAAAGCGGGAGGGCGCAAACCGAGGAAATCGGCATT
TGGCCAACTTAATCGAAATGAGATCGCTGATGTGGATGTAGTCGCCTGCTGCAAGCAAATCACCGAATTAATTGAGGAAA
ATGCATTAAGAAAACGATCCAATGTTTTGGCCGCAAGAAACCGGCAAAATGTTATTTTCAAGGACATTTCCCGCTTGGTT
TTTGGAGTTGCGGATATTTTTAGATGCCAAGTGGATCTACTTTTGGGGGACACGAAGGTATTACTTGACCAATGTACACG
TACCAACTTGGATTACGTTCTCACCACAACAAAATCTGTAGTGGTCAACAAATCAGAGATTCGAATCCAACGCAAAGGAA
AGCGGATGATCACCAAGAAATCTAAAGTAACAGTATCAAAACGTCCCAGACTGCAGGAATCGGATCTGTTGGATGAATTC
TCACATGAATACTACGAGAAGATGCTATCCGAATGCCAGATGTGGCAAACGGAGTGCACACAACAGGTGGTGGAGGACCT
GAACGAGTCTATTGAACAACCCCGGAGTTGCACTCAGTCAAAGTCGTATCATTCCATTACAATCACCGAAGAGATTGAAC
TTCCCGAAGATCATAACTTAATTATGCCATCAAATGGTTTTGGCGAAGCCGAGGGCGCGGACTTAACCATTTTTCAAGAG
CTTTACCCCAAAGATGGCACACGGAACTCACTAAAGCGACACTCAATAGCTCAGGATCCAACTGACATCTTACCGGATAA
AATGCCCAGATTGGATGATTGCGATGTTTTCCAAGCTGACAATGCTATCATGACCCAAATCTTTCCGCATAACATTGAAC
CAGCTGAAGTAACTCAGATAGTTTGTGAACCGTCGTTGCCATCCGTTTTAAATTCTGTTGGAGAAATAACATTTAGCCAC
CCGAAAAATCGGAAAAGAAAGCTAATAGTAGACAAACGAATTGAATACACCCGGGAGCAGCTGGTGAAGCATAGACAGAA
ATATATGGAAGAATACCTTTCAAGGAATGTGATAGTGCCAAAATCCTCGGATTTACGGAAACCCCCTAAGGAACTTCTCT
GTAAACTGAATAATAATGTAAGTTTTTTAGCTCTTCATAACTCCGGACCTAAGCTCAGTAATGAAGAAAAGGAATTCGAG
GCAGAAAACACATTGAGATCCATATTTGGCCGCGAGTTTACCGAGAATCTTTCTAAAGAGATATTTGTGCGACCATCTCA
GGCCACAAAATGTAGGGATAAAGCGGCACATATCTATCAGCCCGAACCGCTTGAAGTGGACTGTGTGCAACCTCAACTTC
AGCCACGTGATGTAAATCAGAATTATCATAATGAAATGAATGAGCACGGCATATACCGTGAGGATAATCATGATGATACC
TACAGCGTAATGATGAGTCTCTTAAGCATTTGGCGTAATAATCCGAAAATCACGGGAATCGATGCCATTGATTTTATAAA
AACGTTTGATAGTCGCATCAAGGCTTCGTTAGCCTTTCTCCATTTGTTGTATCTTGTTCGAGACCATTTTATAGAGATAT
CAAAGCGAGCTAATTCGCTGGAAATGTACCAAATTACTCTTGGCAAAGAGTCCGCTAAGCTAATAGACAATCTTATGCTG
AGTGAGACT
>Line373_Chr2L C(2)M DGRP North Carolina Population
ATGAGCTTGAATTTATATGAGAGCAACATCCTTAATTCCTGCTGGAAAGCGGGAGGCCGCAAACCGAGGAAATCGGCATT
TGGCCAACTTAATCGAAATGAGATCGCTGATGTGGATGTAGTCGCCTGCTGCAAGCAAATCACCGAATTAATTGAGGAAA
ATGCATTAAAAAAACGATCCAATGTTTTGGCCGCAAGAAACCGGCAAAATGTTATTTTCAAGGACATTTCCCGCTTGGTT
TTTGGAGTTGCGGATATTTTTAGATGCCAAGTGGATCTACTTTTGGGGGATACGAAGGTATTACTTGATCAATGTACACG
TACCAACTTGGATTACGTTCTCACCACAACAAAATCCGTAGTGGTCAACAAATCAGAGATTCGAATCCAACGCAAAGGAA
AGCGGGTGATCACCAAGAAATCTAAAGTAACAGTATCAAAACGTCCCAGACTGCAGGAATCGGATCTGTTGGATGAATTC
TCACATGAATACTACGAGAAGATGCTATCCGAATGCCAGATGTGGCAAACGGAGTGCACACAACAGGTGGTGGAGGACCT
GAACGAGTCTATTGAACAACCCCGGAGTTGCACTCAGTCAAAGTCGTATCATTCCATTACAATCACCGAAGAGATTGAAC
TTCCCGAAGATCATAACTTAATTATGCCATCAAATGGTTTTGGCGAAGCCGAGGGCGCGGACTTAACCATTTTTCAAGAG
CTTTACCCCAAAGATGGCACACGGAACTCACTAAAGCGACACTCAATAGCTCAGGATCCAACTGACATCTTACCGGATAA
AATGCCCAGATTGGATGATTGCGATGTTTTCCAAGCTGACAATGCTATCATGACCCAAATCTTTCCGCATAACATTGAAC
CAGCTGAAGTAACTCAGATAGTTTGTGAACCGTCGTTGCCATCCGTTTTAAATTCTGTTGGAGAAATAACATTTAGCCAC
CCGAAAAATCGGAAAAGAAAGCTAATAGTAGACAAACGAATTGAATACACCCGGGAGCAGCTGGTGAAGCATAGACAGAA
ATATATGGAAGAATACCTTTCAAGGAATGTGATAGTGCCAAAATCCTCGGATTTACGGAAACCCCCTAAGGAACTTCTCT
GTAAACTGAATAATAATGTAAGTTTTTTAGCTCTTCATAACTCCGGACCTAAGCTCAGTAATGAAGAAAAGGAATTCGAG
GCAGAAAACACATTGAGAACCATATTTGGCCGCGAGTTTACCGAGAATCTTTCTAAAGAGATATTTGTGCGACCATCTCA
GGCCACAAAATGTAGGGATAAAGCGGCACATATCTATCAGCCCGAACCGCTTGAAGTGGACTGTGTGCAACCTCAACTTC
AGCCACGTGATGTAAATCAGAATTATCATAATGAAATGAATGAGCACGGCATATACCGTGAGGATAATCATGATGATACC
TACAGCGTAATGATGAGTCTCTTAAGCATTTGGCGTAATAATCCGAAAATCACGGGAATCGATGCCATTGATTTTATAAA
AACGTTTGATAGTCGCATCAAGGCTTCGTTAGCCTTTCTCCATTTGTTGTATCTTGTTCGAGACCATTTTATAGAGATAT
CAAAGCGAGCTAATTCGCTGGAAATGTACCAAATTACTCTTGGCAAAGAGTCCGCTAAGCTAATAGACAATCTTATGCTG
AGTGAGACT
>Line892_Chr2L C(2)M DGRP North Carolina Population
ATGAGCTTGAATTTATATGAGAGCAACATCCTTAATTCCTGCTGGAAAGCGGGAGGCCGCAAACCGAGGAAATCGGCATT
TGGCCAACTTAATCGAAATGAGATCGCTGATGTGGATGTAGTCGCCTGCTGCAAGCAAATCACCGAATTAATTGAGGAAA
ATGCATTAAAAAAACGATCCAATGTTTTGGCCGCAAGAAACCGGCAAAATGTTATTTTCAAGGACATTTCCCGCTTGGTT
TTTGGAGTTGCGGATATTTTTAGATGCCAAGTGGATCTACTTTTGGGGGATACGAAGGTATTACTTGATCAATGTACACG
TACCAACTTGGATTACGTTCTCACCACAACAAAATCCGTAGTGGTCAACAAATCAGAGATTCGAATCCAACGCAAAGGAA
AGCGGGTGATCACCAAGAAATCTAAAGTAACAGTATCAAAACGTCCCAGACTGCAGGAATCGGATCTGTTGGATGAATTC
TCACATGAATACTACGAGAAGATGCTATCCGAATGCCAGATGTGGCAAACGGAGTGCACACAACAGGTGGTGGAGGACCT
GAACGAGTCTATTGAACAACCCCGGAGTTGCACTCAGTCAAAGTCGTATCATTCCATTACAATCACCGAAGAGATTGAAC
TTCCCGAAGATCATAACTTAATTATGCCATCAAATGGTTTTGGCGAAGCCGAGGGCGCGGACTTAACCATTTTTCAAGAG
CTTTACCCCAAAGATGGCACACGGAACTCACTAAAGCGACACTCAATAGCTCAGGATCCAACTGACATCTTACCGGATAA
AATGCCCAGATTGGATGATTGCGATGTTTTCCAAGCTGACAATGCTATCATGACCCAAATCTTTCCGCATAACATTGAAC
CAGCTGAAGTAACTCAGATAGTTTGTGAACCGTCGTTGCCATCCGTTTTAAATTCTGTTGGAGAAATAACATTTAGCCAC
CCGAAAAATCGGAAAAGAAAGCTAATAGTAGACAAACGAATTGAATACACCCGGGAGCAGCTGGTGAAGCATAGACAGAA
ATATATGGAAGAATACCTTTCAAGGAATGTGATAGTGCCAAAATCCTCGGATTTACGGAAACCCCCTAAGGAACTTCTCT
GTAAACTGAATAATAATGTAAGTTTTTTAGCTCTTCATAACTCCGGACCTAAGCTCAGTAATGAAGAAAAGGAATTCGAG
GCAGAAAACACATTGAGAACCATATTTGGCCGCGAGTTTACCGAGAATCTTTCTAAAGAGATATTTGTGCGACCATCTCA
GGCCACAAAATGTAGGGATAAAGCGGCACATATCTATCAGCCCGAACCGCTTGAAGTGGACTGTGTGCAACCTCAACTTC
AGCCACGTGATGTAAATCAGAATTATCATAATGAAATGAATGAGCACGGCATATACCGTGAGGATAATCATGATGATACC
TACAGCGTAATGATGAGTCTCTTAAGCATTTGGCGTAATAATCCGAAAATCACGGGAATCGATGCCATTGATTTTATAAA
AACGTTTGATAGTCGCATCAAGGCTTCGTTAGCCTTTCTCCATTTGTTGTATCTTGTTCGAGACCATTTTATAGAGATAT
CAAAGCGAGCTAATTCGCTGGAAATGTACCAAATTACTCTTGGCAAAGAGTCCGCTAAGCTAATAGACAATCTTATGCTG
AGTGAGACT
>Line375_Chr2L C(2)M DGRP North Carolina Population
ATGAGCTTGAATTTATATGAGAGCAACATCCTTAATTCCTGCTGGAAAGCGGGAGGGCGCAAACCGAGGAAATCGGCATT
TGGCCAACTTAATCGAAATGAGATCGCTGATGTGGATGTAGTCGCCTGCTGCAAGCAAATCACCGAATTAATTGAGGAAA
ATGCATTAAGAAAACGATCCAATGTTTTGGCCGCAAGAAACCGGCAAAATGTTATTTTCAAGGACATTTCCCGCTTGGTT
TTTGGAGTTGCGGATATTTTTAGATGCCAAGTGGATCTACTTTTGGGGGACACGAAGGTATTACTTGACCAATGTACACG
TACCAACTTGGATTACGTTCTCACCACAACAAAATCTGTAGTGGTCAACAAATCAGAGATTCGAATCCAACGCAAAGGAA
AGCGGATGATCACCAAGAAATCTAAAGTAACAGTATCAAAACGTCCCAGACTGCAGGAATCGGATCTGTTGGATGAATTC
TCACATGAATACTACGAGAAGATGCTATCCGAATGCCAGATGTGGCAAACGGAGTGCACACAACAGGTGGTGGAGGACCT
GAACGAGTCTATTGAACAACCCCGGAGTTGCACTCAGTCAAAGTCGTATCATTCCATTACAATCACCGAAGAGATTGAAC
TTCCCGAAGATCATAACTTAATTATGCCATCAAATGGTTTTGGCGAAGCCGAGGGCGCGGACTTAACCATTTTTCAAGAG
CTTTACCCCAAAGATGGCACACGGAACTCACTAAAGCGACACTCAATAGCTCAGGATCCAACTGACATCTTACCGGATAA
AATGCCCAGATTGGATGATTGCGATGTTTTCCAAGCTGACAATGCTATCATGACCCAAATCTTTCCGCATAACATTGAAC
CAGCTGAAGTAACTCAGATAGTTTGTGAACCGTCGTTGCCATCCATTTTAAATTCTTTTGGAGAAATAACATTTAGCCAC
CCGAAAAATCGGAAAAGAAAGCTAATAGTAGACAAACGAATTGAATACACCCGGGAGCAGCTGGTGAAGCATAGACAGAA
ATATATGGAAGAATACCTTTCAAGGAATGTGATAGTGCCAAAATCCTCGGATTTACGGAAACCCCCTAAGGAACTTCTCT
GTAAACTGAATAATAATGTAAGTTTTTTAGCTCTTCATAACTCCGGACCTAAGCTCAGTAATGAAGAAAAGGAATTCGAG
GCAGAAAACACATTGAGAACCATATTTGGCTGCGAGTTTACCGAGAATCTTTCTAAAGAGATATTTGTGCGACCATCGCA
GGCCACAAAATGTAGGGATAAAGCGGCACATATCTATCAGCCCGAACCGCTTGAAGTGGACTGTGTGCAACCTCAACTTC
AGCCACGTGATGTAAATCAGAATTATCATAATGAAATGAATGAGCACGGCATATACCGTGAGGATAATCATGATGATACC
TACAGCGTAATGATGAGTCTCTTAAGCATTTGGCGTAATGATCCGAAAATCACGGGAATCGATGCCATTGATTTTATAAA
AACGTTTGATAGTCGCATCAAGGCTTCGTTAGCCTTTCTCCATTTGTTGTATCTTGTTCGAGACCATTTTATAGAGATAT
CAAAGCGAGCTAATTCGCTGGAAATGTACCAAATTACTCTTGGCAAAGAGTCCGCTAAGCTAATAGACAATCTTATGCTG
AGTGAGACT
>Line721_Chr2L C(2)M DGRP North Carolina Population
ATGAGCTTGAATTTATATGAGAGCAACATCCTTAATTCCTGCTGGAAAGCGGGAGGGCGCAAACCGAGGAAATCGGCATT
TGGCCAACTTAATCGAAATGAGATCGCTGATGTGGATGTAGTCGCTTGCTGCAAGCAAATCACCGAATTAATTGAGGAAA
ATGCATTAAGAAAACGATCCAATGTTTTGGCCGCAAGAAACCGGCAAAATGTTATTTTCAAGGACATTTCCCGCTTGGTT
TTTGGAGTTGCGGATATTTTTAGATGCCAAGTGGATCTACTTTTGGGGGATACGAAGGTATTACTTGATCAATGTACACG
TACCAACTTGGATTACGTTCTCACCACAACAAAATCTGTAGTGGTCAACAAATCAGAGATTCGAATCCAACGCAAAGGAA
AGCGGATGATCACCAAGAAATCTAAAGTAACAGTATCAAAACGTCCCAGACTGCAGGAATCGGCTCTGTTGGATGAATTC
TCACATGAATACTACGAGAAGATGATATCCGAATGCCAGATGTGGCAAACGGAGTGCACACAACAGGTGGTGGAGGACCT
GAACGAGTCTATTGAACAACCCCGGAGTTGCACTCAGTCAAAGTCGTATCATTCCATTACAATCACCGAAGAGATTGAAC
TTCCCGAAGATCATAGCTTAATTATGCCATCAAATGGTTTTGGCGAAGCCGAGGGCGCGGACTTAACCATTTTTCAAGAG
CTTTACCCCAAAGATGGCACACGGAACTCACTAAAGCGACACTCAATAGCTCAGGATCCAACTGACATCTTACCGGATAA
AATGCCCAGATTGGATGATTGCGATGTTTTCCAAGCTGACAATGCTATCATGACCCAAATCTTTCCGCATAACATTGAAC
CAGCTGAAGTAACTCAGATAGTTTGTGAACCGTCGTTGCCATCCGTTTTAAATTCTTTTGGAGAAATAACATTTAGCCAC
CCGAAAAATCGGAAAAGAAAGCTAATAGTAGACAAACGAATTGAATACACCCGGGAGCAGCTGGTGAAGCATAGACAGAA
ATATATGGAAGAATACCTTTCAAGGAATGTGATAGTGCCAAAACCCTCGGATTTGCGGAAACCCCCTAAGGAACTTCTCT
GTAAACTGAATAATAATGTAAGTTTTTTAGCTCTTCATAACTCCGGACCTAAGCTCAGTAATGAAGAAAAGGAATTCGAG
GCAGAAAACACATTGAGATCCATATTTGGCCGCGAGTTTACCGAGAATCTTTCTAAAGAGATATTTGTGCGACCATCTCA
GGCCACAAAATGTAGGGATAAAGCGGCACATATCTATCAGCCCGAACCGCTTGAAGTGGACTGTGTGCAACCTCAACTTC
AGCCACGTGATGTAAATCAGAATTATCATAATGAAATGAATGAGCACGGCATATACCGTGAGGATAATCATGATGATACC
TACAGCGTAATGATGAGTCTCTTAAGCATTTGGCGTAATAATCCGAAAATCACGGGAATCGATGCCATTGATTTTATAAA
AACGTTTGATAGTCGCATCAAGGCTTCGTTAGCCTTTCTCCATTTGTTGTATCTTGTTCGAGACCATTTTATAGAGATAT
CAAAGCGAGCTAATTCGCTGGAAATGTACCAGATTACTCTTGGCAAAGAATCCGCTAAGCTAATAGACAATCTTATGCTG
AGTGAGACT
>Line783_Chr2L C(2)M DGRP North Carolina Population
ATGAGCTTGAATTTATATGAGAGCAACATCCTTAATTCCTGCTGGAAAGCGGGAGGGCGCAAACCGAGGAAATCGGCATT
TGGCCAACTTAATCGAAATGAGATCGCTGATGTGGATGTAGTCGCTTGCTGCAAGCAAATCACCGAATTAATTGAGGAAA
ATGCATTAAGAAAACGATCCAATGTTTTGGCCGCAAGAAACCGGCAAAATGTTATTTTCAAGGACATTTCCCGCTTGGTT
TTTGGAGTTGCGGATATTTTTAGATGCCAAGTGGATCTACTTTTGGGGGATACGAAGGTATTACTTGATCAATGTACACG
TACCAACTTGGATTACGTTCTCACCACAACAAAATCTGTAGTGGTCAACAAATCAGAGATTCGAATCCAACGCAAAGGAA
AGCGGATGATCACCAAGAAATCTAAAGTAACAGTATCAAAACGTCCCAGACTGCAGGAATCGGCTCTGTTGGATGAATTC
TCACATGAATACTACGAGAAGATGATATCCGAATGCCAGATGTGGCAAACGGAGTGCACACAACAGGTGGTGGAGGACCT
GAACGAGTCTATTGAACAACCCCGGAGTTGCACTCAGTCAAAGTCGTATCATTCCATTACAATCACCGAAGAGATTGAAC
TTCCCGAAGATCATAGCTTAATTATGCCATCAAATGGTTTTGGCGAAGCCGAGGGCGCGGACTTAACCATTTTTCAAGAG
CTTTACCCCAAAGATGGCACACGGAACTCACTAAAGCGACACTCAATAGCTCAGGATCCAACTGACATCTTACCGGATAA
AATGCCCAGATTGGATGATTGCGATGTTTTCCAAGCTGACAATGCTATCATGACCCAAATCTTTCCGCATAACATTGAAC
CAGCTGAAGTAACTCAGATAGTTTGTGAACCGTCGTTGCCATCCGTTTTAAATTCTTTTGGAGAAATAACATTTAGCCAC
CCGAAAAATCGGAAAAGAAAGCTAATAGTAGACAAACGAATTGAATACACCCGGGAGCAGCTGGTGAAGCATAGACAGAA
ATATATGGAAGAATACCTTTCAAGGAATGTGATAGTGCCAAAACCCTCGGATTTGCGGAAACCCCCTAAGGAACTTCTCT
GTAAACTGAATAATAATGTAAGTTTTTTAGCTCTTCATAACTCCGGACCTAAGCTCAGTAATGAAGAAAAGGAATTCGAG
GCAGAAAACACATTGAGATCCATATTTGGCCGCGAGTTTACCGAGAATCTTTCTAAAGAGATATTTGTGCGACCATCTCA
GGCCACAAAATGTAGGGATAAAGCGGCACATATCTATCAGCCCGAACCGCTTGAAGTGGACTGTGTGCAACCTCAACTTC
AGCCACGTGATGTAAATCAGAATTATCATAATGAAATGAATGAGCACGGCATATACCGTGAGGATAATCATGATGATACC
TACAGCGTAATGATGAGTCTCTTAAGCATTTGGCGTAATAATCCGAAAATCACGGGAATCGATGCCATTGATTTTATAAA
AACGTTTGATAGTCGCATCAAGGCTTCGTTAGCCTTTCTCCATTTGTTGTATCTTGTTCGAGACCATTTTATAGAGATAT
CAAAGCGAGCTAATTCGCTGGAAATGTACCAGATTACTCTTGGCAAAGAATCCGCTAAGCTAATAGACAATCTTATGCTG
AGTGAGACT
>Line790_Chr2L C(2)M DGRP North Carolina Population
ATGAGCTTGAATTTATATGAGAGCAACATCCTTAATTCCTGCTGGAAAGCGGGAGGGCGCAAACCGAGGAAATCGGCATT
TGGCCAACTTAATCGAAATGAGATCGCTGATGTGGATGTAGTCGCTTGCTGCAAGCAAATCACCGAATTAATTGAGGAAA
ATGCATTAAGAAAACGATCCAATGTTTTGGCCGCAAGAAACCGGCAAAATGTTATTTTCAAGGACATTTCCCGCTTGGTT
TTTGGAGTTGCGGATATTTTTAGATGCCAAGTGGATCTACTTTTGGGGGATACGAAGGTATTACTTGATCAATGTACACG
TACCAACTTGGATTACGTTCTCACCACAACAAAATCTGTAGTGGTCAACAAATCAGAGATTCGAATCCAACGCAAAGGAA
AGCGGATGATCACCAAGAAATCTAAAGTAACAGTATCAAAACGTCCCAGACTGCAGGAATCGGCTCTGTTGGATGAATTC
TCACATGAATACTACGAGAAGATGATATCCGAATGCCAGATGTGGCAAACGGAGTGCACACAACAGGTGGTGGAGGACCT
GAACGAGTCTATTGAACAACCCCGGAGTTGCACTCAGTCAAAGTCGTATCATTCCATTACAATCACCGAAGAGATTGAAC
TTCCCGAAGATCATAGCTTAATTATGCCATCAAATGGTTTTGGCGAAGCCGAGGGCGCGGACTTAACCATTTTTCAAGAG
CTTTACCCCAAAGATGGCACACGGAACTCACTAAAGCGACACTCAATAGCTCAGGATCCAACTGACATCTTACCGGATAA
AATGCCCAGATTGGATGATTGCGATGTTTTCCAAGCTGACAATGCTATCATGACCCAAATCTTTCCGCATAACATTGAAC
CAGCTGAAGTAACTCAGATAGTTTGTGAACCGTCGTTGCCATCCGTTTTAAATTCTTTTGGAGAAATAACATTTAGCCAC
CCGAAAAATCGGAAAAGAAAGCTAATAGTAGACAAACGAATTGAATACACCCGGGAGCAGCTGGTGAAGCATAGACAGAA
ATATATGGAAGAATACCTTTCAAGGAATGTGATAGTGCCAAAACCCTCGGATTTGCGGAAACCCCCTAAGGAACTTCTCT
GTAAACTGAATAATAATGTAAGTTTTTTAGCTCTTCATAACTCCGGACCTAAGCTCAGTAATGAAGAAAAGGAATTCGAG
GCAGAAAACACATTGAGATCCATATTTGGCCGCGAGTTTACCGAGAATCTTTCTAAAGAGATATTTGTGCGACCATCTCA
GGCCACAAAATGTAGGGATAAAGCGGCACATATCTATCAGCCCGAACCGCTTGAAGTGGACTGTGTGCAACCTCAACTTC
AGCCACGTGATGTAAATCAGAATTATCATAATGAAATGAATGAGCACGGCATATACCGTGAGGATAATCATGATGATACC
TACAGCGTAATGATGAGTCTCTTAAGCATTTGGCGTAATAATCCGAAAATCACGGGAATCGATGCCATTGATTTTATAAA
AACGTTTGATAGTCGCATCAAGGCTTCGTTAGCCTTTCTCCATTTGTTGTATCTTGTTCGAGACCATTTTATAGAGATAT
CAAAGCGAGCTAATTCGCTGGAAATGTACCAGATTACTCTTGGCAAAGAATCCGCTAAGCTAATAGACAATCTTATGCTG
AGTGAGACT
>Line879_Chr2L C(2)M DGRP North Carolina Population
ATGAGCTTGAATTTATATGAGAGCAACATCCTTAATTCCTGCTGGAAAGCGGGAGGGCGCAAACCGAGGAAATCGGCATT
TGGCCAACTTAATCGAAATGAGATCGCTGATGTGGATGTAGTCGCTTGCTGCAAGCAAATCACCGAATTAATTGAGGAAA
ATGCATTAAGAAAACGATCCAATGTTTTGGCCGCAAGAAACCGGCAAAATGTTATTTTCAAGGACATTTCCCGCTTGGTT
TTTGGAGTTGCGGATATTTTTAGATGCCAAGTGGATCTACTTTTGGGGGATACGAAGGTATTACTTGATCAATGTACACG
TACCAACTTGGATTACGTTCTCACCACAACAAAATCTGTAGTGGTCAACAAATCAGAGATTCGAATCCAACGCAAAGGAA
AGCGGATGATCACCAAGAAATCTAAAGTAACAGTATCAAAACGTCCCAGACTGCAGGAATCGGCTCTGTTGGATGAATTC
TCACATGAATACTACGAGAAGATGATATCCGAATGCCAGATGTGGCAAACGGAGTGCACACAACAGGTGGTGGAGGACCT
GAACGAGTCTATTGAACAACCCCGGAGTTGCACTCAGTCAAAGTCGTATCATTCCATTACAATCACCGAAGAGATTGAAC
TTCCCGAAGATCATAGCTTAATTATGCCATCAAATGGTTTTGGCGAAGCCGAGGGCGCGGACTTAACCATTTTTCAAGAG
CTTTACCCCAAAGATGGCACACGGAACTCACTAAAGCGACACTCAATAGCTCAGGATCCAACTGACATCTTACCGGATAA
AATGCCCAGATTGGATGATTGCGATGTTTTCCAAGCTGACAATGCTATCATGACCCAAATCTTTCCGCATAACATTGAAC
CAGCTGAAGTAACTCAGATAGTTTGTGAACCGTCGTTGCCATCCGTTTTAAATTCTTTTGGAGAAATAACATTTAGCCAC
CCGAAAAATCGGAAAAGAAAGCTAATAGTAGACAAACGAATTGAATACACCCGGGAGCAGCTGGTGAAGCATAGACAGAA
ATATATGGAAGAATACCTTTCAAGGAATGTGATAGTGCCAAAACCCTCGGATTTGCGGAAACCCCCTAAGGAACTTCTCT
GTAAACTGAATAATAATGTAAGTTTTTTAGCTCTTCATAACTCCGGACCTAAGCTCAGTAATGAAGAAAAGGAATTCGAG
GCAGAAAACACATTGAGATCCATATTTGGCCGCGAGTTTACCGAGAATCTTTCTAAAGAGATATTTGTGCGACCATCTCA
GGCCACAAAATGTAGGGATAAAGCGGCACATATCTATCAGCCCGAACCGCTTGAAGTGGACTGTGTGCAACCTCAACTTC
AGCCACGTGATGTAAATCAGAATTATCATAATGAAATGAATGAGCACGGCATATACCGTGAGGATAATCATGATGATACC
TACAGCGTAATGATGAGTCTCTTAAGCATTTGGCGTAATAATCCGAAAATCACGGGAATCGATGCCATTGATTTTATAAA
AACGTTTGATAGTCGCATCAAGGCTTCGTTAGCCTTTCTCCATTTGTTGTATCTTGTTCGAGACCATTTTATAGAGATAT
CAAAGCGAGCTAATTCGCTGGAAATGTACCAGATTACTCTTGGCAAAGAATCCGCTAAGCTAATAGACAATCTTATGCTG
AGTGAGACT
>Line136_Chr2L C(2)M DGRP North Carolina Population
ATGAGCTTGAATTTATATGAGAGCAACATCCTTAATTCCTGCTGGAAAGCGGGAGGGCGCAAACCGAGGAAATCGGCATT
TGGCCAACTTAATCGAAATGAGATCGCTGATGTGGATGTAGTCGCCTGCTGCAAGCAAATCACCGAATTAATTGAGGAAA
ATGCATTAAGAAAACGATCCAATGTTTTGGCCGCAAGAAACCGGCAAAATGTTATTTTCAAGGACATTTCCCGCTTGGTT
TTTGGAGTTGCGGATATTTTTAGATGCCAAGTGGATCTACTTTTGGGGGACACGAAGGTATTACTTGACCAATGTACACG
TACCAACTTGGATTACGTTCTCACCACAACAAAATCCGTAGTGGTCAACAAATCAGAGATTCGAATCCAACGCAAAGGAA
AGCGGGTGATCACCAAGAAATCTAAAGTAACAGTATCAAAACGTCCCAGACTGCAGGAATCGGATCTATTGGATGAATTC
TCACATGAATACTACGAGAAGATGCTATCCGAATGCCAGATGTGGCAAACGGAGTGCACACAACAGGTGGTGGAGGACCT
GAACGAGTCTATTGAACAACCCCGGAGTTGCACTCAGTCAAAGTCGTATCATTCCATTACAATCACCGAAGAGATTGAAC
TTCCCGAAGATCATAGCTTAATTATGCCATCAAATGGTTTTGGCGAAGCCGAGGGCGCGGACTTAACCATTTTTCAAGAG
CTTTACCCCAAAGATGGCACACGGAACTCACTAAAGCGACACTCAATAGCTCAGGATCCAACTGACATCTTACCGGATAA
AATGCCCAGATTGGATGATTGCGATGTTTTCCAAGCTGACAATGCTATCATGACCCAAATCTTTCCGCATAACATTGAAC
CAGCTGAAGTAACTCAGATAGTTTGTGAACCGTCGTTGCCATCCGTTTTAAATTCTTTTGGAGAAATAACATTTAGCCAC
CCGAAAAATCGGAAAAGAAAGCTAATAGTAGACAAACGAATTGAATACACCCGGGAGCAGCTGGTGAAGCATAGACAGAA
ATATATGGAAGAATACCTTTCAAGGAATGTGATAGTGCCAAAATCCTCGGATTTACGGAAACCCCCTAAGGAACTTCTCT
GTAAACTGAATAATAATGTAAGTTTTTTAGCTCTTCATAACTCCGGACCTAAGCTCAGTAATGAAGAAAAGGAATTCGAG
GCAGAAAACACATTGAGATCCATATTTGGCCGCGAGTTTACCGAGAATCTTTCTAAAGAGATATTTGTGCGACCATCTCA
GGCCACAAAATGTAGGGATAAAGCGGCACATATCTATCAGCCCGAACCGCTTGAAGTGGACTGTGTGCAACCTCAACTTC
AGCCACGTGATGTAAATCAGAATTATCATAATGAAATGAATGAGCACGGCATATACCGTGAGGATAATCATGATGATACC
TACAGCGTAATGATGAGTCTCTTAAGCATTTGGCGTAATAATCCGAAAATCACGGGAATCGATGCCATTGATTTTATAAA
AACGTTTGATAGTCGCATCAAGGCTTCGTTAGCCTTTCTCCATTTGTTGTATCTTGTTCGAGTCCATTTTATAGAGATAT
CAAAGCGAGCTAATTCGCTGGAAATGTACCAGATTACTCTTGGCAAAGAATCCGCTAAGCTAATAGACAATCTTATGCTG
AGTGAGACT
>Line57_Chr2L C(2)M DGRP North Carolina Population
ATGAGCTTGAATTTATATGAGAGCAACATCCTTAATTCCTGCTGGAAAGCGGGAGGGCGCAAACCGAGGAAATCGGCATT
TGGCCAACTTAATCGAAATGAGATCGCTGATGTGGATGTAGTCGCCTGCTGCAAGCAAATCACCGAATTAATTGAGGAAA
ATGCATTAAGAAAACGATCCAATGTTTTGGCCGCAAGAAACCGGCAAAATGTTATTTTCAAGGACATTTCCCGCTTGGTT
TTTGGAGTTGCGGATATTTTTAGATGCCAAGTGGATCTACTTTTGGGGGACACGAAGGTATTACTTGACCAATGTACACG
TACCAACTTGGATTACGTTCTCACCACAACAAAATCCGTAGTGGTCAACAAATCAGAGATTCGAATCCAACGCAAAGGAA
AGCGGGTGATCACCAAGAAATCTAAAGTAACAGTATCAAAACGTCCCAGACTGCAGGAATCGGATCTATTGGATGAATTC
TCACATGAATACTACGAGAAGATGCTATCCGAATGCCAGATGTGGCAAACGGAGTGCACACAACAGGTGGTGGAGGACCT
GAACGAGTCTATTGAACAACCCCGGAGTTGCACTCAGTCAAAGTCGTATCATTCCATTACAATCACCGAAGAGATTGAAC
TTCCCGAAGATCATAGCTTAATTATGCCATCAAATGGTTTTGGCGAAGCCGAGGGCGCGGACTTAACCATTTTTCAAGAG
CTTTACCCCAAAGATGGCACACGGAACTCACTAAAGCGACACTCAATAGCTCAGGATCCAACTGACATCTTACCGGATAA
AATGCCCAGATTGGATGATTGCGATGTTTTCCAAGCTGACAATGCTATCATGACCCAAATCTTTCCGCATAACATTGAAC
CAGCTGAAGTAACTCAGATAGTTTGTGAACCGTCGTTGCCATCCGTTTTAAATTCTTTTGGAGAAATAACATTTAGCCAC
CCGAAAAATCGGAAAAGAAAGCTAATAGTAGACAAACGAATTGAATACACCCGGGAGCAGCTGGTGAAGCATAGACAGAA
ATATATGGAAGAATACCTTTCAAGGAATGTGATAGTGCCAAAATCCTCGGATTTACGGAAACCCCCTAAGGAACTTCTCT
GTAAACTGAATAATAATGTAAGTTTTTTAGCTCTTCATAACTCCGGACCTAAGCTCAGTAATGAAGAAAAGGAATTCGAG
GCAGAAAACACATTGAGATCCATATTTGGCCGCGAGTTTACCGAGAATCTTTCTAAAGAGATATTTGTGCGACCATCTCA
GGCCACAAAATGTAGGGATAAAGCGGCACATATCTATCAGCCCGAACCGCTTGAAGTGGACTGTGTGCAACCTCAACTTC
AGCCACGTGATGTAAATCAGAATTATCATAATGAAATGAATGAGCACGGCATATACCGTGAGGATAATCATGATGATACC
TACAGCGTAATGATGAGTCTCTTAAGCATTTGGCGTAATAATCCGAAAATCACGGGAATCGATGCCATTGATTTTATAAA
AACGTTTGATAGTCGCATCAAGGCTTCGTTAGCCTTTCTCCATTTGTTGTATCTTGTTCGAGTCCATTTTATAGAGATAT
CAAAGCGAGCTAATTCGCTGGAAATGTACCAGATTACTCTTGGCAAAGAATCCGCTAAGCTAATAGACAATCTTATGCTG
AGTGAGACT
>Line707_Chr2L C(2)M DGRP North Carolina Population
ATGAGCTTGAATTTATATGAGAGCAACATCCTTAATTCCTGCTGGAAAGCGGGAGGGCGCAAACCGAGGAAATCGGCATT
TGGCCAACTTAATCGAAATGAGATCGCTGATGTGGATGTAGTCGCCTGCTGCAAGCAAATCACCGAATTAATTGAGGAAA
ATGCATTAAGAAAACGATCCAATGTTTTGGCCGCAAGAAACCGGCAAAATGTTATTTTCAAGGACATTTCCCGCTTGGTT
TTTGGAGTTGCGGATATTTTTAGATGCCAAGTGGATCTACTTTTGGGGGACACGAAGGTATTACTTGACCAATGTACACG
TACCAACTTGGATTACGTTCTCACCACAACAAAATCCGTAGTGGTCAACAAATCAGAGATTCGAATCCAACGCAAAGGAA
AGCGGGTGATCACCAAGAAATCTAAAGTAACAGTATCAAAACGTCCCAGACTGCAGGAATCGGATCTATTGGATGAATTC
TCACATGAATACTACGAGAAGATGCTATCCGAATGCCAGATGTGGCAAACGGAGTGCACACAACAGGTGGTGGAGGACCT
GAACGAGTCTATTGAACAACCCCGGAGTTGCACTCAGTCAAAGTCGTATCATTCCATTACAATCACCGAAGAGATTGAAC
TTCCCGAAGATCATAGCTTAATTATGCCATCAAATGGTTTTGGCGAAGCCGAGGGCGCGGACTTAACCATTTTTCAAGAG
CTTTACCCCAAAGATGGCACACGGAACTCACTAAAGCGACACTCAATAGCTCAGGATCCAACTGACATCTTACCGGATAA
AATGCCCAGATTGGATGATTGCGATGTTTTCCAAGCTGACAATGCTATCATGACCCAAATCTTTCCGCATAACATTGAAC
CAGCTGAAGTAACTCAGATAGTTTGTGAACCGTCGTTGCCATCCGTTTTAAATTCTTTTGGAGAAATAACATTTAGCCAC
CCGAAAAATCGGAAAAGAAAGCTAATAGTAGACAAACGAATTGAATACACCCGGGAGCAGCTGGTGAAGCATAGACAGAA
ATATATGGAAGAATACCTTTCAAGGAATGTGATAGTGCCAAAATCCTCGGATTTACGGAAACCCCCTAAGGAACTTCTCT
GTAAACTGAATAATAATGTAAGTTTTTTAGCTCTTCATAACTCCGGACCTAAGCTCAGTAATGAAGAAAAGGAATTCGAG
GCAGAAAACACATTGAGATCCATATTTGGCCGCGAGTTTACCGAGAATCTTTCTAAAGAGATATTTGTGCGACCATCTCA
GGCCACAAAATGTAGGGATAAAGCGGCACATATCTATCAGCCCGAACCGCTTGAAGTGGACTGTGTGCAACCTCAACTTC
AGCCACGTGATGTAAATCAGAATTATCATAATGAAATGAATGAGCACGGCATATACCGTGAGGATAATCATGATGATACC
TACAGCGTAATGATGAGTCTCTTAAGCATTTGGCGTAATAATCCGAAAATCACGGGAATCGATGCCATTGATTTTATAAA
AACGTTTGATAGTCGCATCAAGGCTTCGTTAGCCTTTCTCCATTTGTTGTATCTTGTTCGAGTCCATTTTATAGAGATAT
CAAAGCGAGCTAATTCGCTGGAAATGTACCAGATTACTCTTGGCAAAGAATCCGCTAAGCTAATAGACAATCTTATGCTG
AGTGAGACT
>Line908_Chr2L C(2)M DGRP North Carolina Population
ATGAGCTTGAATTTATATGAGAGCAACATCCTTAATTCCTGCTGGAAAGCGGGAGGGCGCAAACCGAGGAAATCGGCATT
TGGCCAACTTAATCGAAATGAGATCGCTGATGTGGATGTAGTCGCCTGCTGCAAGCAAATCACCGAATTAATTGAGGAAA
ATGCATTAAGAAAACGATCCAATGTTTTGGCCGCAAGAAACCGGCAAAATGTTATTTTCAAGGACATTTCCCGCTTGGTT
TTTGGAGTTGCGGATATTTTTAGATGCCAAGTGGATCTACTTTTGGGGGACACGAAGGTATTACTTGACCAATGTACACG
TACCAACTTGGATTACGTTCTCACCACAACAAAATCCGTAGTGGTCAACAAATCAGAGATTCGAATCCAACGCAAAGGAA
AGCGGGTGATCACCAAGAAATCTAAAGTAACAGTATCAAAACGTCCCAGACTGCAGGAATCGGATCTATTGGATGAATTC
TCACATGAATACTACGAGAAGATGCTATCCGAATGCCAGATGTGGCAAACGGAGTGCACACAACAGGTGGTGGAGGACCT
GAACGAGTCTATTGAACAACCCCGGAGTTGCACTCAGTCAAAGTCGTATCATTCCATTACAATCACCGAAGAGATTGAAC
TTCCCGAAGATCATAGCTTAATTATGCCATCAAATGGTTTTGGCGAAGCCGAGGGCGCGGACTTAACCATTTTTCAAGAG
CTTTACCCCAAAGATGGCACACGGAACTCACTAAAGCGACACTCAATAGCTCAGGATCCAACTGACATCTTACCGGATAA
AATGCCCAGATTGGATGATTGCGATGTTTTCCAAGCTGACAATGCTATCATGACCCAAATCTTTCCGCATAACATTGAAC
CAGCTGAAGTAACTCAGATAGTTTGTGAACCGTCGTTGCCATCCGTTTTAAATTCTTTTGGAGAAATAACATTTAGCCAC
CCGAAAAATCGGAAAAGAAAGCTAATAGTAGACAAACGAATTGAATACACCCGGGAGCAGCTGGTGAAGCATAGACAGAA
ATATATGGAAGAATACCTTTCAAGGAATGTGATAGTGCCAAAATCCTCGGATTTACGGAAACCCCCTAAGGAACTTCTCT
GTAAACTGAATAATAATGTAAGTTTTTTAGCTCTTCATAACTCCGGACCTAAGCTCAGTAATGAAGAAAAGGAATTCGAG
GCAGAAAACACATTGAGATCCATATTTGGCCGCGAGTTTACCGAGAATCTTTCTAAAGAGATATTTGTGCGACCATCTCA
GGCCACAAAATGTAGGGATAAAGCGGCACATATCTATCAGCCCGAACCGCTTGAAGTGGACTGTGTGCAACCTCAACTTC
AGCCACGTGATGTAAATCAGAATTATCATAATGAAATGAATGAGCACGGCATATACCGTGAGGATAATCATGATGATACC
TACAGCGTAATGATGAGTCTCTTAAGCATTTGGCGTAATAATCCGAAAATCACGGGAATCGATGCCATTGATTTTATAAA
AACGTTTGATAGTCGCATCAAGGCTTCGTTAGCCTTTCTCCATTTGTTGTATCTTGTTCGAGTCCATTTTATAGAGATAT
CAAAGCGAGCTAATTCGCTGGAAATGTACCAGATTACTCTTGGCAAAGAATCCGCTAAGCTAATAGACAATCTTATGCTG
AGTGAGACT
>Line310_Chr2L C(2)M DGRP North Carolina Population
ATGAGCTTGAATTTATATGAGAGCAACATCCTTAATTCCTGCTGGAAAGCGGGAGGCCGCAAACCGAGGAAATCGGCATT
TGGCCAACTTAATCGAAATGAGATCGCTGATGTGGATGTAGTCGCCTGCTGCAAGCAAATCACCGAATTAATTGAGGAAA
ATGCATTAAGAAAACGATCCAATGTTTTGGCCGCAAGAAACCGGCAAAATGTTATTTTCAAGGACATTTCCCGCTTGGTT
TTTGGAGTTGCGGATATTTTTAGATGCCAAGTGGATCTACTTTTGGGGGATACGAAGGTATTACTTGATCAATGTACACG
TACCAACTTGGATTACGTTCTCACCACAACAAAATCTGTAGTGGTCAACAAATCAGAGATTCGAATCCAACGCAAAGGAA
AGCGGGTGATCACCAAGAAATCTAAAGTAACAGTATCAAAACGTCCCAGACTGCAGGAATCGAATCTGTTGGATGAATTC
TCACATGAATACTACGAGAAGATGCTATCCGAATGCCAGATGTGGCAAACGGAGTGCACACAACAGGTGGTGGAGGACCT
GACCGAGTCTATTGAACAACCCCGGAGTTGCACTCAGTCAAAGTCGTATCATTCCATTACAATCACCGAAGAGATTGAAC
TTCCCGAAGATCATAGCTTAATTATGCCATCAAATGGTTTTGGCGAAGCCGAGGGCGCGGACTTAACCATTTTTCAAGAG
CTTTACCCCAAAGATGGCACACGGAACTCACTAAAGCGACACTCAATAGCTCAGGATCCAACTGACATCTTACCGGATAA
AATGCCCAGATTGGATGATTGCGATGTTTTCCAAGCTGACAATGCTATCATGACCCAAATCTTTCCGCATAACATTGAAC
CAGCTGAAGTAACTCAGATAGTTTGTGAGCCGTCGTTGCCCTCCGTTTTAAATTCTTTTGGAGAAATAACATTTAGCCAC
CCGAAAAATCGGAAAAGAAAGCTAATAGTAGACAAACGAATTGAATACACCCGGGAGCAGCTGGTGAAGCATAGACAGAA
ATATATGGAAGAATACCTTTCAAGGAATGTGATAGTGCCAAAACCCTCGGATTTGCGGAAACCCCCTAAGGAACTTCTCT
GTAAACTGAATAATAATGTAAGTTTTTTAGCTCTTCATAACTCCGGACCTAAGCTCAGTAATGAAGAAAAGGAATTCGAG
GCAGAAAACACATTGAGATCCATATTTGGCCGCGAGTTTACCGAGAATCTTTCTAAAGAGATATTTGTGCGACCATCTCA
GGCCACAAAATGTAGGGATAAAGCGGCACATATCTATCAGCCCGAACCGCTTGAAGTGGACTGTGTGCAACCTCAACTTC
AACCACGTGATGTAAATCAGAATTATCATAATGAAATGAATGAGCACGGCATATACCGTGAGGATAATCATGATGATACC
TACAGCGTAATGATGAGTCTCTTAAGCATTTGGCGTAATGATCCGAAAATCACGGGAATCGATGCCATTGATTTTATAAA
AACGTTTGATAGTCGCATCAAGGCTTCGTTAGCCTTTCTCCATTTGTTGTATCTTGTTCGAGACCATTTTATAGAGATAT
CAAAGCGAGCTAATTCGCTGGAAATGTACCAAATTACTCTTGGCAAAGAGTCCGCTAAGCTAATAGACAATCTTATGCTG
AGTGAGACT
>Line233_Chr2L C(2)M DGRP North Carolina Population
ATGAGCTTGAATTTATATGAGAGCAACATCCTTAATTCGTGCTGGAAAGCGGGAGGCCGCAAACCGCGGAAATCGGCATT
TGGCCAACTTAATCGAAATGAGATCGCTGATGTGGATGTAGTCGCCTGCTGCAAGCAAATCACCGAATTAATTGAGGAAA
ATGCATTAAGAAAACGATCCAATGTTTTGGCCGCAAGAAACCGGCAAAATGTTATTTTCAAGGACATTTCCCGCTTGGTT
TTTGGAGTTGCGGATATTTTTAGATGCCAAGTGGATCTACTTTTGGGGGATACGAAGGTATTACTTGATCAATGTACACG
TACCAACTTGGATTACGTTCTCACCACAACAAAATCTGTAGTGGTCAACAAATCAGAGATTCGAATCCAACGCAAAGGAA
AGCGCATGATCACCAAGAAATCTAAAGTAACAGTATCAAAACGTCCCAGACTGCAGGAATCGGATCTGTTGGATGAATTC
TCACATGAATACTACGAGAAGATGCTATCCGAATGCCAGATGTGGCAAACGGAGTGCACACAACAGGTGGTGGAGGACCT
GAACGAGTCTATTGAACAACCCCGGAGTTGCACTCAGTCAAAGTCGTATCATTCCATTACAATCACCGAAGAGATTGAAC
TTCCCGAAGATCATAGCTTAATTATGCCATCAAATGGTTTTGGCGAAGCCGAGGGCGCGGACTTAACCATTTTTCAAGAG
CTTTACCCCAAAGATGGCACACGGAACTCACTAAAGCGACACTCAATAGCTCAGGATCCAACTGACATCTTACCGGATAA
AATGCCCAGATTGGATGATTGCGATGTTTTCCAAGCTGACAATGCTATCATGACCCAAATCTTTCCGCATAACATTGAAC
CAGCTGAAGTAACTCAGATAGTTTGTGAACCGTCGTTGCCATCCGTTTTAAATTCTTTTGGAGAAATAACATTTAGCCAC
CCGAAAAATCGGAAAAGAAAGCTAATAGTAGACAAACGAATTGAATACACCCGGGAGCAGCTGGTGAAGCATAGACAGAA
ATATATGGAAGAATACCTTTCAAGGAATGTGATAGTGCCAAAACCCTCGGATTTGCGGAAACCCCCTAAGGAACTTCTCT
GTAAACTGAATAATAATGTAAGTTTTTTAGCTCTTCATAACTCCGGACCTAAGCTCAGTAATGAAGAAAAGGAATTCGAG
GCAGAAAACACATTGAGATCCATATTTGGCCGCGAGTTTACCGAGAATCTTTCTAAAGAGATATTTGTGCGACCATCTCA
GGCCACAAAATGTAGGGATAAAGCGGCACATATCTATCAGCCCGAACCGCTTGAAGTGGACTGTGTGCAACCTCAACTTC
AGCCACGTGATGTAAATCAGAATTATCATAATGAAATGAATGAGCACGGCATATACCGTGAGGATAATCATGATGATACC
TACAGCGTAATGATGAGTCTCTTAAGCATTTGGCGTAATAATCCGAAAATCACGGGAATCGATGCCATTGATTTTATAAA
AACGTTTGATAGTCGCATCAAGGCTTCGTTAGCCTTTCTCCATTTGTTGTATCTTGTTCGAGACCATTTTATAGAGATAT
CAAAGCGAGCTAATTCGCTGGAAATGTACCAAATTACTCTTGGCAAAGAGTCCGCTAAGCTAATAGACAATCTTATGCTG
AGTGAGACT
>Line367_Chr2L C(2)M DGRP North Carolina Population
ATGAGCTTGAATTTATATGAGAGCAACATCCTTAATTCCTGCTGGAAAGCGGGAGGGCGCAAACCGAGGAAATCGGCATT
TGGCCAACTTAATCGAAATGAGATCGCTGATGTGGATGTAGTCGCCTGCTGCAAGCAAATCACCGAATTAATTGAGGAAA
ATGCATTAAGAAAACGATCCAATGTTTTGGCCGCAAGAAACCGGCAAAATGTTATTTTCAAGGACATTTCCCGCTTGGTT
TTTGGAGTTGCGGATATTTTTAGATGCCAAGTGGATCTACTTTTGGGGGACACGAAGGTATTACTTGACCAATGTACACG
TACCAACTTGGATTACGTTCTCACCACAACAAAATCTGTAGTGGTCAACAAATCAGAGATTCGAATCCAACGCAAAGGAA
AGCGGGTGATCACCAAGAAATCTAAAGTAACAGTATCAAAACGTCCCAGACTGCAGGAATCGGATCTGTTGGATGAATTC
TCACATGAATACTACGAGAAGATGCTATCCGAATGCCAGATGTGGCAAACGGAGTGCACACAACAGGTGGTGGAGGACCT
GAACGAGTCTATTGAACAACCCCGGAGTTGCACTCAGTCAAAGTCGTATCATTCCATTACAATCACCGAAGAGATTGAAC
TTCCCGAAGATCATAGCTTAATTATGCCATCAAATGGTTTTGGCGAAGCCGAGGGCGCGGACTTAACCATTTTTCAAGAG
CTTTACCCCAAAGATGGCACACGGAACTCACTAAAGCGACACTCAATAGCTCAGGATCCAACTGACATCTTACCGGATAA
AATGCCCAGATTGGATGATTGCGATGTTTTCCAAGCTGACAATGCTATCATGACCCAAATCTTTCCGCATAACATTGAAC
CAGCTGAAGTAACTCAGATAGTTTGTGAACCGTCGTTGCCATCCGTTTTAAATTCTTTTGGAGAAATAACATTTAGCCAC
CCGAAAAATCGGAAAAGAAAGCTAATAGTAGACAAACGAATTGAATACACCCGGGAGCAGCTGGTGAAGCATAGACAGAA
ATATATGGAAGAATACCTTTCAAGGAATGTGATAGTGCCAAAATCCTCGGATTTACGGAAACCCCCTAAGGAACTTCTCT
GTAAACTGAATAATAATGTAAGTTTTTTAGCTCTTCATAACTCCGGACCTAAGCTCAGTAATGAAGAAAAGGAATTCGAG
GCAGAAAACACATTGAGATCCATATTTGGCCGCGAGTTTACCGAGAATCTTTCTAAAGAGATATTTGTGCGACCATCTCA
GGCCACAAAATGTAGGGATAAAGCGGCACATATCTATCAGCCCGAACCGCTTGAAGTGGACTGTGTGCAACCTCAACTTC
AGCCACGTGATGTAAATCAGAATTATCATAATGAAATGAATGAGCACGGCATATACCGTGAGGATAATCATGATGATACC
TACAGCGTAATGATGAGTCTCTTAAGCATTTGGCGTAATAATCCGAAAATCACGGGAATCGATGCCATTGATTTTATAAA
AACGTTTGATAGTCGCATCAAGGCTTCGTTAGCCTTTCTCCATTTGTTGTATCTTGTTCGAGACCATTTTATAGAGATAT
CAAAGCGAGCTAATTCGCTGGAAATGTACCAGATTACTCTTGGCAAAGAATCCGCTAAGCTAATAGACAATCTTATGCTG
AGTGAGACT
>Line217_Chr2L C(2)M DGRP North Carolina Population
ATGAGCTTGAATTTATATGAGAGCAACATCCTTAATTCCTGCTGGAAAGCGGGAGGGCGCAAACCGAGGAAATCGGCATT
TGGCCAACTTAATCGAAATGAGATCGCTGATGTGGATGTAGTCGCCTGCTGCAAGCAAATCACCGAATTAATTGAGGAAA
ATGCATTAAGAAAACGATCCAATGTTTTGGCCGCAAGAAACCGGCAAAATGTTATTTTCAAGGACATTTCCCGCTTGGTT
TTTGGAGTTGCGGATATTTTTAGATGCCAAGTGGATCTACTTTTGGGGGACACGAAGGTATTACTTGACCAATGTACACG
TACCAACTTGGATTACGTTCTCACCACAACAAAATCTGTAGTGGTCAACAAATCAGAGATTCGAATCCAACGCAAAGGAA
AGCGGGTGATCACCAAGAAATCTAAAGTAACAGTATCAAAACGTCCCAGACTGCAGGAATCGGATCTGTTGGATGAATTC
TCACATGAATACTACGAGAAGATGCTATCCGAATGCCAGATGTGGCAAACGGAGTGCACACAACAGGTGGTGGAGGACCT
GAACGAGTCTATTGAACAACCCCGGAGTTGCACTCAGTCAAAGTCGTATCATTCCATTACAATCACCGAAGAGATTGAAC
TTCCCGAAGATCATAGCTTAATTATGCCATCAAATGGTTTTGGCGAAGCCGAGGGCGCGGACTTAACCATTTTTCAAGAG
CTTTACCCCAAAGATGGCACACGGAACTCACTAAAGCGACACTCAATAGCTCAGGATCCAACTGACATCTTACCGGATAA
AATGCCCAGATTGGATGATTGCGATGTTTTCCAAGCTGACAATGCTATCATGACCCAAATCTTTCCGCATAACATTGAAC
CAGCTGAAGTAACTCAGATAGTTTGTGAACCGTCGTTGCCATCCGTTTTAAATTCTTTTGGAGAAATAACATTTAGCCAC
CCGAAAAATCGGAAAAGAAAGCTAATAGTAGACAAACGAATTGAATACACCCGGGAGCAGCTGGTGAAGCATAGACAGAA
ATATATGGAAGAATACCTTTCAAGGAATGTGATAGTGCCAAAATCCTCGGATTTACGGAAACCCCCTAAGGAACTTCTCT
GTAAACTGTATAATAATGTAAGTTTTTTAGCTCTTCATAACTCCGGACCTAAGCTCAGTAATGAAGAAAAGGAATTCGAG
GCAGAAAACACATTGAGAACCATATTTGGCTGCGAGTTTACCGAGAATCTTTCTAAAGAGATATTTGTGCGACCATCGCA
GGCTACAAAATGTAGGGATAAAGCGGCACATATCTATCAGCCCGAACCGCTTGAAGTGGACTGTGTGCAACCTCAACTTC
AGCCACGTGATGTAAATCAGAATTATCATAATGAAATGAATGAGCACGGCATATACCGTGAGGATAATCATGATGATACC
TACAGCGTAATGATGAGTCTCTTAAGCATTTGGCGTAATAATCCGAAAATCACGGGAATCGATGCCATTGATTTTATAAA
AACGTTTGATAGTCGCATCAAGGCTTCGTTAGCCTTTCTCCATTTGTTGTATCTTGTTCGAGACCATTTTATAGAGATAT
CAAAGCGAGCTAATTCGCTGGAAATGTACCAGATTACTCTTGGCAAAGAATCCGCTAAGCTAATAGACAATCTTATGCTG
AGTGAGACT
>Line83_Chr2L C(2)M DGRP North Carolina Population
ATGAGCTTGAATTTATATGAGAGCAACATCCTTAATTCCTGCTGGAAAGCGGGAGGGCGCAAACCGAGGAAATCGGCATT
TGGCCAACTTAATCGAAATGAGATCGCTGATGTGGATGTAGTCGCTTGCTGCAAGCAAATCACCGAATTAATTGAGGAAA
ATGCATTAAGAAAACGATCCAATGTTTTGGCCGCAAGAAACCGGCAAAATGTTATTTTCAAGGACATTTCCCGCTTGGTT
TTTGGAGTTGCGGATATTTTTAGATGCCAAGTGGATCTACTTTTGGGGGATACGAAGGTATTACTTGATCAATGTACACG
TACCAACTTGGATTACGTTCTCACCACAACAAAATCTGTAGTGGTCAACAAATCAGAGATTCGAATCCAACGCAAAGGAA
AGCGGATGATCACCAAGAAATCTAAAGTAACAGTATCAAAACGTCCCAGACTGCAGGAATCGGCTCTGTTGGATGAATTC
TCACATGAATACTACGAGAAGATGATATCCGAATGCCAGATGTGGCAAACGGAGTGCACACAACAGGTGGTGGAGGACCT
GAACGAGTCTATTGAACAACCCCGGAGTTGCACTCAGTCAAAGTCGTATCATTCCATTACAATCACCGAAGAGATTGAAC
TTCCCGAAGATCATAGCTTAATTATGCCATCAAATGGTTTTGGCGAAGCCGAGGGCGCGGACTTAACCATTTTTCAAGAG
CTTTACCCCAAAGATGGCACACGGAACTCACTAAAGCGACACTCAATAGCTCAGGATCCAACTGACATCTTACCGGATAA
AATGCCCAGATTGGATGATTGCGATGTTTTCCAAGCTGACAATGCTATCATGACCCAAATCTTTCCGCATAACATTGAAC
CAGCTGAAGTAACTCAGATAGTTTGTGAACCGTCGTTGCCATCCGTTTTAAATTCTTTTGGAGAAATAACATTTAGCCAC
CCGAAAAATCGGAAAAGAAAGCTAATAGTAGACAAACGAATTGAATACACCCGGGAGCAGCTGGTGAAGCATAGACAGAA
ATATATGGAAGAATACCTTTCAAGGAATGTGATAGTGCCAAAACCCTCGGATTTGCGGAAACCCCCTAAGGAACTTCTCT
GTAAACTGAATAATAATGTAAGTTTTTTAGCTCTTCATAACTCCGGACCTAAGCTCAGTAATGAAGAAAAGGAATTCGAG
GCAGAAAACACATTGAGATCCATATTTGGCCGCGAGTTTACCGAGAATCTTTCTAAAGAGATATTTGTGCGACCATCTCA
GGCCACAAAATGTAGGGATAAAGCGGCACATATCTATCAGCCCGAACCGCTTGAAGTGGACTGTGTGCAACCTCAACTTC
AGCCACGTGATGTAAATCAGAATTATCATAATGAAATGAATGAGCACGGCATATACCGTGAGGATAATCATGATGATACC
TACAGCGTAATGATGAGTCTCTTAAGCATTTGGCGTAATAATCCGAAAATCACGGGAATCGATGCCATTGATTTTATAAA
AACGTTTGATAGTCGCATCAAGGCTTCGTTAGCCTTTCTCCATTTGTTGTATCTTGTTCGAGACCATTTTATAGAGATAT
CAAAGCGAGCTAATTCGCTGGAAATGTACCAAATTACTCTTGGCAAAGAGTCCGCTAAGCTAATAGACAATCTTATGCTG
AGTGAGACT
>Line646_Chr2L C(2)M DGRP North Carolina Population
ATGAGCTTGAATTTATATGAGAGCAACATCCTTAATTCCTGCTGGAAAGCGGGAGGCCGCAAACCGAGGAAATCGGCATT
TGGCCAACTTAATCGAAATGAGATCGCTGATGTGGATGTAGTCGCCTGCTGCAAGCAAATCACCGAATTAATTGAGGAAA
ATGCATTAAGAAAACGATCCAATGTTTTGGCCGCAAGAAACCGGCAAAATGTTATTTTCAAGGACATTTCCCGCTTGGTT
TTTGGAGTTGCGGATATTTTTAGATGCCAAGTGGATCTACTTTTGGGGGATACGAAGGTATTACTTGATCAATGTACACG
TACCAACTTGGATTACGTTCTCACCACAACAAAATCTGTAGTGGTCAACAAATCAGAGATTCGAATCCAACCCAAAGGAA
AGCGGGTGATCACCAAGAAATCTAAAGTAACAGTATCAAAACGTCCCAGACTGCAGGAATCGAATCTGTTGGATGAATTC
TCACATGAATACTACGAGAAGATGCTATCCGAATGCCAGATGTGGCAAACGGAGTGCACACAACAGGTGGTGGAGGACCT
GACCGAGTCTATTGAACAACCCCGGAGTTGCACTCAGTCAAAGTCGTATCATTCCATTACAATCACCGAAGAGATTGAAC
TTCCCGAAGATCATAGCTTAATTATGCCATCAAATGGTTTTGGCGAAGCCGAGGGCGCGGACTTAACCATTTTTCAAGAG
CTTTACCCCAAAGATGGCACACGGAACTCACTAAAGCGACACTCAATAGCTCAGGATCCAACTGACATCTTACCGGATAA
AATGCCCAGATTGGATGATTGCGATGTTTTCCAAGCTGACAATGCTATCATGACCCAAATCTTTCCGCATAACATTGAAC
CAGCTGAAGTAACTCAGATAGTTTGTGAGCCGTCGTTGCCCTCCGTTTTAAATTCTTTTGGAGAAATAACATTTAGCCAC
CCGAAAAATCGGAAAAGAAAGCTAATAGTAGACAAACGAATTGAATACACCCGGGAGCAGCTGGTGAAGCATAGACAGAA
ATATATGGAAGAATACCTTTCAAGGAATGTGATAGTGCCAAAACCCTCGGATTTGCGGAAACCCCCTAAGGAACTTCTCT
GTAAACTGAATAATAATGTAAGTTTTTTAGCTCTTCATAACTCCGGACCTAAGCTCAGTAATGAAGAAAAGGAATTCGAG
GCAGAAAACACATTGAGATCCATATTTGGCCGCGAGTTTACCGAGAATCTTTCTAAAGAGATATTTGTGCGACCATCTCA
GGCCACAAAATGTAGGGATAAAGCGGCACATATCTATCAGCCCGAACCGCTTGAAGTGGACTGTGTGCAACCTCAACTTC
AACCACGTGATGTAAATCAGAATTATCATAATGAAATGAATGAGCACGGCATATACCGTGAGGATAATCATGATGATACC
TACAGCGTAATGATGAGTCTCTTAAGCATTTGGCGTAATGATCCGAAAATCACGGGAATCGATGCCATTGATTTTATAAA
AACGTTTGATAGTCGCATCAAGGCTTCGTTAGCCTTTCTCCATTTGTTGTATCTTGTTCGAGACCATTTTATAGAGATAT
CAAAGCGAGCTAATTCGCTGGAAATGTACCAAATTACTCTTGGCAAAGAGTCCGCTAAGCTAATAGACAATCTTATGCTG
AGTGAGACT
>Line69_Chr2L C(2)M DGRP North Carolina Population
ATGAGCTTGAATTTATATGAGAGCAACATCCTTAATTCCTGCTGGAAAGCGGGAGGCCGCAAACCGAGGAAATCGGCATT
TGGCCAACTTAATCGAAATGAGATCGCTGATGTGGATGTAGTCGCCTGCTGCAAGCAAATCACCGAATTAATTGAGGAAA
ATGCATTAAGAAAACGATCCAATGTTTTGGCCGCAAGAAACCGGCAAAATGTTATTTTCAAGGACATTTCCCGCTTGGTT
TTTGGAGTTGCGGATATTTTTAGATGCCAAGTGGATCTACTTTTGGGGGATACGAAGGTATTACTTGATCAATGTACACG
TACCAACTTGGATTACGTTCTCACCACAACAAAATCTGTAGTGGTCAACAAATCAGAGATTCGAATCCAACCCAAAGGAA
AGCGGGTGATCACCAAGAAATCTAAAGTAACAGTATCAAAACGTCCCAGACTGCAGGAATCGAATCTGTTGGATGAATTC
TCACATGAATACTACGAGAAGATGCTATCCGAATGCCAGATGTGGCAAACGGAGTGCACACAACAGGTGGTGGAGGACCT
GACCGAGTCTATTGAACAACCCCGGAGTTGCACTCAGTCAAAGTCGTATCATTCCATTACAATCACCGAAGAGATTGAAC
TTCCCGAAGATCATAGCTTAATTATGCCATCAAATGGTTTTGGCGAAGCCGAGGGCGCGGACTTAACCATTTTTCAAGAG
CTTTACCCCAAAGATGGCACACGGAACTCACTAAAGCGACACTCAATAGCTCAGGATCCAACTGACATCTTACCGGATAA
AATGCCCAGATTGGATGATTGCGATGTTTTCCAAGCTGACAATGCTATCATGACCCAAATCTTTCCGCATAACATTGAAC
CAGCTGAAGTAACTCAGATAGTTTGTGAGCCGTCGTTGCCCTCCGTTTTAAATTCTTTTGGAGAAATAACATTTAGCCAC
CCGAAAAATCGGAAAAGAAAGCTAATAGTAGACAAACGAATTGAATACACCCGGGAGCAGCTGGTGAAGCATAGACAGAA
ATATATGGAAGAATACCTTTCAAGGAATGTGATAGTGCCAAAACCCTCGGATTTGCGGAAACCCCCTAAGGAACTTCTCT
GTAAACTGAATAATAATGTAAGTTTTTTAGCTCTTCATAACTCCGGACCTAAGCTCAGTAATGAAGAAAAGGAATTCGAG
GCAGAAAACACATTGAGATCCATATTTGGCCGCGAGTTTACCGAGAATCTTTCTAAAGAGATATTTGTGCGACCATCTCA
GGCCACAAAATGTAGGGATAAAGCGGCACATATCTATCAGCCCGAACCGCTTGAAGTGGACTGTGTGCAACCTCAACTTC
AACCACGTGATGTAAATCAGAATTATCATAATGAAATGAATGAGCACGGCATATACCGTGAGGATAATCATGATGATACC
TACAGCGTAATGATGAGTCTCTTAAGCATTTGGCGTAATGATCCGAAAATCACGGGAATCGATGCCATTGATTTTATAAA
AACGTTTGATAGTCGCATCAAGGCTTCGTTAGCCTTTCTCCATTTGTTGTATCTTGTTCGAGACCATTTTATAGAGATAT
CAAAGCGAGCTAATTCGCTGGAAATGTACCAAATTACTCTTGGCAAAGAGTCCGCTAAGCTAATAGACAATCTTATGCTG
AGTGAGACT
>Line591_Chr2L C(2)M DGRP North Carolina Population
ATGAGCTTGAATTTATATGAGAGCAACATCCTTAATTCGTGCTGGAAAGCGGGAGGCCGCAAACCGCGGAAATCGGCATT
TGGCCAACTTAATCGAAATGAGATCGCTGATGTGGATGTAGTCGCCTGCTGCAAGCAAATCACCGAATTAATTGAGGAAA
ATGCATTAAGAAAACGATCCAATGTTTTGGCCGCAAGAAACCGGCAAAATGTTATTTTCAAGGACATTTCCCGCTTGGTT
TTTGGAGTTGCGGATATTTTTAGATGCCAAGTGGATCTACTTTTGGGGGACACGAAGGTATTACTTGACCAATGTACACG
TACCAACTTGGATTACGTTCTCACCACAACAAAATCCGTAGTGGTCAACAAATCAGAGATTCGAATCCAACGCAAAGGAA
AGCGGGTGATCACCAAGAAATCTAAAGTAACAGTATCAAAACGTCCCAGACTGCAGGAATCGGATCTGTTGGATGAATTC
TCACATGAATACTACGAGAAGATGCTATCCGAATGCCAGATGTGGCAAACGGAGTGCACACAACAGGTGGTGGAGGACCT
GAACGAGTCTATTGAACAACCCCGGAGTTGCACTCAGTCAAAGTCGTATCATTCCATTACAATCACCGAAGAGATTGAAC
TTCCCGAAGATCATAGCTTAATTATGCCATCAAATGGTTTTGGCGAAGCCGAGGGCGCGGACTTAACCATTTTTCAAGAG
CTTTACCCCAAAGATGGCACACGGAACTCACTAAAGCGACACTCAATAGCTCAGGATCCAACTGACATCTTACCGGATAA
AATGCCCAGATTGGATGATTGCGATGTTTTCCAAGCTGACAATGCTATCATGACCCAAATCTTTCCGCATAACATTGAAC
CAGCTGAAGTAACTCAGATAGTTTGTGAACCGTCGTTGCCATCCGTTTTAAATTCTTTTGGAGAAATAACATTTAGCCAC
CCGAAAAATCGGAAAAGAAAGCTAATAGTAGACAAACGAATTGAATACACCCGGGAGCAGCTGGTGAAGCATAGACAGAA
ATATATGGAAGAATACCTTTCAAGGAATGTGATAGTGCCAAAATCCTCGGATTTACGGAAACCCCCTAAGGAACTTCTCT
GTAAACTGTATAATAATGTAAGTTTTTTAGCTCTTCATAACTCCGGACCTAAGCTCAGTAATGAAGAAAAGGAATTCGAG
GCAGAAAACACATTGAGAACCATATTTGGCTGCGAGTTTACCGAGAATCTTTCTAAAGAGATATTTGTGCGACCATCTCA
GGCCACAAAATGTAGGGATAAAGCGGTACATATCTATCAGCCCGAACCGCTTGAAGTGGACTGTGTGCAACCTCAACTTC
AGCCACGTGATGTAAATCAGAATTATCATAATGAAATGAATGAGCACGGCATATACCGTGAGGATAATCATGATGATACC
TACAGCGTAATGATGAGTCTCTTAAGCATTTGGCGTAATAATCCGAAAATCACGGGAATCGATGCCATTGATTTTATAAA
AACGTTTGATAGTCGCATCAAGGCTTCGTTAGCCTTTCTCCATTTGTTGTATCTTGTTCGAGACCATTTTATAGAGATAT
CAAAGCGAGCTAATTCGCTGGAAATGTACCAAATTACTCTTGGCAAAGAGTCCGCTAAGCTAATATACAATCTTATGCTG
AGTGAGACT
>Line228_Chr2L C(2)M DGRP North Carolina Population
ATGAGCTTGAATTTATATGAGAGCAACATCCTTAATTCCTGCTGGAAAGCGGGAGGGCGCAAACCGAGGAAATCGGCATT
TGGCCAACTTAATCGAAATGAGATCGCTGATGTGGATGTAGTCGCTTGCTGCAAGCAAATCACCGAATTAATTGAGGAAA
ATGCATTAAGAAAACGATCCAATGTTTTGGACGCAAGAAACCGGCAAAATGTTATTTTCAAGGACATTTCCCGCTTGGTT
TTTGGAGTTGCGGATATTTTTAGATGCCAAGTGGATCTACTTTTGGGGGATACGAAGGTATTACTTGATCAATGTACACG
TACCAACTTGGATTACGTTCTCACCACAACAAAATCCGTAGTGGTCAACAAATCAGAGATTCGAATCCAGCGCAAAGGAA
AGCGGGTGATCACCAAGAAATCTAAAGTAACAGTATCAAAACGTCCCAGACTGCAGGAATCGGATCTGTTGGATGAATTC
TCACATGAATACTACGAGAAGATGCTATCCGAATGCCAGATGTGGCAAACGGAGTGCACACAACAGGTGGTGGAGGACCT
GAACGAGTCTATTGAACAACCCCGGAGTTGCACTCAGTCAAAGTCGTATCATTCCATTACAATCACCGAAGAGATTGAAC
TTCCCGAAGATCATAACTTAATTATGCCATCAAATGGTTTTGGCGAAGCCGAGGGCGCGGACTTAACCATTTTTCAAGAG
CTTTACCCCAAAGATGGCACACGGAACTCACTAAAGCGACACTCAATAGCTCAGGATCCAACTGACATCTTACCGGATAA
AATGCCCAGATTGGATGATTGCGATGTTTTCCAAGCTGACAATGCTATCATGACCCAAATCTTTCCGCATAACATTGAAC
CAGCTGAAGTAACTCAGATAGTTTGTGAACCGTCGTTGCCATCCGTTTTAAATTCTTTTGGAGAAATAACATTTAGCCAC
CCGAAAAATCGGAAAAGAAAGCTAATAGTAGACAAACGAATTGAATACACCCGGGAGCAGCTGGTGAAGCATAGACAGAA
ATATATGGAAGAATACCTTTCAAGGAATGTGATAGTGCCAAAACCCTCGGATTTACGGAAACCCCCTAAGGAACTTCTCT
GTAAACTGAATAATAATGTAAGTTTTTTAGCTCTTCATAACTCCGGACCTAAGCTCAGTAATGAAGAAAAGGAATTCGAG
GCAGAAAACACATTGAGATCCATATTTGGCCGCGAGTTTACCGAGAATCTTTCTAAAGAGATATTTGTGCGACCATCTCA
GACCACAAAATGTAGGGATAAAGCGGCACATATCTATCAGCCCGAACCGCTTGAAGTGGACTGTGTGCAACCTCAACTTC
AGCCACGTGATGTAAATCAGAATTATCATAATGAAATGAATGAGCACGGCATATACCGTGAGGATAATCATGATGATACC
TACAGCGTAATGATGAGTCTCTTAAGCATTTGGCGTAATAATCCGAAAATCACGGGAATCGATGCCATTGATTTTATAAA
AACGTTTGATAGTCGCATCAAGGCTTCGTTAGCCTTTCTCCATTTGTTGTATCTTGTTCGAGACCATTTTATAGAGATAT
CAAAGCGAGCTAATTCGCTGGAAATGTACCAAATTACTCTTGGCAAAGAGTCCGCTAAGCTAATAGACAATCTTATGCTG
AGTGAGACT
>Line91_Chr2L C(2)M DGRP North Carolina Population
ATGAGCTTGAATTTATATGAGAGCAACATCCTTAATTCCTGCTGGAAAGCGGGAGGGCGCAAACCGAGGAAATCGGCATT
TGGCCAACTTAATCGAAATGAGATCGCTGATGTGGATGTAGTCGCTTGCTGCAAGCAAATCACCGAATTAATTGAGGAAA
ATGCATTAAGAAAACGATCCAATGTTTTGGACGCAAGAAACCGGCAAAATGTTATTTTCAAGGACATTTCCCGCTTGGTT
TTTGGAGTTGCGGATATTTTTAGATGCCAAGTGGATCTACTTTTGGGGGATACGAAGGTATTACTTGATCAATGTACACG
TACCAACTTGGATTACGTTCTCACCACAACAAAATCCGTAGTGGTCAACAAATCAGAGATTCGAATCCAGCGCAAAGGAA
AGCGGGTGATCACCAAGAAATCTAAAGTAACAGTATCAAAACGTCCCAGACTGCAGGAATCGGATCTGTTGGATGAATTC
TCACATGAATACTACGAGAAGATGCTATCCGAATGCCAGATGTGGCAAACGGAGTGCACACAACAGGTGGTGGAGGACCT
GAACGAGTCTATTGAACAACCCCGGAGTTGCACTCAGTCAAAGTCGTATCATTCCATTACAATCACCGAAGAGATTGAAC
TTCCCGAAGATCATAACTTAATTATGCCATCAAATGGTTTTGGCGAAGCCGAGGGCGCGGACTTAACCATTTTTCAAGAG
CTTTACCCCAAAGATGGCACACGGAACTCACTAAAGCGACACTCAATAGCTCAGGATCCAACTGACATCTTACCGGATAA
AATGCCCAGATTGGATGATTGCGATGTTTTCCAAGCTGACAATGCTATCATGACCCAAATCTTTCCGCATAACATTGAAC
CAGCTGAAGTAACTCAGATAGTTTGTGAACCGTCGTTGCCATCCGTTTTAAATTCTTTTGGAGAAATAACATTTAGCCAC
CCGAAAAATCGGAAAAGAAAGCTAATAGTAGACAAACGAATTGAATACACCCGGGAGCAGCTGGTGAAGCATAGACAGAA
ATATATGGAAGAATACCTTTCAAGGAATGTGATAGTGCCAAAACCCTCGGATTTACGGAAACCCCCTAAGGAACTTCTCT
GTAAACTGAATAATAATGTAAGTTTTTTAGCTCTTCATAACTCCGGACCTAAGCTCAGTAATGAAGAAAAGGAATTCGAG
GCAGAAAACACATTGAGATCCATATTTGGCCGCGAGTTTACCGAGAATCTTTCTAAAGAGATATTTGTGCGACCATCTCA
GACCACAAAATGTAGGGATAAAGCGGCACATATCTATCAGCCCGAACCGCTTGAAGTGGACTGTGTGCAACCTCAACTTC
AGCCACGTGATGTAAATCAGAATTATCATAATGAAATGAATGAGCACGGCATATACCGTGAGGATAATCATGATGATACC
TACAGCGTAATGATGAGTCTCTTAAGCATTTGGCGTAATAATCCGAAAATCACGGGAATCGATGCCATTGATTTTATAAA
AACGTTTGATAGTCGCATCAAGGCTTCGTTAGCCTTTCTCCATTTGTTGTATCTTGTTCGAGACCATTTTATAGAGATAT
CAAAGCGAGCTAATTCGCTGGAAATGTACCAAATTACTCTTGGCAAAGAGTCCGCTAAGCTAATAGACAATCTTATGCTG
AGTGAGACT
>Line181_Chr2L C(2)M DGRP North Carolina Population
ATGAGCTTGAATTTATATGAGAGCAACATCCTTAATTCCTGCTGGAAAGCGGGAGGGCGCAAACCGAGGAAATCGGCATT
TGGCCAACTTAATCGAAATGAGATCGCTGATGTGGATGTAGTCGCCTGCTGCAAGCAAATCACCGAATTAATTGAGGAAA
ATGCATTAAGAAAACGATCCAAAGGTTTGGCCGCAAGAAACCGGCAAAATGTTATTTTCAAGGACATTTCCCGCTTGGTT
TTTGGAGTTGCGGATATTTTTAGATGCCAAGTGGATCTACTTTTGGGGGACACGAAGGTATTACTTGACCAATGTACACG
TACCAACTTGGATTACGTTCTCACCACAACAAAATCCGTAGTGGTCAACAAATCAGAGATTCGAATCCAACGCAAAGGAA
AGCGGGTGATCACCAAGAAATCTAAAGTAACAGTATCAAAACGTCCCAGACTGCAGGAATCGGATCTATTGGATGAATTC
TCACATGAATACTACGAGAAGATGCTATCCGAATGCCAGATGTGGCAAACGGAGTGCACACAACAGGTGGTGGAGGACCT
GAACGAGTCTATTGAACAACCCCGGAGTTGCACTCAGTCAAAGTCGTATCATTCCATTACAATCACCGAAGAGATTGAAC
TTCCCGAAGATCATAGCTTAATTATGCCATCAAATGGTTTTGGCGAAGCCGAGGGCGCGGACTTAACCATTTTTCAAGAG
CTTTACCCCAAAGATGGCACACGGAACTCACTAAAGCGACACTCAATAGCTCAGGATCCAACTGACATCTTACCGGATAA
AATGCCCAGATTGGATGATTGCGATGTTTTCCAAGCTGACAATGCTATCATGACCCAAATCTTTCCGCATAACATTGAAC
CAGCTGAAGTAACTCAGATAGTTTGTGAACCGTCGTTGCCATCCGTTTTAAATTCTTTTGGAGAAATAACATTTAGCCAC
CCGAAAAATCGGAAAAGAAAGCTAATAGTAGACAAACGAATTGAATACACCCGGGAGCAGCTGGTGAAGCATAGACAGAA
ATATATGGAAGAATACCTTTCAAGGAATGTGATAGTGCCAAAATCCTCGGATTTACGGAAACCCCCTAAGGAACTTCTCT
GTAAACTGTATAATAATGTAAGTTTTTTAGCTCTTCATAACTCCGGACCTAAGCTCAGTAATGAAGAAAAGGAATTCGAG
GCAGAAAACACATTGAGAACCATATTTGGCTGCGAGTTTACCGAGAATCTTTCTAAAGAGATATTTGTGCGACCATCGCA
GGCTACAAAATGTAGGGATAAAGCGGCACATATCTATCAGCCCGAACCGCTTGAAGTGGACTGTGTGCAACCTCAACTTC
AGCCACGTGATGTAAATCAGAATTATCATAATGAAATGAATGAGCACGGCATATACCGTGAGGATAATCATGATGATACC
TACAGCGTAATGATGAGTCTCTTAAGCATTTGGCGTAATAATCCGAAAATCACGGGAATCGATGCCATTGATTTTATAAA
AACGTTTGATAGTCGCATCAAGGCTTCGTTAGCCTTTCTCCATTTGTTGTATCTTGTTCGAGACCATTTTATAGAGATAT
CAAAGCGAGCTAATTCGCTGGAAATGTACCAAATTACTCTTGGCAAAGAGTCCGCTAAGCTAATAGACAATCTTATGCTG
AGTGAGACT
>Dsim C(2)M 
ATGAGCTTGAGTTTATATGAGGGCAACATCCTAAATTCCTGCTGGAAAGCAGGAGTCCGCAAGCCGCGGAAATCGGCGTT
TGCGCCACTCGATCAAAATGAGATCGCAGATGTGGATGTAGTCGCCTGCTGCAAGCAAATCACCGAATTAATTGAGGAAA
ATGCATTAAGAGAGCGATCCAAAGTTTTGGACACAAGAAACAGGCAAAATGTTATTTTCAAGGACATTTCCCGCTTGGTT
TTCGGAGTTACGGATATTTTTAGATGCCAAGTGGATCTACTTTTGGGAGATACGAAGGTATTACTTGATCAATGTACACG
TACCAACTTGGATTACGTTCTCACCACCACAAAATCCGTAATGGTCAACAAATCTGAGATTCGAATCCAACGCAAACGAA
AGCGGGTGATCACCAAGAAATCTAAAGTAACAGTATCAAAACGACCCAGACTGCAGGAATCGGAACTGTTGGATGAAATC
TCACAGGAATACTACGAGCAGATGCTATCCGAATGCCAGATGTGGCATTCGGAGTGCACACAACAGGTGGTGGAGGACCT
GGACGAGTCTATTGAACTACCTCGGAGCTGCACGCAGTCAAAATCGTATCATTCCATTACAATCACCGAAGAGATTGAAC
TTCCCGAAGATCATAGCTTAATTATGCCATCAAATGGTTTTGGCGAAGCCGAGGGTGCGGACTTAACCATTTTTCAAGAG
CTTTACCCCAAAGACGGCACAAGGGACTCACTAAAGCGTCGTTCAATAGCTCAGGATCCAACTGACATCTTACCGGATAA
AATGCCTAGATTGGATGATTGGGATGTTTTCCAAGCTGACAATGCTATCATGACACAAATCTTTCCGCATAACATTGAAC
CAGCTGAAGTAACTCAAATAGTTTGTGAACCGTCGTTGCCCTCAGTTATAAATTCTTTTGAAGAAATAACATTTAGCAAG
CCGAAGAATAAGAAAAGAAAGCTTATAGTAGACAAACGTATTGAATACACTCGAAAGCAGCTGGTGAAGCATAGACAGAA
ATATATGGAAGATTACATTTCAAGGGAAGTGATAGTGCCAAAACCATCGGATTTGCCGAAACCCCCCAAGGAACTTCTGT
GTAAACTGCATAGCAATGTAAGTTTTACAGCTCTTCATAGCTCCGGCCCGAAGCTCAGTAATGAAGAAATGGAATTCGAG
GCTGAAAACACACTGAGAACCATATTTGGCCGCGAGTTTACCGAGAATCTTTCGAAGGAGATATTTGTACGACCACCTCA
GGCTACAAAATGTGGAAATAAAGAGGCACATATCTATCAGCCCGAACCACTTGAAGTGGACTGTGTGCAACCTCAACTCC
AGCAGCCTGATGTTAATCAAAATTATTATAACGAAATAAATGAGCACGGCATATACTGTGAGGATAATCATGCATATACC
TACAGCGTAATGATGAGTCTTTTAAGCATTTGGCGTAATAATCCCAAAATCACGGGAATCGATGCCATTTATTTTATGAA
AACGTTTGATGGTCGCATCAAGGTTTCGTTAGCCTTTCTCCATTTGTTGTATCTTGTTCGAGACCGTTTTATAGAGATAT
CAAAGCGAGCTAATTCGCTGGAAATGCACCAGATTACTCTTGGCAAAGAGTCCACTAAGCTAATTGACAATCTTATGCTG
AGTGAGAAT
>Dyak C(2)M 
ATGAACTTAAATTTATATGAGGACAACATCCTAAATTACTGCTGGAAAGCGGGAAGTCGCAAAACGCGGAAATCGGCGCT
TGCCCAACTCGATAGGAATGAGATCGCAGTTGTGGATTTGGTCGCCTGCTGCAAGAAAATCACTGAATTAATTGAGAAGA
ATACATTAAAAACACGATCAAATGTTTTGGTTACGAAAAACAAACAAAATGTTCTTTTTAAGGGCATTTCCCGCTTGTTT
TTCGGCGTTACGGATATTTTTAGATGCAAGGTGGATCTACTTTTGGGGGATACGAAACTATTACTTGATCAATGTACACG
TACCAACTTGGATTACGTTCACACCACCACCAAATCTTCAGTGGTTACCAAATCTGAGATTCAAATCCAACGCAAAAAAA
AGCAGGTAATCACCAAAAAATTTAAAGTAACAGAGTCGAAGCGTGCCAGACTGCAAGAATCGGAGCTGTTGGATGAGTAC
GCTCATGACTACTTCGAAAAGATGCTATCGGAATGCCAGATGTGGCTCTTGGATTGTAAACAACACGGGGAGGAGGAATC
CAACGAGTCTTTTGAACTACACCAAAGCTGCACGAAGTCGAAATCGTATCATTCCATTACAATCACCGAAAAAATTGAAT
TTCTCGAGGATCATAGCGTTATTATGCCATCAAATGGTTTTGGGGAAACCGAAGGGGCTGATCTAACCATTTTTCAAGAG
CTTTACCCCAAAGACGCCACAAGGAACTCCTTAAAGCGTCACTCAACAACTGAGGATCCAACTGACATTTTACCAGATAA
AATGCCTAAATTGGATGATGGGCAAATTTTCCAAGCTGACAATGCTATAATGACCCAAATTTTCCAGCATAACATTGAAC
CAGCTAAAGTAACTCAAATAGTTTGCGAACCGTTCTTGCCTGCAGTTTTGAGTTCTTTTGTAGAAATCAAATTTAGCAAG
CCAATGAATCGGAAAAGAAAGCTTATAGTAGACAAACGCATTGAATATACTCGGGAGCAGCTGGGGAAGCATAGAAAGAA
ATATATGGATGAGTTCATTTTAAAATCAGTGAAATTGCCAAAACCGTTGGATTTACCGAAACCCCCCAGTGAACTTTTCC
GTAAAGTGAATAATAATGTAACTTTTTCACCTCTTCGCAACTTCGGCCCTAAGCTCAGTATAAAAGAAATGGAATACGAG
GCTGAAAATACACTAAGAACCATATTTGGCGGCAAATTTACCGAGAACCTTTCCAAGGAGATATTTGTAGGACCTTTTCG
GGCTAAGAAATGCAAGGATAAAAAAGCATGTATATATAAGCCTGAACCGGATGAATTGGATTTTTTGCAACCTGAATTGC
ATCAGGCTGATGTCAATCCCATAATTCATAACAAAATGAATAAGCATATGCCGTGCTGTGGGAATAATCACGCTCATACC
TACAGCGTAATGATGAGTCTCTTAAACATTTGGCGTAATAATCCGAATATTACGGGAATCGATGCCTTTGATTTTATAAA
AACGTTTGCGAGTCGCATCCAGGCTTCGTTAGCATTTCTCCATTTGTTGTATCTCGTTCGAGACCATTTTATAAAGATAT
CAAAGCGAGCTAACTCGCTTGAAATGGACCAAATTACTCTTGGCAAAGAGTCCGCTAAGTTAATAGACAATCTTACGCTG
AGTGAGATT
>Line129_Chr3R C(3)G DGRP North Carolina Population
ATGACGGGCGCCAAGAAAAGATCGGGAGCACCGTTAGTGGATGCAGCTCACTCGAAAGCCCCAAAACCAGGTACAGTTGC
CCAAGAAAAAAACAGCCAAATTCCAACTGTTTGGAAAAAGGATCATGTAAAAACTCAACTTTTCGAAAGATCAAACGAAA
AGCCATCCAAAAAAAGAACTCCGCTAGTGGCTCCTAGAGTTCAGCAATCAAAAATTGAAGCGCAAACTTCTCAGGCTGTG
GAAAAAACACAGGAAGACCAAACTTTTGCAGCCACCATAGACAGTTCAACAAAAAGTCTAAAAAAGTCTCCCAAAAACGA
GGGAGAATTATGGGCAGATATTCAGAAGCTGTCGCCCCACACGGGAATAATAATTCATAGCTTCATAAAGCAGTACAACG
AATCGCTAAATAATCTCAAGAAGAAAGACTTGGTGGTCAGCAAGAAAATGAGAGCCATCGCCATGGACTCGCTGAAGAAA
AAATCGGAAAATATCAGCTTGAAGGAAAAGTTGACAAATATGGAACTGGAGCTGACCCAACTGAAAACTGATCTTATCGA
GCAGCAGGAGAAGAACGCAGAGAACATCCAGAAGTACACGGAAATCAACAAAAAGTACACCCACTGCGAGCAACATTACG
ACAAGGAGCTGGAAATCATTAAAGTATGTGTTGAGAAGAAAAATTCAGAGCTCCGAGATGCTCAATCCCGGATGGCCCTG
CAGGCGCAAGAGCTGAATAATATGCAGCAAACGAATCGCGAGTTAGCTGGAGCCTGCGAGAATTATAAAAAGGATTTGGA
AGAAGCAGAAGTGGCCAAATCTATGATTCTACATGAACTTACCGATCTCAAAGAGCTCCACGAAGACCTACAGCTTCAAT
TTGAAGATGTGTCTGCACAAAAGGAAAAGTTTGAGGCAAACATTTTACAATTAAGCAGCGACTTAAATGCAAAGATGCTT
GACTGCGCCCAGCTTGAAGATCGCATTGAGCAGCTGCCAATAGAGGCCAACAAAGCTTTGTCGAAACTGCAACGTGATTT
AGAAGCCAGTGAATTGCAGTTCGTGGATCAGCAACGATTGACTGATCAGGCAACGAGGGAACTCGAACTTGTTCGCAATG
AGATAAATACGTTTAAGACTCTTATTGAGGAAAAGGAAAGAAGACATGTTTCCCTAAGTGATGAACTAACTCAAATGACG
GAGAGATTGAGCGAGCTCGCTGATATCAACGAAAGTTATATCAATGAGTTGACTGAAACAAAATTGAAGCACTCCCAGGA
AATAAAAGATCAAGCAGATGCCTACGAGATTGTTGTTCAAGAGTTAAAAGAGAGCTTGAACAAGGCTTCAGTTGATTTTA
CTCAGCTAAAAAGCAACAGTGAGAAGCTACACAAAGAAACCCTTCTGCAGGTCTCCGAACTGCAGGAAAAACTTATAGAA
ATGGTGTCCCATCGCAGCAATCAGGAAGAGCTAATAAAGCGTCTTGGTAATGAAATTCAAGAAAAAACTCATAATTTTGA
AGAAGAACTCAAAAGGCAACAGGAGCAGCTTGCTAATCAAATGCAGATGAAGGCCACTGAAGTTGAGAGCGAAAATAAGC
GAAACGCTGTTGAAATACAAAAACTTAAATCTGAACTCGAAGAAAGGAATAAAGCTTTTAAGGCTCAACAGGATAAATTG
GAATATTTGATTAGTGATCATGATACGCTAAAGAGCGCTATTATCAATCTTCAGGCTGAAAAGAAGGAAATCGAGAGTGA
ATTATCCACGGCCAAAGTTAAATTTAGCGAGGAATTACAGTCTCAGAAAGATAACCTAATGAAAAAGGTATCCGAATTGG
AGCTTGAAATTAAAAGAAAAGAAACCGAATTGATTGAACTTGAGCGTGAAAAGAACAATGAAATGGCTGTGCTACAATTT
AAAATGAATCGAATTAACTGCCTGATCGACCAACCAGTGACCACAATTAAACAGCTAAAAGATTCCAAAGGGCCAACCAG
AACTGAGAGCATTCCTACTAAGGTGCAACCGGAAAATACAGACGAATTTTCAAGCACTGCCAGAAAGCGTAATCGTCGTC
AAAAAATTACCACATATTCCTCCGACTTTGATAGCGGCGATGATATACCAATCGTGGGCAACTCTTTAAGCGGCAAACGT
GCCAAATTATGTGCGCCCATCAAGCCACAAAATAATATTGATATGTTCGACATGTTGAAGAATTCTAAA
>Line138_Chr3R C(3)G DGRP North Carolina Population
ATGACGGGCGCCAAGAAAAGATCGGGAGCACCGTTAGTGGATGCAGCTCACTCGAAAGCCCCAAAACCAGGTACAGTTGC
CCAAGAAAAAAACAGCCAAATTCCAACTGTTTGGAAAAAGGATCATGTAAAAACTCAACTTTTCGAAAGATCAAACGAAA
AGCCATCCAAAAAAAGAACTCCGCTAGTGGCTCCTAGAGTTCAGCAATCAAAAATTGAAGCGCAAACTTCTCAGGCTGTG
GAAAAAACACAGGAAGACCAAACTTTTGCAGCCACCATAGACAGTTCAACAAAAAGTCTAAAAAAGTCTCCCAAAAACGA
GGGAGAATTATGGGCAGATATTCAGAAGCTGTCGCCCCACACGGGAATAATAATTCATAGCTTCATAAAGCAGTACAACG
AATCGCTAAATAATCTCAAGAAGAAAGACTTGGTGGTCAGCAAGAAAATGAGAGCCATCGCCATGGACTCGCTGAAGAAA
AAATCGGAAAATATCAGCTTGAAGGAAAAGTTGACAAATATGGAACTGGAGCTGACCCAACTGAAAACTGATCTTATCGA
GCAGCAGGAGAAGAACGCAGAGAACATCCAGAAGTACACGGAAATCAACAAAAAGTACACCCACTGCGAGCAACATTACG
ACAAGGAGCTGGAAATCATTAAAGTATGTGTTGAGAAGAAAAATTCAGAGCTCCGAGATGCTCAATCCCGGATGGCCCTG
CAGGCGCAAGAGCTGAATAATATGCAGCAAACGAATCGTGAGTTAGCTGGAGCCTGCGAGAATTATAAAAAGGATTTGGA
AGAAGCAGAAGTGGCCAAATCTATGATTCTACATGAACTTACCGATCTCAAAGAGCTCCACGAAGACCTACAGCTTCAAT
TTGAAGATGTGTCTGCACAAAAGGAAAAGTTTGAGGCAAACATTTTACAATTAAGCAGCGACTTAAATGCAAAGATGCTT
GACTGCGCCCAGCTTGAAGATCGCATTGAGCAGCTGCCAATAGAGGCCAACAAAGCTTTGTCGAAACTGCAACGTGATTT
AGAAGCCAGTGAATTGCAGTTCGTGGATCAGCAACGATTGACTGATCAGGCAACGAGGGAACTCGAACTTGTTCGCAATG
AGATAAATACGTTTAAGACTCTTATTGAGGAAAAGGAAAGAAGACATGTTTCCCTAAGTGATGAACTAACTCAAATGACG
GAGAGATTGAGCGAGCTCGCTGATATCAACGAAAGTTATATCAATGAGTTGACTGAAACAAAATTGAAGCACTCCCAGGA
AATAAAAGATCAAGCAGATGCCTACGAGATTGTTGTTCAAGAGTTAAAAGAGAGCTTGAACAAGGCTTCAGTTGATTTTA
CTCAGCTAAAAAGCAACAGTGAGAAGCTACACAAAGAAACCCTTCTGCAGGTCTCCGAACTGCAGGAAAAACTTATAGAA
ATGGTGTCCCATCGCAGCAATCAGGAAGAGCTAATAAAGCGTCTTGGTAATGAAATTCAAGAAAAAACTCATAATTTTGA
AGAAGAACTCAAAAGGCAACAGGAGCAGCTTGCTAATCAAATGCAGATGAAGGCCACTGAAGTTGAGAGCGAAAATAAGC
GAAACGCTGTTGAAATACAAAAACTTAAATCTGAACTCGAAGAAAGGAATAAAGCTTTTAAGGCTCAACAGGATAAATTG
GAATATTTGATTAGTGATCATGATACGCTAAAGAGCGCTATTATCAATCTTCAGGCTGAAAAGAAGGAAATCGAGAGTGA
ATTATCCACGGCCAAAGTTAAATTTAGCGAGGAATTACAGTCTCAGAAAGATAACCTAATGAAAAAGGTATCCGAATTGG
AGCTTGAAATTAAAAGAAAAGAAACCGAATTGATTGAACTTGAGCGTGAAAAGAACAATGAAATGGCTGTGCTACAATTT
AAAATGAATCGAATTAACTGCCTGATCGACCAACCAGTGACCACAATTAAACAGCTAAAAGATTCCAAAGGGCCAACCAG
AACTGAGAGCATTCCTACTAAGGTGCAACCGGAAAATACAGACGAATTTTCAAGCACTGCCAGAAAGCGTAATCGTCGTC
AAAAAATTACCACATATTCCTCCGACTTTGATAGCGGCGATGATATACCAATCGTGGGCAACTCTTTAAGCGGCAAACGT
GCCAAATTATGTGCGCCCATCAAGCCACAAAATAATATTGATATGTTCGACATGTTGAAGAATTCTAAA
>Line149_Chr3R C(3)G DGRP North Carolina Population
ATGACGGGCGCCAAGAAAAGATCGGGAGCACCGTTAGTGGATGCAGCTCACTCGAAAGCCCCAAAACCAGGTACAGTTGC
CCAAGAAAAAAACAGCCAAATTCCAACTGTTTGGAAAAAGGATCATGTAAAAACTCAACTTTTCGAAAGATCAAACGAAA
AGCCATCCAAAAAAAGAACTCCGCTAGTGGCTCCTAGAGTTCAGCAATCAAAAATTGAAGCGCAAACTTCTCAGGCTGTG
GAAAAAACACAGGAAGACCAAACTTTTGCAGCCACCATAGACAGTTCAACAAAAAGTCTAAAAAAGTCTCCCAAAAACGA
GGGAGAATTATGGGCAGATATTCAGAAGCTGTCGCCCCACACGGGAATAATAATTCATAGCTTCATAAAGCAGTACAACG
AATCGCTAAATAATCTCAAGAAGAAAGACTTGGTGGTCAGCAAGAAAATGAGAGCCATCGCCATGGACTCGCTGAAGAAA
AAATCGGAAAATATCAGCTTGAAGGAAAAGTTGACAAATATGGAACTGGAGCTGACCCAACTGAAAACTGATCTTATCGA
GCAGCAGGAGAAGAACGCAGAGAACATCCAGAAGTACACGGAAATCAACAAAAAGTACACCCACTGCGAGCAACATTACG
ACAAGGAGCTGGAAATCATTAAAGTATGTGTTGAGAAGAAAAATTCAGAGCTCCGAGATGCTCAATCCCGGATGGCCCTG
CAGGCGCAAGAGCTGAATAATATGCAGCAAACGAATCGTGAGTTAGCTGGAGCCTGCGAGAATTATAAAAAGGATTTGGA
AGAAGCAGAAGTGGCCAAATCTATGATTCTACATGAACTTACCGATCTCAAAGAGCTCCACGAAGACCTACAGCTTCAAT
TTGAAGATGTGTCTGCACAAAAGGAAAAGTTTGAGGCAAACATTTTACAATTAAGCAGCGACTTAAATGCAAAGATGCTT
GACTGCGCCCAGCTTGAAGATCGCATTGAGCAGCTGCCAATAGAGGCCAACAAAGCTTTGTCGAAACTGCAACGTGATTT
AGAAGCCAGTGAATTGCAGTTCGTGGATCAGCAACGATTGACTGATCAGGCAACGAGGGAACTCGAACTTGTTCGCAATG
AGATAAATACGTTTAAGACTCTTATTGAGGAAAAGGAAAGAAGACATGTTTCCCTAAGTGATGAACTAACTCAAATGACG
GAGAGATTGAGCGAGCTCGCTGATATCAACGAAAGTTATATCAATGAGTTGACTGAAACAAAATTGAAGCACTCCCAGGA
AATAAAAGATCAAGCAGATGCCTACGAGATTGTTGTTCAAGAGTTAAAAGAGAGCTTGAACAAGGCTTCAGTTGATTTTA
CTCAGCTAAAAAGCAACAGTGAGAAGCTACACAAAGAAACCCTTCTGCAGGTCTCCGAACTGCAGGAAAAACTTATAGAA
ATGGTGTCCCATCGCAGCAATCAGGAAGAGCTAATAAAGCGTCTTGGTAATGAAATTCAAGAAAAAACTCATAATTTTGA
AGAAGAACTCAAAAGGCAACAGGAGCAGCTTGCTAATCAAATGCAGATGAAGGCCACTGAAGTTGAGAGCGAAAATAAGC
GAAACGCTGTTGAAATACAAAAACTTAAATCTGAACTCGAAGAAAGGAATAAAGCTTTTAAGGCTCAACAGGATAAATTG
GAATATTTGATTAGTGATCATGATACGCTAAAGAGCGCTATTATCAATCTTCAGGCTGAAAAGAAGGAAATCGAGAGTGA
ATTATCCACGGCCAAAGTTAAATTTAGCGAGGAATTACAGTCTCAGAAAGATAACCTAATGAAAAAGGTATCCGAATTGG
AGCTTGAAATTAAAAGAAAAGAAACCGAATTGATTGAACTTGAGCGTGAAAAGAACAATGAAATGGCTGTGCTACAATTT
AAAATGAATCGAATTAACTGCCTGATCGACCAACCAGTGACCACAATTAAACAGCTAAAAGATTCCAAAGGGCCAACCAG
AACTGAGAGCATTCCTACTAAGGTGCAACCGGAAAATACAGACGAATTTTCAAGCACTGCCAGAAAGCGTAATCGTCGTC
AAAAAATTACCACATATTCCTCCGACTTTGATAGCGGCGATGATATACCAATCGTGGGCAACTCTTTAAGCGGCAAACGT
GCCAAATTATGTGCGCCCATCAAGCCACAAAATAATATTGATATGTTCGACATGTTGAAGAATTCTAAA
>Line153_Chr3R C(3)G DGRP North Carolina Population
ATGACGGGCGCCAAGAAAAGATCGGGAGCACCGTTAGTGGATGCAGCTCACTCGAAAGCCCCAAAACCAGGTACAGTTGC
CCAAGAAAAAAACAGCCAAATTCCAACTGTTTGGAAAAAGGATCATGTAAAAACTCAACTTTTCGAAAGATCAAACGAAA
AGCCATCCAAAAAAAGAACTCCGCTAGTGGCTCCTAGAGTTCAGCAATCAAAAATTGAAGCGCAAACTTCTCAGGCTGTG
GAAAAAACACAGGAAGACCAAACTTTTGCAGCCACCATAGACAGTTCAACAAAAAGTCTAAAAAAGTCTCCCAAAAACGA
GGGAGAATTATGGGCAGATATTCAGAAGCTGTCGCCCCACACGGGAATAATAATTCATAGCTTCATAAAGCAGTACAACG
AATCGCTAAATAATCTCAAGAAGAAAGACTTGGTGGTCAGCAAGAAAATGAGAGCCATCGCCATGGACTCGCTGAAGAAA
AAATCGGAAAATATCAGCTTGAAGGAAAAGTTGACAAATATGGAACTGGAGCTGACCCAACTGAAAACTGATCTTATCGA
GCAGCAGGAGAAGAACGCAGAGAACATCCAGAAGTACACGGAAATCAACAAAAAGTACACCCACTGCGAGCAACATTACG
ACAAGGAGCTGGAAATCATTAAAGTATGTGTTGAGAAGAAAAATTCAGAGCTCCGAGATGCTCAATCCCGGATGGCCCTG
CAGGCGCAAGAGCTGAATAATATGCAGCAAACGAATCGCGAGTTAGCTGGAGCCTGCGAGAATTATAAAAAGGATTTGGA
AGAAGCAGAAGTGGCCAAATCTATGATTCTACATGAACTTACCGATCTCAAAGAGCTCCACGAAGACCTACAGCTTCAAT
TTGAAGATGTGTCTGCACAAAAGGAAAAGTTTGAGGCAAACATTTTACAATTAAGCAGCGACTTAAATGCAAAGATGCTT
GACTGCGCCCAGCTTGAAGATCGCATTGAGCAGCTGCCAATAGAGGCCAACAAAGCTTTGTCGAAACTGCAACGTGATTT
AGAAGCCAGTGAATTGCAGTTCGTGGATCAGCAACGATTGACTGATCAGGCAACGAGGGAACTCGAACTTGTTCGCAATG
AGATAAATACGTTTAAGACTCTTATTGAGGAAAAGGAAAGAAGACATGTTTCCCTAAGTGATGAACTAACTCAAATGACG
GAGAGATTGAGCGAGCTCGCTGATATCAACGAAAGTTATATCAATGAGTTGACTGAAACAAAATTGAAGCACTCCCAGGA
AATAAAAGATCAAGCAGATGCCTACGAGATTGTTGTTCAAGAGTTAAAAGAGAGCTTGAACAAGGCTTCAGTTGATTTTA
CTCAGCTAAAAAGCAACAGTGAGAAGCTACACAAAGAAACCCTTCTGCAGGTCTCCGAACTGCAGGAAAAACTTATAGAA
ATGGTGTCCCATCGCAGCAATCAGGAAGAGCTAATAAAGCGTCTTGGTAATGAAATTCAAGAAAAAACTCATAATTTTGA
AGAAGAACTCAAAAGGCAACAGGAGCAGCTTGCTAATCAAATGCAGATGAAGGCCACTGAAGTTGAGAGCGAAAATAAGC
GAAACGCTGTTGAAATACAAAAACTTAAATCTGAACTCGAAGAAAGGAATAAAGCTTTTAAGGCTCAACAGGATAAATTG
GAATATTTGATTAGTGATCATGATACGCTAAAGAGCGCTATTATCAATCTTCAGGCTGAAAAGAAGGAAATCGAGAGTGA
ATTATCCACGGCCAAAGTTAAATTTAGCGAGGAATTACAGTCTCAGAAAGATAACCTAATGAAAAAGGTATCCGAATTGG
AGCTTGAAATTAAAAGAAAAGAAACCGAATTGATTGAACTTGAGCGTGAAAAGAACAATGAAATGGCTGTGCTACAATTT
AAAATGAATCGAATTAACTGCCTGATCGACCAACCAGTGACCACAATTAAACAGCTAAAAGATTCCAAAGGGCCAACCAG
AACTGAGAGCATTCCTACTAAGGTGCAACCGGAAAATACAGACGAATTTTCAAGCACTGCCAGAAAGCGTAATCGTCGTC
AAAAAATTACCACATATTCCTCCGACTTTGATAGCGGCGATGATATACCAATCGTGGGCAACTCTTTAAGCGGCAAACGT
GCCAAATTATGTGCGCCCATCAAGCCACAAAATAATATTGATATGTTCGACATGTTGAAGAATTCTAAA
>Line181_Chr3R C(3)G DGRP North Carolina Population
ATGACGGGCGCCAAGAAAAGATCGGGAGCACCGTTAGTGGATGCAGCTCACTCGAAAGCCCCAAAACCAGGTACAGTTGC
CCAAGAAAAAAACAGCCAAATTCCAACTGTTTGGAAAAAGGATCATGTAAAAACTCAACTTTTCGAAAGATCAAACGAAA
AGCCATCCAAAAAAAGAACTCCGCTAGTGGCTCCTAGAGTTCAGCAATCAAAAATTGAAGCGCAAACTTCTCAGGCTGTG
GAAAAAACACAGGAAGACCAAACTTTTGCAGCCACCATAGACAGTTCAACAAAAAGTCTAAAAAAGTCTCCCAAAAACGA
GGGAGAATTATGGGCAGATATTCAGAAGCTGTCGCCCCACACGGGAATAATAATTCATAGCTTCATAAAGCAGTACAACG
AATCGCTAAATAATCTCAAGAAGAAAGACTTGGTGGTCAGCAAGAAAATGAGAGCCATCGCCATGGACTCGCTGAAGAAA
AAATCGGAAAATATCAGCTTGAAGGAAAAGTTGACAAATATGGAACTGGAGCTGACCCAACTGAAAACTGATCTTATCGA
GCAGCAGGAGAAGAACGCAGAGAACATCCAGAAGTACACGGAAATCAACAAAAAGTACACCCACTGCGAGCAACATTACG
ACAAGGAGCTGGAAATCATTAAAGTATGTGTTGAGAAGAAAAATTCAGAGCTCCGAGATGCTCAATCCCGGATGGCCCTG
CAGGCGCAAGAGCTGAATAATATGCAGCAAACGAATCGTGAGTTAGCTGGAGCCTGCGAGAATTATAAAAAGGATTTGGA
AGAAGCAGAAGTGGCCAAATCTATGATTCTACATGAACTTACCGATCTCAAAGAGCTCCACGAAGACCTACAGCTTCAAT
TTGAAGATGTGTCTGCACAAAAGGAAAAGTTTGAGGCAAACATTTTACAATTAAGCAGCGACTTAAATGCAAAGATGCTT
GACTGCGCCCAGCTTGAAGATCGCATTGAGCAGCTGCCAATAGAGGCCAACAAAGCTTTGTCGAAACTGCAACGTGATTT
AGAAGCCAGTGAATTGCAGTTCGTGGATCAGCAACGATTGACTGATCAGGCAACGAGGGAACTCGAACTTGTTCGCAATG
AGATAAATACGTTTAAGACTCTTATTGAGGAAAAGGAAAGAAGACATGTTTCCCTAAGTGATGAACTAACTCAAATGACG
GAGAGATTGAGCGAGCTCGCTGATATCAACGAAAGTTATATCAATGAGTTGACTGAAACAAAATTGAAGCACTCCCAGGA
AATAAAAGATCAAGCAGATGCCTACGAGATTGTTGTTCAAGAGTTAAAAGAGAGCTTGAACAAGGCTTCAGTTGATTTTA
CTCAGCTAAAAAGCAACAGTGAGAAGCTACACAAAGAAACCCTTCTGCAGGTCTCCGAACTGCAGGAAAAACTTATAGAA
ATGGTGTCCCATCGCAGCAATCAGGAAGAGCTAATAAAGCGTCTTGGTAATGAAATTCAAGAAAAAACTCATAATTTTGA
AGAAGAACTCAAAAGGCAACAGGAGCAGCTTGCTAATCAAATGCAGATGAAGGCCACTGAAGTTGAGAGCGAAAATAAGC
GAAACGCTGTTGAAATACAAAAACTTAAATCTGAACTCGAAGAAAGGAATAAAGCTTTTAAGGCTCAACAGGATAAATTG
GAATATTTGATTAGTGATCATGATACGCTAAAGAGCGCTATTATCAATCTTCAGGCTGAAAAGAAGGAAATCGAGAGTGA
ATTATCCACGGCCAAAGTTAAATTTAGCGAGGAATTACAGTCTCAGAAAGATAACCTAATGAAAAAGGTATCCGAATTGG
AGCTTGAAATTAAAAGAAAAGAAACCGAATTGATTGAACTTGAGCGTGAAAAGAACAATGAAATGGCTGTGCTACAATTT
AAAATGAATCGAATTAACTGCCTGATCGACCAACCAGTGACCACAATTAAACAGCTAAAAGATTCCAAAGGGCCAACCAG
AACTGAGAGCATTCCTACTAAGGTGCAACCGGAAAATACAGACGAATTTTCAAGCACTGCCAGAAAGCGTAATCGTCGTC
AAAAAATTACCACATATTCCTCCGACTTTGATAGCGGCGATGATATACCAATCGTGGGCAACTCTTTAAGCGGCAAACGT
GCCAAATTATGTGCGCCCATCAAGCCACAAAATAATATTGATATGTTCGACATGTTGAAGAATTCTAAA
>Line217_Chr3R C(3)G DGRP North Carolina Population
ATGACGGGCGCCAAGAAAAGATCGGGAGCACCGTTAGTGGATGCAGCTCACTCGAAAGCCCCAAAACCAGGTACAGTTGC
CCAAGAAAAAAACAGCCAAATTCCAACTGTTTGGAAAAAGGATCATGTAAAAACTCAACTTTTCGAAAGATCAAACGAAA
AGCCATCCAAAAAAAGAACTCCGCTAGTGGCTCCTAGAGTTCAGCAATCAAAAATTGAAGCGCAAACTTCTCAGGCTGTG
GAAAAAACACAGGAAGACCAAACTTTTGCAGCCACCATAGACAGTTCAACAAAAAGTCTAAAAAAGTCTCCCAAAAACGA
GGGAGAATTATGGGCAGATATTCAGAAGCTGTCGCCCCACACGGGAATAATAATTCATAGCTTCATAAAGCAGTACAACG
AATCGCTAAATAATCTCAAGAAGAAAGACTTGGTGGTCAGCAAGAAAATGAGAGCCATCGCCATGGACTCGCTGAAGAAA
AAATCGGAAAATATCAGCTTGAAGGAAAAGTTGACAAATATGGAACTGGAGCTGACCCAACTGAAAACTGATCTTATCGA
GCAGCAGGAGAAGAACGCAGAGAACATCCAGAAGTACACGGAAATCAACAAAAAGTACACCCACTGCGAGCAACATTACG
ACAAGGAGCTGGAAATCATTAAAGTATGTGTTGAGAAGAAAAATTCAGAGCTCCGAGATGCTCAATCCCGGATGGCCCTG
CAGGCGCAAGAGCTGAATAATATGCAGCAAACGAATCGTGAGTTAGCTGGAGCCTGCGAGAATTATAAAAAGGATTTGGA
AGAAGCAGAAGTGGCCAAATCTATGATTCTACATGAACTTACCGATCTCAAAGAGCTCCACGAAGACCTACAGCTTCAAT
TTGAAGATGTGTCTGCACAAAAGGAAAAGTTTGAGGCAAACATTTTACAATTAAGCAGCGACTTAAATGCAAAGATGCTT
GACTGCGCCCAGCTTGAAGATCGCATTGAGCAGCTGCCAATAGAGGCCAACAAAGCTTTGTCGAAACTGCAACGTGATTT
AGAAGCCAGTGAATTGCAGTTCGTGGATCAGCAACGATTGACTGATCAGGCAACGAGGGAACTCGAACTTGTTCGCAATG
AGATAAATACGTTTAAGACTCTTATTGAGGAAAAGGAAAGAAGACATGTTTCCCTAAGTGATGAACTAACTCAAATGACG
GAGAGATTGAGCGAGCTCGCTGATATCAACGAAAGTTATATCAATGAGTTGACTGAAACAAAATTGAAGCACTCCCAGGA
AATAAAAGATCAAGCAGATGCCTACGAGATTGTTGTTCAAGAGTTAAAAGAGAGCTTGAACAAGGCTTCAGTTGATTTTA
CTCAGCTAAAAAGCAACAGTGAGAAGCTACACAAAGAAACCCTTCTGCAGGTCTCCGAACTGCAGGAAAAACTTATAGAA
ATGGTGTCCCATCGCAGCAATCAGGAAGAGCTAATAAAGCGTCTTGGTAATGAAATTCAAGAAAAAACTCATAATTTTGA
AGAAGAACTCAAAAGGCAACAGGAGCAGCTTGCTAATCAAATGCAGATGAAGGCCACTGAAGTTGAGAGCGAAAATAAGC
GAAACGCTGTTGAAATACAAAAACTTAAATCTGAACTCGAAGAAAGGAATAAAGCTTTTAAGGCTCAACAGGATAAATTG
GAATATTTGATTAGTGATCATGATACGCTAAAGAGCGCTATTATCAATCTTCAGGCTGAAAAGAAGGAAATCGAGAGTGA
ATTATCCACGGCCAAAGTTAAATTTAGCGAGGAATTACAGTCTCAGAAAGATAACCTAATGAAAAAGGTATCCGAATTGG
AGCTTGAAATTAAAAGAAAAGAAACCGAATTGATTGAACTTGAGCGTGAAAAGAACAATGAAATGGCTGTGCTACAATTT
AAAATGAATCGAATTAACTGCCTGATCGACCAACCAGTGACCACAATTAAACAGCTAAAAGATTCCAAAGGGCCAACCAG
AACTGAGAGCATTCCTACTAAGGTGCAACCGGAAAATACAGACGAATTTTCAAGCACTGCCAGAAAGCGTAATCGTCGTC
AAAAAATTACCACATATTCCTCCGACTTTGATAGCGGCGATGATATACCAATCGTGGGCAACTCTTTAAGCGGCAAACGT
GCCAAATTATGTGCGCCCATCAAGCCACAAAATAATATTGATATGTTCGACATGTTGAAGAATTCTAAA
>Line325_Chr3R C(3)G DGRP North Carolina Population
ATGACGGGCGCCAAGAAAAGATCGGGAGCACCGTTAGTGGATGCAGCTCACTCGAAAGCCCCAAAACCAGGTACAGTTGC
CCAAGAAAAAAACAGCCAAATTCCAACTGTTTGGAAAAAGGATCATGTAAAAACTCAACTTTTCGAAAGATCAAACGAAA
AGCCATCCAAAAAAAGAACTCCGCTAGTGGCTCCTAGAGTTCAGCAATCAAAAATTGAAGCGCAAACTTCTCAGGCTGTG
GAAAAAACACAGGAAGACCAAACTTTTGCAGCCACCATAGACAGTTCAACAAAAAGTCTAAAAAAGTCTCCCAAAAACGA
GGGAGAATTATGGGCAGATATTCAGAAGCTGTCGCCCCACACGGGAATAATAATTCATAGCTTCATAAAGCAGTACAACG
AATCGCTAAATAATCTCAAGAAGAAAGACTTGGTGGTCAGCAAGAAAATGAGAGCCATCGCCATGGACTCGCTGAAGAAA
AAATCGGAAAATATCAGCTTGAAGGAAAAGTTGACAAATATGGAACTGGAGCTGACCCAACTGAAAACTGATCTTATCGA
GCAGCAGGAGAAGAACGCAGAGAACATCCAGAAGTACACGGAAATCAACAAAAAGTACACCCACTGCGAGCAACATTACG
ACAAGGAGCTGGAAATCATTAAAGTATGTGTTGAGAAGAAAAATTCAGAGCTCCGAGATGCTCAATCCCGGATGGCCCTG
CAGGCGCAAGAGCTGAATAATATGCAGCAAACGAATCGTGAGTTAGCTGGAGCCTGCGAGAATTATAAAAAGGATTTGGA
AGAAGCAGAAGTGGCCAAATCTATGATTCTACATGAACTTACCGATCTCAAAGAGCTCCACGAAGACCTACAGCTTCAAT
TTGAAGATGTGTCTGCACAAAAGGAAAAGTTTGAGGCAAACATTTTACAATTAAGCAGCGACTTAAATGCAAAGATGCTT
GACTGCGCCCAGCTTGAAGATCGCATTGAGCAGCTGCCAATAGAGGCCAACAAAGCTTTGTCGAAACTGCAACGTGATTT
AGAAGCCAGTGAATTGCAGTTCGTGGATCAGCAACGATTGACTGATCAGGCAACGAGGGAACTCGAACTTGTTCGCAATG
AGATAAATACGTTTAAGACTCTTATTGAGGAAAAGGAAAGAAGACATGTTTCCCTAAGTGATGAACTAACTCAAATGACG
GAGAGATTGAGCGAGCTCGCTGATATCAACGAAAGTTATATCAATGAGTTGACTGAAACAAAATTGAAGCACTCCCAGGA
AATAAAAGATCAAGCAGATGCCTACGAGATTGTTGTTCAAGAGTTAAAAGAGAGCTTGAACAAGGCTTCAGTTGATTTTA
CTCAGCTAAAAAGCAACAGTGAGAAGCTACACAAAGAAACCCTTCTGCAGGTCTCCGAACTGCAGGAAAAACTTATAGAA
ATGGTGTCCCATCGCAGCAATCAGGAAGAGCTAATAAAGCGTCTTGGTAATGAAATTCAAGAAAAAACTCATAATTTTGA
AGAAGAACTCAAAAGGCAACAGGAGCAGCTTGCTAATCAAATGCAGATGAAGGCCACTGAAGTTGAGAGCGAAAATAAGC
GAAACGCTGTTGAAATACAAAAACTTAAATCTGAACTCGAAGAAAGGAATAAAGCTTTTAAGGCTCAACAGGATAAATTG
GAATATTTGATTAGTGATCATGATACGCTAAAGAGCGCTATTATCAATCTTCAGGCTGAAAAGAAGGAAATCGAGAGTGA
ATTATCCACGGCCAAAGTTAAATTTAGCGAGGAATTACAGTCTCAGAAAGATAACCTAATGAAAAAGGTATCCGAATTGG
AGCTTGAAATTAAAAGAAAAGAAACCGAATTGATTGAACTTGAGCGTGAAAAGAACAATGAAATGGCTGTGCTACAATTT
AAAATGAATCGAATTAACTGCCTGATCGACCAACCAGTGACCACAATTAAACAGCTAAAAGATTCCAAAGGGCCAACCAG
AACTGAGAGCATTCCTACTAAGGTGCAACCGGAAAATACAGACGAATTTTCAAGCACTGCCAGAAAGCGTAATCGTCGTC
AAAAAATTACCACATATTCCTCCGACTTTGATAGCGGCGATGATATACCAATCGTGGGCAACTCTTTAAGCGGCAAACGT
GCCAAATTATGTGCGCCCATCAAGCCACAAAATAATATTGATATGTTCGACATGTTGAAGAATTCTAAA
>Line365_Chr3R C(3)G DGRP North Carolina Population
ATGACGGGCGCCAAGAAAAGATCGGGAGCACCGTTAGTGGATGCAGCTCACTCGAAAGCCCCAAAACCAGGTACAGTTGC
CCAAGAAAAAAACAGCCAAATTCCAACTGTTTGGAAAAAGGATCATGTAAAAACTCAACTTTTCGAAAGATCAAACGAAA
AGCCATCCAAAAAAAGAACTCCGCTAGTGGCTCCTAGAGTTCAGCAATCAAAAATTGAAGCGCAAACTTCTCAGGCTGTG
GAAAAAACACAGGAAGACCAAACTTTTGCAGCCACCATAGACAGTTCAACAAAAAGTCTAAAAAAGTCTCCCAAAAACGA
GGGAGAATTATGGGCAGATATTCAGAAGCTGTCGCCCCACACGGGAATAATAATTCATAGCTTCATAAAGCAGTACAACG
AATCGCTAAATAATCTCAAGAAGAAAGACTTGGTGGTCAGCAAGAAAATGAGAGCCATCGCCATGGACTCGCTGAAGAAA
AAATCGGAAAATATCAGCTTGAAGGAAAAGTTGACAAATATGGAACTGGAGCTGACCCAACTGAAAACTGATCTTATCGA
GCAGCAGGAGAAGAACGCAGAGAACATCCAGAAGTACACGGAAATCAACAAAAAGTACACCCACTGCGAGCAACATTACG
ACAAGGAGCTGGAAATCATTAAAGTATGTGTTGAGAAGAAAAATTCAGAGCTCCGAGATGCTCAATCCCGGATGGCCCTG
CAGGCGCAAGAGCTGAATAATATGCAGCAAACGAATCGCGAGTTAGCTGGAGCCTGCGAGAATTATAAAAAGGATTTGGA
AGAAGCAGAAGTGGCCAAATCTATGATTCTACATGAACTTACCGATCTCAAAGAGCTCCACGAAGACCTACAGCTTCAAT
TTGAAGATGTGTCTGCACAAAAGGAAAAGTTTGAGGCAAACATTTTACAATTAAGCAGCGACTTAAATGCAAAGATGCTT
GACTGCGCCCAGCTTGAAGATCGCATTGAGCAGCTGCCAATAGAGGCCAACAAAGCTTTGTCGAAACTGCAACGTGATTT
AGAAGCCAGTGAATTGCAGTTCGTGGATCAGCAACGATTGACTGATCAGGCAACGAGGGAACTCGAACTTGTTCGCAATG
AGATAAATACGTTTAAGACTCTTATTGAGGAAAAGGAAAGAAGACATGTTTCCCTAAGTGATGAACTAACTCAAATGACG
GAGAGATTGAGCGAGCTCGCTGATATCAACGAAAGTTATATCAATGAGTTGACTGAAACAAAATTGAAGCACTCCCAGGA
AATAAAAGATCAAGCAGATGCCTACGAGATTGTTGTTCAAGAGTTAAAAGAGAGCTTGAACAAGGCTTCAGTTGATTTTA
CTCAGCTAAAAAGCAACAGTGAGAAGCTACACAAAGAAACCCTTCTGCAGGTCTCCGAACTGCAGGAAAAACTTATAGAA
ATGGTGTCCCATCGCAGCAATCAGGAAGAGCTAATAAAGCGTCTTGGTAATGAAATTCAAGAAAAAACTCATAATTTTGA
AGAAGAACTCAAAAGGCAACAGGAGCAGCTTGCTAATCAAATGCAGATGAAGGCCACTGAAGTTGAGAGCGAAAATAAGC
GAAACGCTGTTGAAATACAAAAACTTAAATCTGAACTCGAAGAAAGGAATAAAGCTTTTAAGGCTCAACAGGATAAATTG
GAATATTTGATTAGTGATCATGATACGCTAAAGAGCGCTATTATCAATCTTCAGGCTGAAAAGAAGGAAATCGAGAGTGA
ATTATCCACGGCCAAAGTTAAATTTAGCGAGGAATTACAGTCTCAGAAAGATAACCTAATGAAAAAGGTATCCGAATTGG
AGCTTGAAATTAAAAGAAAAGAAACCGAATTGATTGAACTTGAGCGTGAAAAGAACAATGAAATGGCTGTGCTACAATTT
AAAATGAATCGAATTAACTGCCTGATCGACCAACCAGTGACCACAATTAAACAGCTAAAAGATTCCAAAGGGCCAACCAG
AACTGAGAGCATTCCTACTAAGGTGCAACCGGAAAATACAGACGAATTTTCAAGCACTGCCAGAAAGCGTAATCGTCGTC
AAAAAATTACCACATATTCCTCCGACTTTGATAGCGGCGATGATATACCAATCGTGGGCAACTCTTTAAGCGGCAAACGT
GCCAAATTATGTGCGCCCATCAAGCCACAAAATAATATTGATATGTTCGACATGTTGAAGAATTCTAAA
>Line374_Chr3R C(3)G DGRP North Carolina Population
ATGACGGGCGCCAAGAAAAGATCGGGAGCACCGTTAGTGGATGCAGCTCACTCGAAAGCCCCAAAACCAGGTACAGTTGC
CCAAGAAAAAAACAGCCAAATTCCAACTGTTTGGAAAAAGGATCATGTAAAAACTCAACTTTTCGAAAGATCAAACGAAA
AGCCATCCAAAAAAAGAACTCCGCTAGTGGCTCCTAGAGTTCAGCAATCAAAAATTGAAGCGCAAACTTCTCAGGCTGTG
GAAAAAACACAGGAAGACCAAACTTTTGCAGCCACCATAGACAGTTCAACAAAAAGTCTAAAAAAGTCTCCCAAAAACGA
GGGAGAATTATGGGCAGATATTCAGAAGCTGTCGCCCCACACGGGAATAATAATTCATAGCTTCATAAAGCAGTACAACG
AATCGCTAAATAATCTCAAGAAGAAAGACTTGGTGGTCAGCAAGAAAATGAGAGCCATCGCCATGGACTCGCTGAAGAAA
AAATCGGAAAATATCAGCTTGAAGGAAAAGTTGACAAATATGGAACTGGAGCTGACCCAACTGAAAACTGATCTTATCGA
GCAGCAGGAGAAGAACGCAGAGAACATCCAGAAGTACACGGAAATCAACAAAAAGTACACCCACTGCGAGCAACATTACG
ACAAGGAGCTGGAAATCATTAAAGTATGTGTTGAGAAGAAAAATTCAGAGCTCCGAGATGCTCAATCCCGGATGGCCCTG
CAGGCGCAAGAGCTGAATAATATGCAGCAAACGAATCGTGAGTTAGCTGGAGCCTGCGAGAATTATAAAAAGGATTTGGA
AGAAGCAGAAGTGGCCAAATCTATGATTCTACATGAACTTACCGATCTCAAAGAGCTCCACGAAGACCTACAGCTTCAAT
TTGAAGATGTGTCTGCACAAAAGGAAAAGTTTGAGGCAAACATTTTACAATTAAGCAGCGACTTAAATGCAAAGATGCTT
GACTGCGCCCAGCTTGAAGATCGCATTGAGCAGCTGCCAATAGAGGCCAACAAAGCTTTGTCGAAACTGCAACGTGATTT
AGAAGCCAGTGAATTGCAGTTCGTGGATCAGCAACGATTGACTGATCAGGCAACGAGGGAACTCGAACTTGTTCGCAATG
AGATAAATACGTTTAAGACTCTTATTGAGGAAAAGGAAAGAAGACATGTTTCCCTAAGTGATGAACTAACTCAAATGACG
GAGAGATTGAGCGAGCTCGCTGATATCAACGAAAGTTATATCAATGAGTTGACTGAAACAAAATTGAAGCACTCCCAGGA
AATAAAAGATCAAGCAGATGCCTACGAGATTGTTGTTCAAGAGTTAAAAGAGAGCTTGAACAAGGCTTCAGTTGATTTTA
CTCAGCTAAAAAGCAACAGTGAGAAGCTACACAAAGAAACCCTTCTGCAGGTCTCCGAACTGCAGGAAAAACTTATAGAA
ATGGTGTCCCATCGCAGCAATCAGGAAGAGCTAATAAAGCGTCTTGGTAATGAAATTCAAGAAAAAACTCATAATTTTGA
AGAAGAACTCAAAAGGCAACAGGAGCAGCTTGCTAATCAAATGCAGATGAAGGCCACTGAAGTTGAGAGCGAAAATAAGC
GAAACGCTGTTGAAATACAAAAACTTAAATCTGAACTCGAAGAAAGGAATAAAGCTTTTAAGGCTCAACAGGATAAATTG
GAATATTTGATTAGTGATCATGATACGCTAAAGAGCGCTATTATCAATCTTCAGGCTGAAAAGAAGGAAATCGAGAGTGA
ATTATCCACGGCCAAAGTTAAATTTAGCGAGGAATTACAGTCTCAGAAAGATAACCTAATGAAAAAGGTATCCGAATTGG
AGCTTGAAATTAAAAGAAAGGAAACCGAATTGATTGAACTTGAGCGCGAAAAGAACAATGAAATGGCTGTGCTACAATTT
AAAATGAATCGAATTAATTGCCTGATCGACCAACCAGTGACCACAATTAAACAGCTAAAAGATTCCAAAGGGCCAACCAG
AACTGAGAGCATTCCTACTAAGGTGCAACCGGAAAATACAGACGAATTTTCAAGCACTGCCAGAAAGCGTAATCGTCGTC
AAAAAATTACCACATATTCCTCCGACTTTGATAGCGGCGATGATATACCAATCGTGGGCAACTCTTTAAGCGGCAAACGT
GCCAAATTATGTGCGCCCATCAAGCCACAAAATAATATTGATATGTTCGACATGTTGAAGAATTCTAAA
>Line379_Chr3R C(3)G DGRP North Carolina Population
ATGACGGGCGCCAAGAAAAGATCGGGAGCACCGTTAGTGGATGCAGCTCACTCGAAAGCCCCAAAACCAGGTACAGTTGC
CCAAGAAAAAAACAGCCAAATTCCAACTGTTTGGAAAAAGGATCATGTAAAAACTCAACTTTTCGAAAGATCAAACGAAA
AGCCATCCAAAAAAAGAACTCCGCTAGTGGCTCCTAGAGTTCAGCAATCAAAAATTGAAGCGCAAACTTCTCAGGCTGTG
GAAAAAACACAGGAAGACCAAACTTTTGCAGCCACCATAGACAGTTCAACAAAAAGTCTAAAAAAGTCTCCCAAAAACGA
GGGAGAATTATGGGCAGATATTCAGAAGCTGTCGCCCCACACGGGAATAATAATTCATAGCTTCATAAAGCAGTACAACG
AATCGCTAAATAATCTCAAGAAGAAAGACTTGGTGGTCAGCAAGAAAATGAGAGCCATCGCCATGGACTCGCTGAAGAAA
AAATCGGAAAATATCAGCTTGAAGGAAAAGTTGACAAATATGGAACTGGAGCTGACCCAACTGAAAACTGATCTTATCGA
GCAGCAGGAGAAGAACGCAGAGAACATCCAGAAGTACACGGAAATCAACAAAAAGTACACCCACTGCGAGCAACATTACG
ACAAGGAGCTGGAAATCATTAAAGTATGTGTTGAGAAGAAAAATTCAGAGCTCCGAGATGCTCAATCCCGGATGGCCCTG
CAGGCGCAAGAGCTGAATAATATGCAGCAAACGAATCGTGAGTTAGCTGGAGCCTGCGAGAATTATAAAAAGGATTTGGA
AGAAGCAGAAGTGGCCAAATCTATGATTCTACATGAACTTACCGATCTCAAAGAGCTCCACGAAGACCTACAGCTTCAAT
TTGAAGATGTGTCTGCACAAAAGGAAAAGTTTGAGGCAAACATTTTACAATTAAGCAGCGACTTAAATGCAAAGATGCTT
GACTGCGCCCAGCTAGAAGATCGCATTGAGCAGCTGCCAATAGAGGCCAACAAAGCTTTGTCGAAACTGCAACGTGATTT
AGAAGCCAGTGAATTGCAGTTCGTGGATCAGCAACGATTGACTGATCAGGCAACGAGGGAACTCGAACTTGTTCGCAATG
AGATAAATACGTTTAAGACTCTTATTGAGGAAAAGGAAAGAAGACATGTTTCCCTAAGTGATGAACTAACTCAAATGACG
GAGAGATTGAGCGAGCTCGCTGATATCAACGAAAGTTATATCAATGAGTTGACTGAAACAAAATTGAAGCACTCCCAGGA
AATAAAAGATCAAGCAGATGCCTACGAGATTGTTGTTCAAGAGTTAAAAGAGAGCTTGAACAAGGCTTCAGTTGATTTTA
CTCAGCTAAAAAGCAACAGTGAGAAGCTACACAAAGAAACCCTTCTGCAGGTCTCCGAACTGCAGGAAAAACTTATAGAA
ATGGTGTCCCATCGCAGCAATCAGGAAGAGCTAATAAAGCGTCTTGGTAATGAAATTCAAGAAAAAACTCATAATTTTGA
AGAAGAACTCAAAAGGCAACAGGAGCAGCTTGCTAATCAAATGCAGATGAAGGCCACTGAAGTTGAGAGCGAAAATAAGC
GAAACGCTGTTGAAATACAAAAACTTAAATCTGAACTCGAAGAAAGGAATAAAGCTTTTAAGGCTCAACAGGATAAATTG
GAATATTTGATTAGTGATCATGATACGCTAAAGAGCGCTATTATCAATCTTCAGGCTGAAAAGAAGGAAATCGAGAGTGA
ATTATCCACGGCCAAAGTTAAATTTAGCGAGGAATTACAGTCTCAGAAAGATAACCTAATGAAAAAGGTATCCGAATTGG
AGCTTGAAATTAAAAGAAAAGAAACCGAATTGATTGAACTTGAGCGCGAAAAGAACAATGAAATGGCTGTGCTACAATTT
AAAATGAATCGAATTAATTGCCTGATCGACCAACCAGTGACCACAATTAAACAGCTAAAAGATTCCAAAGGGCCAACCAG
AACTGAGAGCATTCCTACTAAGGTGCAACCGGAAAATACAGACGAATTTTCAAGCACTGCCAGAAAGCGTAATCGTCGTC
AAAAAATTACCACATATTCCTCCGACTTTGATAGCGGCGATGATATACCAATCGTGGGCAACTCTTTAAGCGGCAAACGT
GCCAAATTATGTGCGCCCATCAAGCCACAAAATAATATTGATATGTTCGACATGTTGAAGAATTCTAAA
>Line383_Chr3R C(3)G DGRP North Carolina Population
ATGACGGGCGCCAAGAAAAGATCGGGAGCACCGTTAGTGGATGCAGCTCACTCGAAAGCCCCAAAACCAGGTACAGTTGC
CCAAGAAAAAAACAGCCAAATTCCAACTGTTTGGAAAAAGGATCATGTAAAAACTCAACTTTTCGAAAGATCAAACGAAA
AGCCATCCAAAAAAAGAACTCCGCTAGTGGCTCCTAGAGTTCAGCAATCAAAAATTGAAGCGCAAACTTCTCAGGCTGTG
GAAAAAACACAGGAAGACCAAACTTTTGCAGCCACCATAGACAGTTCAACAAAAAGTCTAAAAAAGTCTCCCAAAAACGA
GGGAGAATTATGGGCAGATATTCAGAAGCTGTCGCCCCACACGGGAATAATAATTCATAGCTTCATAAAGCAGTACAACG
AATCGCTAAATAATCTCAAGAAGAAAGACTTGGTGGTCAGCAAGAAAATGAGAGCCATCGCCATGGACTCGCTGAAGAAA
AAATCGGAAAATATCAGCTTGAAGGAAAAGTTGACAAATATGGAACTGGAGCTGACCCAACTGAAAACTGATCTTATCGA
GCAGCAGGAGAAGAACGCAGAGAACATCCAGAAGTACACGGAAATCAACAAAAAGTACACCCACTGCGAGCAACATTACG
ACAAGGAGCTGGAAATCATTAAAGTATGTGTTGAGAAGAAAAATTCAGAGCTCCGAGATGCTCAATCCCGGATGGCCCTG
CAGGCGCAAGAGCTGAATAATATGCAGCAAACGAATCGCGAGTTAGCTGGAGCCTGCGAGAATTATAAAAAGGATTTGGA
AGAAGCAGAAGTGGCCAAATCTATGATTCTACATGAACTTACCGATCTCAAAGAGCTCCACGAAGACCTACAGCTTCAAT
TTGAAGATGTGTCTGCACAAAAGGAAAAGTTTGAGGCAAACATTTTACAATTAAGCAGCGACTTAAATGCAAAGATGCTT
GACTGCGCCCAGCTTGAAGATCGCATTGAGCAGCTGCCAATAGAGGCCAACAAAGCTTTGTCGAAACTGCAACGTGATTT
AGAAGCCAGTGAATTGCAGTTCGTGGATCAGCAACGATTGACTGATCAGGCAACGAGGGAACTCGAACTTGTTCGCAATG
AGATAAATACGTTTAAGACTCTTATTGAGGAAAAGGAAAGAAGACATGTTTCCCTAAGTGATGAACTAACTCAAATGACG
GAGAGATTGAGCGAGCTCGCTGATATCAACGAAAGTTATATCAATGAGTTGACTGAAACAAAATTGAAGCACTCCCAGGA
AATAAAAGATCAAGCAGATGCCTACGAGATTGTTGTTCAAGAGTTAAAAGAGAGCTTGAACAAGGCTTCAGTTGATTTTA
CTCAGCTAAAAAGCAACAGTGAGAAGCTACACAAAGAAACCCTTCTGCAGGTCTCCGAACTGCAGGAAAAACTTATAGAA
ATGGTGTCCCATCGCAGCAATCAGGAAGAGCTAATAAAGCGTCTTGGTAATGAAATTCAAGAAAAAACTCATAATTTTGA
AGAAGAACTCAAAAGGCAACAGGAGCAGCTTGCTAATCAAATGCAGATGAAGGCCACTGAAGTTGAGAGCGAAAATAAGC
GAAACGCTGTTGAAATACAAAAACTTAAATCTGAACTCGAAGAAAGGAATAAAGCTTTTAAGGCTCAACAGGATAAATTG
GAATATTTGATTAGTGATCATGATACGCTAAAGAGCGCTATTATCAATCTTCAGGCTGAAAAGAAGGAAATCGAGAGTGA
ATTATCCACGGCCAAAGTTAAATTTAGCGAGGAATTACAGTCTCAGAAAGATAACCTAATGAAAAAGGTATCCGAATTGG
AGCTTGAAATTAAAAGAAAAGAAACCGAATTGATTGAACTTGAGCGTGAAAAGAACAATGAAATGGCTGTGCTACAATTT
AAAATGAATCGAATTAACTGCCTGATCGACCAACCAGTGACCACAATTAAACAGCTAAAAGATTCCAAAGGGCCAACCAG
AACTGAGAGCATTCCTACTAAGGTGCAACCGGAAAATACAGACGAATTTTCAAGCACTGCCAGAAAGCGTAATCGTCGTC
AAAAAATTACCACATATTCCTCCGACTTTGATAGCGGCGATGATATACCAATCGTGGGCAACTCTTTAAGCGGCAAACGT
GCCAAATTATGTGCGCCCATCAAGCCACAAAATAATATTGATATGTTCGACATGTTGAAGAATTCTAAA
>Line398_Chr3R C(3)G DGRP North Carolina Population
ATGACGGGCGCCAAGAAAAGATCGGGAGCACCGTTAGTGGATGCAGCTCACTCGAAAGCCCCAAAACCAGGTACAGTTGC
CCAAGAAAAAAACAGCCAAATTCCAACTGTTTGGAAAAAGGATCATGTAAAAACTCAACTTTTCGAAAGATCAAACGAAA
AGCCATCCAAAAAAAGAACTCCGCTAGTGGCTCCTAGAGTTCAGCAATCAAAAATTGAAGCGCAAACTTCTCAGGCTGTG
GAAAAAACACAGGAAGACCAAACTTTTGCAGCCACCATAGACAGTTCAACAAAAAGTCTAAAAAAGTCTCCCAAAAACGA
GGGAGAATTATGGGCAGATATTCAGAAGCTGTCGCCCCACACGGGAATAATAATTCATAGCTTCATAAAGCAGTACAACG
AATCGCTAAATAATCTCAAGAAGAAAGACTTGGTGGTCAGCAAGAAAATGAGAGCCATCGCCATGGACTCGCTGAAGAAA
AAATCGGAAAATATCAGCTTGAAGGAAAAGTTGACAAATATGGAACTGGAGCTGACCCAACTGAAAACTGATCTTATCGA
GCAGCAGGAGAAGAACGCAGAGAACATCCAGAAGTACACGGAAATCAACAAAAAGTACACCCACTGCGAGCAACATTACG
ACAAGGAGCTGGAAATCATTAAAGTATGTGTTGAGAAGAAAAATTCAGAGCTCCGAGATGCTCAATCCCGGATGGCCCTG
CAGGCGCAAGAGCTGAATAATATGCAGCAAACGAATCGCGAGTTAGCTGGAGCCTGCGAGAATTATAAAAAGGATTTGGA
AGAAGCAGAAGTGGCCAAATCTATGATTCTACATGAACTTACCGATCTCAAAGAGCTCCACGAAGACCTACAGCTTCAAT
TTGAAGATGTGTCTGCACAAAAGGAAAAGTTTGAGGCAAACATTTTACAATTAAGCAGCGACTTAAATGCAAAGATGCTT
GACTGCGCCCAGCTTGAAGATCGCATTGAGCAGCTGCCAATAGAGGCCAACAAAGCTTTGTCGAAACTGCAACGTGATTT
AGAAGCCAGTGAATTGCAGTTCGTGGATCAGCAACGATTGACTGATCAGGCAACGAGGGAACTCGAACTTGTTCGCAATG
AGATAAATACGTTTAAGACTCTTATTGAGGAAAAGGAAAGAAGACATGTTTCCCTAAGTGATGAACTAACTCAAATGACG
GAGAGATTGAGCGAGCTCGCTGATATCAACGAAAGTTATATCAATGAGTTGACTGAAACAAAATTGAAGCACTCCCAGGA
AATAAAAGATCAAGCAGATGCCTACGAGATTGTTGTTCAAGAGTTAAAAGAGAGCTTGAACAAGGCTTCAGTTGATTTTA
CTCAGCTAAAAAGCAACAGTGAGAAGCTACACAAAGAAACCCTTCTGCAGGTCTCCGAACTGCAGGAAAAACTTATAGAA
ATGGTGTCCCATCGCAGCAATCAGGAAGAGCTAATAAAGCGTCTTGGTAATGAAATTCAAGAAAAAACTCATAATTTTGA
AGAAGAACTCAAAAGGCAACAGGAGCAGCTTGCTAATCAAATGCAGATGAAGGCCACTGAAGTTGAGAGCGAAAATAAGC
GAAACGCTGTTGAAATACAAAAACTTAAATCTGAACTCGAAGAAAGGAATAAAGCTTTTAAGGCTCAACAGGATAAATTG
GAATATTTGATTAGTGATCATGATACGCTAAAGAGCGCTATTATCAATCTTCAGGCTGAAAAGAAGGAAATCGAGAGTGA
ATTATCCACGGCCAAAGTTAAATTTAGCGAGGAATTACAGTCTCAGAAAGATAACCTAATGAAAAAGGTATCCGAATTGG
AGCTTGAAATTAAAAGAAAAGAAACCGAATTGATTGAACTTGAGCGTGAAAAGAACAATGAAATGGCTGTGCTACAATTT
AAAATGAATCGAATTAACTGCCTGATCGACCAACCAGTGACCACAATTAAACAGCTAAAAGATTCCAAAGGGCCAACCAG
AACTGAGAGCATTCCTACTAAGGTGCAACCGGAAAATACAGACGAATTTTCAAGCACTGCCAGAAAGCGTAATCGTCGTC
AAAAAATTACCACATATTCCTCCGACTTTGATAGCGGCGATGATATACCAATCGTGGGCAACTCTTTAAGCGGCAAACGT
GCCAAATTATGTGCGCCCATCAAGCCACAAAATAATATTGATATGTTCGACATGTTGAAGAATTCTAAA
>Line406_Chr3R C(3)G DGRP North Carolina Population
ATGACGGGCGCCAAGAAAAGATCGGGAGCACCGTTAGTGGATGCAGCTCACTCGAAAGCCCCAAAACCAGGTACAGTTGC
CCAAGAAAAAAACAGCCAAATTCCAACTGTTTGGAAAAAGGATCATGTAAAAACTCAACTTTTCGAAAGATCAAACGAAA
AGCCATCCAAAAAAAGAACTCCGCTAGTGGCTCCTAGAGTTCAGCAATCAAAAATTGAAGCGCAAACTTCTCAGGCTGTG
GAAAAAACACAGGAAGACCAAACTTTTGCAGCCACCATAGACAGTTCAACAAAAAGTCTAAAAAAGTCTCCCAAAAACGA
GGGAGAATTATGGGCAGATATTCAGAAGCTGTCGCCCCACACGGGAATAATAATTCATAGCTTCATAAAGCAGTACAACG
AATCGCTAAATAATCTCAAGAAGAAAGACTTGGTGGTCAGCAAGAAAATGAGAGCCATCGCCATGGACTCGCTGAAGAAA
AAATCGGAAAATATCAGCTTGAAGGAAAAGTTGACAAATATGGAACTGGAGCTGACCCAACTGAAAACTGATCTTATCGA
GCAGCAGGAGAAGAACGCAGAGAACATCCAGAAGTACACGGAAATCAACAAAAAGTACACCCACTGCGAGCAACATTACG
ACAAGGAGCTGGAAATCATTAAAGTATGTGTTGAGAAGAAAAATTCAGAGCTCCGAGATGCTCAATCCCGGATGGCCCTG
CAGGCGCAAGAGCTGAATAATATGCAGCAAACGAATCGTGAGTTAGCTGGAGCCTGCGAGAATTATAAAAAGGATTTGGA
AGAAGCAGAAGTGGCCAAATCTATGATTCTACATGAACTTACCGATCTCAAAGAGCTCCACGAAGACCTACAGCTTCAAT
TTGAAGATGTGTCTGCACAAAAGGAAAAGTTTGAGGCAAACATTTTACAATTAAGCAGCGACTTAAATGCAAAGATGCTT
GACTGCGCCCAGCTTGAAGATCGCATTGAGCAGCTGCCAATAGAGGCCAACAAAGCTTTGTCGAAACTGCAACGTGATTT
AGAAGCCAGTGAATTGCAGTTCGTGGATCAGCAACGATTGACTGATCAGGCAACGAGGGAACTCGAACTTGTTCGCAATG
AGATAAATACGTTTAAGACTCTTATTGAGGAAAAGGAAAGAAGACATGTTTCCCTAAGTGATGAACTAACTCAAATGACG
GAGAGATTGAGCGAGCTCGCTGATATCAACGAAAGTTATATCAATGAGTTGACTGAAACAAAATTGAAGCACTCCCAGGA
AATAAAAGATCAAGCAGATGCCTACGAGATTGTTGTTCAAGAGTTAAAAGAGAGCTTGAACAAGGCTTCAGTTGATTTTA
CTCAGCTAAAAAGCAACAGTGAGAAGCTACACAAAGAAACCCTTCTGCAGGTCTCCGAACTGCAGGAAAAACTTATAGAA
ATGGTGTCCCATCGCAGCAATCAGGAAGAGCTAATAAAGCGTCTTGGTAATGAAATTCAAGAAAAAACTCATAATTTTGA
AGAAGAACTCAAAAGGCAACAGGAGCAGCTTGCTAATCAAATGCAGATGAAGGCCACTGAAGTTGAGAGCGAAAATAAGC
GAAACGCTGTTGAAATACAAAAACTTAAATCTGAACTCGAAGAAAGGAATAAAGCTTTTAAGGCTCAACAGGATAAATTG
GAATATTTGATTAGTGATCATGATACGCTAAAGAGCGCTATTATCAATCTTCAGGCTGAAAAGAAGGAAATCGAGAGTGA
ATTATCCACGGCCAAAGTTAAATTTAGCGAGGAATTACAGTCTCAGAAAGATAACCTAATGAAAAAGGTATCCGAATTGG
AGCTTGAAATTAAAAGAAAAGAAACCGAATTGATTGAACTTGAGCGTGAAAAGAACAATGAAATGGCTGTGCTACAATTT
AAAATGAATCGAATTAACTGCCTGATCGACCAACCAGTGACCACAATTAAACAGCTAAAAGATTCCAAAGGGCCAACCAG
AACTGAGAGCATTCCTACTAAGGTGCAACCGGAAAATACAGACGAATTTTCAAGCACTGCCAGAAAGCGTAATCGTCGTC
AAAAAATTACCACATATTCCTCCGACTTTGATAGCGGCGATGATATACCAATCGTGGGCAACTCTTTAAGCGGCAAACGT
GCCAAATTATGTGCGCCCATCAAGCCACAAAATAATATTGATATGTTCGACATGTTGAAGAATTCTAAA
>Line409_Chr3R C(3)G DGRP North Carolina Population
ATGACGGGCGCCAAGAAAAGATCGGGAGCACCGTTAGTGGATGCAGCTCACTCGAAAGCCCCAAAACCAGGTACAGTTGC
CCAAGAAAAAAACAGCCAAATTCCAACTGTTTGGAAAAAGGATCATGTAAAAACTCAACTTTTCGAAAGATCAAACGAAA
AGCCATCCAAAAAAAGAACTCCGCTAGTGGCTCCTAGAGTTCAGCAATCAAAAATTGAAGCGCAAACTTCTCAGGCTGTG
GAAAAAACACAGGAAGACCAAACTTTTGCAGCCACCATAGACAGTTCAACAAAAAGTCTAAAAAAGTCTCCCAAAAACGA
GGGAGAATTATGGGCAGATATTCAGAAGCTGTCGCCCCACACGGGAATAATAATTCATAGCTTCATAAAGCAGTACAACG
AATCGCTAAATAATCTCAAGAAGAAAGACTTGGTGGTCAGCAAGAAAATGAGAGCCATCGCCATGGACTCGCTGAAGAAA
AAATCGGAAAATATCAGCTTGAAGGAAAAGTTGACAAATATGGAACTGGAGCTGACCCAACTGAAAACTGATCTTATCGA
GCAGCAGGAGAAGAACGCAGAGAACATCCAGAAGTACACGGAAATCAACAAAAAGTACACCCACTGCGAGCAACATTACG
ACAAGGAGCTGGAAATCATTAAAGTATGTGTTGAGAAGAAAAATTCAGAGCTCCGAGATGCTCAATCCCGGATGGCCCTG
CAGGCGCAAGAGCTGAATAATATGCAGCAAACGAATCGTGAGTTAGCTGGAGCCTGCGAGAATTATAAAAAGGATTTGGA
AGAAGCAGAAGTGGCCAAATCTATGATTCTACATGAACTTACCGATCTCAAAGAGCTCCACGAAGACCTACAGCTTCAAT
TTGAAGATGTGTCTGCACAAAAGGAAAAGTTTGAGGCAAACATTTTACAATTAAGCAGCGACTTAAATGCAAAGATGCTT
GACTGCGCCCAGCTTGAAGATCGCATTGAGCAGCTGCCAATAGAGGCCAACAAAGCTTTGTCGAAACTGCAACGTGATTT
AGAAGCCAGTGAATTGCAGTTCGTGGATCAGCAACGATTGACTGATCAGGCAACGAGGGAACTCGAACTTGTTCGCAATG
AGATAAATACGTTTAAGACTCTTATTGAGGAAAAGGAAAGAAGACATGTTTCCCTAAGTGATGAACTAACTCAAATGACG
GAGAGATTGAGCGAGCTCGCTGATATCAACGAAAGTTATATCAATGAGTTGACTGAAACAAAATTGAAGCACTCCCAGGA
AATAAAAGATCAAGCAGATGCCTACGAGATTGTTGTTCAAGAGTTAAAAGAGAGCTTGAACAAGGCTTCAGTTGATTTTA
CTCAGCTAAAAAGCAACAGTGAGAAGCTACACAAAGAAACCCTTCTGCAGGTCTCCGAACTGCAGGAAAAACTTATAGAA
ATGGTGTCCCATCGCAGCAATCAGGAAGAGCTAATAAAGCGTCTTGGTAATGAAATTCAAGAAAAAACTCATAATTTTGA
AGAAGAACTCAAAAGGCAACAGGAGCAGCTTGCTAATCAAATGCAGATGAAGGCCACTGAAGTTGAGAGCGAAAATAAGC
GAAACGCTGTTGAAATACAAAAACTTAAATCTGAACTCGAAGAAAGGAATAAAGCTTTTAAGGCTCAACAGGATAAATTG
GAATATTTGATTAGTGATCATGATACGCTAAAGAGCGCTATTATCAATCTTCAGGCTGAAAAGAAGGAAATCGAGAGTGA
ATTATCCACGGCCAAAGTTAAATTTAGCGAGGAATTACAGTCTCAGAAAGATAACCTAATGAAAAAGGTATCCGAATTGG
AGCTTGAAATTAAAAGAAAAGAAACCGAATTGATTGAACTTGAGCGTGAAAAGAACAATGAAATGGCTGTGCTACAATTT
AAAATGAATCGAATTAACTGCCTGATCGACCAACCAGTGACCACAATTAAACAGCTAAAAGATTCCAAAGGGCCAACCAG
AACTGAGAGCATTCCTACTAAGGTGCAACCGGAAAATACAGACGAATTTTCAAGCACTGCCAGAAAGCGTAATCGTCGTC
AAAAAATTACCACATATTCCTCCGACTTTGATAGCGGCGATGATATACCAATCGTGGGCAACTCTTTAAGCGGCAAACGT
GCCAAATTATGTGCGCCCATCAAGCCACAAAATAATATTGATATGTTCGACATGTTGAAGAATTCTAAA
>Line439_Chr3R C(3)G DGRP North Carolina Population
ATGACGGGCGCCAAGAAAAGATCGGGAGCACCGTTAGTGGATGCAGCTCACTCGAAAGCCCCAAAACCAGGTACAGTTGC
CCAAGAAAAAAACAGCCAAATTCCAACTGTTTGGAAAAAGGATCATGTAAAAACTCAACTTTTCGAAAGATCAAACGAAA
AGCCATCCAAAAAAAGAACTCCGCTAGTGGCTCCTAGAGTTCAGCAATCAAAAATTGAAGCGCAAACTTCTCAGGCTGTG
GAAAAAACACAGGAAGACCAAACTTTTGCAGCCACCATAGACAGTTCAACAAAAAGTCTAAAAAAGTCTCCCAAAAACGA
GGGAGAATTATGGGCAGATATTCAGAAGCTGTCGCCCCACACGGGAATAATAATTCATAGCTTCATAAAGCAGTACAACG
AATCGCTAAATAATCTCAAGAAGAAAGACTTGGTGGTCAGCAAGAAAATGAGAGCCATCGCCATGGACTCGCTGAAGAAA
AAATCGGAAAATATCAGCTTGAAGGAAAAGTTGACAAATATGGAACTGGAGCTGACCCAACTGAAAACTGATCTTATCGA
GCAGCAGGAGAAGAACGCAGAGAACATCCAGAAGTACACGGAAATCAACAAAAAGTACACCCACTGCGAGCAACATTACG
ACAAGGAGCTGGAAATCATTAAAGTATGTGTTGAGAAGAAAAATTCAGAGCTCCGAGATGCTCAATCCCGGATGGCCCTG
CAGGCGCAAGAGCTGAATAATATGCAGCAAACGAATCGCGAGTTAGCTGGAGCCTGCGAGAATTATAAAAAGGATTTGGA
AGAAGCAGAAGTGGCCAAATCTATGATTCTACATGAACTTACCGATCTCAAAGAGCTCCACGAAGACCTACAGCTTCAAT
TTGAAGATGTGTCTGCACAAAAGGAAAAGTTTGAGGCAAACATTTTACAATTAAGCAGCGACTTAAATGCAAAGATGCTT
GACTGCGCCCAGCTTGAAGATCGCATTGAGCAGCTGCCAATAGAGGCCAACAAAGCTTTGTCGAAACTGCAACGTGATTT
AGAAGCCAGTGAATTGCAGTTCGTGGATCAGCAACGATTGACTGATCAGGCAACGAGGGAACTCGAACTTGTTCGCAATG
AGATAAATACGTTTAAGACTCTTATTGAGGAAAAGGAAAGAAGACATGTTTCCCTAAGTGATGAACTAACTCAAATGACG
GAGAGATTGAGCGAGCTCGCTGATATCAACGAAAGTTATATCAATGAGTTGACTGAAACAAAATTGAAGCACTCCCAGGA
AATAAAAGATCAAGCAGATGCCTACGAGATTGTTGTTCAAGAGTTAAAAGAGAGCTTGAACAAGGCTTCAGTTGATTTTA
CTCAGCTAAAAAGCAACAGTGAGAAGCTACACAAAGAAACCCTTCTGCAGGTCTCCGAACTGCAGGAAAAACTTATAGAA
ATGGTGTCCCATCGCAGCAATCAGGAAGAGCTAATAAAGCGTCTTGGTAATGAAATTCAAGAAAAAACTCATAATTTTGA
AGAAGAACTCAAAAGGCAACAGGAGCAGCTTGCTAATCAAATGCAGATGAAGGCCACTGAAGTTGAGAGCGAAAATAAGC
GAAACGCTGTTGAAATACAAAAACTTAAATCTGAACTCGAAGAAAGGAATAAAGCTTTTAAGGCTCAACAGGATAAATTG
GAATATTTGATTAGTGATCATGATACGCTAAAGAGCGCTATTATCAATCTTCAGGCTGAAAAGAAGGAAATCGAGAGTGA
ATTATCCACGGCCAAAGTTAAATTTAGCGAGGAATTACAGTCTCAGAAAGATAACCTAATGAAAAAGGTATCCGAATTGG
AGCTTGAAATTAAAAGAAAAGAAACCGAATTGATTGAACTTGAGCGTGAAAAGAACAATGAAATGGCTGTGCTACAATTT
AAAATGAATCGAATTAACTGCCTGATCGACCAACCAGTGACCACAATTAAACAGCTAAAAGATTCCAAAGGGCCAACCAG
AACTGAGAGCATTCCTACTAAGGTGCAACCGGAAAATACAGACGAATTTTCAAGCACTGCCAGAAAGCGTAATCGTCGTC
AAAAAATTACCACATATTCCTCCGACTTTGATAGCGGCGATGATATACCAATCGTGGGCAACTCTTTAAGCGGCAAACGT
GCCAAATTATGTGCGCCCATCAAGCCACAAAATAATATTGATATGTTCGACATGTTGAAGAATTCTAAA
>Line461_Chr3R C(3)G DGRP North Carolina Population
ATGACGGGCGCCAAGAAAAGATCGGGAGCACCGTTAGTGGATGCAGCTCACTCGAAAGCCCCAAAACCAGGTACAGTTGC
CCAAGAAAAAAACAGCCAAATTCCAACTGTTTGGAAAAAGGATCATGTAAAAACTCAACTTTTCGAAAGATCAAACGAAA
AGCCATCCAAAAAAAGAACTCCGCTAGTGGCTCCTAGAGTTCAGCAATCAAAAATTGAAGCGCAAACTTCTCAGGCTGTG
GAAAAAACACAGGAAGACCAAACTTTTGCAGCCACCATAGACAGTTCAACAAAAAGTCTAAAAAAGTCTCCCAAAAACGA
GGGAGAATTATGGGCAGATATTCAGAAGCTGTCGCCCCACACGGGAATAATAATTCATAGCTTCATAAAGCAGTACAACG
AATCGCTAAATAATCTCAAGAAGAAAGACTTGGTGGTCAGCAAGAAAATGAGAGCCATCGCCATGGACTCGCTGAAGAAA
AAATCGGAAAATATCAGCTTGAAGGAAAAGTTGACAAATATGGAACTGGAGCTGACCCAACTGAAAACTGATCTTATCGA
GCAGCAGGAGAAGAACGCAGAGAACATCCAGAAGTACACGGAAATCAACAAAAAGTACACCCACTGCGAGCAACATTACG
ACAAGGAGCTGGAAATCATTAAAGTATGTGTTGAGAAGAAAAATTCAGAGCTCCGAGATGCTCAATCCCGGATGGCCCTG
CAGGCGCAAGAGCTGAATAATATGCAGCAAACGAATCGCGAGTTAGCTGGAGCCTGCGAGAATTATAAAAAGGATTTGGA
AGAAGCAGAAGTGGCCAAATCTATGATTCTACATGAACTTACCGATCTCAAAGAGCTCCACGAAGACCTACAGCTTCAAT
TTGAAGATGTGTCTGCACAAAAGGAAAAGTTTGAGGCAAACATTTTACAATTAAGCAGCGACTTAAATGCAAAGATGCTT
GACTGCGCCCAGCTTGAAGATCGCATTGAGCAGCTGCCAATAGAGGCCAACAAAGCTTTGTCGAAACTGCAACGTGATTT
AGAAGCCAGTGAATTGCAGTTCGTGGATCAGCAACGATTGACTGATCAGGCAACGAGGGAACTCGAACTTGTTCGCAATG
AGATAAATACGTTTAAGACTCTTATTGAGGAAAAGGAAAGAAGACATGTTTCCCTAAGTGATGAACTAACTCAAATGACG
GAGAGATTGAGCGAGCTCGCTGATATCAACGAAAGTTATATCAATGAGTTGACTGAAACAAAATTGAAGCACTCCCAGGA
AATAAAAGATCAAGCAGATGCCTACGAGATTGTTGTTCAAGAGTTAAAAGAGAGCTTGAACAAGGCTTCAGTTGATTTTA
CTCAGCTAAAAAGCAACAGTGAGAAGCTACACAAAGAAACCCTTCTGCAGGTCTCCGAACTGCAGGAAAAACTTATAGAA
ATGGTGTCCCATCGCAGCAATCAGGAAGAGCTAATAAAGCGTCTTGGTAATGAAATTCAAGAAAAAACTCATAATTTTGA
AGAAGAACTCAAAAGGCAACAGGAGCAGCTTGCTAATCAAATGCAGATGAAGGCCACTGAAGTTGAGAGCGAAAATAAGC
GAAACGCTGTTGAAATACAAAAACTTAAATCTGAACTCGAAGAAAGGAATAAAGCTTTTAAGGCTCAACAGGATAAATTG
GAATATTTGATTAGTGATCATGATACGCTAAAGAGCGCTATTATCAATCTTCAGGCTGAAAAGAAGGAAATCGAGAGTGA
ATTATCCACGGCCAAAGTTAAATTTAGCGAGGAATTACAGTCTCAGAAAGATAACCTAATGAAAAAGGTATCCGAATTGG
AGCTTGAAATTAAAAGAAAAGAAACCGAATTGATTGAACTTGAGCGTGAAAAGAACAATGAAATGGCTGTGCTACAATTT
AAAATGAATCGAATTAACTGCCTGATCGACCAACCAGTGACCACAATTAAACAGCTAAAAGATTCCAAAGGGCCAACCAG
AACTGAGAGCATTCCTACTAAGGTGCAACCGGAAAATACAGACGAATTTTCAAGCACTGCCAGAAAGCGTAATCGTCGTC
AAAAAATTACCACATATTCCTCCGACTTTGATAGCGGCGATGATATACCAATCGTGGGCAACTCTTTAAGCGGCAAACGT
GCCAAATTATGTGCGCCCATCAAGCCACAAAATAATATTGATATGTTCGACATGTTGAAGAATTCTAAA
>Line517_Chr3R C(3)G DGRP North Carolina Population
ATGACGGGCGCCAAGAAAAGATCGGGAGCACCGTTAGTGGATGCAGCTCACTCGAAAGCCCCAAAACCAGGTACAGTTGC
CCAAGAAAAAAACAGCCAAATTCCAACTGTTTGGAAAAAGGATCATGTAAAAACTCAACTTTTCGAAAGATCAAACGAAA
AGCCATCCAAAAAAAGAACTCCGCTAGTGGCTCCTAGAGTTCAGCAATCAAAAATTGAAGCGCAAACTTCTCAGGCTGTG
GAAAAAACACAGGAAGACCAAACTTTTGCAGCCACCATAGACAGTTCAACAAAAAGTCTAAAAAAGTCTCCCAAAAACGA
GGGAGAATTATGGGCAGATATTCAGAAGCTGTCGCCCCACACGGGAATAATAATTCATAGCTTCATAAAGCAGTACAACG
AATCGCTAAATAATCTCAAGAAGAAAGACTTGGTGGTCAGCAAGAAAATGAGAGCCATCGCCATGGACTCGCTGAAGAAA
AAATCGGAAAATATCAGCTTGAAGGAAAAGTTGACAAATATGGAACTGGAGCTGACCCAACTGAAAACTGATCTTATCGA
GCAGCAGGAGAAGAACGCAGAGAACATCCAGAAGTACACGGAAATCAACAAAAAGTACACCCACTGCGAGCAACATTACG
ACAAGGAGCTGGAAATCATTAAAGTATGTGTTGAGAAGAAAAATTCAGAGCTCCGAGATGCTCAATCCCGGATGGCCCTG
CAGGCGCAAGAGCTGAATAATATGCAGCAAACGAATCGCGAGTTAGCTGGAGCCTGCGAGAATTATAAAAAGGATTTGGA
AGAAGCAGAAGTGGCCAAATCTATGATTCTACATGAACTTACCGATCTCAAAGAGCTGCACGAAGACCTACAGCTTCAAT
TTGAAGATGTGTCTGCACAAAAAGAAAAGTTTGAGGCAAACATTTTACAATTAAGCAGCGACTTAAATGCAAAGATGCTT
GACTGCGCCCAGCTTGAAGATCGCATTGAGCAGCTGCCAATAGAGGCCAACAAAGCTTTGTCGAAACTGCAACGTGATTT
AGAAGCCAGTGAATTGCAGTTCGTGGATCAGCAACGATTGACTGATCAGGCAACAAGGGAACTCGAACTTGTTCGCAATG
AGATAAATACGTTTAAGACTCTTATTGAGGAAAAGGAAAGAAGACATGTTTCCCTAAGTGATGAACTAACTCAAATGACG
GAGAGATTGAGCGAGCTCGCTGATATCAACGAAAGTTATATCAATGAGTTGACTGAAACAAAATTGAAGCACTCCCAGGA
AATAAAAGATCAAGCAGATGCCTACGAGATTGTTGTTCAAGAGTTAAAAGAGAGCTTGAACAAGGCTTCAGTTGATTTTA
CTCAGCTAAAAAGCAACAGTGAGAAGCTACACAAAGAAACCCTTCTGCAGGTCTCCGAACTGCAGGAAAAACTTATAGAA
ATGGTGTCCCATCGCAGCAATCAGGAAGAGCTAATAAAGCGTCTTGGTAATGAAATTCAAGAAAAAACTCATAATTTTGA
AGAAGAACTCAAAAGGCAACAGGAGCAGCTTGCTAATCAAATGCAGATGAAGGCCACTGAAGTTGAGAGCGAAAATAAGC
GAAACGCTGTTGAAATACAAAAACTTAAATCTGAACTCGAAGAAAGGAATAAAGCTTTTAAGGCTCAACAGGATAAATTG
GAATATTTGATTAGTGATCATGATACGCTAAAGAGCGCTATTATCAATCTTCAGGCTGAAAAGAAGGAAATCGAGAGTGA
ATTATCCACGGCCAAAGTTAAATTTAGCGAGGAATTACAGTCTCAGAAAGATAACCTAATGAAAAAGGTATCCGAATTGG
AGCTTGAAATTAAAAGAAAGGAAACCGAATTGATTGAACTTGAGCGCGAAAAGAACAATGAAATGGCTGTGCTACAATTT
AAAATGAATCGAATTAATTGCCTGATCGACCAACCAGTGACCACAATTAAACAGCTAAAAGATTCCAAAGGGCCAACCAG
AACTGAGAGCATTCCTACTAAGGTGCAACCGGAAAATACAGACGAATTTTCAAGCACTGCCAGAAAGCGTAATCGTCGTC
AAAAAATTACCACATATTCCTCCGACTTTGATAGCGGCGATGATATACCAATCGTGGGCAACTCTTTAAGCGGCAAACGT
GCCAAATTATGTGCGCCCATCAAGCCACAAAATAATATTGATATGTTCGACATGTTGAAGAATTCTAAA
>Line531_Chr3R C(3)G DGRP North Carolina Population
ATGACGGGCGCCAAGAAAAGATCGGGAGCACCGTTAGTGGATGCAGCTCACTCGAAAGCCCCAAAACCAGGTACAGTTGC
CCAAGAAAAAAACAGCCAAATTCCAACTGTTTGGAAAAAGGATCATGTAAAAACTCAACTTTTCGAAAGATCAAACGAAA
AGCCATCCAAAAAAAGAACTCCGCTAGTGGCTCCTAGAGTTCAGCAATCAAAAATTGAAGCGCAAACTTCTCAGGCTGTG
GAAAAAACACAGGAAGACCAAACTTTTGCAGCCACCATAGACAGTTCAACAAAAAGTCTAAAAAAGTCTCCCAAAAACGA
GGGAGAATTATGGGCAGATATTCAGAAGCTGTCGCCCCACACGGGAATAATAATTCATAGCTTCATAAAGCAGTACAACG
AATCGCTAAATAATCTCAAGAAGAAAGACTTGGTGGTCAGCAAGAAAATGAGAGCCATCGCCATGGACTCGCTGAAGAAA
AAATCGGAAAATATCAGCTTGAAGGAAAAGTTGACAAATATGGAACTGGAGCTGACCCAACTGAAAACTGATCTTATCGA
GCAGCAGGAGAAGAACGCAGAGAACATCCAGAAGTACACGGAAATCAACAAAAAGTACACCCACTGCGAGCAACATTACG
ACAAGGAGCTGGAAATCATTAAAGTATGTGTTGAGAAGAAAAATTCAGAGCTCCGAGATGCTCAATCCCGGATGGCCCTG
CAGGCGCAAGAGCTGAATAATATGCAGCAAACGAATCGTGAGTTAGCTGGAGCCTGCGAGAATTATAAAAAGGATTTGGA
AGAAGCAGAAGTGGCCAAATCTATGATTCTACATGAACTTACCGATCTCAAAGAGCTCCACGAAGACCTACAGCTTCAAT
TTGAAGATGTGTCTGCACAAAAGGAAAAGTTTGAGGCAAACATTTTACAATTAAGCAGCGACTTAAATGCAAAGATGCTT
GACTGCGCCCAGCTTGAAGATCGCATTGAGCAGCTGCCAATAGAGGCCAACAAAGCTTTGTCGAAACTGCAACGTGATTT
AGAAGCCAGTGAATTGCAGTTCGTGGATCAGCAACGATTGACTGATCAGGCAACGAGGGAACTCGAACTTGTTCGCAATG
AGATAAATACGTTTAAGACTCTTATTGAGGAAAAGGAAAGAAGACATGTTTCCCTAAGTGATGAACTAACTCAAATGACG
GAGAGATTGAGCGAGCTCGCTGATATCAACGAAAGTTATATCAATGAGTTGACTGAAACAAAATTGAAGCACTCCCAGGA
AATAAAAGATCAAGCAGATGCCTACGAGATTGTTGTTCAAGAGTTAAAAGAGAGCTTGAACAAGGCTTCAGTTGATTTTA
CTCAGCTAAAAAGCAACAGTGAGAAGCTACACAAAGAAACCCTTCTGCAGGTCTCCGAACTGCAGGAAAAACTTATAGAA
ATGGTGTCCCATCGCAGCAATCAGGAAGAGCTAATAAAGCGTCTTGGTAATGAAATTCAAGAAAAAACTCATAATTTTGA
AGAAGAACTCAAAAGGCAACAGGAGCAGCTTGCTAATCAAATGCAGATGAAGGCCACTGAAGTTGAGAGCGAAAATAAGC
GAAACGCTGTTGAAATACAAAAACTTAAATCTGAACTCGAAGAAAGGAATAAAGCTTTTAAGGCTCAACAGGATAAATTG
GAATATTTGATTAGTGATCATGATACGCTAAAGAGCGCTATTATCAATCTTCAGGCTGAAAAGAAGGAAATCGAGAGTGA
ATTATCCACGGCCAAAGTTAAATTTAGTGAGGAATTACAGTCTCAGAAAGATAACCTAATGAAAAAGGTATCCGAATTGG
AGCTTGAAATTAAAAGAAAAGAAACCGAATTGATTGAACTTGAGCGTGAAAAGAACAATGAAATGGCTGTGCTACAATTT
AAAATGAATCGAATTAACTGCCTGATCGACCAACCAGTGACCACAATTAAACAGCTAAAAGATTCCAAAGGGCCAACCAG
AACTGAGAGCATTCCTACTAAGGTGCAACCGGAAAATACAGACGAATTTTCAAGCACTGCCAGAAAGCGTAATCGTCGTC
AAAAAATTACCACATATTCCTCCGACTTTGATAGCGGCGATGATATACCAATCGTGGGCAACTCTTTAAGCGGCAAACGT
GCCAAATTATGTGCGCCCATCAAGCCACAAAATAATATTGATATGTTCGACATGTTGAAGAATTCTAAA
>Line595_Chr3R C(3)G DGRP North Carolina Population
ATGACGGGCGCCAAGAAAAGATCGGGAGCACCGTTAGTGGATGCAGCTCACTCGAAAGCCCCAAAACCAGGTACAGTTGC
CCAAGAAAAAAACAGCCAAATTCCAACTGTTTGGAAAAAGGATCATGTAAAAACTCAACTTTTCGAAAGATCAAACGAAA
AGCCATCCAAAAAAAGAACTCCGCTAGTGGCTCCTAGAGTTCAGCAATCAAAAATTGAAGCGCAAACTTCTCAGGCTGTG
GAAAAAACACAGGAAGACCAAACTTTTGCAGCCACCATAGACAGTTCAACAAAAAGTCTAAAAAAGTCTCCCAAAAACGA
GGGAGAATTATGGGCAGATATTCAGAAGCTGTCGCCCCACACGGGAATAATAATTCATAGCTTCATAAAGCAGTACAACG
AATCGCTAAATAATCTCAAGAAGAAAGACTTGGTGGTCAGCAAGAAAATGAGAGCCATCGCCATGGACTCGCTGAAGAAA
AAATCGGAAAATATCAGCTTGAAGGAAAAGTTGACAAATATGGAACTGGAGCTGACCCAACTGAAAACTGATCTTATCGA
GCAGCAGGAGAAGAACGCAGAGAACATCCAGAAGTACACGGAAATCAACAAAAAGTACACCCACTGCGAGCAACATTACG
ACAAGGAGCTGGAAATCATTAAAGTATGTGTTGAGAAGAAAAATTCAGAGCTCCGAGATGCTCAATCCCGGATGGCCCTG
CAGGCGCAAGAGCTGAATAATATGCAGCAAACGAATCGCGAGTTAGCTGGAGCCTGCGAGAATTATAAAAAGGATTTGGA
AGAAGCAGAAGTGGCCAAATCTATGATTCTACATGAACTTACCGATCTCAAAGAGCTCCACGAAGACCTACAGCTTCAAT
TTGAAGATGTGTCTGCACAAAAGGAAAAGTTTGAGGCAAACATTTTACAATTAAGCAGCGACTTAAATGCAAAGATGCTT
GACTGCGCCCAGCTTGAAGATCGCATTGAGCAGCTGCCAATAGAGGCCAACAAAGCTTTGTCGAAACTGCAACGTGATTT
AGAAGCCAGTGAATTGCAGTTCGTGGATCAGCAACGATTGACTGATCAGGCAACGAGGGAACTCGAACTTGTTCGCAATG
AGATAAATACGTTTAAGACTCTTATTGAGGAAAAGGAAAGAAGACATGTTTCCCTAAGTGATGAACTAACTCAAATGACG
GAGAGATTGAGCGAGCTCGCTGATATCAACGAAAGTTATATCAATGAGTTGACTGAAACAAAATTGAAGCACTCCCAGGA
AATAAAAGATCAAGCAGATGCCTACGAGATTGTTGTTCAAGAGTTAAAAGAGAGCTTGAACAAGGCTTCAGTTGATTTTA
CTCAGCTAAAAAGCAACAGTGAGAAGCTACACAAAGAAACCCTTCTGCAGGTCTCCGAACTGCAGGAAAAACTTATAGAA
ATGGTGTCCCATCGCAGCAATCAGGAAGAGCTAATAAAGCGTCTTGGTAATGAAATTCAAGAAAAAACTCATAATTTTGA
AGAAGAACTCAAAAGGCAACAGGAGCAGCTTGCTAATCAAATGCAGATGAAGGCCACTGAAGTTGAGAGCGAAAATAAGC
GAAACGCTGTTGAAATACAAAAACTTAAATCTGAACTCGAAGAAAGGAATAAAGCTTTTAAGGCTCAACAGGATAAATTG
GAATATTTGATTAGTGATCATGATACGCTAAAGAGCGCTATTATCAATCTTCAGGCTGAAAAGAAGGAAATCGAGAGTGA
ATTATCCACGGCCAAAGTTAAATTTAGCGAGGAATTACAGTCTCAGAAAGATAACCTAATGAAAAAGGTATCCGAATTGG
AGCTTGAAATTAAAAGAAAAGAAACCGAATTGATTGAACTTGAGCGTGAAAAGAACAATGAAATGGCTGTGCTACAATTT
AAAATGAATCGAATTAACTGCCTGATCGACCAACCAGTGACCACAATTAAACAGCTAAAAGATTCCAAAGGGCCAACCAG
AACTGAGAGCATTCCTACTAAGGTGCAACCGGAAAATACAGACGAATTTTCAAGCACTGCCAGAAAGCGTAATCGTCGTC
AAAAAATTACCACATATTCCTCCGACTTTGATAGCGGCGATGATATACCAATCGTGGGCAACTCTTTAAGCGGCAAACGT
GCCAAATTATGTGCGCCCATCAAGCCACAAAATAATATTGATATGTTCGACATGTTGAAGAATTCTAAA
>Line820_Chr3R C(3)G DGRP North Carolina Population
ATGACGGGCGCCAAGAAAAGATCGGGAGCACCGTTAGTGGATGCAGCTCACTCGAAAGCCCCAAAACCAGGTACAGTTGC
CCAAGAAAAAAACAGCCAAATTCCAACTGTTTGGAAAAAGGATCATGTAAAAACTCAACTTTTCGAAAGATCAAACGAAA
AGCCATCCAAAAAAAGAACTCCGCTAGTGGCTCCTAGAGTTCAGCAATCAAAAATTGAAGCGCAAACTTCTCAGGCTGTG
GAAAAAACACAGGAAGACCAAACTTTTGCAGCCACCATAGACAGTTCAACAAAAAGTCTAAAAAAGTCTCCCAAAAACGA
GGGAGAATTATGGGCAGATATTCAGAAGCTGTCGCCCCACACGGGAATAATAATTCATAGCTTCATAAAGCAGTACAACG
AATCGCTAAATAATCTCAAGAAGAAAGACTTGGTGGTCAGCAAGAAAATGAGAGCCATCGCCATGGACTCGCTGAAGAAA
AAATCGGAAAATATCAGCTTGAAGGAAAAGTTGACAAATATGGAACTGGAGCTGACCCAACTGAAAACTGATCTTATCGA
GCAGCAGGAGAAGAACGCAGAGAACATCCAGAAGTACACGGAAATCAACAAAAAGTACACCCACTGCGAGCAACATTACG
ACAAGGAGCTGGAAATCATTAAAGTATGTGTTGAGAAGAAAAATTCAGAGCTCCGAGATGCTCAATCCCGGATGGCCCTG
CAGGCGCAAGAGCTGAATAATATGCAGCAAACGAATCGTGAGTTAGCTGGAGCCTGCGAGAATTATAAAAAGGATTTGGA
AGAAGCAGAAGTGGCCAAATCTATGATTCTACATGAACTTACCGATCTCAAAGAGCTCCACGAAGACCTACAGCTTCAAT
TTGAAGATGTGTCTGCACAAAAGGAAAAGTTTGAGGCAAACATTTTACAATTAAGCAGCGACTTAAATGCAAAGATGCTT
GACTGCGCCCAGCTTGAAGATCGCATTGAGCAGCTGCCAATAGAGGCCAACAAAGCTTTGTCGAAACTGCAACGTGATTT
AGAAGCCAGTGAATTGCAGTTCGTGGATCAGCAACGATTGACTGATCAGGCAACGAGGGAACTCGAACTTGTTCGCAATG
AGATAAATACGTTTAAGACTCTTATTGAGGAAAAGGAAAGAAGACATGTTTCCCTAAGTGATGAACTAACTCAAATGACG
GAGAGATTGAGCGAGCTCGCTGATATCAACGAAAGTTATATCAATGAGTTGACTGAAACAAAATTGAAGCACTCCCAGGA
AATAAAAGATCAAGCAGATGCCTACGAGATTGTTGTTCAAGAGTTAAAAGAGAGCTTGAACAAGGCTTCAGTTGATTTTA
CTCAGCTAAAAAGCAACAGTGAGAAGCTACACAAAGAAACCCTTCTGCAGGTCTCCGAACTGCAGGAAAAACTTATAGAA
ATGGTGTCCCATCGCAGCAATCAGGAAGAGCTAATAAAGCGTCTTGGTAATGAAATTCAAGAAAAAACTCATAATTTTGA
AGAAGAACTCAAAAGGCAACAGGAGCAGCTTGCTAATCAAATGCAGATGAAGGCCACTGAAGTTGAGAGCGAAAATAAGC
GAAACGCTGTTGAAATACAAAAACTTAAATCTGAACTCGAAGAAAGGAATAAAGCTTTTAAGGCTCAACAGGATAAATTG
GAATATTTGATTAGTGATCATGATACGCTAAAGAGCGCTATTATCAATCTTCAGGCTGAAAAGAAGGAAATCGAGAGTGA
ATTATCCACGGCCAAAGTTAAATTTAGCGAGGAATTACAGTCTCAGAAAGATAACCTAATGAAAAAGGTATCCGAATTGG
AGCTTGAAATTAAAAGAAAAGAAACCGAATTGATTGAACTTGAGCGTGAAAAGAACAATGAAATGGCTGTGCTACAATTT
AAAATGAATCGAATTAACTGCTTGATCGACCAACCAGTGACCACAATTAAACAGCTAAAAGATTCCAAAGGGCCAACCAG
AACTGAGAGCATTCCTACTAAGGTGCAACCGGAAAATACAGACGAATTTTCAAGCACTGCCAGAAAGCGTAATCGTCGTC
AAAAAATTACCACATATTCCTCCGACTTTGATAGCGGCGATGATATACCAATCGTGGGCAACTCTTTAAGCGGCAAACGT
GCCAAATTATGTGCGCCCATCAAGCCACAAAATAATATTGATATGTTCGACATGTTGAAGAATTCTAAA
>Line837_Chr3R C(3)G DGRP North Carolina Population
ATGACGGGCGCCAAGAAAAGATCGGGAGCACCGTTAGTGGATGCAGCTCACTCGAAAGCCCCAAAACCAGGTACAGTTGC
CCAAGAAAAAAACAGCCAAATTCCAACTGTTTGGAAAAAGGATCATGTAAAAACTCAACTTTTCGAAAGATCAAACGAAA
AGCCATCCAAAAAAAGAACTCCGCTAGTGGCTCCTAGAGTTCAGCAATCAAAAATTGAAGCGCAAACTTCTCAGGCTGTG
GAAAAAACACAGGAAGACCAAACTTTTGCAGCCACCATAGACAGTTCAACAAAAAGTCTAAAAAAGTCTCCCAAAAACGA
GGGAGAATTATGGGCAGATATTCAGAAGCTGTCGCCCCACACGGGAATAATAATTCATAGCTTCATAAAGCAGTACAACG
AATCGCTAAATAATCTCAAGAAGAAAGACTTGGTGGTCAGCAAGAAAATGAGAGCCATCGCCATGGACTCGCTGAAGAAA
AAATCGGAAAATATCAGCTTGAAGGAAAAGTTGACAAATATGGAACTGGAGCTGACCCAACTGAAAACTGATCTTATCGA
GCAGCAGGAGAAGAACGCAGAGAACATCCAGAAGTACACGGAAATCAACAAAAAGTACACCCACTGCGAGCAACATTACG
ACAAGGAGCTGGAAATCATTAAAGTATGTGTTGAGAAGAAAAATTCAGAGCTCCGAGATGCTCAATCCCGGATGGCCCTG
CAGGCGCAAGAGCTGAATAATATGCAGCAAACGAATCGTGAGTTAGCTGGAGCCTGCGAGAATTATAAAAAGGATTTGGA
AGAAGCAGAAGTGGCCAAATCTATGATTCTACATGAACTTACCGATCTCAAAGAGCTCCACGAAGACCTACAGCTTCAAT
TTGAAGATGTGTCTGCACAAAAGGAAAAGTTTGAGGCAAACATTTTACAATTAAGCAGCGACTTAAATGCAAAGATGCTT
GACTGCGCCCAGCTTGAAGATCGCATTGAGCAGCTGCCAATAGAGGCCAACAAAGCTTTGTCGAAACTGCAACGTGATTT
AGAAGCCAGTGAATTGCAGTTCGTGGATCAGCAACGATTGACTGATCAGGCAACGAGGGAACTCGAACTTGTTCGCAATG
AGATAAATACGTTTAAGACTCTTATTGAGGAAAAGGAAAGAAGACATGTTTCCCTAAGTGATGAACTAACTCAAATGACG
GAGAGATTGAGCGAGCTCGCTGATATCAACGAAAGTTATATCAATGAGTTGACTGAAACAAAATTGAAGCACTCCCAGGA
AATAAAAGATCAAGCAGATGCCTACGAGATTGTTGTTCAAGAGTTAAAAGAGAGCTTGAACAAGGCTTCAGTTGATTTTA
CTCAGCTAAAAAGCAACAGTGAGAAGCTACACAAAGAAACCCTTCTGCAGGTCTCCGAACTGCAGGAAAAACTTATAGAA
ATGGTGTCCCATCGCAGCAATCAGGAAGAGCTAATAAAGCGTCTTGGTAATGAAATTCAAGAAAAAACTCATAATTTTGA
AGAAGAACTCAAAAGGCAACAGGAGCAGCTTGCTAATCAAATGCAGATGAAGGCCACTGAAGTTGAGAGCGAAAATAAGC
GAAACGCTGTTGAAATACAAAAACTTAAATCTGAACTCGAAGAAAGGAATAAAGCTTTTAAGGCTCAACAGGATAAATTG
GAATATTTGATTAGTGATCATGATACGCTAAAGAGCGCTATTATCAATCTTCAGGCTGAAAAGAAGGAAATCGAGAGTGA
ATTATCCACGGCCAAAGTTAAATTTAGCGAGGAATTACAGTCTCAGAAAGATAACCTAATGAAAAAGGTATCCGAATTGG
AGCTTGAAATTAAAAGAAAAGAAACCGAATTGATTGAACTTGAGCGTGAAAAGAACAATGAAATGGCTGTGCTACAATTT
AAAATGAATCGAATTAACTGCCTGATCGACCAACCAGTGACCACAATTAAACAGCTAAAAGATTCCAAAGGGCCAACCAG
AACTGAGAGCATTCCTACTAAGGTGCAACCGGAAAATACAGACGAATTTTCAAGCACTGCCAGAAAGCGTAATCGTCGTC
AAAAAATTACCACATATTCCTCCGACTTTGATAGCGGCGATGATATACCAATCGTGGGCAACTCTTTAAGCGGCAAACGT
GCCAAATTATGTGCGCCCATCAAGCCACAAAATAATATTGATATGTTCGACATGTTGAAGAATTCTAAA
>Line852_Chr3R C(3)G DGRP North Carolina Population
ATGACGGGCGCCAAGAAAAGATCGGGAGCACCGTTAGTGGATGCAGCTCACTCGAAAGCCCCAAAACCAGGTACAGTTGC
CCAAGAAAAAAACAGCCAAATTCCAACTGTTTGGAAAAAGGATCATGTAAAAACTCAACTTTTCGAAAGATCAAACGAAA
AGCCATCCAAAAAAAGAACTCCGCTAGTGGCTCCTAGAGTTCAGCAATCAAAAATTGAAGCGCAAACTTCTCAGGCTGTG
GAAAAAACACAGGAAGACCAAACTTTTGCAGCCACCATAGACAGTTCAACAAAAAGTCTAAAAAAGTCTCCCAAAAACGA
GGGAGAATTATGGGCAGATATTCAGAAGCTGTCGCCCCACACGGGAATAATAATTCATAGCTTCATAAAGCAGTACAACG
AATCGCTAAATAATCTCAAGAAGAAAGACTTGGTGGTCAGCAAGAAAATGAGAGCCATCGCCATGGACTCGCTGAAGAAA
AAATCGGAAAATATCAGCTTGAAGGAAAAGTTGACAAATATGGAACTGGAGCTGACCCAACTGAAAACTGATCTTATCGA
GCAGCAGGAGAAGAACGCAGAGAACATCCAGAAGTACACGGAAATCAACAAAAAGTACACCCACTGCGAGCAACATTACG
ACAAGGAGCTGGAAATCATTAAAGTATGTGTTGAGAAGAAAAATTCAGAGCTCCGAGATGCTCAATCCCGGATGGCCCTG
CAGGCGCAAGAGCTGAATAATATGCAGCAAACGAATCGTGAGTTAGCTGGAGCCTGCGAGAATTATAAAAAGGATTTGGA
AGAAGCAGAAGTGGCCAAATCTATGATTCTACATGAACTTACCGATCTCAAAGAGCTCCACGAAGACCTACAGCTTCAAT
TTGAAGATGTGTCTGCACAAAAGGAAAAGTTTGAGGCAAACATTTTACAATTAAGCAGCGACTTAAATGCAAAGATGCTT
GACTGCGCCCAGCTTGAAGATCGCATTGAGCAGCTGCCAATAGAGGCCAACAAAGCTTTGTCGAAACTGCAACGTGATTT
AGAAGCCAGTGAATTGCAGTTCGTGGATCAGCAACGATTGACTGATCAGGCAACGAGGGAACTCGAACTTGTTCGCAATG
AGATAAATACGTTTAAGACTCTTATTGAGGAAAAGGAAAGAAGACATGTTTCCCTAAGTGATGAACTAACTCAAATGACG
GAGAGATTGAGCGAGCTCGCTGATATCAACGAAAGTTATATCAATGAGTTGACTGAAACAAAATTGAAGCACTCCCAGGA
AATAAAAGATCAAGCAGATGCCTACGAGATTGTTGTTCAAGAGTTAAAAGAGAGCTTGAACAAGGCTTCAGTTGATTTTA
CTCAGCTAAAAAGCAACAGTGAGAAGCTACACAAAGAAACCCTTCTGCAGGTCTCCGAACTGCAGGAAAAACTTATAGAA
ATGGTGTCCCATCGCAGCAATCAGGAAGAGCTAATAAAGCGTCTTGGTAATGAAATTCAAGAAAAAACTCATAATTTTGA
AGAAGAACTCAAAAGGCAACAGGAGCAGCTTGCTAATCAAATGCAGATGAAGGCCACTGAAGTTGAGAGCGAAAATAAGC
GAAACGCTGTTGAAATACAAAAACTTAAATCTGAACTCGAAGAAAGGAATAAAGCTTTTAAGGCTCAACAGGATAAATTG
GAATATTTGATTAGTGATCATGATACGCTAAAGAGCGCTATTATCAATCTTCAGGCTGAAAAGAAGGAAATCGAGAGTGA
ATTATCCACGGCCAAAGTTAAATTTAGCGAGGAATTACAGTCTCAGAAAGATAACCTAATGAAAAAGGTATCCGAATTGG
AGCTTGAAATTAAAAGAAAAGAAACCGAATTGATTGAACTTGAGCGTGAAAAGAACAATGAAATGGCTGTGCTACAATTT
AAAATGAATCGAATTAACTGCTTGATCGACCAACCAGTGACCACAATTAAACAGCTAAAAGATTCCAAAGGGCCAACCAG
AACTGAGAGCATTCCTACTAAGGTGCAACCGGAAAATACAGACGAATTTTCAAGCACTGCCAGAAAGCGTAATCGTCGTC
AAAAAATTACCACATATTCCTCCGACTTTGATAGCGGCGATGATATACCAATCGTGGGCAACTCTTTAAGCGGCAAACGT
GCCAAATTATGTGCGCCCATCAAGCCACAAAATAATATTGATATGTTCGACATGTTGAAGAATTCTAAA
>Line879_Chr3R C(3)G DGRP North Carolina Population
ATGACGGGCGCCAAGAAAAGATCGGGAGCACCGTTAGTGGATGCAGCTCACTCGAAAGCCCCAAAACCAGGTACAGTTGC
CCAAGAAAAAAACAGCCAAATTCCAACTGTTTGGAAAAAGGATCATGTAAAAACTCAACTTTTCGAAAGATCAAACGAAA
AGCCATCCAAAAAAAGAACTCCGCTAGTGGCTCCTAGAGTTCAGCAATCAAAAATTGAAGCGCAAACTTCTCAGGCTGTG
GAAAAAACACAGGAAGACCAAACTTTTGCAGCCACCATAGACAGTTCAACAAAAAGTCTAAAAAAGTCTCCCAAAAACGA
GGGAGAATTATGGGCAGATATTCAGAAGCTGTCGCCCCACACGGGAATAATAATTCATAGCTTCATAAAGCAGTACAACG
AATCGCTAAATAATCTCAAGAAGAAAGACTTGGTGGTCAGCAAGAAAATGAGAGCCATCGCCATGGACTCGCTGAAGAAA
AAATCGGAAAATATCAGCTTGAAGGAAAAGTTGACAAATATGGAACTGGAGCTGACCCAACTGAAAACTGATCTTATCGA
GCAGCAGGAGAAGAACGCAGAGAACATCCAGAAGTACACGGAAATCAACAAAAAGTACACCCACTGCGAGCAACATTACG
ACAAGGAGCTGGAAATCATTAAAGTATGTGTTGAGAAGAAAAATTCAGAGCTCCGAGATGCTCAATCCCGGATGGCCCTG
CAGGCGCAAGAGCTGAATAATATGCAGCAAACGAATCGCGAGTTAGCTGGAGCCTGCGAGAATTATAAAAAGGATTTGGA
AGAAGCAGAAGTGGCCAAATCTATGATTCTACATGAACTTACCGATCTCAAAGAGCTCCACGAAGACCTACAGCTTCAAT
TTGAAGATGTGTCTGCACAAAAGGAAAAGTTTGAGGCAAACATTTTACAATTAAGCAGCGACTTAAATGCAAAGATGCTT
GACTGCGCCCAGCTTGAAGATCGCATTGAGCAGCTGCCAATAGAGGCCAACAAAGCTTTGTCGAAACTGCAACGTGATTT
AGAAGCCAGTGAATTGCAGTTCGTGGATCAGCAACGATTGACTGATCAGGCAACGAGGGAACTCGAACTTGTTCGCAATG
AGATAAATACGTTTAAGACTCTTATTGAGGAAAAGGAAAGAAGACATGTTTCCCTAAGTGATGAACTAACTCAAATGACG
GAGAGATTGAGCGAGCTCGCTGATATCAACGAAAGTTATATCAATGAGTTGACTGAAACAAAATTGAAGCACTCCCAGGA
AATAAAAGATCAAGCAGATGCCTACGAGATTGTTGTTCAAGAGTTAAAAGAGAGCTTGAACAAGGCTTCAGTTGATTTTA
CTCAGCTAAAAAGCAACAGTGAGAAGCTACACAAAGAAACCCTTCTGCAGGTCTCCGAACTGCAGGAAAAACTTATAGAA
ATGGTGTCCCATCGCAGCAATCAGGAAGAGCTAATAAAGCGTCTTGGTAATGAAATTCAAGAAAAAACTCATAATTTTGA
AGAAGAACTCAAAAGGCAACAGGAGCAGCTTGCTAATCAAATGCAGATGAAGGCCACTGAAGTTGAGAGCGAAAATAAGC
GAAACGCTGTTGAAATACAAAAACTTAAATCTGAACTCGAAGAAAGGAATAAAGCTTTTAAGGCTCAACAGGATAAATTG
GAATATTTGATTAGTGATCATGATACGCTAAAGAGCGCTATTATCAATCTTCAGGCTGAAAAGAAGGAAATCGAGAGTGA
ATTATCCACGGCCAAAGTTAAATTTAGCGAGGAATTACAGTCTCAGAAAGATAACCTAATGAAAAAGGTATCCGAATTGG
AGCTTGAAATTAAAAGAAAAGAAACCGAATTGATTGAACTTGAGCGTGAAAAGAACAATGAAATGGCTGTGCTACAATTT
AAAATGAATCGAATTAACTGCCTGATCGACCAACCAGTGACCACAATTAAACAGCTAAAAGATTCCAAAGGGCCAACCAG
AACTGAGAGCATTCCTACTAAGGTGCAACCGGAAAATACAGACGAATTTTCAAGCACTGCCAGAAAGCGTAATCGTCGTC
AAAAAATTACCACATATTCCTCCGACTTTGATAGCGGCGATGATATACCAATCGTGGGCAACTCTTTAAGCGGCAAACGT
GCCAAATTATGTGCGCCCATCAAGCCACAAAATAATATTGATATGTTCGACATGTTGAAGAATTCTAAA
>Line894_Chr3R C(3)G DGRP North Carolina Population
ATGACGGGCGCCAAGAAAAGATCGGGAGCACCGTTAGTGGATGCAGCTCACTCGAAAGCCCCAAAACCAGGTACAGTTGC
CCAAGAAAAAAACAGCCAAATTCCAACTGTTTGGAAAAAGGATCATGTAAAAACTCAACTTTTCGAAAGATCAAACGAAA
AGCCATCCAAAAAAAGAACTCCGCTAGTGGCTCCTAGAGTTCAGCAATCAAAAATTGAAGCGCAAACTTCTCAGGCTGTG
GAAAAAACACAGGAAGACCAAACTTTTGCAGCCACCATAGACAGTTCAACAAAAAGTCTAAAAAAGTCTCCCAAAAACGA
GGGAGAATTATGGGCAGATATTCAGAAGCTGTCGCCCCACACGGGAATAATAATTCATAGCTTCATAAAGCAGTACAACG
AATCGCTAAATAATCTCAAGAAGAAAGACTTGGTGGTCAGCAAGAAAATGAGAGCCATCGCCATGGACTCGCTGAAGAAA
AAATCGGAAAATATCAGCTTGAAGGAAAAGTTGACAAATATGGAACTGGAGCTGACCCAACTGAAAACTGATCTTATCGA
GCAGCAGGAGAAGAACGCAGAGAACATCCAGAAGTACACGGAAATCAACAAAAAGTACACCCACTGCGAGCAACATTACG
ACAAGGAGCTGGAAATCATTAAAGTATGTGTTGAGAAGAAAAATTCAGAGCTCCGAGATGCTCAATCCCGGATGGCCCTG
CAGGCGCAAGAGCTGAATAATATGCAGCAAACGAATCGTGAGTTAGCTGGAGCCTGCGAGAATTATAAAAAGGATTTGGA
AGAAGCAGAAGTGGCCAAATCTATGATTCTACATGAACTTACCGATCTCAAAGAGCTCCACGAAGACCTACAGCTTCAAT
TTGAAGATGTGTCTGCACAAAAGGAAAAGTTTGAGGCAAACATTTTACAATTAAGCAGCGACTTAAATGCAAAGATGCTT
GACTGCGCCCAGCTTGAAGATCGCATTGAGCAGCTGCCAATAGAGGCCAACAAAGCTTTGTCGAAACTGCAACGTGATTT
AGAAGCCAGTGAATTGCAGTTCGTGGATCAGCAACGATTGACTGATCAGGCAACGAGGGAACTCGAACTTGTTCGCAATG
AGATAAATACGTTTAAGACTCTTATTGAGGAAAAGGAAAGAAGACATGTTTCCCTAAGTGATGAACTAACTCAAATGACG
GAGAGATTGAGCGAGCTCGCTGATATCAACGAAAGTTATATCAATGAGTTGACTGAAACAAAATTGAAGCACTCCCAGGA
AATAAAAGATCAAGCAGATGCCTACGAGATTGTTGTTCAAGAGTTAAAAGAGAGCTTGAACAAGGCTTCAGTTGATTTTA
CTCAGCTAAAAAGCAACAGTGAGAAGCTACACAAAGAAACCCTTCTGCAGGTCTCCGAACTGCAGGAAAAACTTATAGAA
ATGGTGTCCCATCGCAGCAATCAGGAAGAGCTAATAAAGCGTCTTGGTAATGAAATTCAAGAAAAAACTCATAATTTTGA
AGAAGAACTCAAAAGGCAACAGGAGCAGCTTGCTAATCAAATGCAGATGAAGGCCACTGAAGTTGAGAGCGAAAATAAGC
GAAACGCTGTTGAAATACAAAAACTTAAATCTGAACTCGAAGAAAGGAATAAAGCTTTTAAGGCTCAACAGGATAAATTG
GAATATTTGATTAGTGATCATGATACGCTAAAGAGCGCTATTATCAATCTTCAGGCTGAAAAGAAGGAAATCGAGAGTGA
ATTATCCACGGCCAAAGTTAAATTTAGCGAGGAATTACAGTCTCAGAAAGATAACCTAATGAAAAAGGTATCCGAATTGG
AGCTTGAAATTAAAAGAAAAGAAACCGAATTGATTGAACTTGAGCGTGAAAAGAACAATGAAATGGCTGTGCTACAATTT
AAAATGAATCGAATTAACTGCTTGATCGACCAACCAGTGACCACAATTAAACAGCTAAAAGATTCCAAAGGGCCAACCAG
AACTGAGAGCATTCCTACTAAGGTGCAACCGGAAAATACAGACGAATTTTCAAGCACTGCCAGAAAGCGTAATCGTCGTC
AAAAAATTACCACATATTCCTCCGACTTTGATAGCGGCGATGATATACCAATCGTGGGCAACTCTTTAAGCGGCAAACGT
GCCAAATTATGTGCGCCCATCAAGCCACAAAATAATATTGATATGTTCGACATGTTGAAGAATTCTAAA
>Line142_Chr3R C(3)G DGRP North Carolina Population
ATGACGGGCGCCAAGAAAAGATCGGGAGCACCGTTAGTGGATGCAGCTCACTCGAAAGCCCCAAAACCAGGTACAGTTGC
CCAAGAAAAAAACAGCCAAATTCCAAATGTTTGGAAAAAGGATCATGTAAAAACTCAACTTTTCGAAAGATCAAACGAAA
AGCCATCCAAAAAAAGAACTCCGCTAGTGGCTCCTAGAGTTCAGCAATCAAAAATTGAAGCGCAAACTTCTCAGGCTGTG
GAAAAAACACAGGAAGACCAAACTTTTGCAGCCACCACAGACAGTTCAACAAAAAGTCTAAAAAAGTCTCCCAAAAACGA
GGGAGAATTATGGGCAGATATTCAGAAGCTGTCGCCCCACACGGGAGTAATTATTCATAGCTTCATAAAGCAGTACAACG
ACTCGCTAAATAATCTCAAGAAGAAAGACTTGGTGGTCAGCAAGAAAATGAGAGCCATCGCCATGGACTCGTTGAAGAAA
AAATCGGAAAATATCAGCTTGAAGGAAAAGTTGACAAATATGGAACTGGAGCTGACCCAACTGAAAACTGATCTTATCGA
GCAGCAGGAGAAGAACGCAGAGAACATCCAGAAGTACACGGAAATCAACAAAAAGTACACCCACTGCGAGCAACATTACG
ACAAGGAGCTGGAAATCATTAAAGTATGTGTTGAGAAGAAAAATTCAGAGCTCCGAGATGCTCAATCCCGGATGGCCCTG
CAGGCGCAAGAGCTGAATAATATGCAGCAAACGAATCGCGAGTTAGCTGGAGCCTGCGAGAATTATAAAAAGGATTTGGA
AGAAGCAGAAGTGGCCAAATCTATGATTCTACATGAACTTACCGATCTCAAAGAGCTGCACGAAGACCTACAGCTTCAAT
TTGAAGATGTGTCTGCACAAAAAGAAAAGTTTGAGGCAAACATTTTACAATTAAGCAGCGACTTAAATGCAAAGATGCTT
GACTGCGCCCAGCTTGAAGATCGCATTGAGCAGCTGCCAATAGAGGCCAACAAAGCTTTGTCGAAACTGCAACGTGATTT
AGAAGCCAGTGAATTGCAGTTCGTGGATCAGCAACGATTGACTGATCAGGCAACAAGGGAACTCGAACTTGTTCGCAATG
AGATAAATACGTTTAAGACTCTTATTGAGGAAAAGGAAAGAAGACATGTTTCCCTAAGTGATGAACTAACTCAAATGACG
GAGAGATTGAGCGAGCTCGCTGATATCAACGAAAGTTATCTCAATGAGTTGACTGAAACAAAATTGAAGCACTCCCAGGA
AATAAAAGATCAAGCAGATGCCTACGAGATTGTTGTTCAAGAGTTAAAAGAGAGCTTGAACAAGGCTTCAGTTGATTTTA
CTCAGCTAAAAAGCAACAGTGAGAAGCTACACAAAGAAACCCTTCTGCAGGTCTCCGAACTGCAGGAAAAACTTATAGAA
ATGGTGTCCCATCGCAGCAATCAGGAAGAGCTAATAAAGCGTCTTGGTAATGAAATTCAAGAAAAAACTCATAATTTTGA
AGAAGAACTCAAAAGGCAACAGGAGCAGCTTGCTAATCAAATGCAGATGAAGGCCACTGAAGTTGAGAGCGAAAATAAGC
GAAACGCTGTTGAAATACAAAAACTTAAATCTGAACTCGAAGAAAGGAATAAAGCTTTTAAGGCTCAACAGGATAAATTG
GAATATTTGATTAGTGATCATGATACGCTAAAGAGCGCTATTATCAATCTTCAGGCTGAAAAGAAGGAAATCGAGAGTGA
ATTATCCACGGCCAAAGTTAAATTTAGCGAGGAATTACAGTCTCAGAAAGATAACCTAATGAAAAAGGTATCCGAATTGG
AGCTTGAAATTAAAAGAAAGGAAACCGAATTGATTGAACTTGAGCGCGAAAAGAACAATGAAATGGCTGTGCTACAATTT
AAAATGAATCGAATTAATTGCCTGATCGACCAACCAGTGACCACAATTAAACAACTAAAAGATTCCAAAGGGCCAACCAG
AACTGAGAGCATTCCTACTAAGGTGCAACCGGAAAATACAGACGAATTTTCAAGCACTGCCAGAAAGCGTAATCGTCGTC
AAAAAATTACCACATATTCCTCCGACTTTGATAGCGGCGATGATATACCAATCGTGGGCAACTCTTTAAGCGGCAAACGT
GCCAAATTATGTGCGCCCATCAAGCCACAAAATAATATTGATATGTTCGACATGTTGAAGAATTCTAAA
>Line359_Chr3R C(3)G DGRP North Carolina Population
ATGACGGGCGCCAAGAAAAGATCGGGAGCACCGTTAGTGGATGCAGCTCACTCGAAAGCCCCAAAACCAGGTACAGTTGC
CCAAGAAAAAAACAGCCAAATTCCAAATGTTTGGAAAAAGGATCATGTAAAAACTCAACTTTTCGAAAGATCAAACGAAA
AGCCATCCAAAAAAAGAACTCCGCTAGTGGCTCCTAGAGTTCAGCAATCAAAAATTGAAGCGCAAACTTCTCAGGCTGTG
GAAAAAACACAGGAAGACCAAACTTTTGCAGCCACCACAGACAGTTCAACAAAAAGTCTAAAAAAGTCTCCCAAAAACGA
GGGAGAATTATGGGCAGATATTCAGAAGCTGTCGCCCCACACGGGAGTAATTATTCATAGCTTCATAAAGCAGTACAACG
ACTCGCTAAATAATCTCAAGAAGAAAGACTTGGTGGTCAGCAAGAAAATGAGAGCCATCGCCATGGACTCGTTGAAGAAA
AAATCGGAAAATATCAGCTTGAAGGAAAAGTTGACAAATATGGAACTGGAGCTGACCCAACTGAAAACTGATCTTATCGA
GCAGCAGGAGAAGAACGCAGAGAACATCCAGAAGTACACGGAAATCAACAAAAAGTACACCCACTGCGAGCAACATTACG
ACAAGGAGCTGGAAATCATTAAAGTATGTGTTGAGAAGAAAAATTCAGAGCTCCGAGATGCTCAATCCCGGATGGCCCTG
CAGGCGCAAGAGCTGAATAATATGCAGCAAACGAATCGCGAGTTAGCTGGAGCCTGCGAGAATTATAAAAAGGATTTGGA
AGAAGCAGAAGTGGCCAAATCTATGATTCTACATGAACTTACCGATCTCAAAGAGCTGCACGAAGACCTACAGCTTCAAT
TTGAAGATGTGTCTGCACAAAAAGAAAAGTTTGAGGCAAACATTTTACAATTAAGCAGCGACTTAAATGCAAAGATGCTT
GACTGCGCCCAGCTTGAAGATCGCATTGAGCAGCTGCCAATAGAGGCCAACAAAGCTTTGTCGAAACTGCAACGTGATTT
AGAAGCCAGTGAATTGCAGTTCGTGGATCAGCAACGATTGACTGATCAGGCAACAAGGGAACTCGAACTTGTTCGCAATG
AGATAAATACGTTTAAGACTCTTATTGAGGAAAAGGAAAGAAGACATGTTTCCCTAAGTGATGAACTAACTCAAATGACG
GAGAGATTGAGCGAGCTCGCTGATATCAACGAAAGTTATCTCAATGAGTTGACTGAAACAAAATTGAAGCACTCCCAGGA
AATAAAAGATCAAGCAGATGCCTACGAGATTGTTGTTCAAGAGTTAAAAGAGAGCTTGAACAAGGCTTCAGTTGATTTTA
CTCAGCTAAAAAGCAACAGTGAGAAGCTACACAAAGAAACCCTTCTGCAGGTCTCCGAACTGCAGGAAAAACTTATAGAA
ATGGTGTCCCATCGCAGCAATCAGGAAGAGCTAATAAAGCGTCTTGGTAATGAAATTCAAGAAAAAACTCATAATTTTGA
AGAAGAACTCAAAAGGCAACAGGAGCAGCTTGCTAATCAAATGCAGATGAAGGCCACTGAAGTTGAGAGCGAAAATAAGC
GAAACGCTGTTGAAATACAAAAACTTAAATCTGAACTCGAAGAAAGGAATAAAGCTTTTAAGGCTCAACAGGATAAATTG
GAATATTTGATTAGTGATCATGATACGCTAAAGAGCGCTATTATCAATCTTCAGGCTGAAAAGAAGGAAATCGAGAGTGA
ATTATCCACGGCCAAAGTTAAATTTAGCGAGGAATTACAGTCTCAGAAAGATAACCTAATGAAAAAGGTATCCGAATTGG
AGCTTGAAATTAAAAGAAAGGAAACCGAATTGATTGAACTTGAGCGCGAAAAGAACAATGAAATGGCTGTGCTACAATTT
AAAATGAATCGAATTAATTGCCTGATCGACCAACCAGTGACCACAATTAAACAACTAAAAGATTCCAAAGGGCCAACCAG
AACTGAGAGCATTCCTACTAAGGTGCAACCGGAAAATACAGACGAATTTTCAAGCACTGCCAGAAAGCGTAATCGTCGTC
AAAAAATTACCACATATTCCTCCGACTTTGATAGCGGCGATGATATACCAATCGTGGGCAACTCTTTAAGCGGCAAACGT
GCCAAATTATGTGCGCCCATCAAGCCACAAAATAATATTGATATGTTCGACATGTTGAAGAATTCTAAA
>Line639_Chr3R C(3)G DGRP North Carolina Population
ATGACGGGCGCCAAGAAAAGATCGGGAGCACCGTTAGTGGATGCAGCTCACTCGAAAGCCCCAAAACCAGGTACAGTTGC
CCAAGAAAAAAACAGCCAAATTCCAAATGTTTGGAAAAAGGATCATGTAAAAACTCAACTTTTCGAAAGATCAAACGAAA
AGCCATCCAAAAAAAGAACTCCGCTAGTGGCTCCTAGAGTTCAGCAATCAAAAATTGAAGCGCAAACTTCTCAGGCTGTG
GAAAAAACACAGGAAGACCAAACTTTTGCAGCCACCACAGACAGTTCAACAAAAAGTCTAAAAAAGTCTCCCAAAAACGA
GGGAGAATTATGGGCAGATATTCAGAAGCTGTCGCCCCACACGGGAGTAATTATTCATAGCTTCATAAAGCAGTACAACG
ACTCGCTAAATAATCTCAAGAAGAAAGACTTGGTGGTCAGCAAGAAAATGAGAGCCATCGCCATGGACTCGTTGAAGAAA
AAATCGGAAAATATCAGCTTGAAGGAAAAGTTGACAAATATGGAACTGGAGCTGACCCAACTGAAAACTGATCTTATCGA
GCAGCAGGAGAAGAACGCAGAGAACATCCAGAAGTACACGGAAATCAACAAAAAGTACACCCACTGCGAGCAACATTACG
ACAAGGAGCTGGAAATCATTAAAGTATGTGTTGAGAAGAAAAATTCAGAGCTCCGAGATGCTCAATCCCGGATGGCCCTG
CAGGCGCAAGAGCTGAATAATATGCAGCAAACGAATCGCGAGTTAGCTGGAGCCTGCGAGAATTATAAAAAGGATTTGGA
AGAAGCAGAAGTGGCCAAATCTATGATTCTACATGAACTTACCGATCTCAAAGAGCTGCACGAAGACCTACAGCTTCAAT
TTGAAGATGTGTCTGCACAAAAAGAAAAGTTTGAGGCAAACATTTTACAATTAAGCAGCGACTTAAATGCAAAGATGCTT
GACTGCGCCCAGCTTGAAGATCGCATTGAGCAGCTGCCAATAGAGGCCAACAAAGCTTTGTCGAAACTGCAACGTGATTT
AGAAGCCAGTGAATTGCAGTTCGTGGATCAGCAACGATTGACTGATCAGGCAACAAGGGAACTCGAACTTGTTCGCAATG
AGATAAATACGTTTAAGACTCTTATTGAGGAAAAGGAAAGAAGACATGTTTCCCTAAGTGATGAACTAACTCAAATGACG
GAGAGATTGAGCGAGCTCGCTGATATCAACGAAAGTTATCTCAATGAGTTGACTGAAACAAAATTGAAGCACTCCCAGGA
AATAAAAGATCAAGCAGATGCCTACGAGATTGTTGTTCAAGAGTTAAAAGAGAGCTTGAACAAGGCTTCAGTTGATTTTA
CTCAGCTAAAAAGCAACAGTGAGAAGCTACACAAAGAAACCCTTCTGCAGGTCTCCGAACTGCAGGAAAAACTTATAGAA
ATGGTGTCCCATCGCAGCAATCAGGAAGAGCTAATAAAGCGTCTTGGTAATGAAATTCAAGAAAAAACTCATAATTTTGA
AGAAGAACTCAAAAGGCAACAGGAGCAGCTTGCTAATCAAATGCAGATGAAGGCCACTGAAGTTGAGAGCGAAAATAAGC
GAAACGCTGTTGAAATACAAAAACTTAAATCTGAACTCGAAGAAAGGAATAAAGCTTTTAAGGCTCAACAGGATAAATTG
GAATATTTGATTAGTGATCATGATACGCTAAAGAGCGCTATTATCAATCTTCAGGCTGAAAAGAAGGAAATCGAGAGTGA
ATTATCCACGGCCAAAGTTAAATTTAGCGAGGAATTACAGTCTCAGAAAGATAACCTAATGAAAAAGGTATCCGAATTGG
AGCTTGAAATTAAAAGAAAGGAAACCGAATTGATTGAACTTGAGCGCGAAAAGAACAATGAAATGGCTGTGCTACAATTT
AAAATGAATCGAATTAATTGCCTGATCGACCAACCAGTGACCACAATTAAACAACTAAAAGATTCCAAAGGGCCAACCAG
AACTGAGAGCATTCCTACTAAGGTGCAACCGGAAAATACAGACGAATTTTCAAGCACTGCCAGAAAGCGTAATCGTCGTC
AAAAAATTACCACATATTCCTCCGACTTTGATAGCGGCGATGATATACCAATCGTGGGCAACTCTTTAAGCGGCAAACGT
GCCAAATTATGTGCGCCCATCAAGCCACAAAATAATATTGATATGTTCGACATGTTGAAGAATTCTAAA
>Line443_Chr3R C(3)G DGRP North Carolina Population
ATGACGGGCGCCAAGAAAAGATCGGGAGCACCGTTAGTGGATGCAGCTCACTCGAAAGCCCCAAAACCAGGTACAGTTGC
CCAAGAAAAAAACAGCCAAATTCCAAATGTTTGGAAAAAGGATCATGTAAAAACTCAACTTTTCGAAAGATCAAACGAAA
AGCCATCCAAAAAAAGAACTCCGCTAGTGGCTCCTAGAGTTCAGCAATCAAAAATTGAAGCGCAAACTTCTCAGGCTGTG
GAAAAAACACAGGAAGACCAAACTTTTGCAGCCACCACAGACAGTTCAACAAAAAGTCTAAAAAAGTCTCCCAAAAACGA
GGGAGAATTATGGGCAGATATTCAGAAGCTGTCGCCCCACACGGGAGTAATTATTCATAGCTTCATAAAGCAGTACAACG
ACTCGCTAAATAATCTCAAGAAGAAAGACTTGGTGGTCAGCAAGAAAATGAGAGCCATCGCCATGGACTCGTTGAAGAAA
AAATCGGAAAATATCAGCTTGAAGGAAAAGTTGACAAATATGGAACTGGAGCTGACCCAACTGAAAACTGATCTTATCGA
GCAGCAGGAGAAGAACGCAGAGAACATCCAGAAGTACACGGAAATCAACAAAAAGTACACCCACTGCGAGCAACATTACG
ACAAGGAGCTGGAAATCATTAAAGTATGTGTTGAGAAGAAAAATTCAGAGCTCCGAGATGCTCAATCCCGGATGGCCCTG
CAGGCGCAAGAGCTGAATAATATGCAGCAAACGAATCGTGAGTTAGCTGGAGCCTGCGAGAATTATAAAAAGGATTTGGA
AGAAGCAGAAGTGGCCAAATCTATGATTCTACATGAACTTACCGATCTCAAAGAGCTCCACGAAGACCTACAGCTTCAAT
TTGAAGATGTGTCTGCACAAAAGGAAAAGTTTGAGGCAAACATTTTACAATTAAGCAGCGACTTAAATGCAAAGATGCTT
GACTGCGCCCAGCTTGAAGATCGCATTGAGCAGCTGCCAATAGAGGCCAACAAAGCTTTGTCGAAACTGCAACGTGATTT
AGAAGCCAGTGAATTGCAGTTCGTGGATCAGCAACGATTGACTGATCAGGCAACGAGGGAACTCGAACTTGTTCGCAATG
AGATAAATACGTTTAAGACTCTTATTGAGGAAAAGGAAAGAAGACATGTTTCCCTAAGTGATGAACTAACTCAAATGACG
GAGAGATTGAGCGAGCTCGCTGATATCAACGAAAGTTATATCAATGAGTTGACTGAAACAAAATTGAAGCACTCCCAGGA
AATAAAAGATCAAGCAGATGCCTACGAGATTGTTGTTCAAGAGTTAAAAGAGAGCTTGAACAAGGCTTCAGTTGATTTTA
CTCAGCTAAAAAGCAACAGTGAGAAGCTACACAAAGAAACCCTTCTGCAGGTCTCCGAACTGCAGGAAAAACTTATAGAA
ATGGTGTCCCATCGCAGCAATCAGGAAGAGCTAATAAAGCGTCTTGGTAATGAAATTCAAGAAAAAACTCATAATTTTGA
AGAAGAACTCAAAAGGCAACAGGAGCAGCTTGCTAATCAAATGCAGATGAAGGCCACTGAAGTTGAGAGCGAAAATAAGC
GAAACGCTGTTGAAATACAAAAACTTAAATCTGAACTCGAAGAAAGGAATAAAGCTTTTAAGGCTCAACAGGATAAATTG
GAATATTTGATTAGTGATCATGATACGCTAAAGAGCGCTATTATCAATCTTCAGGCTGAAAAGAAGGAAATCGAGAGTGA
ATTATCCACGGCCAAAGTTAAATTTAGCGAGGAATTACAGTCTCAGAAAGATAACCTAATGAAAAAGGTATCCGAATTGG
AGCTTGAAATTAAAAGAAAAGAAACCGAATTGATTGAACTTGAGCGTGAAAAGAACAATGAAATGGCTGTGCTACAATTT
AAAATGAATCGAATTAACTGCCTGATCGACCAACCAGTGACCACAATTAAACAGCTAAAAGATTCCAAAGGGCCAACCAG
AACTGAGAGCATTCCTACTAAGGTGCAACCGGAAAATACAGACGAATTTTCAAGCACTGCCAGAAAGCGTAATCGTCGTC
AAAAAATTACCACATATTCCTCCGACTTTGATAGCGGCGATGATATACCAATCGTGGGCAACTCTTTAAGCGGCAAACGT
GCCAAATTATGTGCGCCCATCAAGCCACAAAATAATATTGATATGTTCGACATGTTGAAGAATTCTAAA
>Line492_Chr3R C(3)G DGRP North Carolina Population
ATGACGGGCGCCAAGAAAAGATCGGGAGCACCGTTAGTGGATGCAGCTCACTCGAAAGCCCCAAAACCAGGTACAGTTGC
CCAAGAAAAAAACAGCCAAATTCCAAATGTTTGGAAAAAGGATCATGTAAAAACTCAACTTTTCGAAAGATCAAACGAAA
AGCCATCCAAAAAAAGAACTCCGCTAGTGGCTCCTAGAGTTCAGCAATCAAAAATTGAAGCGCAAACTTCTCAGGCTGTG
GAAAAAACACAGGAAGACCAAACTTTTGCAGCCACCACAGACAGTTCAACAAAAAGTCTAAAAAAGTCTCCCAAAAACGA
GGGAGAATTATGGGCAGATATTCAGAAGCTGTCGCCCCACACGGGAGTAATTATTCATAGCTTCATAAAGCAGTACAACG
ACTCGCTAAATAATCTCAAGAAGAAAGACTTGGTGGTCAGCAAGAAAATGAGAGCCATCGCCATGGACTCGTTGAAGAAA
AAATCGGAAAATATCAGCTTGAAGGAAAAGTTGACAAATATGGAACTGGAGCTGACCCAACTGAAAACTGATCTTATCGA
GCAGCAGGAGAAGAACGCAGAGAACATCCAGAAGTACACGGAAATCAACAAAAAGTACACCCACTGCGAGCAACATTACG
ACAAGGAGCTGGAAATCATTAAAGTATGTGTTGAGAAGAAAAATTCAGAGCTCCGAGATGCTCAATCCCGGATGGCCCTG
CAGGCGCAAGAGCTGAATAATATGCAGCAAACGAATCGTGAGTTAGCTGGAGCCTGCGAGAATTATAAAAAGGATTTGGA
AGAAGCAGAAGTGGCCAAATCTATGATTCTACATGAACTTACCGATCTCAAAGAGCTCCACGAAGACCTACAGCTTCAAT
TTGAAGATGTGTCTGCACAAAAGGAAAAGTTTGAGGCAAACATTTTACAATTAAGCAGCGACTTAAATGCAAAGATGCTT
GACTGCGCCCAGCTTGAAGATCGCATTGAGCAGCTGCCAATAGAGGCCAACAAAGCTTTGTCGAAACTGCAACGTGATTT
AGAAGCCAGTGAATTGCAGTTCGTGGATCAGCAACGATTGACTGATCAGGCAACGAGGGAACTCGAACTTGTTCGCAATG
AGATAAATACGTTTAAGACTCTTATTGAGGAAAAGGAAAGAAGACATGTTTCCCTAAGTGATGAACTAACTCAAATGACG
GAGAGATTGAGCGAGCTCGCTGATATCAACGAAAGTTATATCAATGAGTTGACTGAAACAAAATTGAAGCACTCCCAGGA
AATAAAAGATCAAGCAGATGCCTACGAGATTGTTGTTCAAGAGTTAAAAGAGAGCTTGAACAAGGCTTCAGTTGATTTTA
CTCAGCTAAAAAGCAACAGTGAGAAGCTACACAAAGAAACCCTTCTGCAGGTCTCCGAACTGCAGGAAAAACTTATAGAA
ATGGTGTCCCATCGCAGCAATCAGGAAGAGCTAATAAAGCGTCTTGGTAATGAAATTCAAGAAAAAACTCATAATTTTGA
AGAAGAACTCAAAAGGCAACAGGAGCAGCTTGCTAATCAAATGCAGATGAAGGCCACTGAAGTTGAGAGCGAAAATAAGC
GAAACGCTGTTGAAATACAAAAACTTAAATCTGAACTCGAAGAAAGGAATAAAGCTTTTAAGGCTCAACAGGATAAATTG
GAATATTTGATTAGTGATCATGATACGCTAAAGAGCGCTATTATCAATCTTCAGGCTGAAAAGAAGGAAATCGAGAGTGA
ATTATCCACGGCCAAAGTTAAATTTAGCGAGGAATTACAGTCTCAGAAAGATAACCTAATGAAAAAGGTATCCGAATTGG
AGCTTGAAATTAAAAGAAAAGAAACCGAATTGATTGAACTTGAGCGTGAAAAGAACAATGAAATGGCTGTGCTACAATTT
AAAATGAATCGAATTAACTGCCTGATCGACCAACCAGTGACCACAATTAAACAGCTAAAAGATTCCAAAGGGCCAACCAG
AACTGAGAGCATTCCTACTAAGGTGCAACCGGAAAATACAGACGAATTTTCAAGCACTGCCAGAAAGCGTAATCGTCGTC
AAAAAATTACCACATATTCCTCCGACTTTGATAGCGGCGATGATATACCAATCGTGGGCAACTCTTTAAGCGGCAAACGT
GCCAAATTATGTGCGCCCATCAAGCCACAAAATAATATTGATATGTTCGACATGTTGAAGAATTCTAAA
>Line705_Chr3R C(3)G DGRP North Carolina Population
ATGACGGGCGCCAAGAAAAGATCGGGAGCACCGTTAGTGGATGCAGCTCACTCGAAAGCCCCAAAACCAGGTACAGTTGC
CCAAGAAAAAAACAGCCAAATTCCAAATGTTTGGAAAAAGGATCATGTAAAAACTCAACTTTTCGAAAGATCAAACGAAA
AGCCATCCAAAAAAAGAACTCCGCTAGTGGCTCCTAGAGTTCAGCAATCAAAAATTGAAGCGCAAACTTCTCAGGCTGTG
GAAAAAACACAGGAAGACCAAACTTTTGCAGCCACCACAGACAGTTCAACAAAAAGTCTAAAAAAGTCTCCCAAAAACGA
GGGAGAATTATGGGCAGATATTCAGAAGCTGTCGCCCCACACGGGAGTAATTATTCATAGCTTCATAAAGCAGTACAACG
ACTCGCTAAATAATCTCAAGAAGAAAGACTTGGTGGTCAGCAAGAAAATGAGAGCCATCGCCATGGACTCGTTGAAGAAA
AAATCGGAAAATATCAGCTTGAAGGAAAAGTTGACAAATATGGAACTGGAGCTGACCCAACTGAAAACTGATCTTATCGA
GCAGCAGGAGAAGAACGCAGAGAACATCCAGAAGTACACGGAAATCAACAAAAAGTACACCCACTGCGAGCAACATTACG
ACAAGGAGCTGGAAATCATTAAAGTATGTGTTGAGAAGAAAAATTCAGAGCTCCGAGATGCTCAATCCCGGATGGCCCTG
CAGGCGCAAGAGCTGAATAATATGCAGCAAACGAATCGTGAGTTAGCTGGAGCCTGCGAGAATTATAAAAAGGATTTGGA
AGAAGCAGAAGTGGCCAAATCTATGATTCTACATGAACTTACCGATCTCAAAGAGCTCCACGAAGACCTACAGCTTCAAT
TTGAAGATGTGTCTGCACAAAAGGAAAAGTTTGAGGCAAACATTTTACAATTAAGCAGCGACTTAAATGCAAAGATGCTT
GACTGCGCCCAGCTTGAAGATCGCATTGAGCAGCTGCCAATAGAGGCCAACAAAGCTTTGTCGAAACTGCAACGTGATTT
AGAAGCCAGTGAATTGCAGTTCGTGGATCAGCAACGATTGACTGATCAGGCAACGAGGGAACTCGAACTTGTTCGCAATG
AGATAAATACGTTTAAGACTCTTATTGAGGAAAAGGAAAGAAGACATGTTTCCCTAAGTGATGAACTAACTCAAATGACG
GAGAGATTGAGCGAGCTCGCTGATATCAACGAAAGTTATATCAATGAGTTGACTGAAACAAAATTGAAGCACTCCCAGGA
AATAAAAGATCAAGCAGATGCCTACGAGATTGTTGTTCAAGAGTTAAAAGAGAGCTTGAACAAGGCTTCAGTTGATTTTA
CTCAGCTAAAAAGCAACAGTGAGAAGCTACACAAAGAAACCCTTCTGCAGGTCTCCGAACTGCAGGAAAAACTTATAGAA
ATGGTGTCCCATCGCAGCAATCAGGAAGAGCTAATAAAGCGTCTTGGTAATGAAATTCAAGAAAAAACTCATAATTTTGA
AGAAGAACTCAAAAGGCAACAGGAGCAGCTTGCTAATCAAATGCAGATGAAGGCCACTGAAGTTGAGAGCGAAAATAAGC
GAAACGCTGTTGAAATACAAAAACTTAAATCTGAACTCGAAGAAAGGAATAAAGCTTTTAAGGCTCAACAGGATAAATTG
GAATATTTGATTAGTGATCATGATACGCTAAAGAGCGCTATTATCAATCTTCAGGCTGAAAAGAAGGAAATCGAGAGTGA
ATTATCCACGGCCAAAGTTAAATTTAGCGAGGAATTACAGTCTCAGAAAGATAACCTAATGAAAAAGGTATCCGAATTGG
AGCTTGAAATTAAAAGAAAAGAAACCGAATTGATTGAACTTGAGCGTGAAAAGAACAATGAAATGGCTGTGCTACAATTT
AAAATGAATCGAATTAACTGCCTGATCGACCAACCAGTGACCACAATTAAACAGCTAAAAGATTCCAAAGGGCCAACCAG
AACTGAGAGCATTCCTACTAAGGTGCAACCGGAAAATACAGACGAATTTTCAAGCACTGCCAGAAAGCGTAATCGTCGTC
AAAAAATTACCACATATTCCTCCGACTTTGATAGCGGCGATGATATACCAATCGTGGGCAACTCTTTAAGCGGCAAACGT
GCCAAATTATGTGCGCCCATCAAGCCACAAAATAATATTGATATGTTCGACATGTTGAAGAATTCTAAA
>Line371_Chr3R C(3)G DGRP North Carolina Population
ATGACGGGCGCCAAGAAAAGATCGGGAGCACCGTTAGTGGATGCAGCTCACTCGAAAGCCCCAAAACCAGGTACAGTTGC
CCAAGAAAAAAACAGCCAAATTCCAACTGTTTGGAAAAAGGATCATGTAAAAACTCAACTTTTCGAAAGATCAAACGAAA
AGCCATCCAAAAAAAGAACTCCGCTAGTGGCTCCTAGAGTTCAGCAATCAAAAATTGAAGCGCAAACTTCTCAGGCTGTG
GAAAAAACACAGGAAGACCAAACTTTTGCAGCCACCATAGACAGTTCAACAAAAAGTCTAAAAAAGTCTCCCAAAAACGA
GGGAGAATTATGGGCAGATATTCAGAAGCTGTCGCCCCACACGGGAGTAATTATTCATAGCTTCATAAAGCAGTACAACG
ACTCGCTAAATAATCTCAAGAAGAAAGACTTGGTGGTCAGCAAGAAAATGAGAGCCATCGCCATGGACTCGTTGAAGAAA
AAATCGGAAAATATCAGCTTGAAGGAAAAGTTGACAAATATGGAACTGGAGCTGACCCAACTGAAAACTGATCTTATCGA
GCAGCAGGAGAAGAACGCAGAGAACATCCAGAAGTACACGGAAATCAACAAAAAGTACACCCACTGCGAGCAACATTACG
ACAAGGAGCTGGAAATCATTAAAGTATGTGTTGAGAAGAAAAATTCAGAGCTCCGAGATGCTCAATCCCGGATGGCCCTG
CAGGCGCAAGAGCTGAATAATATGCAGCAAACGAATCGCGAGTTAGCTGGAGCCTGCGAGAATTATAAAAAGGATTTGGA
AGAAGCAGAAGTGGCCAAATCTATGATTCTACATGAACTTACCGATCTCAAAGAGCTGCACGAAGACCTACAGCTTCAAT
TTGAAGATGTGTCTGCACAAAAAGAAAAGTTTGAGGCAAACATTTTACAATTAAGCAGCGACTTAAATGCAAAGATGCTT
GACTGCGCCCAGCTTGAAGATCGCATTGAGCAGCTGCCAATAGAGGCCAACAAAGCTTTGTCGAAACTGCAACGTGATTT
AGAAGCCAGTGAATTGCAGTTCGTGGATCAGCAACGATTGACTGATCAGGCAACGAGGGAACTCGAACTTGTTCGCAATG
AGATAAATACGTTTAAGACTCTTATTGAGGAAAAGGAAAGAAGACATGTTTCCCTAAGTGATGAACTAACTCAAATGACG
GAGAGATTGAGCGAGCTCGCTGATATCAACGAAAGTTATATCAATGAGTTGACTGAAACAAAATTGAAGCACTCCCAGGA
AATAAAAGATCAAGCAGATGCCTACGAGATTGTTGTTCAAGAGTTAAAAGAGAGCTTGAACAAGGCTTCAGTTGATTTTA
CTCAGCTAAAAAGCAACAGTGAGAAGCTACACAAAGAAACCCTTCTGCAGGTCTCCGAACTGCAGGAAAAACTTATAGAA
ATGGTGTCCCATCGCAGCAATCAGGAAGAGCTAATAAAGCGTCTTGGTAATGAAATTCAAGAAAAAACTCATAATTTTGA
AGAAGAACTCAAAAGGCAACAGGAGCAGCTTGCTAATCAAATGCAGATGAAGGCCACTGAAGTTGAGAGCGAAAATAAGC
GAAACGCTGTTGAAATACAAAAACTTAAATCTGAACTCGAAGAAAGGAATAAAGCTTTTAAGGCTCAACAGGATAAATTG
GAATATTTGATTAGTGATCATGATACGCTAAAGAGCGCTATTATCAATCTTCAGGCTGAAAAGAAGGAAATCGAGAGTGA
ATTATCCACGGCCAAAGTTAAATTTAGCGAGGAATTACAGTCTCAGAAAGATAACCTAATGAAAAAGGTATCCGAATTGG
AGCTTGAAATTAAAAGAAAGGAAACCGAATTGATTGAACTTGAGCGCGAAAAGAACAATGAAATGGCTGTGCTACAATTT
AAAATGAATCGAATTAATTGCCTGATCGACCAACCAGTGACCACAATTAAACAGCTAAAAGATTCCAAAGGGCCAACCAG
AACTGAGAGCATTCCTACTAAGGTGCAACCGGAAAATACAGACGAATTTTCAAGCACTGCCAGAAAGCGTAATCGTCGTC
AAAAAATTACCACATATTCCTCCGACTTTGATAGCGGCGATGATATACCAATCGTGGGCAACTCTTTAAGCGGCAAACGT
GCCAAATTATGTGCGCCCATCAAGCCACAAAATAATATTGATATGTTCGACATGTTGAAGAATTCTAAA
>Line589_Chr3R C(3)G DGRP North Carolina Population
ATGACGGGCGCCAAGAAAAGATCGGGAGCACCGTTAGTGGATGCAGCTCACTCGAAAGCCCCAAAACCAGGTACAGTTGC
CCAAGAAAAAAACAGCCAAATTCCAACTGTTTGGAAAAAGGATCATGTAAAAACTCAACTTTTCGAAAGATCAAACGAAA
AGCCATCCAAAAAAAGAACTCCGCTAGTGGCTCCTAGAGTTCAGCAATCAAAAATTGAAGCGCAAACTTCTCAGGCTGTG
GAAAAAACACAGGAAGACCAAACTTTTGCAGCCACCATAGACAGTTCAACAAAAAGTCTAAAAAAGTCTCCCAAAAACGA
GGGAGAATTATGGGCAGATATTCAGAAGCTGTCGCCCCACACGGGAGTAATTATTCATAGCTTCATAAAGCAGTACAACG
ACTCGCTAAATAATCTCAAGAAGAAAGACTTGGTGGTCAGCAAGAAAATGAGAGCCATCGCCATGGACTCGTTGAAGAAA
AAATCGGAAAATATCAGCTTGAAGGAAAAGTTGACAAATATGGAACTGGAGCTGACCCAACTGAAAACTGATCTTATCGA
GCAGCAGGAGAAGAACGCAGAGAACATCCAGAAGTACACGGAAATCAACAAAAAGTACACCCACTGCGAGCAACATTACG
ACAAGGAGCTGGAAATCATTAAAGTATGTGTTGAGAAGAAAAATTCAGAGCTCCGAGATGCTCAATCCCGGATGGCCCTG
CAGGCGCAAGAGCTGAATAATATGCAGCAAACGAATCGCGAGTTAGCTGGAGCCTGCGAGAATTATAAAAAGGATTTGGA
AGAAGCAGAAGTGGCCAAATCTATGATTCTACATGAACTTACCGATCTCAAAGAGCTGCACGAAGACCTACAGCTTCAAT
TTGAAGATGTGTCTGCACAAAAAGAAAAGTTTGAGGCAAACATTTTACAATTAAGCAGCGACTTAAATGCAAAGATGCTT
GACTGCGCCCAGCTTGAAGATCGCATTGAGCAGCTGCCAATAGAGGCCAACAAAGCTTTGTCGAAACTGCAACGTGATTT
AGAAGCCAGTGAATTGCAGTTCGTGGATCAGCAACGATTGACTGATCAGGCAACGAGGGAACTCGAACTTGTTCGCAATG
AGATAAATACGTTTAAGACTCTTATTGAGGAAAAGGAAAGAAGACATGTTTCCCTAAGTGATGAACTAACTCAAATGACG
GAGAGATTGAGCGAGCTCGCTGATATCAACGAAAGTTATATCAATGAGTTGACTGAAACAAAATTGAAGCACTCCCAGGA
AATAAAAGATCAAGCAGATGCCTACGAGATTGTTGTTCAAGAGTTAAAAGAGAGCTTGAACAAGGCTTCAGTTGATTTTA
CTCAGCTAAAAAGCAACAGTGAGAAGCTACACAAAGAAACCCTTCTGCAGGTCTCCGAACTGCAGGAAAAACTTATAGAA
ATGGTGTCCCATCGCAGCAATCAGGAAGAGCTAATAAAGCGTCTTGGTAATGAAATTCAAGAAAAAACTCATAATTTTGA
AGAAGAACTCAAAAGGCAACAGGAGCAGCTTGCTAATCAAATGCAGATGAAGGCCACTGAAGTTGAGAGCGAAAATAAGC
GAAACGCTGTTGAAATACAAAAACTTAAATCTGAACTCGAAGAAAGGAATAAAGCTTTTAAGGCTCAACAGGATAAATTG
GAATATTTGATTAGTGATCATGATACGCTAAAGAGCGCTATTATCAATCTTCAGGCTGAAAAGAAGGAAATCGAGAGTGA
ATTATCCACGGCCAAAGTTAAATTTAGCGAGGAATTACAGTCTCAGAAAGATAACCTAATGAAAAAGGTATCCGAATTGG
AGCTTGAAATTAAAAGAAAAGAAACCGAATTGATTGAACTTGAGCGTGAAAAGAACAATGAAATGGCTGTGCTACAATTT
AAAATGAATCGAATTAACTGCCTGATCGACCAACCAGTGACCACAATTAAACAGCTAAAAGATTCCAAAGGGCCAACCAG
AACTGAGAGCATTCCTACTAAGGTGCAACCGGAAAATACAGACGAATTTTCAAGCACTGCCAGAAAGCGTAATCGTCGTC
AAAAAATTACCACATATTCCTCCGACTTTGATAGCGGCGATGATATACCAATCGTGGGCAACTCTTTAAGCGGCAAACGT
GCCAAATTATGTGCGCCCATCAAGCCACAAAATAATATTGATATGTTCGACATGTTGAAGAATTCTAAA
>Line727_Chr3R C(3)G DGRP North Carolina Population
ATGACGGGCGCCAAGAAAAGATCGGGAGCACCGTTAGTGGATGCAGCTCACTCGAAAGCCCCAAAACCAGGTACAGTTGC
CCAAGAAAAAAACAGCCAAATTCCAACTGTTTGGAAAAAGGATCATGTAAAAACTCAACTTTTCGAAAGATCAAACGAAA
AGCCATCCAAAAAAAGAACTCCGCTAGTGGCTCCTAGAGTTCAGCAATCAAAAATTGAAGCGCAAACTTCTCAGGCTGTG
GAAAAAACACAGGAAGACCAAACTTTTGCAGCCACCATAGACAGTTCAACAAAAAGTCTAAAAAAGTCTCCCAAAAACGA
GGGAGAATTATGGGCAGATATTCAGAAGCTGTCGCCCCACACGGGAGTAATTATTCATAGCTTCATAAAGCAGTACAACG
ACTCGCTAAATAATCTCAAGAAGAAAGACTTGGTGGTCAGCAAGAAAATGAGAGCCATCGCCATGGACTCGTTGAAGAAA
AAATCGGAAAATATCAGCTTGAAGGAAAAGTTGACAAATATGGAACTGGAGCTGACCCAACTGAAAACTGATCTTATCGA
GCAGCAGGAGAAGAACGCAGAGAACATCCAGAAGTACACGGAAATCAACAAAAAGTACACCCACTGCGAGCAACATTACG
ACAAGGAGCTGGAAATCATTAAAGTATGTGTTGAGAAGAAAAATTCAGAGCTCCGAGATGCTCAATCCCGGATGGCCCTG
CAGGCGCAAGAGCTGAATAATATGCAGCAAACGAATCGTGAGTTAGCTGGAGCCTGCGAGAATTATAAAAAGGATTTGGA
AGAAGCAGAAGTGGCCAAATCTATGATTCTACATGAACTTACCGATCTCAAAGAGCTCCACGAAGACCTACAGCTTCAAT
TTGAAGATGTGTCTGCACAAAAGGAAAAGTTTGAGGCAAACATTTTACAATTAAGCAGCGACTTAAATGCAAAGATGCTT
GACTGCGCCCAGCTTGAAGATCGCATTGAGCAGCTGCCAATAGAGGCCAACAAAGCTTTGTCGAAACTGCAACGTGATTT
AGAAGCCAGTGAATTGCAGTTCGTGGATCAGCAACGATTGACTGATCAGGCAACGAGGGAACTCGAACTTGTTCGCAATG
AGATAAATACGTTTAAGACTCTTATTGAGGAAAAGGAAAGAAGACATGTTTCCCTAAGTGATGAACTAACTCAAATGACG
GAGAGATTGAGCGAGCTCGCTGATATCAACGAAAGTTATATCAATGAGTTGACTGAAACAAAATTGAAGCACTCCCAGGA
AATAAAAGATCAAGCAGATGCCTACGAGATTGTTGTTCAAGAGTTAAAAGAGAGCTTGAACAAGGCTTCAGTTGATTTTA
CTCAGCTAAAAAGCAACAGTGAGAAGCTACACAAAGAAACCCTTCTGCAGGTCTCCGAACTGCAGGAAAAACTTATAGAA
ATGGTGTCCCATCGCAGCAATCAGGAAGAGCTAATAAAGCGTCTTGGTAATGAAATTCAAGAAAAAACTCATAATTTTGA
AGAAGAACTCAAAAGGCAACAGGAGCAGCTTGCTAATCAAATGCAGATGAAGGCCACTGAAGTTGAGAGCGAAAATAAGC
GAAACGCTGTTGAAATACAAAAACTTAAATCTGAACTCGAAGAAAGGAATAAAGCTTTTAAGGCTCAACAGGATAAATTG
GAATATTTGATTAGTGATCATGATACGCTAAAGAGCGCTATTATCAATCTTCAGGCTGAAAAGAAGGAAATCGAGAGTGA
ATTATCCACGGCCAAAGTTAAATTTAGCGAGGAATTACAGTCTCAGAAAGATAACCTAATGAAAAAGGTATCCGAATTGG
AGCTTGAAATTAAAAGAAAAGAAACCGAATTGATTGAACTTGAGCGTGAAAAGAACAATGAAATGGCTGTGCTACAATTT
AAAATGAATCGAATTAACTGCCTGATCGACCAACCAGTGACCACAATTAAACAGCTAAAAGATTCCAAAGGGCCAACCAG
AACTGAGAGCATTCCTACTAAGGTGCAACCGGAAAATACAGACGAATTTTCAAGCACTGCCAGAAAGCGTAATCGTCGTC
AAAAAATTACCACATATTCCTCCGACTTTGATAGCGGCGATGATATACCAATCGTGGGCAACTCTTTAAGCGGCAAACGT
GCCAAATTATGTGCGCCCATCAAGCCACAAAATAATATTGATATGTTCGACATGTTGAAGAATTCTAAA
>Line235_Chr3R C(3)G DGRP North Carolina Population
ATGACGGGCGCCAAGAAAAGATCGGGAGCACCGTTAGTGGATGCAGCTCACTCGAAAGCCCCAAAACCAGGTACAGTTGC
CCAAGAAAAAAACAGCCAAATTCCAACTGTTTGGAAAAAGGATCATGTAAAAACTCAACTTTTCGAAAGATCAAACGAAA
AGCCATCCAAAAAAAGAACTCCGCTAGTGGCTCCTAGAGTTCAGCAATCAAAAATTGAAGCGCAAACTTCTCAGGCTGTG
GAAAAAACACAGGAAGACCAAACTTTTGCAGCCACCATAGACAGTTCAACAAAAAGTCTAAAAAAGTCTCCCAAAAACGA
GGGAGAATTATGGGCAGATATTCAGAAGCTGTCGCCCCACACGGGAGTAATTATTCATAGCTTCATAAAGCAGTACAACG
ACTCGCTAAATAATCTCAAGAAGAAAGACTTGGTGGTCAGCAAGAAAATGAGAGCCATCGCCATGGACTCGTTGAAGAAA
AAATCGGAAAATATCAGCTTGAAGGAAAAGTTGACAAATATGGAACTGGAGCTGACCCAACTGAAAACTGATCTTATCGA
GCAGCAGGAGAAGAACGCAGAGAACATCCAGAAGTACACGGAAATCAACAAAAAGTACACCCACTGCGAGCAACATTACG
ACAAGGAGCTGGAAATCATTAAAGTATGTGTTGAGAAGAAAAATTCAGAGCTCCGAGATGCTCAATCCCGGATGGCCCTG
CAGGCGCAAGAGCTGAATAATATGCAGCAAACGAATCGTGAGTTAGCTGGAGCCTGCGAGAATTATAAAAAGGATTTGGA
AGAAGCAGAAGTGGCCAAATCTATGATTCTACATGAACTTACCGATCTCAAAGAGCTCCACGAAGACCTACAGCTTCAAT
TTGAAGATGTGTCTGCACAAAAGGAAAAGTTTGAGGCAAACATTTTACAATTAAGCAGCGACTTAAATGCAAAGATGCTT
GACTGCGCCCAGCTTGAAGATCGCATTGAGCAGCTGCCAATAGAGGCCAACAAAGCTTTGTCGAAACTGCAACGTGATTT
AGAAGCCAGTGAATTGCAGTTCGTGGATCAGCAACGATTGACTGATCAGGCAACGAGGGAACTCGAACTTGTTCGCAATG
AGATAAATACGTTTAAGACTCTTATTGAGGAAAAGGAAAGAAGACATGTTTCCCTAAGTGATGAACTAACTCAAATGACG
GAGAGATTGAGCGAGCTCGCTGATATCAACGAAAGTTATATCAATGAGTTGACTGAAACAAAATTGAAGCACTCCCAGGA
AATAAAAGATCAAGCAGATGCCTACGAGATTGTTGTTCAAGAGTTAAAAGAGAGCTTGAACAAGGCTTCAGTTGATTTTA
CTCAGCTAAAAAGCAACAGTGAGAAGCTACACAAAGAAACCCTTCTGCAGGTCTCCGAACTGCAGGAAAAACTTATAGAA
ATGGTGTCCCATCGCAGCAATCAGGAAGAGCTAATAAAGCGTCTTGGTAATGAAATTCAAGAAAAAACTCATAATTTTGA
AGAAGAACTCAAAAGGCAACAGGAGCAGCTTGCTAATCAAATGCAGACGAAGGCCACTGAAGTTGAGAGCGAAAATAAGC
GAAACGCTGTTGAAATACAAAAACTTAAATCTGAACTCGAAGAAAGGAATAAAGCTTTTAAGGCTCAACAGGATAAATTG
GAATATTTGATTAGTGATCATGATACGCTAAAGAGCGCTATTATCAATCTTCAGGCTGAAAAGAAGGAAATCGAGAGTGA
ATTATCCACGGCCAAAGTTAAATTTAGCGAGGAATTACAGTCTCAGAAAGATAACCTAATGAAAAAGGTATCCGAATTGG
AGCTTGAAATTAAAAGAAAGGAAACCGAATTGATTGAACTTGAGCGCGAAAAGAACAATGAAATGGCTGTGCTACAATTT
AAAATGAATCGAATTAATTGCCTGATCGACCAACCAGTGACCACAATTAAACAGCTAAAAGATTCCAAAGGGCCAACCAG
AACTGAGAGCATTCCTACTAAGGTGCAACCGGAAAATACAGACGAATTTTCAAGCACTGCCAGAAAGCGTAATCGTCGTC
AAAAAATTACCACATATTCCTCCGACTTTGATAGCGGCGATGATATACCAATCGTGGGCAACTCTTTAAGCGGCAAACGT
GCCAAATTATGTGCGCCCATCAAGCCACAAAATAATATTGATATGTTCGACATGTTGAAGAATTCTAAA
>Line381_Chr3R C(3)G DGRP North Carolina Population
ATGACGGGCGCCAAGAAAAGATCGGGAGCACCGTTAGTGGATGCAGCTCACTCGAAAGCCCCAAAACCAGGTACAGTTGC
CCAAGAAAAAAACAGCCAAATTCCAACTGTTTGGAAAAAGGATCATGTAAAAACTCAACTTTTCGAAAGATCAAACGAAA
AGCCATCCAAAAAAAGAACTCCGCTAGTGGCTCCTAGAGTTCAGCAATCAAAAATTGAAGCGCAAACTTCTCAGGCTGTG
GAAAAAACACAGGAAGACCAAACTTTTGCAGCCACCATAGACAGTTCAACAAAAAGTCTAAAAAAGTCTCCCAAAAACGA
GGGAGAATTATGGGCAGATATTCAGAAGCTGTCGCCCCACACGGGAGTAATTATTCATAGCTTCATAAAGCAGTACAACG
ACTCGCTAAATAATCTCAAGAAGAAAGACTTGGTGGTCAGCAAGAAAATGAGAGCCATCGCCATGGACTCGTTGAAGAAA
AAATCGGAAAATATCAGCTTGAAGGAAAAGTTGACAAATATGGAACTGGAGCTGACCCAACTGAAAACTGATCTTATCGA
GCAGCAGGAGAAGAACGCAGAGAACATCCAGAAGTACACGGAAATCAACAAAAAGTACACCCACTGCGAGCAACATTACG
ACAAGGAGCTGGAAATCATTAAAGTATGTGTTGAGAAGAAAAATTCAGAGCTCCGAGATGCTCAATCCCGGATGGCCCTG
CAGGCGCAAGAGCTGAATAATATGCAGCAAACGAATCGTGAGTTAGCTGGAGCCTGCGAGAATTATAAAAAGGATTTGGA
AGAAGCAGAAGTGGCCAAATCTATGATTCTACATGAACTTACCGATCTCAAAGAGCTCCACGAAGACCTACAGCTTCAAT
TTGAAGATGTGTCTGCACAAAAGGAAAAGTTTGAGGCAAACATTTTACAATTAAGCAGCGACTTAAATGCAAAGATGCTT
GACTGCGCCCAGCTTGAAGATCGCATTGAGCAGCTGCCAATAGAGGCCAACAAAGCTTTGTCGAAACTGCAACGTGATTT
AGAAGCCAGTGAATTGCAGTTCGTGGATCAGCAACGATTGACTGATCAGGCAACGAGGGAACTCGAACTTGTTCGCAATG
AGATAAATACGTTTAAGACTCTTATTGAGGAAAAGGAAAGAAGACATGTTTCCCTAAGTGATGAACTAACTCAAATGACG
GAGAGATTGAGCGAGCTCGCTGATATCAACGAAAGTTATATCAATGAGTTGACTGAAACAAAATTGAAGCACTCCCAGGA
AATAAAAGATCAAGCAGATGCCTACGAGATTGTTGTTCAAGAGTTAAAAGAGAGCTTGAACAAGGCTTCAGTTGATTTTA
CTCAGCTAAAAAGCAACAGTGAGAAGCTACACAAAGAAACCCTTCTGCAGGTCTCCGAACTGCAGGAAAAACTTATAGAA
ATGGTGTCCCATCGCAGCAATCAGGAAGAGCTAATAAAGCGTCTTGGTAATGAAATTCAAGAAAAAACTCATAATTTTGA
AGAAGAACTCAAAAGGCAACAGGAGCAGCTTGCTAATCAAATGCAGACGAAGGCCACTGAAGTTGAGAGCGAAAATAAGC
GAAACGCTGTTGAAATACAAAAACTTAAATCTGAACTCGAAGAAAGGAATAAAGCTTTTAAGGCTCAACAGGATAAATTG
GAATATTTGATTAGTGATCATGATACGCTAAAGAGCGCTATTATCAATCTTCAGGCTGAAAAGAAGGAAATCGAGAGTGA
ATTATCCACGGCCAAAGTTAAATTTAGCGAGGAATTACAGTCTCAGAAAGATAACCTAATGAAAAAGGTATCCGAATTGG
AGCTTGAAATTAAAAGAAAGGAAACCGAATTGATTGAACTTGAGCGCGAAAAGAACAATGAAATGGCTGTGCTACAATTT
AAAATGAATCGAATTAATTGCCTGATCGACCAACCAGTGACCACAATTAAACAGCTAAAAGATTCCAAAGGGCCAACCAG
AACTGAGAGCATTCCTACTAAGGTGCAACCGGAAAATACAGACGAATTTTCAAGCACTGCCAGAAAGCGTAATCGTCGTC
AAAAAATTACCACATATTCCTCCGACTTTGATAGCGGCGATGATATACCAATCGTGGGCAACTCTTTAAGCGGCAAACGT
GCCAAATTATGTGCGCCCATCAAGCCACAAAATAATATTGATATGTTCGACATGTTGAAGAATTCTAAA
>Line508_Chr3R C(3)G DGRP North Carolina Population
ATGACGGGCGCCAAGAAAAGATCGGGAGCACCGTTAGTGGATGCAGCTCACTCGAAAGCCCCAAAACCAGGTACAGTTGC
CCAAGAAAAAAACAGCCAAATTCCAACTGTTTGGAAAAAGGATCATGTAAAAACTCAACTTTTCGAAAGATCAAACGAAA
AGCCATCCAAAAAAAGAACTCCGCTAGTGGCTCCTAGAGTTCAGCAATCAAAAATTGAAGCGCAAACTTCTCAGGCTGTG
GAAAAAACACAGGAAGACCAAACTTTTGCAGCCACCATAGACAGTTCAACAAAAAGTCTAAAAAAGTCTCCCAAAAACGA
GGGAGAATTATGGGCAGATATTCAGAAGCTGTCGCCCCACACGGGAGTAATTATTCATAGCTTCATAAAGCAGTACAACG
ACTCGCTAAATAATCTCAAGAAGAAAGACTTGGTGGTCAGCAAGAAAATGAGAGCCATCGCCATGGACTCGTTGAAGAAA
AAATCGGAAAATATCAGCTTGAAGGAAAAGTTGACAAATATGGAACTGGAGCTGACCCAACTGAAAACTGATCTTATCGA
GCAGCAGGAGAAGAACGCAGAGAACATCCAGAAGTACACGGAAATCAACAAAAAGTACACCCACTGCGAGCAACATTACG
ACAAGGAGCTGGAAATCATTAAAGTATGTGTTGAGAAGAAAAATTCAGAGCTCCGAGATGCTCAATCCCGGATGGCCCTG
CAGGCGCAAGAGCTGAATAATATGCAGCAAACGAATCGTGAGTTAGCTGGAGCCTGCGAGAATTATAAAAAGGATTTGGA
AGAAGCAGAAGTGGCCAAATCTATGATTCTACATGAACTTACCGATCTCAAAGAGCTCCACGAAGACCTACAGCTTCAAT
TTGAAGATGTGTCTGCACAAAAGGAAAAGTTTGAGGCAAACATTTTACAATTAAGCAGCGACTTAAATGCAAAGATGCTT
GACTGCGCCCAGCTTGAAGATCGCATTGAGCAGCTGCCAATAGAGGCCAACAAAGCTTTGTCGAAACTGCAACGTGATTT
AGAAGCCAGTGAATTGCAGTTCGTGGATCAGCAACGATTGACTGATCAGGCAACGAGGGAACTCGAACTTGTTCGCAATG
AGATAAATACGTTTAAGACTCTTATTGAGGAAAAGGAAAGAAGACATGTTTCCCTAAGTGATGAACTAACTCAAATGACG
GAGAGATTGAGCGAGCTCGCTGATATCAACGAAAGTTATATCAATGAGTTGACTGAAACAAAATTGAAGCACTCCCAGGA
AATAAAAGATCAAGCAGATGCCTACGAGATTGTTGTTCAAGAGTTAAAAGAGAGCTTGAACAAGGCTTCAGTTGATTTTA
CTCAGCTAAAAAGCAACAGTGAGAAGCTACACAAAGAAACCCTTCTGCAGGTCTCCGAACTGCAGGAAAAACTTATAGAA
ATGGTGTCCCATCGCAGCAATCAGGAAGAGCTAATAAAGCGTCTTGGTAATGAAATTCAAGAAAAAACTCATAATTTTGA
AGAAGAACTCAAAAGGCAACAGGAGCAGCTTGCTAATCAAATGCAGACGAAGGCCACTGAAGTTGAGAGCGAAAATAAGC
GAAACGCTGTTGAAATACAAAAACTTAAATCTGAACTCGAAGAAAGGAATAAAGCTTTTAAGGCTCAACAGGATAAATTG
GAATATTTGATTAGTGATCATGATACGCTAAAGAGCGCTATTATCAATCTTCAGGCTGAAAAGAAGGAAATCGAGAGTGA
ATTATCCACGGCCAAAGTTAAATTTAGCGAGGAATTACAGTCTCAGAAAGATAACCTAATGAAAAAGGTATCCGAATTGG
AGCTTGAAATTAAAAGAAAGGAAACCGAATTGATTGAACTTGAGCGCGAAAAGAACAATGAAATGGCTGTGCTACAATTT
AAAATGAATCGAATTAATTGCCTGATCGACCAACCAGTGACCACAATTAAACAGCTAAAAGATTCCAAAGGGCCAACCAG
AACTGAGAGCATTCCTACTAAGGTGCAACCGGAAAATACAGACGAATTTTCAAGCACTGCCAGAAAGCGTAATCGTCGTC
AAAAAATTACCACATATTCCTCCGACTTTGATAGCGGCGATGATATACCAATCGTGGGCAACTCTTTAAGCGGCAAACGT
GCCAAATTATGTGCGCCCATCAAGCCACAAAATAATATTGATATGTTCGACATGTTGAAGAATTCTAAA
>Line83_Chr3R C(3)G DGRP North Carolina Population
ATGACGGGCGCCAAGAAAAGATCGGGAGCACCGTTAGTGGATGCAGCTCACTCGAAAGCCCCAAAACCAGGTACAGTTGC
CCAAGAAAAAAACAGCCAAATTCCAACTGTTTGGAAAAAGGATCATGTAAAAACTCAACTTTTCGAAAGATCAAACGAAA
AGCCATCCAAAAAAAGAACTCCGCTAGTGGCTCCTAGAGTTCAGCAATCAAAAATTGAAGCGCAAACTTCTCAGGCTGTG
GAAAAAACACAGGAAGACCAAACTTTTGCAGCCACCATAGACAGTTCAACAAAAAGTCTAAAAAAGTCTCCCAAAAACGA
GGGAGAATTATGGGCAGATATTCAGAAGCTGTCGCCCCACACGGGAGTAATTATTCATAGCTTCATAAAGCAGTACAACG
ACTCGCTAAATAATCTCAAGAAGAAAGACTTGGTGGTCAGCAAGAAAATGAGAGCCATCGCCATGGACTCGTTGAAGAAA
AAATCGGAAAATATCAGCTTGAAGGAAAAGTTGACAAATATGGAACTGGAGCTGACCCAACTGAAAACTGATCTTATCGA
GCAGCAGGAGAAGAACGCAGAGAACATCCAGAAGTACACGGAAATCAACAAAAAGTACACCCACTGCGAGCAACATTACG
ACAAGGAGCTGGAAATCATTAAAGTATGTGTTGAGAAGAAAAATTCAGAGCTCCGAGATGCTCAATCCCGGATGGCCCTG
CAGGCGCAAGAGCTGAATAATATGCAGCAAACGAATCGTGAGTTAGCTGGAGCCTGCGAGAATTATAAAAAGGATTTGGA
AGAAGCAGAAGTGGCCAAATCTATGATTCTACATGAACTTACCGATCTCAAAGAGCTCCACGAAGACCTACAGCTTCAAT
TTGAAGATGTGTCTGCACAAAAGGAAAAGTTTGAGGCAAACATTTTACAATTAAGCAGCGACTTAAATGCAAAGATGCTT
GACTGCGCCCAGCTTGAAGATCGCATTGAGCAGCTGCCAATAGAGGCCAACAAAGCTTTGTCGAAACTGCAACGTGATTT
AGAAGCCAGTGAATTGCAGTTCGTGGATCAGCAACGATTGACTGATCAGGCAACGAGGGAACTCGAACTTGTTCGCAATG
AGATAAATACGTTTAAGACTCTTATTGAGGAAAAGGAAAGAAGACATGTTTCCCTAAGTGATGAACTAACTCAAATGACG
GAGAGATTGAGCGAGCTCGCTGATATCAACGAAAGTTATATCAATGAGTTGACTGAAACAAAATTGAAGCACTCCCAGGA
AATAAAAGATCAAGCAGATGCCTACGAGATTGTTGTTCAAGAGTTAAAAGAGAGCTTGAACAAGGCTTCAGTTGATTTTA
CTCAGCTAAAAAGCAACAGTGAGAAGCTACACAAAGAAACCCTTCTGCAGGTCTCCGAACTGCAGGAAAAACTTATAGAA
ATGGTGTCCCATCGCAGCAATCAGGAAGAGCTAATAAAGCGTCTTGGTAATGAAATTCAAGAAAAAACTCATAATTTTGA
AGAAGAACTCAAAAGGCAACAGGAGCAGCTTGCTAATCAAATGCAGACGAAGGCCACTGAAGTTGAGAGCGAAAATAAGC
GAAACGCTGTTGAAATACAAAAACTTAAATCTGAACTCGAAGAAAGGAATAAAGCTTTTAAGGCTCAACAGGATAAATTG
GAATATTTGATTAGTGATCATGATACGCTAAAGAGCGCTATTATCAATCTTCAGGCTGAAAAGAAGGAAATCGAGAGTGA
ATTATCCACGGCCAAAGTTAAATTTAGCGAGGAATTACAGTCTCAGAAAGATAACCTAATGAAAAAGGTATCCGAATTGG
AGCTTGAAATTAAAAGAAAGGAAACCGAATTGATTGAACTTGAGCGCGAAAAGAACAATGAAATGGCTGTGCTACAATTT
AAAATGAATCGAATTAATTGCCTGATCGACCAACCAGTGACCACAATTAAACAGCTAAAAGATTCCAAAGGGCCAACCAG
AACTGAGAGCATTCCTACTAAGGTGCAACCGGAAAATACAGACGAATTTTCAAGCACTGCCAGAAAGCGTAATCGTCGTC
AAAAAATTACCACATATTCCTCCGACTTTGATAGCGGCGATGATATACCAATCGTGGGCAACTCTTTAAGCGGCAAACGT
GCCAAATTATGTGCGCCCATCAAGCCACAAAATAATATTGATATGTTCGACATGTTGAAGAATTCTAAA
>Line892_Chr3R C(3)G DGRP North Carolina Population
ATGACGGGCGCCAAGAAAAGATCGGGAGCACCGTTAGTGGATGCAGCTCACTCGAAAGCCCCAAAACCAGGTACAGTTGC
CCAAGAAAAAAACAGCCAAATTCCAACTGTTTGGAAAAAGGATCATGTAAAAACTCAACTTTTCGAAAGATCAAACGAAA
AGCCATCCAAAAAAAGAACTCCGCTAGTGGCTCCTAGAGTTCAGCAATCAAAAATTGAAGCGCAAACTTCTCAGGCTGTG
GAAAAAACACAGGAAGACCAAACTTTTGCAGCCACCATAGACAGTTCAACAAAAAGTCTAAAAAAGTCTCCCAAAAACGA
GGGAGAATTATGGGCAGATATTCAGAAGCTGTCGCCCCACACGGGAGTAATTATTCATAGCTTCATAAAGCAGTACAACG
ACTCGCTAAATAATCTCAAGAAGAAAGACTTGGTGGTCAGCAAGAAAATGAGAGCCATCGCCATGGACTCGTTGAAGAAA
AAATCGGAAAATATCAGCTTGAAGGAAAAGTTGACAAATATGGAACTGGAGCTGACCCAACTGAAAACTGATCTTATCGA
GCAGCAGGAGAAGAACGCAGAGAACATCCAGAAGTACACGGAAATCAACAAAAAGTACACCCACTGCGAGCAACATTACG
ACAAGGAGCTGGAAATCATTAAAGTATGTGTTGAGAAGAAAAATTCAGAGCTCCGAGATGCTCAATCCCGGATGGCCCTG
CAGGCGCAAGAGCTGAATAATATGCAGCAAACGAATCGTGAGTTAGCTGGAGCCTGCGAGAATTATAAAAAGGATTTGGA
AGAAGCAGAAGTGGCCAAATCTATGATTCTACATGAACTTACCGATCTCAAAGAGCTCCACGAAGACCTACAGCTTCAAT
TTGAAGATGTGTCTGCACAAAAGGAAAAGTTTGAGGCAAACATTTTACAATTAAGCAGCGACTTAAATGCAAAGATGCTT
GACTGCGCCCAGCTTGAAGATCGCATTGAGCAGCTGCCAATAGAGGCCAACAAAGCTTTGTCGAAACTGCAACGTGATTT
AGAAGCCAGTGAATTGCAGTTCGTGGATCAGCAACGATTGACTGATCAGGCAACGAGGGAACTCGAACTTGTTCGCAATG
AGATAAATACGTTTAAGACTCTTATTGAGGAAAAGGAAAGAAGACATGTTTCCCTAAGTGATGAACTAACTCAAATGACG
GAGAGATTGAGCGAGCTCGCTGATATCAACGAAAGTTATATCAATGAGTTGACTGAAACAAAATTGAAGCACTCCCAGGA
AATAAAAGATCAAGCAGATGCCTACGAGATTGTTGTTCAAGAGTTAAAAGAGAGCTTGAACAAGGCTTCAGTTGATTTTA
CTCAGCTAAAAAGCAACAGTGAGAAGCTACACAAAGAAACCCTTCTGCAGGTCTCCGAACTGCAGGAAAAACTTATAGAA
ATGGTGTCCCATCGCAGCAATCAGGAAGAGCTAATAAAGCGTCTTGGTAATGAAATTCAAGAAAAAACTCATAATTTTGA
AGAAGAACTCAAAAGGCAACAGGAGCAGCTTGCTAATCAAATGCAGACGAAGGCCACTGAAGTTGAGAGCGAAAATAAGC
GAAACGCTGTTGAAATACAAAAACTTAAATCTGAACTCGAAGAAAGGAATAAAGCTTTTAAGGCTCAACAGGATAAATTG
GAATATTTGATTAGTGATCATGATACGCTAAAGAGCGCTATTATCAATCTTCAGGCTGAAAAGAAGGAAATCGAGAGTGA
ATTATCCACGGCCAAAGTTAAATTTAGCGAGGAATTACAGTCTCAGAAAGATAACCTAATGAAAAAGGTATCCGAATTGG
AGCTTGAAATTAAAAGAAAGGAAACCGAATTGATTGAACTTGAGCGCGAAAAGAACAATGAAATGGCTGTGCTACAATTT
AAAATGAATCGAATTAATTGCCTGATCGACCAACCAGTGACCACAATTAAACAGCTAAAAGATTCCAAAGGGCCAACCAG
AACTGAGAGCATTCCTACTAAGGTGCAACCGGAAAATACAGACGAATTTTCAAGCACTGCCAGAAAGCGTAATCGTCGTC
AAAAAATTACCACATATTCCTCCGACTTTGATAGCGGCGATGATATACCAATCGTGGGCAACTCTTTAAGCGGCAAACGT
GCCAAATTATGTGCGCCCATCAAGCCACAAAATAATATTGATATGTTCGACATGTTGAAGAATTCTAAA
>Line730_Chr3R C(3)G DGRP North Carolina Population
ATGACGGGCGCCAAGAAAAGATCGGGAGCACCGTTAGTGGATGCAGCTCACTCGAAAGCCCCAAAACCAGGTACAGTTGC
CCAAGAAAAAAACAGCCAAATTCCAACTGTTTGGAAAAAGGATCATGTAAAAACTCAACTTTTCGAAAGATCAAACGAAA
AGCCATCCAAAAAAAGAACTCCGCTAGTGGCTCCTAGAGTTCAGCAATCAAAAATTGAAGCGCAAACTTCTCAGGCTGTG
GAAAAAACACAGGAAGACCAAACTTTTGCAGCCACCATAGACAGTTCAACAAAAAGTCTAAAAAAGTCTCCCAAAAACGA
GGGAGAATTATGGGCAGATATTCAGAAGCTGTCGCCCCACACGGGAGTAATTATTCATAGCTTCATAAAGCAGTACAACG
ACTCGCTAAATAATCTCAAGAAGAAAGACTTGGTGGTCAGCAAGAAAATGAGAGCCATCGCCATGGACTCGTTGAAGAAA
AAATCGGAAAATATCAGCTTGAAGGAAAAGTTGACAAATATGGAACTGGAGCTGACCCAACTGAAAACTGATCTTATCGA
GCAGCAGGAGAAGAACGCAGAGAACATCCAGAAGTACACGGAAATCAACAAAAAGTACACCCACTGCGAGCAACATTACG
ACAAGGAGCTGGAAATCATTAAAGTATGTGTTGAGAAGAAAAATTCAGAGCTCCGAGATGCTCAATCCCGGATGGCCCTG
CAGGCGCAAGAGCTGAATAATATGCAGCAAACGAATCGCGAGTTAGCTGGAGCCTGCGAGAATTATAAAAAGGATTTGGA
AGAAGCAGAAGTGGCCAAATCTATGATTCTACATGAACTTACCGATCTCAAAGAGCTGCACGAAGACCTACAGCTTCAAT
TTGAAGATGTGTCTGCACAAAAAGAAAAGTTTGAGGCAAACATTTTACAATTAAGCAGCGACTTAAATGCAAAGATGCTT
GACTGCGCCCAGCTTGAAGATCGCATTGAGCAGCTGCCAATAGAGGCCAACAAAGCTTTGTCGAAACTGCAACGTGATTT
AGAAGCCAGTGAATTGCAGTTCGTGGATCAGCAACGATTGACTGATCAGGCAACAAGGGAACTCGAACTTGTTCGCAATG
AGATAAATACGTTTAAGACTCTTATTGAGGAAAAGGAAAGAAGACATGTTTCCCTAAGTGATGAACTAACTCAAATGACG
GAGAGATTGAGCGAGCTCGCTGATATCAACGAAAGTTATCTCAATGAGTTGACTGAAACAAAATTGAAGCACTCCCAGGA
AATAAAAGATCAAGCAGATGCCTACGAGATTGTTGTTCAAGAGTTAAAAGAGAGCTTGAACAAGGCTTCAGTTGATTTTA
CTCAGCTAAAAAGCAACAGTGAGAAGCTACACAAAGAAACCCTTCTGCAGGTCTCCGAACTGCAGGAAAAACTTATAGAA
ATGGTGTCCCATCGCAGCAATCAGGAAGAGCTAATAAAGCGTCTTGGTAATGAAATTCAAGAAAAAACTCATAATTTTGA
AGAAGAACTCAAAAGGCAACAGGAGCAGCTTGCTAATCAAATGCAGACGAAGGCCACTGAAGTTGAGAGCGAAAATAAGC
GAAACGCTGTTGAAATACAAAAACTTAAATCTGAACTCGAAGAAAGGAATAAAGCTTTTAAGGCTCAACAGGATAAATTG
GAATATTTGATTAGTGATCATGATACGCTAAAGAGCGCTATTATCAATCTTCAGGCTGAAAAGAAGGAAATCGAGAGTGA
ATTATCCACGGCCAAAGTTAAATTTAGCGAGGAATTACAGTCTCAGAAAGATAACCTAATGAAAAAGGTATCCGAATTGG
AGCTTGAAATTAAAAGAAAGGAAACCGAATTGATTGAACTTGAGCGCGAAAAGAACAATGAAATGGCTGTGCTACAATTT
AAAATGAATCGAATTAATTGCCTGATCGACCAACCAGTGACCACAATTAAACAGCTAAAAGATTCCAAAGGGCCAACCAG
AACTGAGAGCATTCCTACTAAGGTGCAACCGGAAAATACAGACGAATTTTCAAGCACTGCCAGAAAGCGTAATCGTCGTC
AAAAAATTACCACATATTCCTCCGACTTTGATAGCGGCGATGATATACCAATCGTGGGCAACTCTTTAAGCGGCAAACGT
GCCAAATTATGTGCGCCCATCAAGCCACAAAATAATATTGATATGTTCGACATGTTGAAGAATTCTAAA
>Line392_Chr3R C(3)G DGRP North Carolina Population
ATGACGGGCGCCAAGAAAAGATCGGGAGCACCGTTAGTGGATGCAGCTCACTCGAAAGCCCCAAAACCAGGTACAGTTGC
CCAAGAAAAAAACAGCCAAATTCCAACTGTTTGGAAAAAGGATCATGTAAAAACTCAACTTTTCGAAAGATCAAACGAAA
AGCCATCCAAAAAAAGAACTCCGCTAGTGGCTCCTAGAGTTCAGCAATCAAAAATTGAAGCGCAAACTTCTCAGGCTGTG
GAAAAAACACAGGAAGACCAAACTTTTGCAGCCACCATAGACAGTTCAACAAAAAGTCTAAAAAAGTCTCCCAAAAACGA
GGGAGAATTATGGGCAGATATTCAGAAGCTGTCGCCCCACACGGGAATAATAATTCATAGCTTCATAAAGCAGTACAACG
AATCGCTAAATAATCTCAAGAAGAAAGACTTGGTGGTCAGCAAGAAAATGAGAGCCATCGCCATGGACTCGCTGAAGAAA
AAATCGGAAAATATCAGCTTGAAGGAAAAGTTGACAAATATGGAACTGGAGCTGACCCAACTGAAAACTGATCTTATCGA
GCAGCAGGAGAAGAACGCAGAGAACATCCAGAAGTACACGGAAATCAACAAAAAGTACACCCACTGCGAGCAACATTACG
ACAAGGAGCTGGAAATCATTAAAGTATGTGTTGAGAAGAAAAATTCAGAGCTCCGAGATGCTCAATCCCGGATGGCCCTG
CAGGCGCAAGAGCTGAATAATATGCAGCAAACGAATCGTGAGTTAGCTGGAGCCTGCGAGAATTATAAAAAGGATTTGGA
AGAAGCAGAAGTGGCCAAATCTATGATTCTACATGAACTTACCGATCTCAAAGAGCTCCACGAAGACCTACAGCTTCAAT
TTGAAGATGTGTCTGCACAAAAGGAAAAGTTTGAGGCAAACATTTTACAATTAAGCAGCGACTTAAATGCAAAGATGCTT
GACTGCGCCCAGCTTGAAGATCGCATTGAGCAGCTGCCAATAGAGGCCAACAAAGCTTTGTCGAAACTGCAACGTGATTT
AGAAGCCAGTGAATTGCAGTTCGTGGATCAGCAACGATTGACTGATCAGGCAACGAGGGAACTCGAACTTGTTCGCAATG
AGATAAATACGTTTAAGACTCTTATTGAGGAAAAGGAAAGAAGACATGTTTCCCTAAGTGATGAACTAACTCAAATGACG
GAGAGATTGAGCGAGCTCGCTGATATCAACGAAAGTTATATCAATGAGTTGACTGAAACAAAATTGAAGCACTCCCAGGA
AATAAAAGATCAAGCAGATGCCTACGAGATTGTTGTTCAAGAGTTAAAAGAGAGCTTGAACAAGGCTTCAGTTGATTTTA
CTCAGCTAAAAAGCAACAGTGAGAAGCTACACAAAGAAACCCTTCTGCAGGTCTCCGAACTGCAGGAAAAACTTATAGAA
ATGGTGTCCCATCGCAGCAATCAGGAAGAGCTAATAAAGCGTCTTGGTAATGAAATTCAAGAAAAAACTCATAATTTTGA
AGAAGAACTCAAAAGGCAACAGGAGCAGCTTGCTAATCAAATGCAGACGAAGGCCACTGAAGTTGAGAGCGAAAATAAGC
GAAACGCTGTTGAAATACAAAAACTTAAATCTGAACTCGAAGAAAGGAATAAAGCTTTTAAGGCTCAACAGGATAAATTG
GAATATTTGATTAGTGATCATGATACGCTAAAGAGCGCTATTATCAATCTTCAGGCTGAAAAGAAGGAAATCGAGAGTGA
ATTATCCACGGCCAAAGTTAAATTTAGCGAGGAATTACAGTCTCAGAAAGATAACCTAATGAAAAAGGTATCCGAATTGG
AGCTTGAAATTAAAAGAAAGGAAACCGAATTGATTGAACTTGAGCGCGAAAAGAACAATGAAATGGCTGTGCTACAATTT
AAAATGAATCGAATTAATTGCCTGATCGACCAACCAGTGACCACAATTAAACAGCTAAAAGATTCCAAAGGGCCAACCAG
AACTGAGAGCATTCCTACTAAGGTGCAACCGGAAAATACAGACGAATTTTCAAGCACTGCCAGAAAGCGTAATCGTCGTC
AAAAAATTACCACATATTCCTCCGACTTTGATAGCGGCGATGATATACCAATCGTGGGCAACTCTTTAAGCGGCAAACGT
GCCAAATTATGTGCGCCCATCAAGCCACAAAATAATATTGATATGTTCGACATGTTGAAGAATTCTAAA
>Line399_Chr3R C(3)G DGRP North Carolina Population
ATGACGGGCGCCAAGAAAAGATCGGGAGCACCGTTAGTGGATGCAGCTCACTCGAAAGCCCCAAAACCAGGTACAGTTGC
CCAAGAAAAAAACAGCCAAATTCCAACTGTTTGGAAAAAGGATCATGTAAAAACTCAACTTTTCGAAAGATCAAACGAAA
AGCCATCCAAAAAAAGAACTCCGCTAGTGGCTCCTAGAGTTCAGCAATCAAAAATTGAAGCGCAAACTTCTCAGGCTGTG
GAAAAAACACAGGAAGACCAAACTTTTGCAGCCACCATAGACAGTTCAACAAAAAGTCTAAAAAAGTCTCCCAAAAACGA
GGGAGAATTATGGGCAGATATTCAGAAGCTGTCGCCCCACACGGGAATAATAATTCATAGCTTCATAAAGCAGTACAACG
AATCGCTAAATAATCTCAAGAAGAAAGACTTGGTGGTCAGCAAGAAAATGAGAGCCATCGCCATGGACTCGCTGAAGAAA
AAATCGGAAAATATCAGCTTGAAGGAAAAGTTGACAAATATGGAACTGGAGCTGACCCAACTGAAAACTGATCTTATCGA
GCAGCAGGAGAAGAACGCAGAGAACATCCAGAAGTACACGGAAATCAACAAAAAGTACACCCACTGCGAGCAACATTACG
ACAAGGAGCTGGAAATCATTAAAGTATGTGTTGAGAAGAAAAATTCAGAGCTCCGAGATGCTCAATCCCGGATGGCCCTG
CAGGCGCAAGAGCTGAATAATATGCAGCAAACGAATCGTGAGTTAGCTGGAGCCTGCGAGAATTATAAAAAGGATTTGGA
AGAAGCAGAAGTGGCCAAATCTATGATTCTACATGAACTTACCGATCTCAAAGAGCTCCACGAAGACCTACAGCTTCAAT
TTGAAGATGTGTCTGCACAAAAGGAAAAGTTTGAGGCAAACATTTTACAATTAAGCAGCGACTTAAATGCAAAGATGCTT
GACTGCGCCCAGCTTGAAGATCGCATTGAGCAGCTGCCAATAGAGGCCAACAAAGCTTTGTCGAAACTGCAACGTGATTT
AGAAGCCAGTGAATTGCAGTTCGTGGATCAGCAACGATTGACTGATCAGGCAACGAGGGAACTCGAACTTGTTCGCAATG
AGATAAATACGTTTAAGACTCTTATTGAGGAAAAGGAAAGAAGACATGTTTCCCTAAGTGATGAACTAACTCAAATGACG
GAGAGATTGAGCGAGCTCGCTGATATCAACGAAAGTTATATCAATGAGTTGACTGAAACAAAATTGAAGCACTCCCAGGA
AATAAAAGATCAAGCAGATGCCTACGAGATTGTTGTTCAAGAGTTAAAAGAGAGCTTGAACAAGGCTTCAGTTGATTTTA
CTCAGCTAAAAAGCAACAGTGAGAAGCTACACAAAGAAACCCTTCTGCAGGTCTCCGAACTGCAGGAAAAACTTATAGAA
ATGGTGTCCCATCGCAGCAATCAGGAAGAGCTAATAAAGCGTCTTGGTAATGAAATTCAAGAAAAAACTCATAATTTTGA
AGAAGAACTCAAAAGGCAACAGGAGCAGCTTGCTAATCAAATGCAGACGAAGGCCACTGAAGTTGAGAGCGAAAATAAGC
GAAACGCTGTTGAAATACAAAAACTTAAATCTGAACTCGAAGAAAGGAATAAAGCTTTTAAGGCTCAACAGGATAAATTG
GAATATTTGATTAGTGATCATGATACGCTAAAGAGCGCTATTATCAATCTTCAGGCTGAAAAGAAGGAAATCGAGAGTGA
ATTATCCACGGCCAAAGTTAAATTTAGCGAGGAATTACAGTCTCAGAAAGATAACCTAATGAAAAAGGTATCCGAATTGG
AGCTTGAAATTAAAAGAAAGGAAACCGAATTGATTGAACTTGAGCGCGAAAAGAACAATGAAATGGCTGTGCTACAATTT
AAAATGAATCGAATTAATTGCCTGATCGACCAACCAGTGACCACAATTAAACAGCTAAAAGATTCCAAAGGGCCAACCAG
AACTGAGAGCATTCCTACTAAGGTGCAACCGGAAAATACAGACGAATTTTCAAGCACTGCCAGAAAGCGTAATCGTCGTC
AAAAAATTACCACATATTCCTCCGACTTTGATAGCGGCGATGATATACCAATCGTGGGCAACTCTTTAAGCGGCAAACGT
GCCAAATTATGTGCGCCCATCAAGCCACAAAATAATATTGATATGTTCGACATGTTGAAGAATTCTAAA
>Line757_Chr3R C(3)G DGRP North Carolina Population
ATGACGGGCGCCAAGAAAAGATCGGGAGCACCGTTAGTGGATGCAGCTCACTCGAAAGCCCCAAAACCAGGTACAGTTGC
CCAAGAAAAAAACAGCCAAATTCCAACTGTTTGGAAAAAGGATCATGTAAAAACTCAACTTTTCGAAAGATCAAACGAAA
AGCCATCCAAAAAAAGAACTCCGCTAGTGGCTCCTAGAGTTCAGCAATCAAAAATTGAAGCGCAAACTTCTCAGGCTGTG
GAAAAAACACAGGAAGACCAAACTTTTGCAGCCACCATAGACAGTTCAACAAAAAGTCTAAAAAAGTCTCCCAAAAACGA
GGGAGAATTATGGGCAGATATTCAGAAGCTGTCGCCCCACACGGGAATAATAATTCATAGCTTCATAAAGCAGTACAACG
AATCGCTAAATAATCTCAAGAAGAAAGACTTGGTGGTCAGCAAGAAAATGAGAGCCATCGCCATGGACTCGCTGAAGAAA
AAATCGGAAAATATCAGCTTGAAGGAAAAGTTGACAAATATGGAACTGGAGCTGACCCAACTGAAAACTGATCTTATCGA
GCAGCAGGAGAAGAACGCAGAGAACATCCAGAAGTACACGGAAATCAACAAAAAGTACACCCACTGCGAGCAACATTACG
ACAAGGAGCTGGAAATCATTAAAGTATGTGTTGAGAAGAAAAATTCAGAGCTCCGAGATGCTCAATCCCGGATGGCCCTG
CAGGCGCAAGAGCTGAATAATATGCAGCAAACGAATCGCGAGTTAGCTGGAGCCTGCGAGAATTATAAAAAGGATTTGGA
AGAAGCAGAAGTGGCCAAATCTATGATTCTACATGAACTTACCGATCTCAAAGAGCTGCACGAAGACCTACAGCTTCAAT
TTGAAGATGTGTCTGCACAAAAAGAAAAGTTTGAGGCAAACATTTTACAATTAAGCAGCGACTTAAATGCAAAGATGCTT
GACTGCGCCCAGCTTGAAGATCGCATTGAGCAGCTGCCAATAGAGGCCAACAAAGCTTTGTCGAAACTGCAACGTGATTT
AGAAGCCAGTGAATTGCAGTTCGTGGATCAGCAACGATTGACTGATCAGGCAACAAGGGAACTCGAACTTGTTCGCAATG
AGATAAATACGTTTAAGACTCTTATTGAGGAAAAGGAAAGAAGACATGTTTCCCTAAGTGATGAACTAACTCAAATGACG
GAGAGATTGAGCGAGCTCGCTGATATCAACGAAAGTTATCTCAATGAGTTGACTGAAACAAAATTGAAGCACTCCCAGGA
AATAAAAGATCAAGCAGATGCCTACGAGATTGTTGTTCAAGAGTTAAAAGAGAGCTTGAACAAGGCTTCAGTTGATTTTA
CTCAGCTAAAAAGCAACAGTGAGAAGCTACACAAAGAAACCCTTCTGCAGGTCTCCGAACTGCAGGAAAAACTTATAGAA
ATGGTGTCCCATCGCAGCAATCAGGAAGAGCTAATAAAGCGTCTTGGTAATGAAATTCAAGAAAAAACTCATAATTTTGA
AGAAGAACTCAAAAGGCAACAGGAGCAGCTTGCTAATCAAATGCAGACGAAGGCCACTGAAGTTGAGAGCGAAAATAAGC
GAAACGCTGTTGAAATACAAAAACTTAAATCTGAACTCGAAGAAAGGAATAAAGCTTTTAAGGCTCAACAGGATAAATTG
GAATATTTGATTAGTGATCATGATACGCTAAAGAGCGCTATTATCAATCTTCAGGCTGAAAAGAAGGAAATCGAGAGTGA
ATTATCCACGGCCAAAGTTAAATTTAGCGAGGAATTACAGTCTCAGAAAGATAACCTAATGAAAAAGGTATCCGAATTGG
AGCTTGAAATTAAAAGAAAGGAAACCGAATTGATTGAACTTGAGCGCGAAAAGAACAATGAAATGGCTGTGCTACAATTT
AAAATGAATCGAATTAATTGCCTGATCGACCAACCAGTGACCACAATTAAACAGCTAAAAGATTCCAAAGGGCCAACCAG
AACTGAGAGCATTCCTACTAAGGTGCAACCGGAAAATACAGACGAATTTTCAAGCACTGCCAGAAAGCGTAATCGTCGTC
AAAAAATTACCACATATTCCTCCGACTTTGATAGCGGCGATGATATACCAATCGTGGGCAACTCTTTAAGCGGCAAACGT
GCCAAATTATGTGCGCCCATCAAGCCACAAAATAATATTGATATGTTCGACATGTTGAAGAATTCTAAA
>Line783_Chr3R C(3)G DGRP North Carolina Population
ATGACGGGCGCCAAGAAAAGATCGGGAGCACCGTTAGTGGATGCAGCTCACTCGAAAGCCCCAAAACCAGGTACAGTTGC
CCAAGAAAAAAACAGCCAAATTCCAACTGTTTGGAAAAAGGATCATGTAAAAACTCAACTTTTCGAAAGATCAAACGAAA
AGCCATCCAAAAAAAGAACTCCGCTAGTGGCTCCTAGAGTTCAGCAATCAAAAATTGAAGCGCAAACTTCTCAGGCTGTG
GAAAAAACACAGGAAGACCAAACTTTTGCAGCCACCATAGACAGTTCAACAAAAAGTCTAAAAAAGTCTCCCAAAAACGA
GGGAGAATTATGGGCAGATATTCAGAAGCTGTCGCCCCACACGGGAATAATAATTCATAGCTTCATAAAGCAGTACAACG
AATCGCTAAATAATCTCAAGAAGAAAGACTTGGTGGTCAGCAAGAAAATGAGAGCCATCGCCATGGACTCGCTGAAGAAA
AAATCGGAAAATATCAGCTTGAAGGAAAAGTTGACAAATATGGAACTGGAGCTGACCCAACTGAAAACTGATCTTATCGA
GCAGCAGGAGAAGAACGCAGAGAACATCCAGAAGTACACGGAAATCAACAAAAAGTACACCCACTGCGAGCAACATTACG
ACAAGGAGCTGGAAATCATTAAAGTATGTGTTGAGAAGAAAAATTCAGAGCTCCGAGATGCTCAATCCCGGATGGCCCTG
CAGGCGCAAGAGCTGAATAATATGCAGCAAACGAATCGCGAGTTAGCTGGAGCCTGCGAGAATTATAAAAAGGATTTGGA
AGAAGCAGAAGTGGCCAAATCTATGATTCTACATGAACTTACCGATCTCAAAGAGCTGCACGAAGACCTACAGCTTCAAT
TTGAAGATGTGTCTGCACAAAAAGAAAAGTTTGAGGCAAACATTTTACAATTAAGCAGCGACTTAAATGCAAAGATGCTT
GACTGCGCCCAGCTTGAAGATCGCATTGAGCAGCTGCCAATAGAGGCCAACAAAGCTTTGTCGAAACTGCAACGTGATTT
AGAAGCCAGTGAATTGCAGTTCGTGGATCAGCAACGATTGACTGATCAGGCAACAAGGGAACTCGAACTTGTTCGCAATG
AGATAAATACGTTTAAGACTCTTATTGAGGAAAAGGAAAGAAGACATGTTTCCCTAAGTGATGAACTAACTCAAATGACG
GAGAGATTGAGCGAGCTCGCTGATATCAACGAAAGTTATCTCAATGAGTTGACTGAAACAAAATTGAAGCACTCCCAGGA
AATAAAAGATCAAGCAGATGCCTACGAGATTGTTGTTCAAGAGTTAAAAGAGAGCTTGAACAAGGCTTCAGTTGATTTTA
CTCAGCTAAAAAGCAACAGTGAGAAGCTACACAAAGAAACCCTTCTGCAGGTCTCCGAACTGCAGGAAAAACTTATAGAA
ATGGTGTCCCATCGCAGCAATCAGGAAGAGCTAATAAAGCGTCTTGGTAATGAAATTCAAGAAAAAACTCATAATTTTGA
AGAAGAACTCAAAAGGCAACAGGAGCAGCTTGCTAATCAAATGCAGATGAAGGCCACTGAAGTTGAGAGCGAAAATAAGC
GAAACGCTGTTGAAATACAAAAACTTAAATCTGAACTCGAAGAAAGGAATAAAGCTTTTAAGGCTCAACAGGATAAATTG
GAATATTTGATTAGTGATCATGATACGCTAAAGAGCGCTATTATCAATCTTCAGGCTGAAAAGAAGGAAATCGAGAGTGA
ATTATCCACGGCCAAAGTTAAATTTAGCGAGGAATTACAGTCTCAGAAAGATAACCTAATGAAAAAGGTATCCGAATTGG
AGCTTGAAATTAAAAGAAAAGAAACCGAATTGATTGAACTTGAGCGTGAAAAGAACAATGAAATGGCTGTGCTACAATTT
AAAATGAATCGAATTAACTGCCTGATCGACCAACCAGTGACCACAATTAAACAGCTAAAAGATTCCAAAGGGCCAACCAG
AACTGAGAGCATTCCTACTAAGGTGCAACCGGAAAATACAGACGAATTTTCAAGCACTGCCAGAAAGCGTAATCGTCGTC
AAAAAATTACCACATATTCCTCCGACTTTGATAGCGGCGATGATATACCAATCGTGGGCAACTCTTTAAGCGGCAAACGT
GCCAAATTATGTGCGCCCATCAAGCCACAAAATAATATTGATATGTTCGACATGTTGAAGAATTCTAAA
>Line272_Chr3R C(3)G DGRP North Carolina Population
ATGACGGGCGCCAAGAAAAGATCGGGAGCACCGTTAGTGGATGCAGCTCACTCGAAAGCCCCAAAACCAGGTACAGTTGC
CCAAGAAAAAAACAGCCAAATTCCAAATGTTTGGAAAAAGGATCATGTAAAAACTCAACTTTTCGAAAGATCAAACGAAA
AGCCATCCAAAAAAAGAACTCCGCTAGTGGCTCCTAGAGTTCAGCAATCAAAAATTGAAGCGCAAACTTCTCAGGCTGTG
GAAAAAACACAGGAAGACCAAACTTTTGCAGCCACCATAGACAGTTCAACAAAAAGTCTAAAAAAGTCTCCCAAAAACGA
GGGAGAATTATGGGCAGATATTCAGAAGCTGTCGCCCCACACGGGAATAATAATTCATAGCTTCATAAAGCAGTACAACG
AATCGCTAAATAATCTCAAGAAGAAAGACTTGGTGGTCAGCAAGAAAATGAGAGCCATCGCCATGGACTCGCTGAAGAAA
AAATCGGAAAATATCAGCTTGAAGGAAAAGTTGACAAATATGGAACTGGAGCTGACCCAACTGAAAACTGATCTTATCGA
GCAGCAGGAGAAGAACGCAGAGAACATCCAGAAGTACACGGAAATCAACAAAAAGTACACCCACTGCGAGCAACATTACG
ACAAGGAGCTGGAAATCATTAAAGTATGTGTTGAGAAGAAAAATTCAGAGCTCCGAGATGCTCAATCCCGGATGGCCCTG
CAGGCGCAAGAGCTGAATAATATGCAGCAAACGAATCGTGAGTTAGCTGGAGCCTGCGAGAATTATAAAAAGGATTTGGA
AGAAGCAGAAGTGGCCAAATCTATGATTCTACATGAACTTACCGATCTCAAAGAGCTCCACGAAGACCTACAGCTTCAAT
TTGAAGATGTGTCTGCACAAAAGGAAAAGTTTGAGGCAAACATTTTACAATTAAGCAGCGACTTAAATGCAAAGATGCTT
GACTGCGCCCAGCTTGAAGATCGCATTGAGCAGCTGCCAATAGAGGCCAACAAAGCTTTGTCGAAACTGCAACGTGATTT
AGAAGCCAGTGAATTGCAGTTCGTGGATCAGCAACGATTGACTGATCAGGCAACGAGGGAACTCGAACTTGTTCGCAATG
AGATAAATACGTTTAAGACTCTTATTGAGGAAAAGGAAAGAAGACATGTTTCCCTAAGTGATGAACTAACTCAAATGACG
GAGAGATTGAGCGAGCTCGCTGATATCAACGAAAGTTATATCAATGAGTTGACTGAAACAAAATTGAAGCACTCCCAGGA
AATAAAAGATCAAGCAGATGCCTACGAGATTGTTGTTCAAGAGTTAAAAGAGAGCTTGAACAAGGCTTCAGTTGATTTTA
CTCAGCTAAAAAGCAACAGTGAGAAGCTACACAAAGAAACCCTTCTGCAGGTCTCCGAACTGCAGGAAAAACTTATAGAA
ATGGTGTCCCATCGCAGCAATCAGGAAGAGCTAATAAAGCGTCTTGGTAATGAAATTCAAGAAAAAACTCATAATTTTGA
AGAAGAACTCAAAAGGCAACAGGAGCAGCTTGCTAATCAAATGCAGATGAAGGCCACTGAAGTTGAGAGCGAAAATAAGC
GAAACGCTGTTGAAATACAAAAACTTAAATCTGAACTCGAAGAAAGGAATAAAGCTTTTAAGGCTCAACAGGATAAATTG
GAATATTTGATTAGTGATCATGATACGCTAAAGAGCGCTATTATCAATCTTCAGGCTGAAAAGAAGGAAATCGAGAGTGA
ATTATCCACGGCCAAAGTTAAATTTAGCGAGGAATTACAGTCTCAGAAAGATAACCTAATGAAAAAGGTATCCGAATTGG
AGCTTGAAATTAAAAGAAAAGAAACCGAATTGATTGAACTTGAGCGTGAAAAGAACAATGAAATGGCTGTGCTACAATTT
AAAATGAATCGAATTAACTGCCTGATCGACCAACCAGTGACCACAATTAAACAGCTAAAAGATTCCAAAGGGCCAACCAG
AACTGAGAGCATTCCTACTAAGGTGCAACCGGAAAATACAGACGAATTTTCAAGCACTGCCAGAAAGCGTAATCGTCGTC
AAAAAATTACCACATATTCCTCCGACTTTGATAGCGGCGATGATATACCAATCGTGGGCAACTCTTTAAGCGGCAAACGT
GCCAAATTATGTGCGCCCATCAAGCCACAAAATAATATTGATATGTTCGACATGTTGAAGAATTCTAAA
>Line287_Chr3R C(3)G DGRP North Carolina Population
ATGACGGGCGCCAAGAAAAGATCGGGAGCACCGTTAGTGGATGCAGCTCACTCGAAAGCCCCAAAACCAGGTACAGTTGC
CCAAGAAAAAAACAGCCAAATTCCAAATGTTTGGAAAAAGGATCATGTAAAAACTCAACTTTTCGAAAGATCAAACGAAA
AGCCATCCAAAAAAAGAACTCCGCTAGTGGCTCCTAGAGTTCAGCAATCAAAAATTGAAGCGCAAACTTCTCAGGCTGTG
GAAAAAACACAGGAAGACCAAACTTTTGCAGCCACCATAGACAGTTCAACAAAAAGTCTAAAAAAGTCTCCCAAAAACGA
GGGAGAATTATGGGCAGATATTCAGAAGCTGTCGCCCCACACGGGAATAATAATTCATAGCTTCATAAAGCAGTACAACG
AATCGCTAAATAATCTCAAGAAGAAAGACTTGGTGGTCAGCAAGAAAATGAGAGCCATCGCCATGGACTCGCTGAAGAAA
AAATCGGAAAATATCAGCTTGAAGGAAAAGTTGACAAATATGGAACTGGAGCTGACCCAACTGAAAACTGATCTTATCGA
GCAGCAGGAGAAGAACGCAGAGAACATCCAGAAGTACACGGAAATCAACAAAAAGTACACCCACTGCGAGCAACATTACG
ACAAGGAGCTGGAAATCATTAAAGTATGTGTTGAGAAGAAAAATTCAGAGCTCCGAGATGCTCAATCCCGGATGGCCCTG
CAGGCGCAAGAGCTGAATAATATGCAGCAAACGAATCGTGAGTTAGCTGGAGCCTGCGAGAATTATAAAAAGGATTTGGA
AGAAGCAGAAGTGGCCAAATCTATGATTCTACATGAACTTACCGATCTCAAAGAGCTCCACGAAGACCTACAGCTTCAAT
TTGAAGATGTGTCTGCACAAAAGGAAAAGTTTGAGGCAAACATTTTACAATTAAGCAGCGACTTAAATGCAAAGATGCTT
GACTGCGCCCAGCTTGAAGATCGCATTGAGCAGCTGCCAATAGAGGCCAACAAAGCTTTGTCGAAACTGCAACGTGATTT
AGAAGCCAGTGAATTGCAGTTCGTGGATCAGCAACGATTGACTGATCAGGCAACGAGGGAACTCGAACTTGTTCGCAATG
AGATAAATACGTTTAAGACTCTTATTGAGGAAAAGGAAAGAAGACATGTTTCCCTAAGTGATGAACTAACTCAAATGACG
GAGAGATTGAGCGAGCTCGCTGATATCAACGAAAGTTATATCAATGAGTTGACTGAAACAAAATTGAAGCACTCCCAGGA
AATAAAAGATCAAGCAGATGCCTACGAGATTGTTGTTCAAGAGTTAAAAGAGAGCTTGAACAAGGCTTCAGTTGATTTTA
CTCAGCTAAAAAGCAACAGTGAGAAGCTACACAAAGAAACCCTTCTGCAGGTCTCCGAACTGCAGGAAAAACTTATAGAA
ATGGTGTCCCATCGCAGCAATCAGGAAGAGCTAATAAAGCGTCTTGGTAATGAAATTCAAGAAAAAACTCATAATTTTGA
AGAAGAACTCAAAAGGCAACAGGAGCAGCTTGCTAATCAAATGCAGATGAAGGCCACTGAAGTTGAGAGCGAAAATAAGC
GAAACGCTGTTGAAATACAAAAACTTAAATCTGAACTCGAAGAAAGGAATAAAGCTTTTAAGGCTCAACAGGATAAATTG
GAATATTTGATTAGTGATCATGATACGCTAAAGAGCGCTATTATCAATCTTCAGGCTGAAAAGAAGGAAATCGAGAGTGA
ATTATCCACGGCCAAAGTTAAATTTAGCGAGGAATTACAGTCTCAGAAAGATAACCTAATGAAAAAGGTATCCGAATTGG
AGCTTGAAATTAAAAGAAAAGAAACCGAATTGATTGAACTTGAGCGTGAAAAGAACAATGAAATGGCTGTGCTACAATTT
AAAATGAATCGAATTAACTGCCTGATCGACCAACCAGTGACCACAATTAAACAGCTAAAAGATTCCAAAGGGCCAACCAG
AACTGAGAGCATTCCTACTAAGGTGCAACCGGAAAATACAGACGAATTTTCAAGCACTGCCAGAAAGCGTAATCGTCGTC
AAAAAATTACCACATATTCCTCCGACTTTGATAGCGGCGATGATATACCAATCGTGGGCAACTCTTTAAGCGGCAAACGT
GCCAAATTATGTGCGCCCATCAAGCCACAAAATAATATTGATATGTTCGACATGTTGAAGAATTCTAAA
>Line370_Chr3R C(3)G DGRP North Carolina Population
ATGACGGGCGCCAAGAAAAGATCGGGAGCACCGTTAGTGGATGCAGCTCACTCGAAAGCCCCAAAACCAGGTACAGTTGC
CCAAGAAAAAAACAGCCAAATTCCAAATGTTTGGAAAAAGGATCATGTAAAAACTCAACTTTTCGAAAGATCAAACGAAA
AGCCATCCAAAAAAAGAACTCCGCTAGTGGCTCCTAGAGTTCAGCAATCAAAAATTGAAGCGCAAACTTCTCAGGCTGTG
GAAAAAACACAGGAAGACCAAACTTTTGCAGCCACCATAGACAGTTCAACAAAAAGTCTAAAAAAGTCTCCCAAAAACGA
GGGAGAATTATGGGCAGATATTCAGAAGCTGTCGCCCCACACGGGAATAATAATTCATAGCTTCATAAAGCAGTACAACG
AATCGCTAAATAATCTCAAGAAGAAAGACTTGGTGGTCAGCAAGAAAATGAGAGCCATCGCCATGGACTCGCTGAAGAAA
AAATCGGAAAATATCAGCTTGAAGGAAAAGTTGACAAATATGGAACTGGAGCTGACCCAACTGAAAACTGATCTTATCGA
GCAGCAGGAGAAGAACGCAGAGAACATCCAGAAGTACACGGAAATCAACAAAAAGTACACCCACTGCGAGCAACATTACG
ACAAGGAGCTGGAAATCATTAAAGTATGTGTTGAGAAGAAAAATTCAGAGCTCCGAGATGCTCAATCCCGGATGGCCCTG
CAGGCGCAAGAGCTGAATAATATGCAGCAAACGAATCGTGAGTTAGCTGGAGCCTGCGAGAATTATAAAAAGGATTTGGA
AGAAGCAGAAGTGGCCAAATCTATGATTCTACATGAACTTACCGATCTCAAAGAGCTCCACGAAGACCTACAGCTTCAAT
TTGAAGATGTGTCTGCACAAAAGGAAAAGTTTGAGGCAAACATTTTACAATTAAGCAGCGACTTAAATGCAAAGATGCTT
GACTGCGCCCAGCTTGAAGATCGCATTGAGCAGCTGCCAATAGAGGCCAACAAAGCTTTGTCGAAACTGCAACGTGATTT
AGAAGCCAGTGAATTGCAGTTCGTGGATCAGCAACGATTGACTGATCAGGCAACGAGGGAACTCGAACTTGTTCGCAATG
AGATAAATACGTTTAAGACTCTTATTGAGGAAAAGGAAAGAAGACATGTTTCCCTAAGTGATGAACTAACTCAAATGACG
GAGAGATTGAGCGAGCTCGCTGATATCAACGAAAGTTATATCAATGAGTTGACTGAAACAAAATTGAAGCACTCCCAGGA
AATAAAAGATCAAGCAGATGCCTACGAGATTGTTGTTCAAGAGTTAAAAGAGAGCTTGAACAAGGCTTCAGTTGATTTTA
CTCAGCTAAAAAGCAACAGTGAGAAGCTACACAAAGAAACCCTTCTGCAGGTCTCCGAACTGCAGGAAAAACTTATAGAA
ATGGTGTCCCATCGCAGCAATCAGGAAGAGCTAATAAAGCGTCTTGGTAATGAAATTCAAGAAAAAACTCATAATTTTGA
AGAAGAACTCAAAAGGCAACAGGAGCAGCTTGCTAATCAAATGCAGATGAAGGCCACTGAAGTTGAGAGCGAAAATAAGC
GAAACGCTGTTGAAATACAAAAACTTAAATCTGAACTCGAAGAAAGGAATAAAGCTTTTAAGGCTCAACAGGATAAATTG
GAATATTTGATTAGTGATCATGATACGCTAAAGAGCGCTATTATCAATCTTCAGGCTGAAAAGAAGGAAATCGAGAGTGA
ATTATCCACGGCCAAAGTTAAATTTAGCGAGGAATTACAGTCTCAGAAAGATAACCTAATGAAAAAGGTATCCGAATTGG
AGCTTGAAATTAAAAGAAAAGAAACCGAATTGATTGAACTTGAGCGTGAAAAGAACAATGAAATGGCTGTGCTACAATTT
AAAATGAATCGAATTAACTGCCTGATCGACCAACCAGTGACCACAATTAAACAGCTAAAAGATTCCAAAGGGCCAACCAG
AACTGAGAGCATTCCTACTAAGGTGCAACCGGAAAATACAGACGAATTTTCAAGCACTGCCAGAAAGCGTAATCGTCGTC
AAAAAATTACCACATATTCCTCCGACTTTGATAGCGGCGATGATATACCAATCGTGGGCAACTCTTTAAGCGGCAAACGT
GCCAAATTATGTGCGCCCATCAAGCCACAAAATAATATTGATATGTTCGACATGTTGAAGAATTCTAAA
>Line41_Chr3R C(3)G DGRP North Carolina Population
ATGACGGGCGCCAAGAAAAGATCGGGAGCACCGTTAGTGGATGCAGCTCACTCGAAAGCCCCAAAACCAGGTACAGTTGC
CCAAGAAAAAAACAGCCAAATTCCAAATGTTTGGAAAAAGGATCATGTAAAAACTCAACTTTTCGAAAGATCAAACGAAA
AGCCATCCAAAAAAAGAACTCCGCTAGTGGCTCCTAGAGTTCAGCAATCAAAAATTGAAGCGCAAACTTCTCAGGCTGTG
GAAAAAACACAGGAAGACCAAACTTTTGCAGCCACCATAGACAGTTCAACAAAAAGTCTAAAAAAGTCTCCCAAAAACGA
GGGAGAATTATGGGCAGATATTCAGAAGCTGTCGCCCCACACGGGAATAATAATTCATAGCTTCATAAAGCAGTACAACG
AATCGCTAAATAATCTCAAGAAGAAAGACTTGGTGGTCAGCAAGAAAATGAGAGCCATCGCCATGGACTCGCTGAAGAAA
AAATCGGAAAATATCAGCTTGAAGGAAAAGTTGACAAATATGGAACTGGAGCTGACCCAACTGAAAACTGATCTTATCGA
GCAGCAGGAGAAGAACGCAGAGAACATCCAGAAGTACACGGAAATCAACAAAAAGTACACCCACTGCGAGCAACATTACG
ACAAGGAGCTGGAAATCATTAAAGTATGTGTTGAGAAGAAAAATTCAGAGCTCCGAGATGCTCAATCCCGGATGGCCCTG
CAGGCGCAAGAGCTGAATAATATGCAGCAAACGAATCGTGAGTTAGCTGGAGCCTGCGAGAATTATAAAAAGGATTTGGA
AGAAGCAGAAGTGGCCAAATCTATGATTCTACATGAACTTACCGATCTCAAAGAGCTCCACGAAGACCTACAGCTTCAAT
TTGAAGATGTGTCTGCACAAAAGGAAAAGTTTGAGGCAAACATTTTACAATTAAGCAGCGACTTAAATGCAAAGATGCTT
GACTGCGCCCAGCTTGAAGATCGCATTGAGCAGCTGCCAATAGAGGCCAACAAAGCTTTGTCGAAACTGCAACGTGATTT
AGAAGCCAGTGAATTGCAGTTCGTGGATCAGCAACGATTGACTGATCAGGCAACGAGGGAACTCGAACTTGTTCGCAATG
AGATAAATACGTTTAAGACTCTTATTGAGGAAAAGGAAAGAAGACATGTTTCCCTAAGTGATGAACTAACTCAAATGACG
GAGAGATTGAGCGAGCTCGCTGATATCAACGAAAGTTATATCAATGAGTTGACTGAAACAAAATTGAAGCACTCCCAGGA
AATAAAAGATCAAGCAGATGCCTACGAGATTGTTGTTCAAGAGTTAAAAGAGAGCTTGAACAAGGCTTCAGTTGATTTTA
CTCAGCTAAAAAGCAACAGTGAGAAGCTACACAAAGAAACCCTTCTGCAGGTCTCCGAACTGCAGGAAAAACTTATAGAA
ATGGTGTCCCATCGCAGCAATCAGGAAGAGCTAATAAAGCGTCTTGGTAATGAAATTCAAGAAAAAACTCATAATTTTGA
AGAAGAACTCAAAAGGCAACAGGAGCAGCTTGCTAATCAAATGCAGATGAAGGCCACTGAAGTTGAGAGCGAAAATAAGC
GAAACGCTGTTGAAATACAAAAACTTAAATCTGAACTCGAAGAAAGGAATAAAGCTTTTAAGGCTCAACAGGATAAATTG
GAATATTTGATTAGTGATCATGATACGCTAAAGAGCGCTATTATCAATCTTCAGGCTGAAAAGAAGGAAATCGAGAGTGA
ATTATCCACGGCCAAAGTTAAATTTAGCGAGGAATTACAGTCTCAGAAAGATAACCTAATGAAAAAGGTATCCGAATTGG
AGCTTGAAATTAAAAGAAAAGAAACCGAATTGATTGAACTTGAGCGTGAAAAGAACAATGAAATGGCTGTGCTACAATTT
AAAATGAATCGAATTAACTGCCTGATCGACCAACCAGTGACCACAATTAAACAGCTAAAAGATTCCAAAGGGCCAACCAG
AACTGAGAGCATTCCTACTAAGGTGCAACCGGAAAATACAGACGAATTTTCAAGCACTGCCAGAAAGCGTAATCGTCGTC
AAAAAATTACCACATATTCCTCCGACTTTGATAGCGGCGATGATATACCAATCGTGGGCAACTCTTTAAGCGGCAAACGT
GCCAAATTATGTGCGCCCATCAAGCCACAAAATAATATTGATATGTTCGACATGTTGAAGAATTCTAAA
>Line42_Chr3R C(3)G DGRP North Carolina Population
ATGACGGGCGCCAAGAAAAGATCGGGAGCACCGTTAGTGGATGCAGCTCACTCGAAAGCCCCAAAACCAGGTACAGTTGC
CCAAGAAAAAAACAGCCAAATTCCAAATGTTTGGAAAAAGGATCATGTAAAAACTCAACTTTTCGAAAGATCAAACGAAA
AGCCATCCAAAAAAAGAACTCCGCTAGTGGCTCCTAGAGTTCAGCAATCAAAAATTGAAGCGCAAACTTCTCAGGCTGTG
GAAAAAACACAGGAAGACCAAACTTTTGCAGCCACCATAGACAGTTCAACAAAAAGTCTAAAAAAGTCTCCCAAAAACGA
GGGAGAATTATGGGCAGATATTCAGAAGCTGTCGCCCCACACGGGAATAATAATTCATAGCTTCATAAAGCAGTACAACG
AATCGCTAAATAATCTCAAGAAGAAAGACTTGGTGGTCAGCAAGAAAATGAGAGCCATCGCCATGGACTCGCTGAAGAAA
AAATCGGAAAATATCAGCTTGAAGGAAAAGTTGACAAATATGGAACTGGAGCTGACCCAACTGAAAACTGATCTTATCGA
GCAGCAGGAGAAGAACGCAGAGAACATCCAGAAGTACACGGAAATCAACAAAAAGTACACCCACTGCGAGCAACATTACG
ACAAGGAGCTGGAAATCATTAAAGTATGTGTTGAGAAGAAAAATTCAGAGCTCCGAGATGCTCAATCCCGGATGGCCCTG
CAGGCGCAAGAGCTGAATAATATGCAGCAAACGAATCGTGAGTTAGCTGGAGCCTGCGAGAATTATAAAAAGGATTTGGA
AGAAGCAGAAGTGGCCAAATCTATGATTCTACATGAACTTACCGATCTCAAAGAGCTCCACGAAGACCTACAGCTTCAAT
TTGAAGATGTGTCTGCACAAAAGGAAAAGTTTGAGGCAAACATTTTACAATTAAGCAGCGACTTAAATGCAAAGATGCTT
GACTGCGCCCAGCTTGAAGATCGCATTGAGCAGCTGCCAATAGAGGCCAACAAAGCTTTGTCGAAACTGCAACGTGATTT
AGAAGCCAGTGAATTGCAGTTCGTGGATCAGCAACGATTGACTGATCAGGCAACGAGGGAACTCGAACTTGTTCGCAATG
AGATAAATACGTTTAAGACTCTTATTGAGGAAAAGGAAAGAAGACATGTTTCCCTAAGTGATGAACTAACTCAAATGACG
GAGAGATTGAGCGAGCTCGCTGATATCAACGAAAGTTATATCAATGAGTTGACTGAAACAAAATTGAAGCACTCCCAGGA
AATAAAAGATCAAGCAGATGCCTACGAGATTGTTGTTCAAGAGTTAAAAGAGAGCTTGAACAAGGCTTCAGTTGATTTTA
CTCAGCTAAAAAGCAACAGTGAGAAGCTACACAAAGAAACCCTTCTGCAGGTCTCCGAACTGCAGGAAAAACTTATAGAA
ATGGTGTCCCATCGCAGCAATCAGGAAGAGCTAATAAAGCGTCTTGGTAATGAAATTCAAGAAAAAACTCATAATTTTGA
AGAAGAACTCAAAAGGCAACAGGAGCAGCTTGCTAATCAAATGCAGATGAAGGCCACTGAAGTTGAGAGCGAAAATAAGC
GAAACGCTGTTGAAATACAAAAACTTAAATCTGAACTCGAAGAAAGGAATAAAGCTTTTAAGGCTCAACAGGATAAATTG
GAATATTTGATTAGTGATCATGATACGCTAAAGAGCGCTATTATCAATCTTCAGGCTGAAAAGAAGGAAATCGAGAGTGA
ATTATCCACGGCCAAAGTTAAATTTAGCGAGGAATTACAGTCTCAGAAAGATAACCTAATGAAAAAGGTATCCGAATTGG
AGCTTGAAATTAAAAGAAAAGAAACCGAATTGATTGAACTTGAGCGTGAAAAGAACAATGAAATGGCTGTGCTACAATTT
AAAATGAATCGAATTAACTGCCTGATCGACCAACCAGTGACCACAATTAAACAGCTAAAAGATTCCAAAGGGCCAACCAG
AACTGAGAGCATTCCTACTAAGGTGCAACCGGAAAATACAGACGAATTTTCAAGCACTGCCAGAAAGCGTAATCGTCGTC
AAAAAATTACCACATATTCCTCCGACTTTGATAGCGGCGATGATATACCAATCGTGGGCAACTCTTTAAGCGGCAAACGT
GCCAAATTATGTGCGCCCATCAAGCCACAAAATAATATTGATATGTTCGACATGTTGAAGAATTCTAAA
>Line491_Chr3R C(3)G DGRP North Carolina Population
ATGACGGGCGCCAAGAAAAGATCGGGAGCACCGTTAGTGGATGCAGCTCACTCGAAAGCCCCAAAACCAGGTACAGTTGC
CCAAGAAAAAAACAGCCAAATTCCAAATGTTTGGAAAAAGGATCATGTAAAAACTCAACTTTTCGAAAGATCAAACGAAA
AGCCATCCAAAAAAAGAACTCCGCTAGTGGCTCCTAGAGTTCAGCAATCAAAAATTGAAGCGCAAACTTCTCAGGCTGTG
GAAAAAACACAGGAAGACCAAACTTTTGCAGCCACCATAGACAGTTCAACAAAAAGTCTAAAAAAGTCTCCCAAAAACGA
GGGAGAATTATGGGCAGATATTCAGAAGCTGTCGCCCCACACGGGAATAATAATTCATAGCTTCATAAAGCAGTACAACG
AATCGCTAAATAATCTCAAGAAGAAAGACTTGGTGGTCAGCAAGAAAATGAGAGCCATCGCCATGGACTCGCTGAAGAAA
AAATCGGAAAATATCAGCTTGAAGGAAAAGTTGACAAATATGGAACTGGAGCTGACCCAACTGAAAACTGATCTTATCGA
GCAGCAGGAGAAGAACGCAGAGAACATCCAGAAGTACACGGAAATCAACAAAAAGTACACCCACTGCGAGCAACATTACG
ACAAGGAGCTGGAAATCATTAAAGTATGTGTTGAGAAGAAAAATTCAGAGCTCCGAGATGCTCAATCCCGGATGGCCCTG
CAGGCGCAAGAGCTGAATAATATGCAGCAAACGAATCGTGAGTTAGCTGGAGCCTGCGAGAATTATAAAAAGGATTTGGA
AGAAGCAGAAGTGGCCAAATCTATGATTCTACATGAACTTACCGATCTCAAAGAGCTCCACGAAGACCTACAGCTTCAAT
TTGAAGATGTGTCTGCACAAAAGGAAAAGTTTGAGGCAAACATTTTACAATTAAGCAGCGACTTAAATGCAAAGATGCTT
GACTGCGCCCAGCTTGAAGATCGCATTGAGCAGCTGCCAATAGAGGCCAACAAAGCTTTGTCGAAACTGCAACGTGATTT
AGAAGCCAGTGAATTGCAGTTCGTGGATCAGCAACGATTGACTGATCAGGCAACGAGGGAACTCGAACTTGTTCGCAATG
AGATAAATACGTTTAAGACTCTTATTGAGGAAAAGGAAAGAAGACATGTTTCCCTAAGTGATGAACTAACTCAAATGACG
GAGAGATTGAGCGAGCTCGCTGATATCAACGAAAGTTATATCAATGAGTTGACTGAAACAAAATTGAAGCACTCCCAGGA
AATAAAAGATCAAGCAGATGCCTACGAGATTGTTGTTCAAGAGTTAAAAGAGAGCTTGAACAAGGCTTCAGTTGATTTTA
CTCAGCTAAAAAGCAACAGTGAGAAGCTACACAAAGAAACCCTTCTGCAGGTCTCCGAACTGCAGGAAAAACTTATAGAA
ATGGTGTCCCATCGCAGCAATCAGGAAGAGCTAATAAAGCGTCTTGGTAATGAAATTCAAGAAAAAACTCATAATTTTGA
AGAAGAACTCAAAAGGCAACAGGAGCAGCTTGCTAATCAAATGCAGATGAAGGCCACTGAAGTTGAGAGCGAAAATAAGC
GAAACGCTGTTGAAATACAAAAACTTAAATCTGAACTCGAAGAAAGGAATAAAGCTTTTAAGGCTCAACAGGATAAATTG
GAATATTTGATTAGTGATCATGATACGCTAAAGAGCGCTATTATCAATCTTCAGGCTGAAAAGAAGGAAATCGAGAGTGA
ATTATCCACGGCCAAAGTTAAATTTAGCGAGGAATTACAGTCTCAGAAAGATAACCTAATGAAAAAGGTATCCGAATTGG
AGCTTGAAATTAAAAGAAAAGAAACCGAATTGATTGAACTTGAGCGTGAAAAGAACAATGAAATGGCTGTGCTACAATTT
AAAATGAATCGAATTAACTGCCTGATCGACCAACCAGTGACCACAATTAAACAGCTAAAAGATTCCAAAGGGCCAACCAG
AACTGAGAGCATTCCTACTAAGGTGCAACCGGAAAATACAGACGAATTTTCAAGCACTGCCAGAAAGCGTAATCGTCGTC
AAAAAATTACCACATATTCCTCCGACTTTGATAGCGGCGATGATATACCAATCGTGGGCAACTCTTTAAGCGGCAAACGT
GCCAAATTATGTGCGCCCATCAAGCCACAAAATAATATTGATATGTTCGACATGTTGAAGAATTCTAAA
>Line703_Chr3R C(3)G DGRP North Carolina Population
ATGACGGGCGCCAAGAAAAGATCGGGAGCACCGTTAGTGGATGCAGCTCACTCGAAAGCCCCAAAACCAGGTACAGTTGC
CCAAGAAAAAAACAGCCAAATTCCAAATGTTTGGAAAAAGGATCATGTAAAAACTCAACTTTTCGAAAGATCAAACGAAA
AGCCATCCAAAAAAAGAACTCCGCTAGTGGCTCCTAGAGTTCAGCAATCAAAAATTGAAGCGCAAACTTCTCAGGCTGTG
GAAAAAACACAGGAAGACCAAACTTTTGCAGCCACCATAGACAGTTCAACAAAAAGTCTAAAAAAGTCTCCCAAAAACGA
GGGAGAATTATGGGCAGATATTCAGAAGCTGTCGCCCCACACGGGAATAATAATTCATAGCTTCATAAAGCAGTACAACG
AATCGCTAAATAATCTCAAGAAGAAAGACTTGGTGGTCAGCAAGAAAATGAGAGCCATCGCCATGGACTCGCTGAAGAAA
AAATCGGAAAATATCAGCTTGAAGGAAAAGTTGACAAATATGGAACTGGAGCTGACCCAACTGAAAACTGATCTTATCGA
GCAGCAGGAGAAGAACGCAGAGAACATCCAGAAGTACACGGAAATCAACAAAAAGTACACCCACTGCGAGCAACATTACG
ACAAGGAGCTGGAAATCATTAAAGTATGTGTTGAGAAGAAAAATTCAGAGCTCCGAGATGCTCAATCCCGGATGGCCCTG
CAGGCGCAAGAGCTGAATAATATGCAGCAAACGAATCGTGAGTTAGCTGGAGCCTGCGAGAATTATAAAAAGGATTTGGA
AGAAGCAGAAGTGGCCAAATCTATGATTCTACATGAACTTACCGATCTCAAAGAGCTCCACGAAGACCTACAGCTTCAAT
TTGAAGATGTGTCTGCACAAAAGGAAAAGTTTGAGGCAAACATTTTACAATTAAGCAGCGACTTAAATGCAAAGATGCTT
GACTGCGCCCAGCTTGAAGATCGCATTGAGCAGCTGCCAATAGAGGCCAACAAAGCTTTGTCGAAACTGCAACGTGATTT
AGAAGCCAGTGAATTGCAGTTCGTGGATCAGCAACGATTGACTGATCAGGCAACGAGGGAACTCGAACTTGTTCGCAATG
AGATAAATACGTTTAAGACTCTTATTGAGGAAAAGGAAAGAAGACATGTTTCCCTAAGTGATGAACTAACTCAAATGACG
GAGAGATTGAGCGAGCTCGCTGATATCAACGAAAGTTATATCAATGAGTTGACTGAAACAAAATTGAAGCACTCCCAGGA
AATAAAAGATCAAGCAGATGCCTACGAGATTGTTGTTCAAGAGTTAAAAGAGAGCTTGAACAAGGCTTCAGTTGATTTTA
CTCAGCTAAAAAGCAACAGTGAGAAGCTACACAAAGAAACCCTTCTGCAGGTCTCCGAACTGCAGGAAAAACTTATAGAA
ATGGTGTCCCATCGCAGCAATCAGGAAGAGCTAATAAAGCGTCTTGGTAATGAAATTCAAGAAAAAACTCATAATTTTGA
AGAAGAACTCAAAAGGCAACAGGAGCAGCTTGCTAATCAAATGCAGATGAAGGCCACTGAAGTTGAGAGCGAAAATAAGC
GAAACGCTGTTGAAATACAAAAACTTAAATCTGAACTCGAAGAAAGGAATAAAGCTTTTAAGGCTCAACAGGATAAATTG
GAATATTTGATTAGTGATCATGATACGCTAAAGAGCGCTATTATCAATCTTCAGGCTGAAAAGAAGGAAATCGAGAGTGA
ATTATCCACGGCCAAAGTTAAATTTAGCGAGGAATTACAGTCTCAGAAAGATAACCTAATGAAAAAGGTATCCGAATTGG
AGCTTGAAATTAAAAGAAAAGAAACCGAATTGATTGAACTTGAGCGTGAAAAGAACAATGAAATGGCTGTGCTACAATTT
AAAATGAATCGAATTAACTGCCTGATCGACCAACCAGTGACCACAATTAAACAGCTAAAAGATTCCAAAGGGCCAACCAG
AACTGAGAGCATTCCTACTAAGGTGCAACCGGAAAATACAGACGAATTTTCAAGCACTGCCAGAAAGCGTAATCGTCGTC
AAAAAATTACCACATATTCCTCCGACTTTGATAGCGGCGATGATATACCAATCGTGGGCAACTCTTTAAGCGGCAAACGT
GCCAAATTATGTGCGCCCATCAAGCCACAAAATAATATTGATATGTTCGACATGTTGAAGAATTCTAAA
>Line712_Chr3R C(3)G DGRP North Carolina Population
ATGACGGGCGCCAAGAAAAGATCGGGAGCACCGTTAGTGGATGCAGCTCACTCGAAAGCCCCAAAACCAGGTACAGTTGC
CCAAGAAAAAAACAGCCAAATTCCAAATGTTTGGAAAAAGGATCATGTAAAAACTCAACTTTTCGAAAGATCAAACGAAA
AGCCATCCAAAAAAAGAACTCCGCTAGTGGCTCCTAGAGTTCAGCAATCAAAAATTGAAGCGCAAACTTCTCAGGCTGTG
GAAAAAACACAGGAAGACCAAACTTTTGCAGCCACCATAGACAGTTCAACAAAAAGTCTAAAAAAGTCTCCCAAAAACGA
GGGAGAATTATGGGCAGATATTCAGAAGCTGTCGCCCCACACGGGAATAATAATTCATAGCTTCATAAAGCAGTACAACG
AATCGCTAAATAATCTCAAGAAGAAAGACTTGGTGGTCAGCAAGAAAATGAGAGCCATCGCCATGGACTCGCTGAAGAAA
AAATCGGAAAATATCAGCTTGAAGGAAAAGTTGACAAATATGGAACTGGAGCTGACCCAACTGAAAACTGATCTTATCGA
GCAGCAGGAGAAGAACGCAGAGAACATCCAGAAGTACACGGAAATCAACAAAAAGTACACCCACTGCGAGCAACATTACG
ACAAGGAGCTGGAAATCATTAAAGTATGTGTTGAGAAGAAAAATTCAGAGCTCCGAGATGCTCAATCCCGGATGGCCCTG
CAGGCGCAAGAGCTGAATAATATGCAGCAAACGAATCGTGAGTTAGCTGGAGCCTGCGAGAATTATAAAAAGGATTTGGA
AGAAGCAGAAGTGGCCAAATCTATGATTCTACATGAACTTACCGATCTCAAAGAGCTCCACGAAGACCTACAGCTTCAAT
TTGAAGATGTGTCTGCACAAAAGGAAAAGTTTGAGGCAAACATTTTACAATTAAGCAGCGACTTAAATGCAAAGATGCTT
GACTGCGCCCAGCTTGAAGATCGCATTGAGCAGCTGCCAATAGAGGCCAACAAAGCTTTGTCGAAACTGCAACGTGATTT
AGAAGCCAGTGAATTGCAGTTCGTGGATCAGCAACGATTGACTGATCAGGCAACGAGGGAACTCGAACTTGTTCGCAATG
AGATAAATACGTTTAAGACTCTTATTGAGGAAAAGGAAAGAAGACATGTTTCCCTAAGTGATGAACTAACTCAAATGACG
GAGAGATTGAGCGAGCTCGCTGATATCAACGAAAGTTATATCAATGAGTTGACTGAAACAAAATTGAAGCACTCCCAGGA
AATAAAAGATCAAGCAGATGCCTACGAGATTGTTGTTCAAGAGTTAAAAGAGAGCTTGAACAAGGCTTCAGTTGATTTTA
CTCAGCTAAAAAGCAACAGTGAGAAGCTACACAAAGAAACCCTTCTGCAGGTCTCCGAACTGCAGGAAAAACTTATAGAA
ATGGTGTCCCATCGCAGCAATCAGGAAGAGCTAATAAAGCGTCTTGGTAATGAAATTCAAGAAAAAACTCATAATTTTGA
AGAAGAACTCAAAAGGCAACAGGAGCAGCTTGCTAATCAAATGCAGATGAAGGCCACTGAAGTTGAGAGCGAAAATAAGC
GAAACGCTGTTGAAATACAAAAACTTAAATCTGAACTCGAAGAAAGGAATAAAGCTTTTAAGGCTCAACAGGATAAATTG
GAATATTTGATTAGTGATCATGATACGCTAAAGAGCGCTATTATCAATCTTCAGGCTGAAAAGAAGGAAATCGAGAGTGA
ATTATCCACGGCCAAAGTTAAATTTAGCGAGGAATTACAGTCTCAGAAAGATAACCTAATGAAAAAGGTATCCGAATTGG
AGCTTGAAATTAAAAGAAAAGAAACCGAATTGATTGAACTTGAGCGTGAAAAGAACAATGAAATGGCTGTGCTACAATTT
AAAATGAATCGAATTAACTGCCTGATCGACCAACCAGTGACCACAATTAAACAGCTAAAAGATTCCAAAGGGCCAACCAG
AACTGAGAGCATTCCTACTAAGGTGCAACCGGAAAATACAGACGAATTTTCAAGCACTGCCAGAAAGCGTAATCGTCGTC
AAAAAATTACCACATATTCCTCCGACTTTGATAGCGGCGATGATATACCAATCGTGGGCAACTCTTTAAGCGGCAAACGT
GCCAAATTATGTGCGCCCATCAAGCCACAAAATAATATTGATATGTTCGACATGTTGAAGAATTCTAAA
>Line855_Chr3R C(3)G DGRP North Carolina Population
ATGACGGGCGCCAAGAAAAGATCGGGAGCACCGTTAGTGGATGCAGCTCACTCGAAAGCCCCAAAACCAGGTACAGTTGC
CCAAGAAAAAAACAGCCAAATTCCAAATGTTTGGAAAAAGGATCATGTAAAAACTCAACTTTTCGAAAGATCAAACGAAA
AGCCATCCAAAAAAAGAACTCCGCTAGTGGCTCCTAGAGTTCAGCAATCAAAAATTGAAGCGCAAACTTCTCAGGCTGTG
GAAAAAACACAGGAAGACCAAACTTTTGCAGCCACCATAGACAGTTCAACAAAAAGTCTAAAAAAGTCTCCCAAAAACGA
GGGAGAATTATGGGCAGATATTCAGAAGCTGTCGCCCCACACGGGAATAATAATTCATAGCTTCATAAAGCAGTACAACG
AATCGCTAAATAATCTCAAGAAGAAAGACTTGGTGGTCAGCAAGAAAATGAGAGCCATCGCCATGGACTCGCTGAAGAAA
AAATCGGAAAATATCAGCTTGAAGGAAAAGTTGACAAATATGGAACTGGAGCTGACCCAACTGAAAACTGATCTTATCGA
GCAGCAGGAGAAGAACGCAGAGAACATCCAGAAGTACACGGAAATCAACAAAAAGTACACCCACTGCGAGCAACATTACG
ACAAGGAGCTGGAAATCATTAAAGTATGTGTTGAGAAGAAAAATTCAGAGCTCCGAGATGCTCAATCCCGGATGGCCCTG
CAGGCGCAAGAGCTGAATAATATGCAGCAAACGAATCGTGAGTTAGCTGGAGCCTGCGAGAATTATAAAAAGGATTTGGA
AGAAGCAGAAGTGGCCAAATCTATGATTCTACATGAACTTACCGATCTCAAAGAGCTCCACGAAGACCTACAGCTTCAAT
TTGAAGATGTGTCTGCACAAAAGGAAAAGTTTGAGGCAAACATTTTACAATTAAGCAGCGACTTAAATGCAAAGATGCTT
GACTGCGCCCAGCTTGAAGATCGCATTGAGCAGCTGCCAATAGAGGCCAACAAAGCTTTGTCGAAACTGCAACGTGATTT
AGAAGCCAGTGAATTGCAGTTCGTGGATCAGCAACGATTGACTGATCAGGCAACGAGGGAACTCGAACTTGTTCGCAATG
AGATAAATACGTTTAAGACTCTTATTGAGGAAAAGGAAAGAAGACATGTTTCCCTAAGTGATGAACTAACTCAAATGACG
GAGAGATTGAGCGAGCTCGCTGATATCAACGAAAGTTATATCAATGAGTTGACTGAAACAAAATTGAAGCACTCCCAGGA
AATAAAAGATCAAGCAGATGCCTACGAGATTGTTGTTCAAGAGTTAAAAGAGAGCTTGAACAAGGCTTCAGTTGATTTTA
CTCAGCTAAAAAGCAACAGTGAGAAGCTACACAAAGAAACCCTTCTGCAGGTCTCCGAACTGCAGGAAAAACTTATAGAA
ATGGTGTCCCATCGCAGCAATCAGGAAGAGCTAATAAAGCGTCTTGGTAATGAAATTCAAGAAAAAACTCATAATTTTGA
AGAAGAACTCAAAAGGCAACAGGAGCAGCTTGCTAATCAAATGCAGATGAAGGCCACTGAAGTTGAGAGCGAAAATAAGC
GAAACGCTGTTGAAATACAAAAACTTAAATCTGAACTCGAAGAAAGGAATAAAGCTTTTAAGGCTCAACAGGATAAATTG
GAATATTTGATTAGTGATCATGATACGCTAAAGAGCGCTATTATCAATCTTCAGGCTGAAAAGAAGGAAATCGAGAGTGA
ATTATCCACGGCCAAAGTTAAATTTAGCGAGGAATTACAGTCTCAGAAAGATAACCTAATGAAAAAGGTATCCGAATTGG
AGCTTGAAATTAAAAGAAAAGAAACCGAATTGATTGAACTTGAGCGTGAAAAGAACAATGAAATGGCTGTGCTACAATTT
AAAATGAATCGAATTAACTGCCTGATCGACCAACCAGTGACCACAATTAAACAGCTAAAAGATTCCAAAGGGCCAACCAG
AACTGAGAGCATTCCTACTAAGGTGCAACCGGAAAATACAGACGAATTTTCAAGCACTGCCAGAAAGCGTAATCGTCGTC
AAAAAATTACCACATATTCCTCCGACTTTGATAGCGGCGATGATATACCAATCGTGGGCAACTCTTTAAGCGGCAAACGT
GCCAAATTATGTGCGCCCATCAAGCCACAAAATAATATTGATATGTTCGACATGTTGAAGAATTCTAAA
>Line105_Chr3R C(3)G DGRP North Carolina Population
ATGACGGGCGCCAAGAAAAGATCGGGAGCACCGTTAGTGGATGCAGCTCACTCGAAAGCCCCAAAACCAGGTACAGTTGC
CCAAGAAAAAAACAGCCAAATTCCAACTGTTTGGAAAAAGGATCATGTAAAAACTCAACTTTTCGAAAGATCAAACGAAA
AGCCATCCAAAAAAAGAACTCCGCTAGTGGCTCCTAGAGTTCAGCAATCAAAAATTGAAGCGCAAACTTCTCAGGCTGTG
GAAAAAACACAGGAAGACCAAACTTTTGCAGCCACCATAGACAGTTCAACAAAAAGTCTAAAAAAGTCTCCCAAAAACGA
GGGAGAATTATGGGCAGATATTCAGAAGCTGTCGCCCCACACGGGAATAATAATTCATAGCTTCATAAAGCAGTACAACG
AATCGCTAAATAATCTCAAGAAGAAAGACTTGGTGGTCAGCAAGAAAATGAGAGCCATCGCCATGGACTCGTTGAAGAAA
AAATCGGAAAATATCAGCTTGAAGGAAAAGTTGACAAATATGGAACTGGAGCTGACCCAACTGAAAACTGATCTTATCGA
GCAGCAGGAGAAGAACGCAGAGAACATCCAGAAGTACACGGAAATCAACAAAAAGTACACCCACTGCGAGCAACATTACG
ACAAGGAGCTGGAAATCATTAAAGTATGTGTTGAGAAGAAAAATTCAGAGCTCCGAGATGCTCAATCCCGGATGGCCCTG
CAGGCGCAAGAGCTGAATAATATGCAGCAAACGAATCGTGAGTTAGCTGGAGCCTGCGAGAATTATAAAAAGGATTTGGA
AGAAGCAGAAGTGGCCAAATCTATGATTCTACATGAACTTACCGATCTCAAAGAGCTCCACGAAGACCTACAGCTTCAAT
TTGAAGATGTGTCTGCACAAAAGGAAAAGTTTGAGGCAAACATTTTACAATTAAGCAGCGACTTAAATGCAAAGATGCTT
GACTGCGCCCAGCTTGAAGATCGCATTGAGCAGCTGCCAATAGAGGCCAACAAAGCTTTGTCGAAACTGCAACGTGATTT
AGAAGCCAGTGAATTGCAGTTCGTGGATCAGCAACGATTGACTGATCAGGCAACAAGGGAACTCGAACTTGTTCGCAATG
AGATAAATACGTTTAAGACTCTTATTGAGGAAAAGGAAAGAAGACATGTTTCCCTAAGTGATGAACTAACTCAAATGACG
GAGAGATTGAGCGAGCTCGCTGATATCAACGAAAGTTATCTCAATGAGTTGACTGAAACAAAATTGAAGTACTCCCAGGA
AATAAAAGATCAAGCAGATGCCTACGAGATTGTTGTTCAAGAGTTAAAAGAGAGCTTGAACAAGGCTTCAGTTGATTTTA
CTCAGCTAAAAAGCAACAGTGAGAAGCTACAGAAAGAAACCCTTCTGCAGGTCTCCGAACTGCAGGAAAAACTTATAGAA
ATGGTGTCCCATCGCAGCAATCAGGAAGAGCTAATAAAGCGTCTTGGTAATGAAATTCAAGAAAAAACTCATAATTTTGA
AGAAGAACTCAAAAGGCAACAGGAGCAGCTTGCTAATCAAATGCAGATGAAGGCCACTGAAGTTGAGAGCGAAAATAAGC
GAAACGCTGTTGAAATACAAAAACTTAAATCTGAACTCGAAGAAAGGAATAAAGCTTTTAAGGCTCAACAGGATAAATTG
GAATATTTGATTAGTGATCATGATACGCTAAAGAGCGCTATTATCAATCTTCAGGCTGAAAAGAAGGAAATCGAGAGTGA
ATTATCCACGGCCAAAGTTAAATTTAGCGAGGAATTACAGTCTCAGAAAGATAACCTAATGAAAAAGGTATCCGAATTGG
AGCTTGAAATTAAAAGAAAAGAAACCGAATTGATTGAACTTGAGCGTGAAAAGAACAATGAAATGGCTGTGCTACAATTT
AAAATGAATCGAATTAACTGCCTGATCGACCAACCAGTGACCACAATTAAACAGCTAAAAGATTCCAAAGGGCCAACCAG
AACTGAGAGCATTCCTACTAAGGTGCAACCGGAAAATACAGACGAATTTTCAAGCACTGCCAGAAAGCGTAATCGTCGTC
AAAAAATTACCACATATTCCTCCGACTTTGATAGCGGCGATGATATACCAATCGTGGGCAACTCTTTAAGCGGCAAACGT
GCCAAATTATGTGCGCCCATCAAGCCACAAAATAATATTGATATGTTCGACATGTTGAAGAATTCTAAA
>Line26_Chr3R C(3)G DGRP North Carolina Population
ATGACGGGCGCCAAGAAAAGATCGGGAGCACCGTTAGTGGATGCAGCTCACTCGAAAGCCCCAAAACCAGGTACAGTTGC
CCAAGAAAAAAACAGCCAAATTCCAACTGTTTGGAAAAAGGATCATGTAAAAACTCAACTTTTCGAAAGATCAAACGAAA
AGCCATCCAAAAAAAGAACTCCGCTAGTGGCTCCTAGAGTTCAGCAATCAAAAATTGAAGCGCAAACTTCTCAGGCTGTG
GAAAAAACACAGGAAGACCAAACTTTTGCAGCCACCATAGACAGTTCAACAAAAAGTCTAAAAAAGTCTCCCAAAAACGA
GGGAGAATTATGGGCAGATATTCAGAAGCTGTCGCCCCACACGGGAATAATAATTCATAGCTTCATAAAGCAGTACAACG
AATCGCTAAATAATCTCAAGAAGAAAGACTTGGTGGTCAGCAAGAAAATGAGAGCCATCGCCATGGACTCGCTGAAGAAA
AAATCGGAAAATATCAGCTTGAAGGAAAAGTTGACAAATGTGGAACTGGAGCTGACCCAACTGAAAACTGATCTTATCGA
GCAGCAGGAGAAGAACGCAGAGAACATCCAGAAGTACACGGAAATCAACAAAAAGTACACCCACTGCGAGCAACATTACG
ACAAGGAGCTGGAAATCATTAAAGTATGTGTTGAGAAGAAAAATTCAGAGCTCCGAGATGCTCAATCCCGGATGGCCCTG
CAGGCGCAAGAGCTGAATAATATGCAGCAAACGAATCGCGAGTTAGCTGGAGCCTGCGAGAATTATAAAAAGGATTTGGA
AGAAGCAGAAGTGGCCAAATCTATGATTCTACATGAACTTACCGATCTCAAAGAGCTGCACGAAGACCTACAGCTTCAAT
TTGAAGATGTGTCTGCACAAAAAGAAAAGTTTGAGGCAAACATTTTACAATTAAGCAGCGACTTAAATGCAAAGATGCTT
GACTGCGCCCAGCTTGAAGATCGCATTGAGCAGCTGCCAATAGAGGCCAACAAAGCTTTGTCGAAACTGCAACGTGATTT
AGAAGCCAGTGAATTGCAGTTCGTGGATCAGCAACGATTGACTGATCAGGCAACAAGGGAACTCGAACTTGTTCGCAATG
AGATAAATACGTTTAAGACTCTTATTGAGGAAAAGGAAAGAAGACATGTTTCCCTAAGTGATGAACTAACTCAAATGACG
GAGAGATTGAGCGAGCTCGCTGATATCAACGAAAGTTATCTCAATGAGTTGACTGAAACAAAATTGAAGCACTCCCAGGA
AATAAAAGATCAAGCAGATGCCTACGAGATTGTTGTTCAAGAGTTAAAAGAGAGCTTGAACAAGGCTTCAGTTGATTTTA
CTCAGCTAAAAAGCAACAGTGAGAAGCTACACAAAGAAACCCTTCTGCAGGTCTCCGAACTGCAGGAAAAACTTATAGAA
ATGGTGTCCCATCGCAGCAATCAGGAAGAGCTAATAAAGCGTCTTGGTAATGAAATTCAAGAAAAAACTCATAATTTTGA
AGAAGAACTCAAAAGGCAACAGGAGCAGCTTGCTAATCAAATGCAGATGAAGGCCACTGAAGTTGAGAGCGAAAATAAGC
GAAACGCTGTTGAAATACAAAAACTTAAATCTGAACTCGAAGAAAGGAATAAAGCTTTTAAGGCTCAACAGGATAAATTG
GAATATTTGATTAGTGATCATGATACGCTAAAGAGCGCTATTATCAATCTTCAGGCTGAAAAGAAGGAAATCGAGAGTGA
ATTATCCACGGCCAAAGTTAAATTTAGCGAGGAATTACAGTCTCAGAAAGATAACCTAATGAAAAAGGTATCCGAATTGG
AGCTTGAAATTAAAAGAAAAGAAACCGAATTGATTGAACTTGAGCGTGAAAAGAACAATGAAATGGCTGTGCTACAATTT
AAAATGAATCGAATTAACTGCCTGATCGACCAACCAGTGACCACAATTAAACAGCTAAAAGATTCCAAAGGGCCAACCAG
AACTGAGAGCATTCCTACTAAGGTGCAACCGGAAAATACAGACGAATTTTCAAGCACTGCCAGAAAGCGTAATCGTCGTC
AAAAAATTACCACATATTCCTCCGACTTTGATAGCGGCGATGATATACCAATCGTGGGCAACTCTTTAAGCGGCAAACGT
GCCAAATTATGTGCGCCCATCAAGCCACAAAATAATATTGATATGTTCGACATGTTGAAGAATTCTAAA
>Line375_Chr3R C(3)G DGRP North Carolina Population
ATGACGGGCGCCAAGAAAAGATCGGGAGCACCGTTAGTGGATGCAGCTCACTCGAAAGCCCCAAAACCAGGTACAGTTGC
CCAAGAAAAAAACAGCCAAATTCCAACTGTTTGGAAAAAGGATCATGTAAAAACTCAACTTTTCGAAAGATCAAACGAAA
AGCCATCCAAAAAAAGAACTCCGCTAGTGGCTCCTAGAGTTCAGCAATCAAAAATTGAAGCGCAAACTTCTCAGGCTGTG
GAAAAAACACAGGAAGACCAAACTTTTGCAGCCACCACAGACAGTTCAACAAAAAGTCTAAAAAAGTCTCCCAAAAACGA
GGGAGAATTATGGGCAGATATTCAGAAGCTGTCGCCCCACACGGGAGTAATTATTCATAGCTTCATAAAGCAGTACAACG
ACTCGCTAAATAATCTCAAGAAGAAAGACTTGGTGGTCAGCAAGAAAATGAGAGCCATCGCCATGGACTCGTTGAAGAAA
AAATCGGAAAATATCAGCTTGAAGGAAAAGTTGACAAATATGGAACTGGAGCTGACGAAACTGAAAACTGATCTTATCGA
GCAGCAGGAGAAGAACGCAGAGAACATCCAGAAGTACACGGAAATCAACAAAAAGTACACCCACTGCGAGCAACATTACG
ACAAGGAGCTGGAAATCATTAAAGTATGTGTTGAGAAGAAAAATTCAGAGCTCCGAGATGCTCAATCCCGGATGGCCCTG
CAGGCGCAAGAGCTGAATAATATGCAGCAAACGAATCGCGAGTTAGCTGGAGCCTGCGAGAATTATAAAAAGGATTTGGA
AGAAGCAGAAGTGGCCAAATCTATGATTCTACATGAACTTACCGATCTCAAAGAGCTGCACGAAGACCTACAGCTTCAAT
TTGAAGATGTGTCTGCACAAAAAGAAAAGTTTGAGGCAAACATTTTACAATTAAGCAGCGACTTAAATGCAAAGATGCTT
GACTGCGCCCAGCTTGAAGATCGCATTGAGCAGCTGCCAATAGAGGCCAACAAAGCTTTGTCGAAACTGCAACGTGATTT
AGAAGCCAGTGAATTGCAGTTCGTGGATCAGCAACGATTGACTGATCAGGCAACAAGGGAACTCGAACTTGTTCGCAATG
AGATAAATACGTTTAAGACTCTTATTGAGGAAAAGGAAAGAAGACATGTTTCCCTAAGTGATGAACTAACTCAAATGACG
GAGAGATTGAGCGAGCTCGCTGATATCAACGAAAGTTATCTCAATGAGTTGACTGAAACAAAATTGAAGCACTCCCAGGA
AATAAAAGATCAAGCAGATGCCTACGAGATTGTTGTTCAAGAGTTAAAAGAGAGCTTGAACAAGGCTTCAGTTGATTTTA
CTCAGCTAAAAAGCAACAGTGAGAAGCTACACAAAGAAACCCTTCTGCAGGTCTCCGAACTGCAGGAAAAACTTATAGAA
ATGGTGTCCCATCGCAGCAATCAGGAAGAGCTAATAAAGCGTCTTGGTAATGAAATTCAAGAAAAAACTCATAATTTTGA
AGAAGAACTCAAAAGGCAACAGGAGCAGCTTGCTAATCAAATGCAGATGAAGGCCACTGAAGTTGAGAGCGAAAATAAGC
GAAACGCTGTTGAAATACAAAAACTTAAATCTGAACTCGAAGAAAGGAATAAAGCTTTTAAGGCTCAACAGGATAAATTG
GAATATTTGATTAGTGATCATGATACGCTAAAGAGCGCTATTATCAATCTTCAGGCTGAAAAGAAGGAAATCGAGAGTGA
ATTATCCACGGCCAAAGTTAAATTTAGCGAGGAATTACAGTCTCAGAAAGATAACCTAATGAAAAAGGTATCCGAATTGG
AGCTTGAAATTAAAAGAAAAGAAACCGAATTGATTGAACTTGAGCGTGAAAAGAACAATGAAATGGCTGTGCTACAATTT
AAAATGAATCGAATTAACTGCCTGATCGACCAACCAGTGACCACAATTAAACAGCTAAAAGATTCCAAAGGGCCAACCAG
AACTGAGAGCATTCCTACTAAGGTGCAACCGGAAAATACAGACGAATTTTCAAGCACTGCCAGAAAGCGTAATCGTCGTC
AAAAAATTACCACATATTCCTCCGACTTTGATAGCGGCGATGATATACCAATCGTGGGCAACTCTTTAAGCGGCAAACGT
GCCAAATTATGTGCGCCCATCAAGCCACAAAATAATATTGATATGTTCGACATGTTGAAGAATTCTAAA
>Line707_Chr3R C(3)G DGRP North Carolina Population
ATGACGGGCGCCAAGAAAAGATCGGGAGCACCGTTAGTGGATGCAGCTCACTCGAAAGCCCCAAAACCAGGTACAGTTGC
CCAAGAAAAAAACAGCCAAATTCCAACTGTTTGGAAAAAGGATCATGTAAAAACTCAACTTTTCGAAAGATCAAACGAAA
AGCCATCCAAAAAAAGAACTCCGCTAGTGGCTCCTAGAGTTCAGCAATCAAAAATTGAAGCGCAAACTTCTCAGGCTGTG
GAAAAAACACAGGAAGACCAAACTTTTGCAGCCACCACAGACAGTTCAACAAAAAGTCTAAAAAAGTCTCCCAAAAACGA
GGGAGAATTATGGGCAGATATTCAGAAGCTGTCGCCCCACACGGGAGTAATTATTCATAGCTTCATAAAGCAGTACAACG
ACTCGCTAAATAATCTCAAGAAGAAAGACTTGGTGGTCAGCAAGAAAATGAGAGCCATCGCCATGGACTCGTTGAAGAAA
AAATCGGAAAATATCAGCTTGAAGGAAAAGTTGACAAATATGGAACTGGAGCTGACGAAACTGAAAACTGATCTTATCGA
GCAGCAGGAGAAGAACGCAGAGAACATCCAGAAGTACACGGAAATCAACAAAAAGTACACCCACTGCGAGCAACATTACG
ACAAGGAGCTGGAAATCATTAAAGTATGTGTTGAGAAGAAAAATTCAGAGCTCCGAGATGCTCAATCCCGGATGGCCCTG
CAGGCGCAAGAGCTGAATAATATGCAGCAAACGAATCGCGAGTTAGCTGGAGCCTGCGAGAATTATAAAAAGGATTTGGA
AGAAGCAGAAGTGGCCAAATCTATGATTCTACATGAACTTACCGATCTCAAAGAGCTGCACGAAGACCTACAGCTTCAAT
TTGAAGATGTGTCTGCACAAAAAGAAAAGTTTGAGGCAAACATTTTACAATTAAGCAGCGACTTAAATGCAAAGATGCTT
GACTGCGCCCAGCTTGAAGATCGCATTGAGCAGCTGCCAATAGAGGCCAACAAAGCTTTGTCGAAACTGCAACGTGATTT
AGAAGCCAGTGAATTGCAGTTCGTGGATCAGCAACGATTGACTGATCAGGCAACAAGGGAACTCGAACTTGTTCGCAATG
AGATAAATACGTTTAAGACTCTTATTGAGGAAAAGGAAAGAAGACATGTTTCCCTAAGTGATGAACTAACTCAAATGACG
GAGAGATTGAGCGAGCTCGCTGATATCAACGAAAGTTATCTCAATGAGTTGACTGAAACAAAATTGAAGCACTCCCAGGA
AATAAAAGATCAAGCAGATGCCTACGAGATTGTTGTTCAAGAGTTAAAAGAGAGCTTGAACAAGGCTTCAGTTGATTTTA
CTCAGCTAAAAAGCAACAGTGAGAAGCTACACAAAGAAACCCTTCTGCAGGTCTCCGAACTGCAGGAAAAACTTATAGAA
ATGGTGTCCCATCGCAGCAATCAGGAAGAGCTAATAAAGCGTCTTGGTAATGAAATTCAAGAAAAAACTCATAATTTTGA
AGAAGAACTCAAAAGGCAACAGGAGCAGCTTGCTAATCAAATGCAGATGAAGGCCACTGAAGTTGAGAGCGAAAATAAGC
GAAACGCTGTTGAAATACAAAAACTTAAATCTGAACTCGAAGAAAGGAATAAAGCTTTTAAGGCTCAACAGGATAAATTG
GAATATTTGATTAGTGATCATGATACGCTAAAGAGCGCTATTATCAATCTTCAGGCTGAAAAGAAGGAAATCGAGAGTGA
ATTATCCACGGCCAAAGTTAAATTTAGCGAGGAATTACAGTCTCAGAAAGATAACCTAATGAAAAAGGTATCCGAATTGG
AGCTTGAAATTAAAAGAAAAGAAACCGAATTGATTGAACTTGAGCGTGAAAAGAACAATGAAATGGCTGTGCTACAATTT
AAAATGAATCGAATTAACTGCCTGATCGACCAACCAGTGACCACAATTAAACAGCTAAAAGATTCCAAAGGGCCAACCAG
AACTGAGAGCATTCCTACTAAGGTGCAACCGGAAAATACAGACGAATTTTCAAGCACTGCCAGAAAGCGTAATCGTCGTC
AAAAAATTACCACATATTCCTCCGACTTTGATAGCGGCGATGATATACCAATCGTGGGCAACTCTTTAAGCGGCAAACGT
GCCAAATTATGTGCGCCCATCAAGCCACAAAATAATATTGATATGTTCGACATGTTGAAGAATTCTAAA
>Line93_Chr3R C(3)G DGRP North Carolina Population
ATGACGGGCGCCAAGAAAAGATCGGGAGCACCGTTAGTGGATGCAGCTCACTCGAAAGCCCCAAAACCAGGTACAGTTGC
CCAAGAAAAAAACAGCCAAATTCCAACTGTTTGGAAAAAGGATCATGTAAAAACTCAACTTTTCGAAAGATCAAACGAAA
AGCCATCCAAAAAAAGAACTCCGCTAGTGGCTCCTAGAGTTCAGCAATCAAAAATTGAAGCGCAAACTTCTCAGGCTGTG
GAAAAAACACAGGAAGACCAAACTTTTGCAGCCACCACAGACAGTTCAACAAAAAGTCTAAAAAAGTCTCCCAAAAACGA
GGGAGAATTATGGGCAGATATTCAGAAGCTGTCGCCCCACACGGGAGTAATTATTCATAGCTTCATAAAGCAGTACAACG
ACTCGCTAAATAATCTCAAGAAGAAAGACTTGGTGGTCAGCAAGAAAATGAGAGCCATCGCCATGGACTCGTTGAAGAAA
AAATCGGAAAATATCAGCTTGAAGGAAAAGTTGACAAATATGGAACTGGAGCTGACGAAACTGAAAACTGATCTTATCGA
GCAGCAGGAGAAGAACGCAGAGAACATCCAGAAGTACACGGAAATCAACAAAAAGTACACCCACTGCGAGCAACATTACG
ACAAGGAGCTGGAAATCATTAAAGTATGTGTTGAGAAGAAAAATTCAGAGCTCCGAGATGCTCAATCCCGGATGGCCCTG
CAGGCGCAAGAGCTGAATAATATGCAGCAAACGAATCGCGAGTTAGCTGGAGCCTGCGAGAATTATAAAAAGGATTTGGA
AGAAGCAGAAGTGGCCAAATCTATGATTCTACATGAACTTACCGATCTCAAAGAGCTGCACGAAGACCTACAGCTTCAAT
TTGAAGATGTGTCTGCACAAAAAGAAAAGTTTGAGGCAAACATTTTACAATTAAGCAGCGACTTAAATGCAAAGATGCTT
GACTGCGCCCAGCTTGAAGATCGCATTGAGCAGCTGCCAATAGAGGCCAACAAAGCTTTGTCGAAACTGCAACGTGATTT
AGAAGCCAGTGAATTGCAGTTCGTGGATCAGCAACGATTGACTGATCAGGCAACAAGGGAACTCGAACTTGTTCGCAATG
AGATAAATACGTTTAAGACTCTTATTGAGGAAAAGGAAAGAAGACATGTTTCCCTAAGTGATGAACTAACTCAAATGACG
GAGAGATTGAGCGAGCTCGCTGATATCAACGAAAGTTATCTCAATGAGTTGACTGAAACAAAATTGAAGCACTCCCAGGA
AATAAAAGATCAAGCAGATGCCTACGAGATTGTTGTTCAAGAGTTAAAAGAGAGCTTGAACAAGGCTTCAGTTGATTTTA
CTCAGCTAAAAAGCAACAGTGAGAAGCTACACAAAGAAACCCTTCTGCAGGTCTCCGAACTGCAGGAAAAACTTATAGAA
ATGGTGTCCCATCGCAGCAATCAGGAAGAGCTAATAAAGCGTCTTGGTAATGAAATTCAAGAAAAAACTCATAATTTTGA
AGAAGAACTCAAAAGGCAACAGGAGCAGCTTGCTAATCAAATGCAGATGAAGGCCACTGAAGTTGAGAGCGAAAATAAGC
GAAACGCTGTTGAAATACAAAAACTTAAATCTGAACTCGAAGAAAGGAATAAAGCTTTTAAGGCTCAACAGGATAAATTG
GAATATTTGATTAGTGATCATGATACGCTAAAGAGCGCTATTATCAATCTTCAGGCTGAAAAGAAGGAAATCGAGAGTGA
ATTATCCACGGCCAAAGTTAAATTTAGCGAGGAATTACAGTCTCAGAAAGATAACCTAATGAAAAAGGTATCCGAATTGG
AGCTTGAAATTAAAAGAAAAGAAACCGAATTGATTGAACTTGAGCGTGAAAAGAACAATGAAATGGCTGTGCTACAATTT
AAAATGAATCGAATTAACTGCCTGATCGACCAACCAGTGACCACAATTAAACAGCTAAAAGATTCCAAAGGGCCAACCAG
AACTGAGAGCATTCCTACTAAGGTGCAACCGGAAAATACAGACGAATTTTCAAGCACTGCCAGAAAGCGTAATCGTCGTC
AAAAAATTACCACATATTCCTCCGACTTTGATAGCGGCGATGATATACCAATCGTGGGCAACTCTTTAAGCGGCAAACGT
GCCAAATTATGTGCGCCCATCAAGCCACAAAATAATATTGATATGTTCGACATGTTGAAGAATTCTAAA
>Line857_Chr3R C(3)G DGRP North Carolina Population
ATGACGGGCGCCAAGAAAAGATCGGGAGCACCGTTAGTGGATGCAGCTCACTCGAAAGCCCCAAAACCAGGTACAGTTGC
CCAAGAAAAAAACAGCCAAATTCCAACTGTTTGGAAAAAGGATCATGTAAAAACTCAACTTTTCGAAAGATCAAACGAAA
AGCCATCCAAAAAAAGAACTCCGCTAGTGGCTCCTAGAGTTCAGCAATCAAAAATTGAAGCGCAAACTTCTCAGGCTGTG
GAAAAAACACAGGAAGACCAAACTTTTGCAGCCACCATAGACAGTTCAACAAAAAGTCTAAAAAAGTCTCCCAAAAACGA
GGGAGAATTATGGGCAGATATTCAGAAGCTGTCGCCCCACACGGGAGTAATTATTCATAGCTTCATAAAGCAGTACAACG
ACTCGCTAAATAATCTCAAGAAGAAAGACTTGGTGGTCAGCAAGAAAATGAGAGCCATCGCCATGGACTCGTTGAAGAAA
AAATCGGAAAATATCAGCTTGAAGGAAAAGTTGACAAATATGGAACTGGAGCTGACCCAACTGAAAACTGATCTTATCGA
GCAGCAGGAGAAGAACGCAGAGAACATCCAGAAGTACACGGAAATCAACAAAAAGTACACCCACTGCGAGCAACATTACG
ACAAGGAGCTGGAAATCATTAAAGTATGTGTTGAGAAGAAAAATTCAGAGCTCCGAGATGCTCAATCCCGGATGGCCCTG
CAGGCGCAAGAGCTGAATAATATGCAGCAAACGAATCGTGAGTTAGCTGGAGCCTGCGAGAATTATAAAAAGGATTTGGA
AGAAGCAGAAGTGGCCAAATCTATGATTCTACATGAACTTACCGATCTCAAAGAGCTCCACGAAGACCTACAGCTTCAAT
TTGAAGATGTGTCTGCACAAAAGGAAAAGTTTGAGGCAAAGATTTTACAATTAAGCAGCGACTTAAATGCAAAGATGCTT
GACTGCGCCCAGCTTGAAGATCGCATTGAGCAGCTGCCAATAGAGGCCAACAAAGCTTTGTCGAAACTGCAACGTGATTT
AGAAGCCAGTGAATTGCAGTTCGTGGATCAGCAACGATTGACTGATCAGGCAACGAGGGAACTCGAACTTGTTCGCAATG
AGATAAATACGTTTAAGACTCTTATTGAGGAAAAGGAAAGAAGACATGTTTCCCTAAGTGATGAACTAACTCAAATGACG
GAGAGATTGAGCGAGCTCGCTGATATCAACGAAAGTTATATCAATGAGTTGACTGAAACAAAATTGAAGCACTCCCAGGA
AATAAAAGATCAAGCAGATGCCTACGAGATTGTTGTTCAAGAGTTAAAAGAGAGCTTGAACAAGGCTTCAGTTGATTTTA
CTCAGCTAAAAAGCAACAGTGAGAAGCTACACAAAGAAACCCTTCTGCAGGTCTCCGAACTGCAGGAAAAACTTATAGAA
ATGGTGTCCCATCGCAGCAATCAGGAAGAGCTAATAAAGCGTCTTGGTAATGAAATTCAAGAAAAAACTCATAATTTTGA
AGAAGAACTCAAAAGGCAACAGGAGCAGCTTGCTAATCAAATGCAGACGAAGGCCACTGAAGTTGAGAGCGAAAATAAGC
GAAACGCTGTTGAAATACAAAAACTTAAATCTGAACTCGAAGAAAGGAATAAAGCTTTTAAGGCTCAACAGGATAAATTG
GAATATTTGATTAGTGATCATGATACGCTAAAGAGCGCTATTATCAATCTTCAGGCTGAAAAGAAGGAAATCGAGAGTGA
ATTATCCACGGCCAAAGTTAAATTTAGCGAGGAATTACAGTCTCAGAAAGATAACCTAATGAAAAAGGTATCCGAATTGG
AGCTTGAAATTAAAAGAAAGGAAACCGAATTGATTGAACTTGAGCGCGAAAAGAACAATGAAATGGCTGTGCTACAATTT
AAAATGAATCGAATTAATTGCCTGATCGACCAACCAGTGACCACAATTAAACAGCTAAAAGATTCCAAAGGGCCAACCAG
AACTGAGAGCATTCCTACTAAGGTGCAACCGGAAAATACAGACGAATTTTCAAGCACTGCCAGAAAGCGTAATCGTCGTC
AAAAAATTACCACATATTCCTCCGACTTTGATAGCGGCGATGATATACCAATCGTGGGCAACTCTTTAAGCGGCAAACGT
GCCAAATTATGTGCGCCCATCAAGCCACAAAATAATATTGATATGTTCGACATGTTGAAGAATTCTAAA
>Line227_Chr3R C(3)G DGRP North Carolina Population
ATGACGGGCGCCAAGAAAAGATCGGGAGCACCGTTAGTGGATGCAGCTCACTCGAAAGCCCCAAAACCAGGTACAGTTGC
CCAAGAAAAAAACAGCCAAATTCCAACTGTTTGGAAAAAGGATCATGTAAAAACTCAACTTTTCGAAAGATCAAACGAAA
AGCCATCCAAAAAAAGAACTCCGCTAGTGGCTCCTAGAGTTCAGCAATCAAAAATTGAAGCGCAAACTTCTCAGGCTGTG
GAAAAAACACAGGAAGACCAAACTTTTGCAGCCATCATAGACAGTTCAACAAAAAGTCTAAAAAAGTCTCCCAAAAACGA
GGGAGAATTATGGGCAGATATTCAGAAGCTGTCGCCCCACACGGGAATAATAATTCATAGCTTCATAAAGCAGTACAACG
AATCGCTAAATAATCTCAAGAAGAAAGACTTGGTGGTCAGCAAGAAAATGAGAGCCATCGCCATGGACTCGCTGAAGAAA
AAATCGGAAAATATCAGCTTGAAGGAAAAGTTGACAAATATGGAACTGGAGCTGACCCAACTGAAAACTGATCTTATCGA
GCAGCAGGAGAAGAACGCAGAGAACATCCAGAAGTACACGGAAATCAACAAAAAGTACACCCACTGCGAGCAACATTACG
ACAAGGAGCTGGAAATCATTAAAGTATGTGTTGAGAAGAAAAATTCAGAGCTCCGAGATGCTCAATCCCGGATGGCCCTG
CAGGCGCAAGAGCTGAATAATATGCAGCAAACGAATCGTGAGTTAGCTGGAGCCTGCGAGAATTATAAAAAGGATTTGGA
AGAAGCAGAAGTGGCCAAATCTATGATTCTACATGAACTTACCGATCTCAAAGAGCTCCACGAAGACCTACAGCTTCAAT
TTGAAGATGTGTCTGCACAAAAGGAAAAGTTTGAGGCAAACATTTTACAATTAAGCAGCGACTTAAATGCAAAGATGCTT
GACTGCGCCCAGCTTGAAGATCGCATTGAGCAGCTGCCAATAGAGGCCAACAAAGCTTTGTCGAAACTGCAACGTGATTT
AGAAGCCAGTGAATTGCAGTTCGTGGATCAGCAACGATTGACTGATCAGGCAACAAGGGAACTCGAACTTGTTCGCAATG
AGATAAATACGTTTAAGACTCTTATTGAGGAAAAGGAAAGAAGACATGTTTCCCTAAGTGATGAACTAACTCAAATGACG
GAGAGATTGAGCGAGCTCGCTGATATCAACGAAAGTTATCTCAATGAGTTGACTGAAACAAAATTGAAGCACTCCCAGGA
AATAAAAGATCAAGCAGATGCCTACGAGATTGTTGTTCAAGAGTTAAAAGAGAGCTTGAACAAGGCTTCAGTTGATTTTA
CTCAGCTAAAAAGCAACAGTGAGAAGCTACACAAAGAAACCCTTCTGCAGGTCTCCGAACTGCAGGAAAAACTTATAGAA
ATGGTGTCCCATCGCAGCAATCAGGAAGAGCTAATAAAGCGTCTTGGTAATGAAATTCAAGAAAAAACTCATAATTTTGA
AGAAGAACTCAAAAGGCAACAGGAGCAGCTTGCTAATCAAATGCAGACGAAGGCCACTGAAGTTGAGAGCGAAAATAAGC
GAAACGCTGTTGAAATACAAAAACTTAAATCTGAACTCGAAGAAAGGAATAAAGCTTTTAAGGCTCAACAGGATAAATTG
GAATATTTGATTAGTGATCATGATACGCTAAAGAGCGCTATTATCAATCTTCAGGCTGAAAAGAAGGAAATCGAGAGTGA
ATTATCCACGGCCAAAGTTAAATTTAGCGAGGAATTACAGTCTCAGAAAGATAACCTAATGAAAAAGGTATCCGAATTGG
AGCTTGAAATTAAAAGAAAAGAAACCGAATTGATTGAACTTGAGCGTGAAAAGAACAATGAAATGGCTGTGCTACAATTT
AAAATGAATCGAATTAACTGCCTGATCGACCAACCAGTGACCACAATTAAACAGCTAAAAGATTCCAAAGGGCCAACCAG
AACTGAGAGCATTCCTACTAAGGTGCAACCGGAAAATACAGACGAATTTTCAAGCACTGCCAGAAAGCGTAATCGTCGTC
AAAAAATTACCACATATTCCTCCGACTTTGATAGCGGCGATGATATACCAATCGTGGGCAACTCTTTAAGCGGCAAACGT
GCCAAATTATGTGCGCCCATCAAGCCACAAAATAATATTGATATGTTCGACATGTTGAAGAATTCTAAA
>Line176_Chr3R C(3)G DGRP North Carolina Population
ATGACGGGCGCCAAGAAAAGATCGGGAGCACCGTTAGTGGATGCAGCTCACTCGAAAGCCCCAAAACCAGGTACAGTTGC
CCAAGAAAAAAACAGCCAAATTCCAACTGTTTGGAAAAAGGATCATGTAAAAACTCAACTTTTCGAAAGATCAAACGAAA
AGCCATCCAAAAAAAGAACTCCGCTAGTGGCTCCTAGAGTTCAGCAATCAAAAATTGAAGCGCAAACTTCTCAGGCTGTG
GAAAAAACACAGGAAGACCAAACTTTTGCAGCCACCATAGACAGTTCAACAAAAAGTCTAAAAAAGTCTCCCAAAAACGA
GGGAGAATTATGGGCAGATATTCAGAAGCTGTCGCCCCACACGGGAGTAATTATTCATAGCTTCATAAAGCAGTACAACG
ACTCGCTAAATAAATTCAAGAAGAAAGACTTGGTGGTCAGCAAGAAAATGAGAGCCATCGCCATGGACTCGTTGAAGAAA
AAATCGGAAAATATCAGCTTGAAGGAAAAGTTGACAAATATGGAACTGGAGCTGACCCAACTGAAAACTGATCTTATCGA
GCAGCAGGAGAAGAACGCAGAGAACATCCAGAAGTACACGGAAATCAACAAAAAGTACACCCACTGCGAGCAACATTACG
ACAAGGAGCTGGAAATCATTAAAGTATGTGTTGAGAAGAAAAATTCAGAGCTCCGAGATGCTCAATCCCGGATGGCCCTG
CAGGCGCAAGAGCTGAATAATATGCAGCAAACGAATCGCGAGTTAGCTGGAGCCTGCGAGAATTATAAAAAGGATTTGGA
AGAAGCAGAAGTGGCCAAATCTATGATTCTACATGAACTTACCGATCTCAAAGAGCTGCACGAAGACCTACAGCTTCAAT
TTGAAGATGTGTCTGCACAAAAAGAAAAGTTTGAGGCAAACATTTTACAATTAAGCAGCGACTTAAATGCAAAGATGCTT
GACTGCGCCCAGCTTGAAGATCGCATTGAGCAGCTGCCAATAGAGGCCAACAAAGCTTTGTCGAAACTGCAACGTGATTT
AGAAGCCAGTGAATTGCAGTTCGTGGATCAGCAACGATTGACTGATCAGGCAACAAGGGAACTCGAACTTGTTCGCAATG
AGATAAATACGTTTAAGACTCTTATTGAGGAAAAGGAAAGAAGACATGTTTCCCTAAGTGATGAACTAACTCAAATGACG
GAGAGATTGAGCGAGCTCGCTGATATCAACGAAAGTTATCTCAATGAGTTGACTGAAACAAAATTGAAGCACTCCCAGGA
AATAAAAGATCAAGCAGATGCCTACGAGATTGTTGTTCAAGAGTTAAAAGAGAGCTTGAACAAGGCTTCAGTTGATTTTA
CTCAGCTAAAAAGCAACAGTGAGAAGCTACACAAAGAAACCCTTCTGCAGGTCTCCGAACTGCAGGAAAAACTTATAGAA
ATGGTGTCCCATCGCAGCAATCAGGAAGAGCTAATAAAGCGTCTTGGTAATGAAATTCAAGAAAAAACTCATAATTTTGA
AGAAGAACTCAAAAGGCAACAGGAGCAGCTTGCTAATCAAATGCAGACGAAGGCCACTGAAGTTGAGAGCGAAAATAAGC
GAAACGCTGTTGAAATACAAAAACTTAAATCTGAACTCGAAGAAAGGAATAAAGCTTTTAAGGCTCAACAGGATAAATTG
GAATATTTGATTAGTGATCATGATACGCTAAAGAGCGCTATTATCAATCTTCAGGCTGAAAAGAAGGAAATCGAGAGTGA
ATTATCCACGGCCAAAGTTAAATTTAGCGAGGAATTACAGTCTCAGAAAGATAACCTAATGAAAAAGGTATCCGAATTGG
AGCTTGAAATTAAAAGAAAGGAAACCGAATTGATTGAACTTGAGCGCGAAAAGAACAATGAAATGGCTGTGCTACAATTT
AAAATGAATCGAATTAATTGCCTGATCGACCAACCAGTGACCACAATTAAACAGCTAAAAGATTCCAAAGGGCCAACCAG
AACTGAGAGCATTCCTACTAAGGTGCAACCGGAAAATACAGACGAATTTTCAAGCACTGCCAGAAAGCGTAATCGTCGTC
AAAAAATTACCACATATTCCTCCGACTTTGATAGCGGCGATGATATACCAATCGTGGGCAACTCTTTAAGCGGCAAACGT
GCCAAATTATGTGCGCCCATCAAGCCACAAAATAATATTGATATGTTCGACATGTTGAAGAATTCTAAA
>Line321_Chr3R C(3)G DGRP North Carolina Population
ATGACGGGCGCCAAGAAAAGATCGGGAGCACCGTTAGTGGATGCAGCTCACTCGAAAGCCCCAAAACCAGGTACAGTTGC
CCAAGAAAAAAACAGCCAAATTCCAACTGTTTGGAAAAAGGATCATGTAAAAACTCAACTTTTCGAAAGATCAAACGAAA
AGCCATCCAAAAAAAGAACTCCGCTAGTGGCTCCTAGAGTTCAGCAATCAAAAATTGAAGCGCAAACTTCTCAGGCTGTG
GAAAAAACACAGGAAGACCAAACTTTTGCAGCCACCATAGACAGTTCAACAAAAAGTCTAAAAAAGTCTCCCAAAAACGA
GGGAGAATTATGGGCAGATATTCAGAAGCTGTCGCCCCACACGGGAGTAATTATTCATAGCTTCATAAAGCAGTACAACG
ACTCGCTAAATAAATTCAAGAAGAAAGACTTGGTGGTCAGCAAGAAAATGAGAGCCATCGCCATGGACTCGTTGAAGAAA
AAATCGGAAAATATCAGCTTGAAGGAAAAGTTGACAAATATGGAACTGGAGCTGACCCAACTGAAAACTGATCTTATCGA
GCAGCAGGAGAAGAACGCAGAGAACATCCAGAAGTACACGGAAATCAACAAAAAGTACACCCACTGCGAGCAACATTACG
ACAAGGAGCTGGAAATCATTAAAGTATGTGTTGAGAAGAAAAATTCAGAGCTCCGAGATGCTCAATCCCGGATGGCCCTG
CAGGCGCAAGAGCTGAATAATATGCAGCAAACGAATCGCGAGTTAGCTGGAGCCTGCGAGAATTATAAAAAGGATTTGGA
AGAAGCAGAAGTGGCCAAATCTATGATTCTACATGAACTTACCGATCTCAAAGAGCTGCACGAAGACCTACAGCTTCAAT
TTGAAGATGTGTCTGCACAAAAAGAAAAGTTTGAGGCAAACATTTTACAATTAAGCAGCGACTTAAATGCAAAGATGCTT
GACTGCGCCCAGCTTGAAGATCGCATTGAGCAGCTGCCAATAGAGGCCAACAAAGCTTTGTCGAAACTGCAACGTGATTT
AGAAGCCAGTGAATTGCAGTTCGTGGATCAGCAACGATTGACTGATCAGGCAACAAGGGAACTCGAACTTGTTCGCAATG
AGATAAATACGTTTAAGACTCTTATTGAGGAAAAGGAAAGAAGACATGTTTCCCTAAGTGATGAACTAACTCAAATGACG
GAGAGATTGAGCGAGCTCGCTGATATCAACGAAAGTTATCTCAATGAGTTGACTGAAACAAAATTGAAGCACTCCCAGGA
AATAAAAGATCAAGCAGATGCCTACGAGATTGTTGTTCAAGAGTTAAAAGAGAGCTTGAACAAGGCTTCAGTTGATTTTA
CTCAGCTAAAAAGCAACAGTGAGAAGCTACACAAAGAAACCCTTCTGCAGGTCTCCGAACTGCAGGAAAAACTTATAGAA
ATGGTGTCCCATCGCAGCAATCAGGAAGAGCTAATAAAGCGTCTTGGTAATGAAATTCAAGAAAAAACTCATAATTTTGA
AGAAGAACTCAAAAGGCAACAGGAGCAGCTTGCTAATCAAATGCAGACGAAGGCCACTGAAGTTGAGAGCGAAAATAAGC
GAAACGCTGTTGAAATACAAAAACTTAAATCTGAACTCGAAGAAAGGAATAAAGCTTTTAAGGCTCAACAGGATAAATTG
GAATATTTGATTAGTGATCATGATACGCTAAAGAGCGCTATTATCAATCTTCAGGCTGAAAAGAAGGAAATCGAGAGTGA
ATTATCCACGGCCAAAGTTAAATTTAGCGAGGAATTACAGTCTCAGAAAGATAACCTAATGAAAAAGGTATCCGAATTGG
AGCTTGAAATTAAAAGAAAGGAAACCGAATTGATTGAACTTGAGCGCGAAAAGAACAATGAAATGGCTGTGCTACAATTT
AAAATGAATCGAATTAATTGCCTGATCGACCAACCAGTGACCACAATTAAACAGCTAAAAGATTCCAAAGGGCCAACCAG
AACTGAGAGCATTCCTACTAAGGTGCAACCGGAAAATACAGACGAATTTTCAAGCACTGCCAGAAAGCGTAATCGTCGTC
AAAAAATTACCACATATTCCTCCGACTTTGATAGCGGCGATGATATACCAATCGTGGGCAACTCTTTAAGCGGCAAACGT
GCCAAATTATGTGCGCCCATCAAGCCACAAAATAATATTGATATGTTCGACATGTTGAAGAATTCTAAA
>Line350_Chr3R C(3)G DGRP North Carolina Population
ATGACGGGCGCCAAGAAAAGATCGGGAGCACCGTTAGTGGATGCAGCTCACTCGAAAGCCCCAAAACCAGGTACAGTTGC
CCAAGAAAAAAACAGCCAAATTCCAACTGTTTGGAAAAAGGATCATGTAAAAACTCAACTTTTCGAAAGATCAAACGAAA
AGCCATCCAAAAAAAGAACTCCGCTAGTGGCTCCTAGAGTTCAGCAATCAAAAATTGAAGCGCAAACTTCTCAGGCTGTG
GAAAAAACACAGGAAGACCAAACTTTTGCAGCCACCATAGACAGTTCAACAAAAAGTCTAAAAAAGTCTCCCAAAAACGA
GGGAGAATTATGGGCAGATATTCAGAAGCTGTCGCCCCACACGGGAGTAATTATTCATAGCTTCATAAAGCAGTACAACG
ACTCGCTAAATAAATTCAAGAAGAAAGACTTGGTGGTCAGCAAGAAAATGAGAGCCATCGCCATGGACTCGTTGAAGAAA
AAATCGGAAAATATCAGCTTGAAGGAAAAGTTGACAAATATGGAACTGGAGCTGACCCAACTGAAAACTGATCTTATCGA
GCAGCAGGAGAAGAACGCAGAGAACATCCAGAAGTACACGGAAATCAACAAAAAGTACACCCACTGCGAGCAACATTACG
ACAAGGAGCTGGAAATCATTAAAGTATGTGTTGAGAAGAAAAATTCAGAGCTCCGAGATGCTCAATCCCGGATGGCCCTG
CAGGCGCAAGAGCTGAATAATATGCAGCAAACGAATCGCGAGTTAGCTGGAGCCTGCGAGAATTATAAAAAGGATTTGGA
AGAAGCAGAAGTGGCCAAATCTATGATTCTACATGAACTTACCGATCTCAAAGAGCTGCACGAAGACCTACAGCTTCAAT
TTGAAGATGTGTCTGCACAAAAAGAAAAGTTTGAGGCAAACATTTTACAATTAAGCAGCGACTTAAATGCAAAGATGCTT
GACTGCGCCCAGCTTGAAGATCGCATTGAGCAGCTGCCAATAGAGGCCAACAAAGCTTTGTCGAAACTGCAACGTGATTT
AGAAGCCAGTGAATTGCAGTTCGTGGATCAGCAACGATTGACTGATCAGGCAACAAGGGAACTCGAACTTGTTCGCAATG
AGATAAATACGTTTAAGACTCTTATTGAGGAAAAGGAAAGAAGACATGTTTCCCTAAGTGATGAACTAACTCAAATGACG
GAGAGATTGAGCGAGCTCGCTGATATCAACGAAAGTTATCTCAATGAGTTGACTGAAACAAAATTGAAGCACTCCCAGGA
AATAAAAGATCAAGCAGATGCCTACGAGATTGTTGTTCAAGAGTTAAAAGAGAGCTTGAACAAGGCTTCAGTTGATTTTA
CTCAGCTAAAAAGCAACAGTGAGAAGCTACACAAAGAAACCCTTCTGCAGGTCTCCGAACTGCAGGAAAAACTTATAGAA
ATGGTGTCCCATCGCAGCAATCAGGAAGAGCTAATAAAGCGTCTTGGTAATGAAATTCAAGAAAAAACTCATAATTTTGA
AGAAGAACTCAAAAGGCAACAGGAGCAGCTTGCTAATCAAATGCAGACGAAGGCCACTGAAGTTGAGAGCGAAAATAAGC
GAAACGCTGTTGAAATACAAAAACTTAAATCTGAACTCGAAGAAAGGAATAAAGCTTTTAAGGCTCAACAGGATAAATTG
GAATATTTGATTAGTGATCATGATACGCTAAAGAGCGCTATTATCAATCTTCAGGCTGAAAAGAAGGAAATCGAGAGTGA
ATTATCCACGGCCAAAGTTAAATTTAGCGAGGAATTACAGTCTCAGAAAGATAACCTAATGAAAAAGGTATCCGAATTGG
AGCTTGAAATTAAAAGAAAGGAAACCGAATTGATTGAACTTGAGCGCGAAAAGAACAATGAAATGGCTGTGCTACAATTT
AAAATGAATCGAATTAATTGCCTGATCGACCAACCAGTGACCACAATTAAACAGCTAAAAGATTCCAAAGGGCCAACCAG
AACTGAGAGCATTCCTACTAAGGTGCAACCGGAAAATACAGACGAATTTTCAAGCACTGCCAGAAAGCGTAATCGTCGTC
AAAAAATTACCACATATTCCTCCGACTTTGATAGCGGCGATGATATACCAATCGTGGGCAACTCTTTAAGCGGCAAACGT
GCCAAATTATGTGCGCCCATCAAGCCACAAAATAATATTGATATGTTCGACATGTTGAAGAATTCTAAA
>Line377_Chr3R C(3)G DGRP North Carolina Population
ATGACGGGCGCCAAGAAAAGATCGGGAGCACCGTTAGTGGATGCAGCTCACTCGAAAGCCCCAAAACCAGGTACAGTTGC
CCAAGAAAAAAACAGCCAAATTCCAACTGTTTGGAAAAAGGATCATGTAAAAACTCAACTTTTCGAAAGATCAAACGAAA
AGCCATCCAAAAAAAGAACTCCGCTAGTGGCTCCTAGAGTTCAGCAATCAAAAATTGAAGCGCAAACTTCTCAGGCTGTG
GAAAAAACACAGGAAGACCAAACTTTTGCAGCCACCATAGACAGTTCAACAAAAAGTCTAAAAAAGTCTCCCAAAAACGA
GGGAGAATTATGGGCAGATATTCAGAAGCTGTCGCCCCACACGGGAGTAATTATTCATAGCTTCATAAAGCAGTACAACG
ACTCGCTAAATAAATTCAAGAAGAAAGACTTGGTGGTCAGCAAGAAAATGAGAGCCATCGCCATGGACTCGTTGAAGAAA
AAATCGGAAAATATCAGCTTGAAGGAAAAGTTGACAAATATGGAACTGGAGCTGACCCAACTGAAAACTGATCTTATCGA
GCAGCAGGAGAAGAACGCAGAGAACATCCAGAAGTACACGGAAATCAACAAAAAGTACACCCACTGCGAGCAACATTACG
ACAAGGAGCTGGAAATCATTAAAGTATGTGTTGAGAAGAAAAATTCAGAGCTCCGAGATGCTCAATCCCGGATGGCCCTG
CAGGCGCAAGAGCTGAATAATATGCAGCAAACGAATCGCGAGTTAGCTGGAGCCTGCGAGAATTATAAAAAGGATTTGGA
AGAAGCAGAAGTGGCCAAATCTATGATTCTACATGAACTTACCGATCTCAAAGAGCTGCACGAAGACCTACAGCTTCAAT
TTGAAGATGTGTCTGCACAAAAAGAAAAGTTTGAGGCAAACATTTTACAATTAAGCAGCGACTTAAATGCAAAGATGCTT
GACTGCGCCCAGCTTGAAGATCGCATTGAGCAGCTGCCAATAGAGGCCAACAAAGCTTTGTCGAAACTGCAACGTGATTT
AGAAGCCAGTGAATTGCAGTTCGTGGATCAGCAACGATTGACTGATCAGGCAACAAGGGAACTCGAACTTGTTCGCAATG
AGATAAATACGTTTAAGACTCTTATTGAGGAAAAGGAAAGAAGACATGTTTCCCTAAGTGATGAACTAACTCAAATGACG
GAGAGATTGAGCGAGCTCGCTGATATCAACGAAAGTTATCTCAATGAGTTGACTGAAACAAAATTGAAGCACTCCCAGGA
AATAAAAGATCAAGCAGATGCCTACGAGATTGTTGTTCAAGAGTTAAAAGAGAGCTTGAACAAGGCTTCAGTTGATTTTA
CTCAGCTAAAAAGCAACAGTGAGAAGCTACACAAAGAAACCCTTCTGCAGGTCTCCGAACTGCAGGAAAAACTTATAGAA
ATGGTGTCCCATCGCAGCAATCAGGAAGAGCTAATAAAGCGTCTTGGTAATGAAATTCAAGAAAAAACTCATAATTTTGA
AGAAGAACTCAAAAGGCAACAGGAGCAGCTTGCTAATCAAATGCAGACGAAGGCCACTGAAGTTGAGAGCGAAAATAAGC
GAAACGCTGTTGAAATACAAAAACTTAAATCTGAACTCGAAGAAAGGAATAAAGCTTTTAAGGCTCAACAGGATAAATTG
GAATATTTGATTAGTGATCATGATACGCTAAAGAGCGCTATTATCAATCTTCAGGCTGAAAAGAAGGAAATCGAGAGTGA
ATTATCCACGGCCAAAGTTAAATTTAGCGAGGAATTACAGTCTCAGAAAGATAACCTAATGAAAAAGGTATCCGAATTGG
AGCTTGAAATTAAAAGAAAGGAAACCGAATTGATTGAACTTGAGCGCGAAAAGAACAATGAAATGGCTGTGCTACAATTT
AAAATGAATCGAATTAATTGCCTGATCGACCAACCAGTGACCACAATTAAACAGCTAAAAGATTCCAAAGGGCCAACCAG
AACTGAGAGCATTCCTACTAAGGTGCAACCGGAAAATACAGACGAATTTTCAAGCACTGCCAGAAAGCGTAATCGTCGTC
AAAAAATTACCACATATTCCTCCGACTTTGATAGCGGCGATGATATACCAATCGTGGGCAACTCTTTAAGCGGCAAACGT
GCCAAATTATGTGCGCCCATCAAGCCACAAAATAATATTGATATGTTCGACATGTTGAAGAATTCTAAA
>Line509_Chr3R C(3)G DGRP North Carolina Population
ATGACGGGCGCCAAGAAAAGATCGGGAGCACCGTTAGTGGATGCAGCTCACTCGAAAGCCCCAAAACCAGGTACAGTTGC
CCAAGAAAAAAACAGCCAAATTCCAACTGTTTGGAAAAAGGATCATGTAAAAACTCAACTTTTCGAAAGATCAAACGAAA
AGCCATCCAAAAAAAGAACTCCGCTAGTGGCTCCTAGAGTTCAGCAATCAAAAATTGAAGCGCAAACTTCTCAGGCTGTG
GAAAAAACACAGGAAGACCAAACTTTTGCAGCCACCATAGACAGTTCAACAAAAAGTCTAAAAAAGTCTCCCAAAAACGA
GGGAGAATTATGGGCAGATATTCAGAAGCTGTCGCCCCACACGGGAGTAATTATTCATAGCTTCATAAAGCAGTACAACG
ACTCGCTAAATAAATTCAAGAAGAAAGACTTGGTGGTCAGCAAGAAAATGAGAGCCATCGCCATGGACTCGTTGAAGAAA
AAATCGGAAAATATCAGCTTGAAGGAAAAGTTGACAAATATGGAACTGGAGCTGACCCAACTGAAAACTGATCTTATCGA
GCAGCAGGAGAAGAACGCAGAGAACATCCAGAAGTACACGGAAATCAACAAAAAGTACACCCACTGCGAGCAACATTACG
ACAAGGAGCTGGAAATCATTAAAGTATGTGTTGAGAAGAAAAATTCAGAGCTCCGAGATGCTCAATCCCGGATGGCCCTG
CAGGCGCAAGAGCTGAATAATATGCAGCAAACGAATCGCGAGTTAGCTGGAGCCTGCGAGAATTATAAAAAGGATTTGGA
AGAAGCAGAAGTGGCCAAATCTATGATTCTACATGAACTTACCGATCTCAAAGAGCTGCACGAAGACCTACAGCTTCAAT
TTGAAGATGTGTCTGCACAAAAAGAAAAGTTTGAGGCAAACATTTTACAATTAAGCAGCGACTTAAATGCAAAGATGCTT
GACTGCGCCCAGCTTGAAGATCGCATTGAGCAGCTGCCAATAGAGGCCAACAAAGCTTTGTCGAAACTGCAACGTGATTT
AGAAGCCAGTGAATTGCAGTTCGTGGATCAGCAACGATTGACTGATCAGGCAACAAGGGAACTCGAACTTGTTCGCAATG
AGATAAATACGTTTAAGACTCTTATTGAGGAAAAGGAAAGAAGACATGTTTCCCTAAGTGATGAACTAACTCAAATGACG
GAGAGATTGAGCGAGCTCGCTGATATCAACGAAAGTTATCTCAATGAGTTGACTGAAACAAAATTGAAGCACTCCCAGGA
AATAAAAGATCAAGCAGATGCCTACGAGATTGTTGTTCAAGAGTTAAAAGAGAGCTTGAACAAGGCTTCAGTTGATTTTA
CTCAGCTAAAAAGCAACAGTGAGAAGCTACACAAAGAAACCCTTCTGCAGGTCTCCGAACTGCAGGAAAAACTTATAGAA
ATGGTGTCCCATCGCAGCAATCAGGAAGAGCTAATAAAGCGTCTTGGTAATGAAATTCAAGAAAAAACTCATAATTTTGA
AGAAGAACTCAAAAGGCAACAGGAGCAGCTTGCTAATCAAATGCAGACGAAGGCCACTGAAGTTGAGAGCGAAAATAAGC
GAAACGCTGTTGAAATACAAAAACTTAAATCTGAACTCGAAGAAAGGAATAAAGCTTTTAAGGCTCAACAGGATAAATTG
GAATATTTGATTAGTGATCATGATACGCTAAAGAGCGCTATTATCAATCTTCAGGCTGAAAAGAAGGAAATCGAGAGTGA
ATTATCCACGGCCAAAGTTAAATTTAGCGAGGAATTACAGTCTCAGAAAGATAACCTAATGAAAAAGGTATCCGAATTGG
AGCTTGAAATTAAAAGAAAGGAAACCGAATTGATTGAACTTGAGCGCGAAAAGAACAATGAAATGGCTGTGCTACAATTT
AAAATGAATCGAATTAATTGCCTGATCGACCAACCAGTGACCACAATTAAACAGCTAAAAGATTCCAAAGGGCCAACCAG
AACTGAGAGCATTCCTACTAAGGTGCAACCGGAAAATACAGACGAATTTTCAAGCACTGCCAGAAAGCGTAATCGTCGTC
AAAAAATTACCACATATTCCTCCGACTTTGATAGCGGCGATGATATACCAATCGTGGGCAACTCTTTAAGCGGCAAACGT
GCCAAATTATGTGCGCCCATCAAGCCACAAAATAATATTGATATGTTCGACATGTTGAAGAATTCTAAA
>Line714_Chr3R C(3)G DGRP North Carolina Population
ATGACGGGCGCCAAGAAAAGATCGGGAGCACCGTTAGTGGATGCAGCTCACTCGAAAGCCCCAAAACCAGGTACAGTTGC
CCAAGAAAAAAACAGCCAAATTCCAACTGTTTGGAAAAAGGATCATGTAAAAACTCAACTTTTCGAAAGATCAAACGAAA
AGCCATCCAAAAAAAGAACTCCGCTAGTGGCTCCTAGAGTTCAGCAATCAAAAATTGAAGCGCAAACTTCTCAGGCTGTG
GAAAAAACACAGGAAGACCAAACTTTTGCAGCCACCATAGACAGTTCAACAAAAAGTCTAAAAAAGTCTCCCAAAAACGA
GGGAGAATTATGGGCAGATATTCAGAAGCTGTCGCCCCACACGGGAGTAATTATTCATAGCTTCATAAAGCAGTACAACG
ACTCGCTAAATAAATTCAAGAAGAAAGACTTGGTGGTCAGCAAGAAAATGAGAGCCATCGCCATGGACTCGTTGAAGAAA
AAATCGGAAAATATCAGCTTGAAGGAAAAGTTGACAAATATGGAACTGGAGCTGACCCAACTGAAAACTGATCTTATCGA
GCAGCAGGAGAAGAACGCAGAGAACATCCAGAAGTACACGGAAATCAACAAAAAGTACACCCACTGCGAGCAACATTACG
ACAAGGAGCTGGAAATCATTAAAGTATGTGTTGAGAAGAAAAATTCAGAGCTCCGAGATGCTCAATCCCGGATGGCCCTG
CAGGCGCAAGAGCTGAATAATATGCAGCAAACGAATCGCGAGTTAGCTGGAGCCTGCGAGAATTATAAAAAGGATTTGGA
AGAAGCAGAAGTGGCCAAATCTATGATTCTACATGAACTTACCGATCTCAAAGAGCTGCACGAAGACCTACAGCTTCAAT
TTGAAGATGTGTCTGCACAAAAAGAAAAGTTTGAGGCAAACATTTTACAATTAAGCAGCGACTTAAATGCAAAGATGCTT
GACTGCGCCCAGCTTGAAGATCGCATTGAGCAGCTGCCAATAGAGGCCAACAAAGCTTTGTCGAAACTGCAACGTGATTT
AGAAGCCAGTGAATTGCAGTTCGTGGATCAGCAACGATTGACTGATCAGGCAACAAGGGAACTCGAACTTGTTCGCAATG
AGATAAATACGTTTAAGACTCTTATTGAGGAAAAGGAAAGAAGACATGTTTCCCTAAGTGATGAACTAACTCAAATGACG
GAGAGATTGAGCGAGCTCGCTGATATCAACGAAAGTTATCTCAATGAGTTGACTGAAACAAAATTGAAGCACTCCCAGGA
AATAAAAGATCAAGCAGATGCCTACGAGATTGTTGTTCAAGAGTTAAAAGAGAGCTTGAACAAGGCTTCAGTTGATTTTA
CTCAGCTAAAAAGCAACAGTGAGAAGCTACACAAAGAAACCCTTCTGCAGGTCTCCGAACTGCAGGAAAAACTTATAGAA
ATGGTGTCCCATCGCAGCAATCAGGAAGAGCTAATAAAGCGTCTTGGTAATGAAATTCAAGAAAAAACTCATAATTTTGA
AGAAGAACTCAAAAGGCAACAGGAGCAGCTTGCTAATCAAATGCAGACGAAGGCCACTGAAGTTGAGAGCGAAAATAAGC
GAAACGCTGTTGAAATACAAAAACTTAAATCTGAACTCGAAGAAAGGAATAAAGCTTTTAAGGCTCAACAGGATAAATTG
GAATATTTGATTAGTGATCATGATACGCTAAAGAGCGCTATTATCAATCTTCAGGCTGAAAAGAAGGAAATCGAGAGTGA
ATTATCCACGGCCAAAGTTAAATTTAGCGAGGAATTACAGTCTCAGAAAGATAACCTAATGAAAAAGGTATCCGAATTGG
AGCTTGAAATTAAAAGAAAGGAAACCGAATTGATTGAACTTGAGCGCGAAAAGAACAATGAAATGGCTGTGCTACAATTT
AAAATGAATCGAATTAATTGCCTGATCGACCAACCAGTGACCACAATTAAACAGCTAAAAGATTCCAAAGGGCCAACCAG
AACTGAGAGCATTCCTACTAAGGTGCAACCGGAAAATACAGACGAATTTTCAAGCACTGCCAGAAAGCGTAATCGTCGTC
AAAAAATTACCACATATTCCTCCGACTTTGATAGCGGCGATGATATACCAATCGTGGGCAACTCTTTAAGCGGCAAACGT
GCCAAATTATGTGCGCCCATCAAGCCACAAAATAATATTGATATGTTCGACATGTTGAAGAATTCTAAA
>Line799_Chr3R C(3)G DGRP North Carolina Population
ATGACGGGCGCCAAGAAAAGATCGGGAGCACCGTTAGTGGATGCAGCTCACTCGAAAGCCCCAAAACCAGGTACAGTTGC
CCAAGAAAAAAACAGCCAAATTCCAACTGTTTGGAAAAAGGATCATGTAAAAACTCAACTTTTCGAAAGATCAAACGAAA
AGCCATCCAAAAAAAGAACTCCGCTAGTGGCTCCTAGAGTTCAGCAATCAAAAATTGAAGCGCAAACTTCTCAGGCTGTG
GAAAAAACACAGGAAGACCAAACTTTTGCAGCCACCATAGACAGTTCAACAAAAAGTCTAAAAAAGTCTCCCAAAAACGA
GGGAGAATTATGGGCAGATATTCAGAAGCTGTCGCCCCACACGGGAGTAATTATTCATAGCTTCATAAAGCAGTACAACG
ACTCGCTAAATAAATTCAAGAAGAAAGACTTGGTGGTCAGCAAGAAAATGAGAGCCATCGCCATGGACTCGTTGAAGAAA
AAATCGGAAAATATCAGCTTGAAGGAAAAGTTGACAAATATGGAACTGGAGCTGACCCAACTGAAAACTGATCTTATCGA
GCAGCAGGAGAAGAACGCAGAGAACATCCAGAAGTACACGGAAATCAACAAAAAGTACACCCACTGCGAGCAACATTACG
ACAAGGAGCTGGAAATCATTAAAGTATGTGTTGAGAAGAAAAATTCAGAGCTCCGAGATGCTCAATCCCGGATGGCCCTG
CAGGCGCAAGAGCTGAATAATATGCAGCAAACGAATCGCGAGTTAGCTGGAGCCTGCGAGAATTATAAAAAGGATTTGGA
AGAAGCAGAAGTGGCCAAATCTATGATTCTACATGAACTTACCGATCTCAAAGAGCTGCACGAAGACCTACAGCTTCAAT
TTGAAGATGTGTCTGCACAAAAAGAAAAGTTTGAGGCAAACATTTTACAATTAAGCAGCGACTTAAATGCAAAGATGCTT
GACTGCGCCCAGCTTGAAGATCGCATTGAGCAGCTGCCAATAGAGGCCAACAAAGCTTTGTCGAAACTGCAACGTGATTT
AGAAGCCAGTGAATTGCAGTTCGTGGATCAGCAACGATTGACTGATCAGGCAACAAGGGAACTCGAACTTGTTCGCAATG
AGATAAATACGTTTAAGACTCTTATTGAGGAAAAGGAAAGAAGACATGTTTCCCTAAGTGATGAACTAACTCAAATGACG
GAGAGATTGAGCGAGCTCGCTGATATCAACGAAAGTTATCTCAATGAGTTGACTGAAACAAAATTGAAGCACTCCCAGGA
AATAAAAGATCAAGCAGATGCCTACGAGATTGTTGTTCAAGAGTTAAAAGAGAGCTTGAACAAGGCTTCAGTTGATTTTA
CTCAGCTAAAAAGCAACAGTGAGAAGCTACACAAAGAAACCCTTCTGCAGGTCTCCGAACTGCAGGAAAAACTTATAGAA
ATGGTGTCCCATCGCAGCAATCAGGAAGAGCTAATAAAGCGTCTTGGTAATGAAATTCAAGAAAAAACTCATAATTTTGA
AGAAGAACTCAAAAGGCAACAGGAGCAGCTTGCTAATCAAATGCAGACGAAGGCCACTGAAGTTGAGAGCGAAAATAAGC
GAAACGCTGTTGAAATACAAAAACTTAAATCTGAACTCGAAGAAAGGAATAAAGCTTTTAAGGCTCAACAGGATAAATTG
GAATATTTGATTAGTGATCATGATACGCTAAAGAGCGCTATTATCAATCTTCAGGCTGAAAAGAAGGAAATCGAGAGTGA
ATTATCCACGGCCAAAGTTAAATTTAGCGAGGAATTACAGTCTCAGAAAGATAACCTAATGAAAAAGGTATCCGAATTGG
AGCTTGAAATTAAAAGAAAGGAAACCGAATTGATTGAACTTGAGCGCGAAAAGAACAATGAAATGGCTGTGCTACAATTT
AAAATGAATCGAATTAATTGCCTGATCGACCAACCAGTGACCACAATTAAACAGCTAAAAGATTCCAAAGGGCCAACCAG
AACTGAGAGCATTCCTACTAAGGTGCAACCGGAAAATACAGACGAATTTTCAAGCACTGCCAGAAAGCGTAATCGTCGTC
AAAAAATTACCACATATTCCTCCGACTTTGATAGCGGCGATGATATACCAATCGTGGGCAACTCTTTAAGCGGCAAACGT
GCCAAATTATGTGCGCCCATCAAGCCACAAAATAATATTGATATGTTCGACATGTTGAAGAATTCTAAA
>Line801_Chr3R C(3)G DGRP North Carolina Population
ATGACGGGCGCCAAGAAAAGATCGGGAGCACCGTTAGTGGATGCAGCTCACTCGAAAGCCCCAAAACCAGGTACAGTTGC
CCAAGAAAAAAACAGCCAAATTCCAACTGTTTGGAAAAAGGATCATGTAAAAACTCAACTTTTCGAAAGATCAAACGAAA
AGCCATCCAAAAAAAGAACTCCGCTAGTGGCTCCTAGAGTTCAGCAATCAAAAATTGAAGCGCAAACTTCTCAGGCTGTG
GAAAAAACACAGGAAGACCAAACTTTTGCAGCCACCATAGACAGTTCAACAAAAAGTCTAAAAAAGTCTCCCAAAAACGA
GGGAGAATTATGGGCAGATATTCAGAAGCTGTCGCCCCACACGGGAGTAATTATTCATAGCTTCATAAAGCAGTACAACG
ACTCGCTAAATAAATTCAAGAAGAAAGACTTGGTGGTCAGCAAGAAAATGAGAGCCATCGCCATGGACTCGTTGAAGAAA
AAATCGGAAAATATCAGCTTGAAGGAAAAGTTGACAAATATGGAACTGGAGCTGACCCAACTGAAAACTGATCTTATCGA
GCAGCAGGAGAAGAACGCAGAGAACATCCAGAAGTACACGGAAATCAACAAAAAGTACACCCACTGCGAGCAACATTACG
ACAAGGAGCTGGAAATCATTAAAGTATGTGTTGAGAAGAAAAATTCAGAGCTCCGAGATGCTCAATCCCGGATGGCCCTG
CAGGCGCAAGAGCTGAATAATATGCAGCAAACGAATCGCGAGTTAGCTGGAGCCTGCGAGAATTATAAAAAGGATTTGGA
AGAAGCAGAAGTGGCCAAATCTATGATTCTACATGAACTTACCGATCTCAAAGAGCTGCACGAAGACCTACAGCTTCAAT
TTGAAGATGTGTCTGCACAAAAAGAAAAGTTTGAGGCAAACATTTTACAATTAAGCAGCGACTTAAATGCAAAGATGCTT
GACTGCGCCCAGCTTGAAGATCGCATTGAGCAGCTGCCAATAGAGGCCAACAAAGCTTTGTCGAAACTGCAACGTGATTT
AGAAGCCAGTGAATTGCAGTTCGTGGATCAGCAACGATTGACTGATCAGGCAACAAGGGAACTCGAACTTGTTCGCAATG
AGATAAATACGTTTAAGACTCTTATTGAGGAAAAGGAAAGAAGACATGTTTCCCTAAGTGATGAACTAACTCAAATGACG
GAGAGATTGAGCGAGCTCGCTGATATCAACGAAAGTTATCTCAATGAGTTGACTGAAACAAAATTGAAGCACTCCCAGGA
AATAAAAGATCAAGCAGATGCCTACGAGATTGTTGTTCAAGAGTTAAAAGAGAGCTTGAACAAGGCTTCAGTTGATTTTA
CTCAGCTAAAAAGCAACAGTGAGAAGCTACACAAAGAAACCCTTCTGCAGGTCTCCGAACTGCAGGAAAAACTTATAGAA
ATGGTGTCCCATCGCAGCAATCAGGAAGAGCTAATAAAGCGTCTTGGTAATGAAATTCAAGAAAAAACTCATAATTTTGA
AGAAGAACTCAAAAGGCAACAGGAGCAGCTTGCTAATCAAATGCAGACGAAGGCCACTGAAGTTGAGAGCGAAAATAAGC
GAAACGCTGTTGAAATACAAAAACTTAAATCTGAACTCGAAGAAAGGAATAAAGCTTTTAAGGCTCAACAGGATAAATTG
GAATATTTGATTAGTGATCATGATACGCTAAAGAGCGCTATTATCAATCTTCAGGCTGAAAAGAAGGAAATCGAGAGTGA
ATTATCCACGGCCAAAGTTAAATTTAGCGAGGAATTACAGTCTCAGAAAGATAACCTAATGAAAAAGGTATCCGAATTGG
AGCTTGAAATTAAAAGAAAGGAAACCGAATTGATTGAACTTGAGCGCGAAAAGAACAATGAAATGGCTGTGCTACAATTT
AAAATGAATCGAATTAATTGCCTGATCGACCAACCAGTGACCACAATTAAACAGCTAAAAGATTCCAAAGGGCCAACCAG
AACTGAGAGCATTCCTACTAAGGTGCAACCGGAAAATACAGACGAATTTTCAAGCACTGCCAGAAAGCGTAATCGTCGTC
AAAAAATTACCACATATTCCTCCGACTTTGATAGCGGCGATGATATACCAATCGTGGGCAACTCTTTAAGCGGCAAACGT
GCCAAATTATGTGCGCCCATCAAGCCACAAAATAATATTGATATGTTCGACATGTTGAAGAATTCTAAA
>Line818_Chr3R C(3)G DGRP North Carolina Population
ATGACGGGCGCCAAGAAAAGATCGGGAGCACCGTTAGTGGATGCAGCTCACTCGAAAGCCCCAAAACCAGGTACAGTTGC
CCAAGAAAAAAACAGCCAAATTCCAACTGTTTGGAAAAAGGATCATGTAAAAACTCAACTTTTCGAAAGATCAAACGAAA
AGCCATCCAAAAAAAGAACTCCGCTAGTGGCTCCTAGAGTTCAGCAATCAAAAATTGAAGCGCAAACTTCTCAGGCTGTG
GAAAAAACACAGGAAGACCAAACTTTTGCAGCCACCATAGACAGTTCAACAAAAAGTCTAAAAAAGTCTCCCAAAAACGA
GGGAGAATTATGGGCAGATATTCAGAAGCTGTCGCCCCACACGGGAGTAATTATTCATAGCTTCATAAAGCAGTACAACG
ACTCGCTAAATAAATTCAAGAAGAAAGACTTGGTGGTCAGCAAGAAAATGAGAGCCATCGCCATGGACTCGTTGAAGAAA
AAATCGGAAAATATCAGCTTGAAGGAAAAGTTGACAAATATGGAACTGGAGCTGACCCAACTGAAAACTGATCTTATCGA
GCAGCAGGAGAAGAACGCAGAGAACATCCAGAAGTACACGGAAATCAACAAAAAGTACACCCACTGCGAGCAACATTACG
ACAAGGAGCTGGAAATCATTAAAGTATGTGTTGAGAAGAAAAATTCAGAGCTCCGAGATGCTCAATCCCGGATGGCCCTG
CAGGCGCAAGAGCTGAATAATATGCAGCAAACGAATCGCGAGTTAGCTGGAGCCTGCGAGAATTATAAAAAGGATTTGGA
AGAAGCAGAAGTGGCCAAATCTATGATTCTACATGAACTTACCGATCTCAAAGAGCTGCACGAAGACCTACAGCTTCAAT
TTGAAGATGTGTCTGCACAAAAAGAAAAGTTTGAGGCAAACATTTTACAATTAAGCAGCGACTTAAATGCAAAGATGCTT
GACTGCGCCCAGCTTGAAGATCGCATTGAGCAGCTGCCAATAGAGGCCAACAAAGCTTTGTCGAAACTGCAACGTGATTT
AGAAGCCAGTGAATTGCAGTTCGTGGATCAGCAACGATTGACTGATCAGGCAACAAGGGAACTCGAACTTGTTCGCAATG
AGATAAATACGTTTAAGACTCTTATTGAGGAAAAGGAAAGAAGACATGTTTCCCTAAGTGATGAACTAACTCAAATGACG
GAGAGATTGAGCGAGCTCGCTGATATCAACGAAAGTTATCTCAATGAGTTGACTGAAACAAAATTGAAGCACTCCCAGGA
AATAAAAGATCAAGCAGATGCCTACGAGATTGTTGTTCAAGAGTTAAAAGAGAGCTTGAACAAGGCTTCAGTTGATTTTA
CTCAGCTAAAAAGCAACAGTGAGAAGCTACACAAAGAAACCCTTCTGCAGGTCTCCGAACTGCAGGAAAAACTTATAGAA
ATGGTGTCCCATCGCAGCAATCAGGAAGAGCTAATAAAGCGTCTTGGTAATGAAATTCAAGAAAAAACTCATAATTTTGA
AGAAGAACTCAAAAGGCAACAGGAGCAGCTTGCTAATCAAATGCAGACGAAGGCCACTGAAGTTGAGAGCGAAAATAAGC
GAAACGCTGTTGAAATACAAAAACTTAAATCTGAACTCGAAGAAAGGAATAAAGCTTTTAAGGCTCAACAGGATAAATTG
GAATATTTGATTAGTGATCATGATACGCTAAAGAGCGCTATTATCAATCTTCAGGCTGAAAAGAAGGAAATCGAGAGTGA
ATTATCCACGGCCAAAGTTAAATTTAGCGAGGAATTACAGTCTCAGAAAGATAACCTAATGAAAAAGGTATCCGAATTGG
AGCTTGAAATTAAAAGAAAGGAAACCGAATTGATTGAACTTGAGCGCGAAAAGAACAATGAAATGGCTGTGCTACAATTT
AAAATGAATCGAATTAATTGCCTGATCGACCAACCAGTGACCACAATTAAACAGCTAAAAGATTCCAAAGGGCCAACCAG
AACTGAGAGCATTCCTACTAAGGTGCAACCGGAAAATACAGACGAATTTTCAAGCACTGCCAGAAAGCGTAATCGTCGTC
AAAAAATTACCACATATTCCTCCGACTTTGATAGCGGCGATGATATACCAATCGTGGGCAACTCTTTAAGCGGCAAACGT
GCCAAATTATGTGCGCCCATCAAGCCACAAAATAATATTGATATGTTCGACATGTTGAAGAATTCTAAA
>Line859_Chr3R C(3)G DGRP North Carolina Population
ATGACGGGCGCCAAGAAAAGATCGGGAGCACCGTTAGTGGATGCAGCTCACTCGAAAGCCCCAAAACCAGGTACAGTTGC
CCAAGAAAAAAACAGCCAAATTCCAACTGTTTGGAAAAAGGATCATGTAAAAACTCAACTTTTCGAAAGATCAAACGAAA
AGCCATCCAAAAAAAGAACTCCGCTAGTGGCTCCTAGAGTTCAGCAATCAAAAATTGAAGCGCAAACTTCTCAGGCTGTG
GAAAAAACACAGGAAGACCAAACTTTTGCAGCCACCATAGACAGTTCAACAAAAAGTCTAAAAAAGTCTCCCAAAAACGA
GGGAGAATTATGGGCAGATATTCAGAAGCTGTCGCCCCACACGGGAGTAATTATTCATAGCTTCATAAAGCAGTACAACG
ACTCGCTAAATAAATTCAAGAAGAAAGACTTGGTGGTCAGCAAGAAAATGAGAGCCATCGCCATGGACTCGTTGAAGAAA
AAATCGGAAAATATCAGCTTGAAGGAAAAGTTGACAAATATGGAACTGGAGCTGACCCAACTGAAAACTGATCTTATCGA
GCAGCAGGAGAAGAACGCAGAGAACATCCAGAAGTACACGGAAATCAACAAAAAGTACACCCACTGCGAGCAACATTACG
ACAAGGAGCTGGAAATCATTAAAGTATGTGTTGAGAAGAAAAATTCAGAGCTCCGAGATGCTCAATCCCGGATGGCCCTG
CAGGCGCAAGAGCTGAATAATATGCAGCAAACGAATCGCGAGTTAGCTGGAGCCTGCGAGAATTATAAAAAGGATTTGGA
AGAAGCAGAAGTGGCCAAATCTATGATTCTACATGAACTTACCGATCTCAAAGAGCTGCACGAAGACCTACAGCTTCAAT
TTGAAGATGTGTCTGCACAAAAAGAAAAGTTTGAGGCAAACATTTTACAATTAAGCAGCGACTTAAATGCAAAGATGCTT
GACTGCGCCCAGCTTGAAGATCGCATTGAGCAGCTGCCAATAGAGGCCAACAAAGCTTTGTCGAAACTGCAACGTGATTT
AGAAGCCAGTGAATTGCAGTTCGTGGATCAGCAACGATTGACTGATCAGGCAACAAGGGAACTCGAACTTGTTCGCAATG
AGATAAATACGTTTAAGACTCTTATTGAGGAAAAGGAAAGAAGACATGTTTCCCTAAGTGATGAACTAACTCAAATGACG
GAGAGATTGAGCGAGCTCGCTGATATCAACGAAAGTTATCTCAATGAGTTGACTGAAACAAAATTGAAGCACTCCCAGGA
AATAAAAGATCAAGCAGATGCCTACGAGATTGTTGTTCAAGAGTTAAAAGAGAGCTTGAACAAGGCTTCAGTTGATTTTA
CTCAGCTAAAAAGCAACAGTGAGAAGCTACACAAAGAAACCCTTCTGCAGGTCTCCGAACTGCAGGAAAAACTTATAGAA
ATGGTGTCCCATCGCAGCAATCAGGAAGAGCTAATAAAGCGTCTTGGTAATGAAATTCAAGAAAAAACTCATAATTTTGA
AGAAGAACTCAAAAGGCAACAGGAGCAGCTTGCTAATCAAATGCAGACGAAGGCCACTGAAGTTGAGAGCGAAAATAAGC
GAAACGCTGTTGAAATACAAAAACTTAAATCTGAACTCGAAGAAAGGAATAAAGCTTTTAAGGCTCAACAGGATAAATTG
GAATATTTGATTAGTGATCATGATACGCTAAAGAGCGCTATTATCAATCTTCAGGCTGAAAAGAAGGAAATCGAGAGTGA
ATTATCCACGGCCAAAGTTAAATTTAGCGAGGAATTACAGTCTCAGAAAGATAACCTAATGAAAAAGGTATCCGAATTGG
AGCTTGAAATTAAAAGAAAGGAAACCGAATTGATTGAACTTGAGCGCGAAAAGAACAATGAAATGGCTGTGCTACAATTT
AAAATGAATCGAATTAATTGCCTGATCGACCAACCAGTGACCACAATTAAACAGCTAAAAGATTCCAAAGGGCCAACCAG
AACTGAGAGCATTCCTACTAAGGTGCAACCGGAAAATACAGACGAATTTTCAAGCACTGCCAGAAAGCGTAATCGTCGTC
AAAAAATTACCACATATTCCTCCGACTTTGATAGCGGCGATGATATACCAATCGTGGGCAACTCTTTAAGCGGCAAACGT
GCCAAATTATGTGCGCCCATCAAGCCACAAAATAATATTGATATGTTCGACATGTTGAAGAATTCTAAA
>Line239_Chr3R C(3)G DGRP North Carolina Population
ATGACGGGCGCCAAGAAAAGATCGGGAGCACCGTTAGTGGATGCAGCTCACTCGAAAGCCCCAAAACCAGGTACAGTTGC
CCAAGAAAAAAACAGCCAAATTCCAACTGTTTGGAAAAAGGATCATGTAAAAACTCAACTTTTCGAAAGATCAAACGAAA
AGCCATCCAAAAAAAGAACTCCGCTAGTGGCTCCTAGAGTTCAGCAATCAAAAATTGAAGCGCAAACTTCTCAGGCTGTG
GAAAAAACACAGGAAGACCAATCTTTTGCAGCCACCACAGACAGTTCAACAAAAAGTCTAAAAAAGTCTCCCAAAAACGA
GGGAGAATTATGGGCAGATATTCAGAAGCTGTCGCCCCACACGGGAGTAATTATTCATAGCTTCATAAAGCAGTACAACG
AATCGCTAAATAATCTCAAGAAGAAAGACTTGGTGGTCAGCAAGAAAATGAGAGCCATCGCCATGGACTCGTTGAAGAAA
AAATCGGAAAATATCAGCTTGAAGGAAAAGTTGACAAATATGGAACTGGAGCTGACCCAACTGAAAACTGATCTTATCGA
GCAGCAGGAGAAGAACGCAGAGAACATCCAGAAGTACACGGAAATCAACAAAAAGTACACCCACTGCGAGCAACATTACG
ACAAGGAGCTGGAAATCATTAAAGTATGTGTTGAGAAGAAAAATTCAGAGCTCCGAGATGCTCAATCCCGGATGGCCCTG
CAGGCGCAAGAGCTGAATAATATGCAGCAAACGAATCGCGAGTTAGCTGGAGCCTGCGAGAATTATAAAAAGGATTTGGA
AGAAGCAGAAGTGGCCAAATCTATGATTCTACATGAACTTACCGATCTCAAAGAGCTGCACGAAGACCTACAGCTTCAAT
TTGAAGATGTGTCTGCACAAAAAGAAAAGTTTGAGGCAAACATTTTACAATTAAGCAGCGACTTAAATGCAAAGATGCTT
GACTGCGCCCAGCTTGAAGATCGCATTGAGCAGCTGCCAATAGAGGCCAACAAAGCTTTGTCGAAACTGCAACGTGATTT
AGAAGCCAGTGAATTGCAGTTCGTGGATCAGCAACGATTGACTGATCAGGCAACAAGGGAACTCGAACTTGTTCGCAATG
AGATAAATACGTTTAAGACTCTTATTGAGGAAAAGGAAAGAAGATATGTTTCCCTAAGTGATGAACTAACTCAAATGACG
GAGAGATTGAGCGAGCTCGCTGATATCAACGAAAGTTATCTCAATGAGTTGACTGAAACAAAATTGAAGCACTCCCAGGA
AATAAAAGATCAAGCAGATGCCTACGAGATTGTTGTTCAAGAGTTAAAAGAGAGCTTGAACAAGGCTTCAGTTGATTTTA
CTCAGCTAAAAAGCAACAGTGAGAAGCTACACAAAGAAACCCTTCTGCAGGTCTCCGAACTGCAGGAAAAACTTATAGAA
ATGGTGTCCCATCGCAGCAATCAGGAAGAGCTAATAAAGCGTCTTGGTAATGAAATTCAAGAAAAAACTCATAATTTTGA
AGAAGAACTCAAAAGACAACAGGAGCAGCTTGCTAATCAAATGCAGACGAAGGCCACTGAAGTTGAGAGCGAAAATAAGC
GAAACGCTGTTGAAATACAAAAACTTAAATCTGAACTCGAAGAAAGGAATAAAGCTTTTAAGGCTCAACAGGATAAATTG
GAATATTTGATTAGTGATCATGATACGCTAAAGAGCGCTATTATCAATCTTCAGGCTGAAAAGAAGGAAATCGAGAGTGA
ATTATCCACGGCCAAAGTTAAATTTAGCGAGGAATTACAGTCTCAGAAAGATAACCTAATGAAAAAGGTATCCGAATTGG
AGCTTGAAATTAAAAGAAAGGAAACCGAATTGATTGAACTTGAGCGCGAAAAGAACAATGAAATGGCTGTGCTACAATTT
AAAATGAATCGAATTAATTGCCTGATCGACCAACCAGTGACCACAATTAAACAGCTAAAAGATTCCAAAGGGCCAACCAG
AACTGAGAGCATTCCTACTAAGGTGCAACCGGAAAATACAGACGAATTTTCAAGCACTGCCAGAAAGCGTAATCGTCGTC
AAAAAATTACCACATATTCCTCCGACTTTGATAGCGGCGATGATATACCAATCGTGGGCAACTCTTTAAGCGGCAAACGT
GCCAAATTATGTGCGCCCATCAAGCCACAAAATAATATTGATATGTTCGACATGTTGAAGAATTCTAAA
>Line28_Chr3R C(3)G DGRP North Carolina Population
ATGACGGGCGCCAAGAAAAGATCGGGAGCACCGTTAGTGGATGCAGCTCACTCGAAAGCCCCAAAACCAGGTACAGTTGC
CCAAGAAAAAAACAGCCAAATTCCAACTGTTTGGAAAAAGGATCATGTAAAAACTCAACTTTTCGAAAGATCAAACGAAA
AGCCATCCAAAAAAAGAACTCCGCTAGTGGCTCCTAGAGTTCAGCAATCAAAAATTGAAGCGCAAACTTCTCAGGCTGTG
GAAAAAACACAGGAAGACCAATCTTTTGCAGCCACCACAGACAGTTCAACAAAAAGTCTAAAAAAGTCTCCCAAAAACGA
GGGAGAATTATGGGCAGATATTCAGAAGCTGTCGCCCCACACGGGAGTAATTATTCATAGCTTCATAAAGCAGTACAACG
AATCGCTAAATAATCTCAAGAAGAAAGACTTGGTGGTCAGCAAGAAAATGAGAGCCATCGCCATGGACTCGTTGAAGAAA
AAATCGGAAAATATCAGCTTGAAGGAAAAGTTGACAAATATGGAACTGGAGCTGACCCAACTGAAAACTGATCTTATCGA
GCAGCAGGAGAAGAACGCAGAGAACATCCAGAAGTACACGGAAATCAACAAAAAGTACACCCACTGCGAGCAACATTACG
ACAAGGAGCTGGAAATCATTAAAGTATGTGTTGAGAAGAAAAATTCAGAGCTCCGAGATGCTCAATCCCGGATGGCCCTG
CAGGCGCAAGAGCTGAATAATATGCAGCAAACGAATCGCGAGTTAGCTGGAGCCTGCGAGAATTATAAAAAGGATTTGGA
AGAAGCAGAAGTGGCCAAATCTATGATTCTACATGAACTTACCGATCTCAAAGAGCTGCACGAAGACCTACAGCTTCAAT
TTGAAGATGTGTCTGCACAAAAAGAAAAGTTTGAGGCAAACATTTTACAATTAAGCAGCGACTTAAATGCAAAGATGCTT
GACTGCGCCCAGCTTGAAGATCGCATTGAGCAGCTGCCAATAGAGGCCAACAAAGCTTTGTCGAAACTGCAACGTGATTT
AGAAGCCAGTGAATTGCAGTTCGTGGATCAGCAACGATTGACTGATCAGGCAACAAGGGAACTCGAACTTGTTCGCAATG
AGATAAATACGTTTAAGACTCTTATTGAGGAAAAGGAAAGAAGATATGTTTCCCTAAGTGATGAACTAACTCAAATGACG
GAGAGATTGAGCGAGCTCGCTGATATCAACGAAAGTTATCTCAATGAGTTGACTGAAACAAAATTGAAGCACTCCCAGGA
AATAAAAGATCAAGCAGATGCCTACGAGATTGTTGTTCAAGAGTTAAAAGAGAGCTTGAACAAGGCTTCAGTTGATTTTA
CTCAGCTAAAAAGCAACAGTGAGAAGCTACACAAAGAAACCCTTCTGCAGGTCTCCGAACTGCAGGAAAAACTTATAGAA
ATGGTGTCCCATCGCAGCAATCAGGAAGAGCTAATAAAGCGTCTTGGTAATGAAATTCAAGAAAAAACTCATAATTTTGA
AGAAGAACTCAAAAGACAACAGGAGCAGCTTGCTAATCAAATGCAGACGAAGGCCACTGAAGTTGAGAGCGAAAATAAGC
GAAACGCTGTTGAAATACAAAAACTTAAATCTGAACTCGAAGAAAGGAATAAAGCTTTTAAGGCTCAACAGGATAAATTG
GAATATTTGATTAGTGATCATGATACGCTAAAGAGCGCTATTATCAATCTTCAGGCTGAAAAGAAGGAAATCGAGAGTGA
ATTATCCACGGCCAAAGTTAAATTTAGCGAGGAATTACAGTCTCAGAAAGATAACCTAATGAAAAAGGTATCCGAATTGG
AGCTTGAAATTAAAAGAAAGGAAACCGAATTGATTGAACTTGAGCGCGAAAAGAACAATGAAATGGCTGTGCTACAATTT
AAAATGAATCGAATTAATTGCCTGATCGACCAACCAGTGACCACAATTAAACAGCTAAAAGATTCCAAAGGGCCAACCAG
AACTGAGAGCATTCCTACTAAGGTGCAACCGGAAAATACAGACGAATTTTCAAGCACTGCCAGAAAGCGTAATCGTCGTC
AAAAAATTACCACATATTCCTCCGACTTTGATAGCGGCGATGATATACCAATCGTGGGCAACTCTTTAAGCGGCAAACGT
GCCAAATTATGTGCGCCCATCAAGCCACAAAATAATATTGATATGTTCGACATGTTGAAGAATTCTAAA
>Line441_Chr3R C(3)G DGRP North Carolina Population
ATGACGGGCGCCAAGAAAAGATCGGGAGCACCGTTAGTGGATGCAGCTCACTCGAAAGCCCCAAAACCAGGTACAGTTGC
CCAAGAAAAAAACAGCCAAATTCCAACTGTTTGGAAAAAGGATCATGTAAAAACTCAACTTTTCGAAAGATCAAACGAAA
AGCCATCCAAAAAAAGAACTCCGCTAGTGGCTCCTAGAGTTCAGCAATCAAAAATTGAAGCGCAAACTTCTCAGGCTGTG
GAAAAAACACAGGAAGACCAATCTTTTGCAGCCACCACAGACAGTTCAACAAAAAGTCTAAAAAAGTCTCCCAAAAACGA
GGGAGAATTATGGGCAGATATTCAGAAGCTGTCGCCCCACACGGGAGTAATTATTCATAGCTTCATAAAGCAGTACAACG
AATCGCTAAATAATCTCAAGAAGAAAGACTTGGTGGTCAGCAAGAAAATGAGAGCCATCGCCATGGACTCGTTGAAGAAA
AAATCGGAAAATATCAGCTTGAAGGAAAAGTTGACAAATATGGAACTGGAGCTGACCCAACTGAAAACTGATCTTATCGA
GCAGCAGGAGAAGAACGCAGAGAACATCCAGAAGTACACGGAAATCAACAAAAAGTACACCCACTGCGAGCAACATTACG
ACAAGGAGCTGGAAATCATTAAAGTATGTGTTGAGAAGAAAAATTCAGAGCTCCGAGATGCTCAATCCCGGATGGCCCTG
CAGGCGCAAGAGCTGAATAATATGCAGCAAACGAATCGCGAGTTAGCTGGAGCCTGCGAGAATTATAAAAAGGATTTGGA
AGAAGCAGAAGTGGCCAAATCTATGATTCTACATGAACTTACCGATCTCAAAGAGCTGCACGAAGACCTACAGCTTCAAT
TTGAAGATGTGTCTGCACAAAAAGAAAAGTTTGAGGCAAACATTTTACAATTAAGCAGCGACTTAAATGCAAAGATGCTT
GACTGCGCCCAGCTTGAAGATCGCATTGAGCAGCTGCCAATAGAGGCCAACAAAGCTTTGTCGAAACTGCAACGTGATTT
AGAAGCCAGTGAATTGCAGTTCGTGGATCAGCAACGATTGACTGATCAGGCAACAAGGGAACTCGAACTTGTTCGCAATG
AGATAAATACGTTTAAGACTCTTATTGAGGAAAAGGAAAGAAGATATGTTTCCCTAAGTGATGAACTAACTCAAATGACG
GAGAGATTGAGCGAGCTCGCTGATATCAACGAAAGTTATCTCAATGAGTTGACTGAAACAAAATTGAAGCACTCCCAGGA
AATAAAAGATCAAGCAGATGCCTACGAGATTGTTGTTCAAGAGTTAAAAGAGAGCTTGAACAAGGCTTCAGTTGATTTTA
CTCAGCTAAAAAGCAACAGTGAGAAGCTACACAAAGAAACCCTTCTGCAGGTCTCCGAACTGCAGGAAAAACTTATAGAA
ATGGTGTCCCATCGCAGCAATCAGGAAGAGCTAATAAAGCGTCTTGGTAATGAAATTCAAGAAAAAACTCATAATTTTGA
AGAAGAACTCAAAAGACAACAGGAGCAGCTTGCTAATCAAATGCAGACGAAGGCCACTGAAGTTGAGAGCGAAAATAAGC
GAAACGCTGTTGAAATACAAAAACTTAAATCTGAACTCGAAGAAAGGAATAAAGCTTTTAAGGCTCAACAGGATAAATTG
GAATATTTGATTAGTGATCATGATACGCTAAAGAGCGCTATTATCAATCTTCAGGCTGAAAAGAAGGAAATCGAGAGTGA
ATTATCCACGGCCAAAGTTAAATTTAGCGAGGAATTACAGTCTCAGAAAGATAACCTAATGAAAAAGGTATCCGAATTGG
AGCTTGAAATTAAAAGAAAGGAAACCGAATTGATTGAACTTGAGCGCGAAAAGAACAATGAAATGGCTGTGCTACAATTT
AAAATGAATCGAATTAATTGCCTGATCGACCAACCAGTGACCACAATTAAACAGCTAAAAGATTCCAAAGGGCCAACCAG
AACTGAGAGCATTCCTACTAAGGTGCAACCGGAAAATACAGACGAATTTTCAAGCACTGCCAGAAAGCGTAATCGTCGTC
AAAAAATTACCACATATTCCTCCGACTTTGATAGCGGCGATGATATACCAATCGTGGGCAACTCTTTAAGCGGCAAACGT
GCCAAATTATGTGCGCCCATCAAGCCACAAAATAATATTGATATGTTCGACATGTTGAAGAATTCTAAA
>Line555_Chr3R C(3)G DGRP North Carolina Population
ATGACGGGCGCCAAGAAAAGATCGGGAGCACCGTTAGTGGATGCAGCTCACTCGAAAGCCCCAAAACCAGGTACAGTTGC
CCAAGAAAAAAACAGCCAAATTCCAACTGTTTGGAAAAAGGATCATGTAAAAACTCAACTTTTCGAAAGATCAAACGAAA
AGCCATCCAAAAAAAGAACTCCGCTAGTGGCTCCTAGAGTTCAGCAATCAAAAATTGAAGCGCAAACTTCTCAGGCTGTG
GAAAAAACACAGGAAGACCAATCTTTTGCAGCCACCACAGACAGTTCAACAAAAAGTCTAAAAAAGTCTCCCAAAAACGA
GGGAGAATTATGGGCAGATATTCAGAAGCTGTCGCCCCACACGGGAGTAATTATTCATAGCTTCATAAAGCAGTACAACG
AATCGCTAAATAATCTCAAGAAGAAAGACTTGGTGGTCAGCAAGAAAATGAGAGCCATCGCCATGGACTCGTTGAAGAAA
AAATCGGAAAATATCAGCTTGAAGGAAAAGTTGACAAATATGGAACTGGAGCTGACCCAACTGAAAACTGATCTTATCGA
GCAGCAGGAGAAGAACGCAGAGAACATCCAGAAGTACACGGAAATCAACAAAAAGTACACCCACTGCGAGCAACATTACG
ACAAGGAGCTGGAAATCATTAAAGTATGTGTTGAGAAGAAAAATTCAGAGCTCCGAGATGCTCAATCCCGGATGGCCCTG
CAGGCGCAAGAGCTGAATAATATGCAGCAAACGAATCGCGAGTTAGCTGGAGCCTGCGAGAATTATAAAAAGGATTTGGA
AGAAGCAGAAGTGGCCAAATCTATGATTCTACATGAACTTACCGATCTCAAAGAGCTGCACGAAGACCTACAGCTTCAAT
TTGAAGATGTGTCTGCACAAAAAGAAAAGTTTGAGGCAAACATTTTACAATTAAGCAGCGACTTAAATGCAAAGATGCTT
GACTGCGCCCAGCTTGAAGATCGCATTGAGCAGCTGCCAATAGAGGCCAACAAAGCTTTGTCGAAACTGCAACGTGATTT
AGAAGCCAGTGAATTGCAGTTCGTGGATCAGCAACGATTGACTGATCAGGCAACAAGGGAACTCGAACTTGTTCGCAATG
AGATAAATACGTTTAAGACTCTTATTGAGGAAAAGGAAAGAAGATATGTTTCCCTAAGTGATGAACTAACTCAAATGACG
GAGAGATTGAGCGAGCTCGCTGATATCAACGAAAGTTATCTCAATGAGTTGACTGAAACAAAATTGAAGCACTCCCAGGA
AATAAAAGATCAAGCAGATGCCTACGAGATTGTTGTTCAAGAGTTAAAAGAGAGCTTGAACAAGGCTTCAGTTGATTTTA
CTCAGCTAAAAAGCAACAGTGAGAAGCTACACAAAGAAACCCTTCTGCAGGTCTCCGAACTGCAGGAAAAACTTATAGAA
ATGGTGTCCCATCGCAGCAATCAGGAAGAGCTAATAAAGCGTCTTGGTAATGAAATTCAAGAAAAAACTCATAATTTTGA
AGAAGAACTCAAAAGACAACAGGAGCAGCTTGCTAATCAAATGCAGACGAAGGCCACTGAAGTTGAGAGCGAAAATAAGC
GAAACGCTGTTGAAATACAAAAACTTAAATCTGAACTCGAAGAAAGGAATAAAGCTTTTAAGGCTCAACAGGATAAATTG
GAATATTTGATTAGTGATCATGATACGCTAAAGAGCGCTATTATCAATCTTCAGGCTGAAAAGAAGGAAATCGAGAGTGA
ATTATCCACGGCCAAAGTTAAATTTAGCGAGGAATTACAGTCTCAGAAAGATAACCTAATGAAAAAGGTATCCGAATTGG
AGCTTGAAATTAAAAGAAAGGAAACCGAATTGATTGAACTTGAGCGCGAAAAGAACAATGAAATGGCTGTGCTACAATTT
AAAATGAATCGAATTAATTGCCTGATCGACCAACCAGTGACCACAATTAAACAGCTAAAAGATTCCAAAGGGCCAACCAG
AACTGAGAGCATTCCTACTAAGGTGCAACCGGAAAATACAGACGAATTTTCAAGCACTGCCAGAAAGCGTAATCGTCGTC
AAAAAATTACCACATATTCCTCCGACTTTGATAGCGGCGATGATATACCAATCGTGGGCAACTCTTTAAGCGGCAAACGT
GCCAAATTATGTGCGCCCATCAAGCCACAAAATAATATTGATATGTTCGACATGTTGAAGAATTCTAAA
>Line810_Chr3R C(3)G DGRP North Carolina Population
ATGACGGGCGCCAAGAAAAGATCGGGAGCACCGTTAGTGGATGCAGCTCACTCGAAAGCCCCAAAACCAGGTACAGTTGC
CCAAGAAAAAAACAGCCAAATTCCAACTGTTTGGAAAAAGGATCATGTAAAAACTCAACTTTTCGAAAGATCAAACGAAA
AGCCATCCAAAAAAAGAACTCCGCTAGTGGCTCCTAGAGTTCAGCAATCAAAAATTGAAGCGCAAACTTCTCAGGCTGTG
GAAAAAACACAGGAAGACCAATCTTTTGCAGCCACCACAGACAGTTCAACAAAAAGTCTAAAAAAGTCTCCCAAAAACGA
GGGAGAATTATGGGCAGATATTCAGAAGCTGTCGCCCCACACGGGAGTAATTATTCATAGCTTCATAAAGCAGTACAACG
AATCGCTAAATAATCTCAAGAAGAAAGACTTGGTGGTCAGCAAGAAAATGAGAGCCATCGCCATGGACTCGTTGAAGAAA
AAATCGGAAAATATCAGCTTGAAGGAAAAGTTGACAAATATGGAACTGGAGCTGACCCAACTGAAAACTGATCTTATCGA
GCAGCAGGAGAAGAACGCAGAGAACATCCAGAAGTACACGGAAATCAACAAAAAGTACACCCACTGCGAGCAACATTACG
ACAAGGAGCTGGAAATCATTAAAGTATGTGTTGAGAAGAAAAATTCAGAGCTCCGAGATGCTCAATCCCGGATGGCCCTG
CAGGCGCAAGAGCTGAATAATATGCAGCAAACGAATCGCGAGTTAGCTGGAGCCTGCGAGAATTATAAAAAGGATTTGGA
AGAAGCAGAAGTGGCCAAATCTATGATTCTACATGAACTTACCGATCTCAAAGAGCTGCACGAAGACCTACAGCTTCAAT
TTGAAGATGTGTCTGCACAAAAAGAAAAGTTTGAGGCAAACATTTTACAATTAAGCAGCGACTTAAATGCAAAGATGCTT
GACTGCGCCCAGCTTGAAGATCGCATTGAGCAGCTGCCAATAGAGGCCAACAAAGCTTTGTCGAAACTGCAACGTGATTT
AGAAGCCAGTGAATTGCAGTTCGTGGATCAGCAACGATTGACTGATCAGGCAACAAGGGAACTCGAACTTGTTCGCAATG
AGATAAATACGTTTAAGACTCTTATTGAGGAAAAGGAAAGAAGATATGTTTCCCTAAGTGATGAACTAACTCAAATGACG
GAGAGATTGAGCGAGCTCGCTGATATCAACGAAAGTTATCTCAATGAGTTGACTGAAACAAAATTGAAGCACTCCCAGGA
AATAAAAGATCAAGCAGATGCCTACGAGATTGTTGTTCAAGAGTTAAAAGAGAGCTTGAACAAGGCTTCAGTTGATTTTA
CTCAGCTAAAAAGCAACAGTGAGAAGCTACACAAAGAAACCCTTCTGCAGGTCTCCGAACTGCAGGAAAAACTTATAGAA
ATGGTGTCCCATCGCAGCAATCAGGAAGAGCTAATAAAGCGTCTTGGTAATGAAATTCAAGAAAAAACTCATAATTTTGA
AGAAGAACTCAAAAGACAACAGGAGCAGCTTGCTAATCAAATGCAGACGAAGGCCACTGAAGTTGAGAGCGAAAATAAGC
GAAACGCTGTTGAAATACAAAAACTTAAATCTGAACTCGAAGAAAGGAATAAAGCTTTTAAGGCTCAACAGGATAAATTG
GAATATTTGATTAGTGATCATGATACGCTAAAGAGCGCTATTATCAATCTTCAGGCTGAAAAGAAGGAAATCGAGAGTGA
ATTATCCACGGCCAAAGTTAAATTTAGCGAGGAATTACAGTCTCAGAAAGATAACCTAATGAAAAAGGTATCCGAATTGG
AGCTTGAAATTAAAAGAAAGGAAACCGAATTGATTGAACTTGAGCGCGAAAAGAACAATGAAATGGCTGTGCTACAATTT
AAAATGAATCGAATTAATTGCCTGATCGACCAACCAGTGACCACAATTAAACAGCTAAAAGATTCCAAAGGGCCAACCAG
AACTGAGAGCATTCCTACTAAGGTGCAACCGGAAAATACAGACGAATTTTCAAGCACTGCCAGAAAGCGTAATCGTCGTC
AAAAAATTACCACATATTCCTCCGACTTTGATAGCGGCGATGATATACCAATCGTGGGCAACTCTTTAAGCGGCAAACGT
GCCAAATTATGTGCGCCCATCAAGCCACAAAATAATATTGATATGTTCGACATGTTGAAGAATTCTAAA
>Line790_Chr3R C(3)G DGRP North Carolina Population
ATGACGGGCGCCAAGAAAAGATCGGGAGCACCGTTAGTGGATGCAGCTCACTCGAAAGCCCCAAAACCAGGTACAGTTGC
CCAAGAAAAAAACAGCCAAATTCCAAATGTTTGGAAAAAGGATCATGTAAAAACTCAACTTTTCGAAAGATCAAACGAAA
AGCCATCCCAAAAAAGAACTCCGCTAGTGGCTCCTAGAGTTCAGCAATCAAAAATTGAAGCGCAAACTTCTCAGGCTGTG
GAAAAAACACAGGAAGACCAAACTTTTGCAGCCACCATAGACAGTTCAACAAAAAGTCTAAAAAAGTCTCCCAAAAACGA
GGGAGAATTATGGGCAGATATTCAGAAGCTGTCGCCCCACACGGGAATAATAATTCATAGCTTCATAAAGCAGTACAACG
AATCGCTAAATAATCTCAAGAAGAAAGACTTGGTGGTCAGCAAGAAAATGAGAGCCATCGCCATGGACTCGCTGAAGAAA
AAATCGGAAAATATCAGCTTGAAGGAAAAGTTGACAAATATGGAACTGGAGCTGACCCAACTGAAAACTGATCTTATCGA
GCAGCAGGAGAAGAACGCAGAGAACATCCAGAAGTACACGGAAATCAACAAAAAGTACACCCACTGCGAGCAACATTACG
ACAAGGAGCTGGAAATCATTAAAGTATGTGTTGAGAAGAAAAATTCAGAGCTCCGAGATGCTCAATCCCGGATGGCCCTG
CAGGCGCAAGAGCTGAATAATATGCAGCAAACGAATCGTGAGTTAGCTGGAGCCTGCGAGAATTATAAAAAGGATTTGGA
AGAAGCAGAAGTGGCCAAATCTATGATTCTACATGAACTTACCGATCTCAAAGAGCTCCACGAAGACCTACAGCTTCAAT
TTGAAGATGTGTCTGCACAAAAGGAAAAGTTTGAGGCAAACATTTTACAATTAAGCAGCGACTTAAATGCAAAGATGCTT
GACTGCGCCCAGCTTGAAGATCGCATTGAGCAGCTGCCAATAGAGGCCAACAAAGCTTTGTCGAAACTGCAACGTGATTT
AGAAGCCAGTGAATTGCAGTTCGTGGATCAGCAACGATTGACTGATCAGGCAACGAGGGAACTCGAACTTGTTCGCAATG
AGATAAATACGTTTAAGACTCTTATTGAGGAAAAGGAAAGAAGACATGTTTCCCTAAGTGATGAACTAACTCAAATGACG
GAGAGATTGAGCGAGCTCGCTGATATCAACGAAAGTTATATCAATGAGTTGACTGAAACAAAATTGAAGCACTCCCAGGA
AATAAAAGATCAAGCAGATGCCTACGAGATTGTTGTTCAAGAGTTAAAAGAGAGCTTGAACAAGGCTTCAGTTGATTTTA
CTCAGCTAAAAAGCAACAGTGAGAAGCTACACAAAGAAACCCTTCTGCAGGTCTCCGAACTGCAGGAAAAACTTATAGAA
ATGGTGTCCCATCGCAGCAATCAGGAAGAGCTAATAAAGCGTCTTGGTAATGAAATTCAAGAAAAAACTCATAATTTTGA
AGAAGAACTCAAAAGGCAACAGGAGCAGCTTGCTAATCAAATGCAGATGAAGGCCACTGAAGTTGAGAGCGAAAATAAGC
GAAACGCTGTTGAAATACAAAAACTTAAATCTGAACTCGAAGAAAGGAATAAAGCTTTTAAGGCTCAACAGGATAAATTG
GAATATTTGATTAGTGATCATGATACGCTAAAGAGCGCTATTATCAATCTTCAGGCTGAAAAGAAGGAAATCGAGAGTGA
ATTATCCACGGCCAAAGTTAAATTTAGCGAGGAATTACAGTCTCAGAAAGATAACCTAATGAAAAAGGTATCCGAATTGG
AGCTTGAAATTAAAAGAAAAGAAACCGAATTGATTGAACTTGAGCGTGAAAAGAACAATGAAATGGCTGTGCTACAATTT
AAAATGAATCGAATTAATTGCCTGATCGACCAACCAGTGACCACAATTAAACAGCTAAAAGATTCCAAAGGGCCAACCAG
AACTGAGAGCATTCCTACTAAGGTGCAACCGGAAAATACAGACGAATTTTCAAACACTGCCAGAAAGCGTAATCGTCGTC
AAAAAATTACCACATATTCCTCCGACTTTGATAGCGGCGATGATATACCAATCGTGGGCAACTCTTTAAGCGGCAAACGT
GCCAAATTATGTGCGCCCATCAAGCCACAAAATAATATTGATATGTTCGACATGTTGAAGAATTCTAAA
>Line890_Chr3R C(3)G DGRP North Carolina Population
ATGACGGGCGCCAAGAAAAGATCGGGAGCACCGTTAGTGGATGCAGCTCACTCGAAAGCCCCAAAACCAGGTACAGTTGC
CCAAGAAAAAAACAGCCAAATTCCAAATGTTTGGAAAAAGGATCATGTAAAAACTCAACTTTTCGAAAGATCAAACGAAA
AGCCATCCCAAAAAAGAACTCCGCTAGTGGCTCCTAGAGTTCAGCAATCAAAAATTGAAGCGCAAACTTCTCAGGCTGTG
GAAAAAACACAGGAAGACCAAACTTTTGCAGCCACCATAGACAGTTCAACAAAAAGTCTAAAAAAGTCTCCCAAAAACGA
GGGAGAATTATGGGCAGATATTCAGAAGCTGTCGCCCCACACGGGAATAATAATTCATAGCTTCATAAAGCAGTACAACG
AATCGCTAAATAATCTCAAGAAGAAAGACTTGGTGGTCAGCAAGAAAATGAGAGCCATCGCCATGGACTCGCTGAAGAAA
AAATCGGAAAATATCAGCTTGAAGGAAAAGTTGACAAATATGGAACTGGAGCTGACCCAACTGAAAACTGATCTTATCGA
GCAGCAGGAGAAGAACGCAGAGAACATCCAGAAGTACACGGAAATCAACAAAAAGTACACCCACTGCGAGCAACATTACG
ACAAGGAGCTGGAAATCATTAAAGTATGTGTTGAGAAGAAAAATTCAGAGCTCCGAGATGCTCAATCCCGGATGGCCCTG
CAGGCGCAAGAGCTGAATAATATGCAGCAAACGAATCGTGAGTTAGCTGGAGCCTGCGAGAATTATAAAAAGGATTTGGA
AGAAGCAGAAGTGGCCAAATCTATGATTCTACATGAACTTACCGATCTCAAAGAGCTCCACGAAGACCTACAGCTTCAAT
TTGAAGATGTGTCTGCACAAAAGGAAAAGTTTGAGGCAAACATTTTACAATTAAGCAGCGACTTAAATGCAAAGATGCTT
GACTGCGCCCAGCTTGAAGATCGCATTGAGCAGCTGCCAATAGAGGCCAACAAAGCTTTGTCGAAACTGCAACGTGATTT
AGAAGCCAGTGAATTGCAGTTCGTGGATCAGCAACGATTGACTGATCAGGCAACGAGGGAACTCGAACTTGTTCGCAATG
AGATAAATACGTTTAAGACTCTTATTGAGGAAAAGGAAAGAAGACATGTTTCCCTAAGTGATGAACTAACTCAAATGACG
GAGAGATTGAGCGAGCTCGCTGATATCAACGAAAGTTATATCAATGAGTTGACTGAAACAAAATTGAAGCACTCCCAGGA
AATAAAAGATCAAGCAGATGCCTACGAGATTGTTGTTCAAGAGTTAAAAGAGAGCTTGAACAAGGCTTCAGTTGATTTTA
CTCAGCTAAAAAGCAACAGTGAGAAGCTACACAAAGAAACCCTTCTGCAGGTCTCCGAACTGCAGGAAAAACTTATAGAA
ATGGTGTCCCATCGCAGCAATCAGGAAGAGCTAATAAAGCGTCTTGGTAATGAAATTCAAGAAAAAACTCATAATTTTGA
AGAAGAACTCAAAAGGCAACAGGAGCAGCTTGCTAATCAAATGCAGATGAAGGCCACTGAAGTTGAGAGCGAAAATAAGC
GAAACGCTGTTGAAATACAAAAACTTAAATCTGAACTCGAAGAAAGGAATAAAGCTTTTAAGGCTCAACAGGATAAATTG
GAATATTTGATTAGTGATCATGATACGCTAAAGAGCGCTATTATCAATCTTCAGGCTGAAAAGAAGGAAATCGAGAGTGA
ATTATCCACGGCCAAAGTTAAATTTAGCGAGGAATTACAGTCTCAGAAAGATAACCTAATGAAAAAGGTATCCGAATTGG
AGCTTGAAATTAAAAGAAAAGAAACCGAATTGATTGAACTTGAGCGTGAAAAGAACAATGAAATGGCTGTGCTACAATTT
AAAATGAATCGAATTAATTGCCTGATCGACCAACCAGTGACCACAATTAAACAGCTAAAAGATTCCAAAGGGCCAACCAG
AACTGAGAGCATTCCTACTAAGGTGCAACCGGAAAATACAGACGAATTTTCAAACACTGCCAGAAAGCGTAATCGTCGTC
AAAAAATTACCACATATTCCTCCGACTTTGATAGCGGCGATGATATACCAATCGTGGGCAACTCTTTAAGCGGCAAACGT
GCCAAATTATGTGCGCCCATCAAGCCACAAAATAATATTGATATGTTCGACATGTTGAAGAATTCTAAA
>Line57_Chr3R C(3)G DGRP North Carolina Population
ATGACGGGCGCCAAGAAAAGATCGGGAGCACCGTTAGTGGATGCAGCTCACTCGAAAGCCCCAAAACCAGGTACAGTTGC
CCAAGAAAAAAACAGCCAAATTCCAAATGTTTGGAAAAAGGATCATGTAAAAACTCAACTTTTCGAAAGATCAAACGAAA
AGCCATCCAAAAAAAGAACTCCGCTAGTGGCTCCTAGAGTTCAGCAATCAAAAATTGAAGCGCAAACTTCTCAGGCTGTG
GAAAAAACACAGGAAGACCAAACTTTTGCAGCCACCACAGACAGTTCAACAAAAAGTCTAAAAAAGTCTCCCAAAAACGA
GGGAGAATTATGGGCAGATATTCAGAAGCTGTCGCCCCACACGGGAGTAATTATTCATAGCTTCATAAAGCAGTACAACG
ACTCGCTAAATAATCTCAAGAAGAAAGACTTGGTGGTCAGCAAGAAAATGAGAGCCATCGCCATGGACTCGTTGAAGAAA
AAATTGGAAAATATCAGCTTGAAGGAAAAGTTGACAAATATGGAACTGGAGCTGACCCAACTGAAAACTGATCTTATCGA
GCAGCAGGAGAAGAACGCAGAGAACATCCAGAAGTACACGGAAATCAACAAAAAGTACACCCACTGCGAGCAACATTACG
ACAAGGAGCTGGAAATCATTAAAGTATGTGTTGAGAAGAAAAATTCAGAGCTCCGAGATGCTCAATCCCGGATGGCCCTG
CAGGCGCAAGAGCTGAATAATATGCAGCAAACGAATCGTGAGTTAGCTGGAGCCTGCGAGAATTATAAAAAGGATTTGGA
AGAAGCAGAAGTGGCCAAATCTATGATTCTACATGAACTTACCGATCTCAAAGAGCTCCACGAAGACCTACAGCTTCAAT
TTGAAGATGTGTCTGCACAAAAGGAAAAGTTTGAGGCAAACATTTTACAATTAAGCAGCGACTTAAATGCAAAGATGCTT
GACTGCGCCCAGCTTGAAGATCGCATTGAGCAGCTGCCAATAGAGGCCAACAAAGCTTTGTCGAAACTGCAACGTGATTT
AGAAGCCAGTGAATTGCAGTTCGTGGATCAGCAACGATTGACTGATCAGGCAACGAGGGAACTCGAACTTGTTCGCAATG
AGATAAATACGTTTAAGACTCTTATTGAGGAAAAGGAAAGAAGACATGTTTCCCTAAGTGATGAACTAACTCAAATGACG
GAGAGATTGAGCGAGCTCGCTGATATCAACGAAAGTTATATCAATGAGTTGACTGAAACAAAATTGAAGCACTCCCAGGA
AATAAAAGATCAAGCAGATGCCTACGAGATTGTTGTTCAAGAGTTAAAAGAGAGCTTGAACAAGGCTTCAGTTGATTTTA
CTCAGCTAAAAAGCAACAGTGAGAAGCTACACAAAGAAACCCTTCTGCAGGTCTCCGAACTGCAGGAAAAACTTATAGAA
ATGGTGTCCCATCGCAGCAATCAGGAAGAGCTAATAAAGCGTCTTGGTAATGAAATTCAAGAAAAAACTCATAATTTTGA
AGAAGAACTCAAAAGGCAACAGGAGCAGCTTGCTAATCAAATGCAGATGAAGGCCACTGAAGTTGAGAGCGAAAATAAGC
GAAACGCTGTTGAAATACAAAAACTTAAATCTGAACTCGAAGAAAGGAATAAAGCTTTTAAGGCTCAACAGGATAAATTG
GAATATTTGATTAGTGATCATGATACGCTAAAGAGCGCTATTATCAATCTTCAGGCTGAAAAGAAGGAAATCGAGAGTGA
ATTATCCACGGCCAAAGTTAAATTTAGCGAGGAATTACAGTCTCAGAAAGATAACCTAATGAAAAAGGTATCCGAATTGG
AGCTTGAAATTAAAAGAAAAGAAACCGAATTGATTGAACTTGAGCGTGAAAAGAACAATGAAATGGCTGTGCTACAATTT
AAAATGAATCGAATTAACTGCCTGATCGACCAACCAGTGACCACAATTAAACAGCTAAAAGATTCCAAAGGGCCAACCAG
AACTGAGAGCATTCCTACTAAGGTGCAACCGGAAAATACAGACGAATTTTCAAGCACTGCCAGAAAGCGTAATCGTCGTC
AAAAAATTACCACATATTCCTCCGACTTTGATAGCGGCGATGATATACCAATCGTGGGCAACTCTTTAAGCGGCAAACGT
GCCAAATTATGTGCGCCCATCAAGCCACAAAATAATATTGATATGTTCGACATGTTGAAGAATTCTAAA
>Line318_Chr3R C(3)G DGRP North Carolina Population
ATGACGGGCGCCAAGAAAAGATCGGGAGCACCGTTAGTGGATGCAGCTCACTCGAAAGCCCCAAAACCAGGTACAGTTGC
CCAAGAAAAAAACAGCCAAATTCCAAATGTTTGGAAAAAGGATCATGTAAAAACTCAACTTTTCGAAAGATCAAACGAAA
AGCCATCCAAAAAAAGAACTCCGCTAGTGGCTCCTAGAGTTCAGCAATCAAAAATTGAAGCGCAAACTTCTCAGGCTGTG
GAAAAAACACAGGAAGACCAAACTTTTGCAGCCACCACAGACAGTTCAACAAAAAGTCTAAAAAAGTCTCCCAAAAACGA
GGGAGAATTATGGGCAGATATTCAGAAGCTGTCGCCCCACACGGGAGTAATTATTCATAGCTTCATAAAGCAGTACAACG
ACTCGCTAAATAATCTCAAGAAGAAAGACTTGGTGGTCAGCAAGAAAATGAGAGCCATCGCCATGGACTCGTTGAAGAAA
AAATCGGAAAATATCAGCTTGAAGGAAAAGTTGACAAATATGGAACTGGAGCTGACCCAACTGAAAACTGATCTTATCGA
GCAGCAGGAGAAGAACGCAGAGAACATCCAGAAGTACACGGAAATCAACAAAAAGTACACCCACTGCGAGCAACATTACG
ACAAGGAGCTGGAAATCATTAAAGTATGTGTTGAGAAGAAAAATTCAGAGCTCCGACATGCTCAATCCCGGATGGCCCTG
CAGGCGCAAGAGCTGAATAATATGCAGCAAACGAATCGCGAGTTAGCTGGAGCCTGCGAGAATTATAAAAAGGATTTGGA
AGAAGCAGAAGTGGCCAAATCTATGATTCTACATGAACTTACCGATCTCAAAGAGCTGCACGAAGACCTACAGCTTCAAT
TTGAAGATGTGTCTGCACAAAAAGAAAAGTTTGAGGCAAACATTTTACAATTAAGCAGCGACTTAAATGCAAAGATGCTT
GACTGCGCCCAGCTTGAAGATCGCATTGAGCAGCTGCCAATAGAGGCCAACAAAGCTTTGTCGAAACTGCAACGTGATTT
AGAAGCCAGTGAATTGCAGTTCGTGGATCAGCAACGATTGACTGATCAGGCAACAAGGGAACTCGAACTTGTTCGCAATG
AGATAAATACGTTTAAGACTCTTATTGAGGAAAAGGAAAGAAGACATGTTTCCCTAAGTGATGAACTAACTCAAATGACG
GAGAGATTGAGCGAGCTCGCTGATATCAACGAAAGTTATCTCAATGAGTTGACTGAAACAAAATTGAAGCACTCCCAGGA
AATAAAAGATCAAGCAGATGCCTACGAGATTGTTGTTCAAGAGTTAAAAGAGAGCTTGAACAAGGCTTCAGTTGATTTTA
CTCAGCTAAAAAGCAACAGTGAGAAGCTACACAAAGAAACCCTTCTGCAGGTCTCCGAACTGCAGGAAAAACTTATAGAA
ATGGTGTCCCATCGCAGCAATCAGGAAGAGCTAATAAAGCGTCTTGGTAATGAAATTCAAGAAAAAACTCATAATTTTGA
AGAAGAACTCAAAAGGCAACAGGAGCAGCTTGCTAATCAAATGCAGATGAAGGCCACTGAAGTTGAGAGCGAAAATAAGC
GAAACGCTGTTGAAATACAAAAACTTAAATCTGAACTCGAAGAAAGGAATAAAGCTTTTAAGGCTCAACAGGATAAATTG
GAATATTTGATTAGTGATCATGATACGCTAAAGAGCGCTATTATCAATCTTCAGGCTGAAAAGAAGGAAATCGAGAGTGA
ATTATCCACGGCCAAAGTTAAATTTAGCGAGGAATTACAGTCTCAGAAAGATAACCTAATGAAAAAGGTATCCGAATTGG
AGCTTGAAATTAAAAGAAAAGAAACCGAATTGATTGAACTTGAGCGTGAAAAGAACAATGAAATGGCTGTGCTACAATTT
AAAATGAATCGAATTAACTGCCTGATCGACCAACCAGTGACCACAATTAAACAGCTAAAAGATTCCAAAGGGCCAACCAG
AACTGAGAGCATTCCTACTAAGGTGCAACCGGAAAATACAGACGAATTTTCAAGCACTGCCAGAAAGCGTAATCGTCGTC
AAAAAGTTACCACATATTCCTCCGACTTTGATAGCGGCGATGATATACCAATCGTGGGCAACTCTTTAAGCGGCAAACGT
GCCAAATTATGTGCGCCCATCAAGCCACAAAATAATATTGATATGTTCGACATGTTGAAGAATTCTAAA
>Line378_Chr3R C(3)G DGRP North Carolina Population
ATGACGGGCGCCAAGAAAAGATCGGGAGCACCGTTAGTGGATGCAGCTCACTCGAAAGCCCCAAAACCAGGTACAGTTGC
CCAAGAAAAAAACAGCCAAATTCCAAATGTTTGGAAAAAGGATCATGTAAAAACTCAACTTTTCGAAAGATCAAACGAAA
AGCCATCCAAAAAAAGAACTCCGCTAGTGGCTCCTAGAGTTCAGCAATCAAAAATTGAAGCGCAAACTTCTCAGGCTGTG
GAAAAAACACAGGAAGACCAAACTTTTGCAGCCACCACAGACAGTTCAACAAAAAGTCTAAAAAAGTCTCCCAAAAACGA
GGGAGAATTATGGGCAGATATTCAGAAGCTGTCGCCCCACACGGGAGTAATTATTCATAGCTTCATAAAGCAGTACAACG
ACTCGCTAAATAATCTCAAGAAGAAAGACTTGGTGGTCAGCAAGAAAATGAGAGCCATCGCCATGGACTCGTTGAAGAAA
AAATCGGAAAATATCAGCTTGAAGGAAAAGTTGACAAATATGGAACTGGAGCTGACCCAACTGAAAACTGATCTTATCGA
GCAGCAGGAGAAGAACGCAGAGAACATCCAGAAGTACACGGAAATCAACAAAAAGTACACCCACTGCGAGCAACATTACG
ACAAGGAGCTGGAAATCATTAAAGTATGTGTTGAGAAGAAAAATTCAGAGCTCCGACATGCTCAATCCCGGATGGCCCTG
CAGGCGCAAGAGCTGAATAATATGCAGCAAACGAATCGCGAGTTAGCTGGAGCCTGCGAGAATTATAAAAAGGATTTGGA
AGAAGCAGAAGTGGCCAAATCTATGATTCTACATGAACTTACCGATCTCAAAGAGCTGCACGAAGACCTACAGCTTCAAT
TTGAAGATGTGTCTGCACAAAAAGAAAAGTTTGAGGCAAACATTTTACAATTAAGCAGCGACTTAAATGCAAAGATGCTT
GACTGCGCCCAGCTTGAAGATCGCATTGAGCAGCTGCCAATAGAGGCCAACAAAGCTTTGTCGAAACTGCAACGTGATTT
AGAAGCCAGTGAATTGCAGTTCGTGGATCAGCAACGATTGACTGATCAGGCAACAAGGGAACTCGAACTTGTTCGCAATG
AGATAAATACGTTTAAGACTCTTATTGAGGAAAAGGAAAGAAGACATGTTTCCCTAAGTGATGAACTAACTCAAATGACG
GAGAGATTGAGCGAGCTCGCTGATATCAACGAAAGTTATCTCAATGAGTTGACTGAAACAAAATTGAAGCACTCCCAGGA
AATAAAAGATCAAGCAGATGCCTACGAGATTGTTGTTCAAGAGTTAAAAGAGAGCTTGAACAAGGCTTCAGTTGATTTTA
CTCAGCTAAAAAGCAACAGTGAGAAGCTACACAAAGAAACCCTTCTGCAGGTCTCCGAACTGCAGGAAAAACTTATAGAA
ATGGTGTCCCATCGCAGCAATCAGGAAGAGCTAATAAAGCGTCTTGGTAATGAAATTCAAGAAAAAACTCATAATTTTGA
AGAAGAACTCAAAAGGCAACAGGAGCAGCTTGCTAATCAAATGCAGATGAAGGCCACTGAAGTTGAGAGCGAAAATAAGC
GAAACGCTGTTGAAATACAAAAACTTAAATCTGAACTCGAAGAAAGGAATAAAGCTTTTAAGGCTCAACAGGATAAATTG
GAATATTTGATTAGTGATCATGATACGCTAAAGAGCGCTATTATCAATCTTCAGGCTGAAAAGAAGGAAATCGAGAGTGA
ATTATCCACGGCCAAAGTTAAATTTAGCGAGGAATTACAGTCTCAGAAAGATAACCTAATGAAAAAGGTATCCGAATTGG
AGCTTGAAATTAAAAGAAAAGAAACCGAATTGATTGAACTTGAGCGTGAAAAGAACAATGAAATGGCTGTGCTACAATTT
AAAATGAATCGAATTAACTGCCTGATCGACCAACCAGTGACCACAATTAAACAGCTAAAAGATTCCAAAGGGCCAACCAG
AACTGAGAGCATTCCTACTAAGGTGCAACCGGAAAATACAGACGAATTTTCAAGCACTGCCAGAAAGCGTAATCGTCGTC
AAAAAGTTACCACATATTCCTCCGACTTTGATAGCGGCGATGATATACCAATCGTGGGCAACTCTTTAAGCGGCAAACGT
GCCAAATTATGTGCGCCCATCAAGCCACAAAATAATATTGATATGTTCGACATGTTGAAGAATTCTAAA
>Line787_Chr3R C(3)G DGRP North Carolina Population
ATGACGGGCGCCAAGAAAAGATCGGGAGCACCGTTAGTGGATGCAGCTCACTCGAAAGCCCCAAAACCAGGTACAGTTGC
CCAAGAAAAAAACAGCCAAATTCCAAATGTTTGGAAAAAGGATCATGTAAAAACTCAACTTTTCGAAAGATCAAACGAAA
AGCCATCCAAAAAAAGAACTCCGCTAGTGGCTCCTAGAGTTCAGCAATCAAAAATTGAAGCGCAAACTTCTCAGGCTGTG
GAAAAAACACAGGAAGACCAAACTTTTGCAGCCACCACAGACAGTTCAACAAAAAGTCTAAAAAAGTCTCCCAAAAACGA
GGGAGAATTATGGGCAGATATTCAGAAGCTGTCGCCCCACACGGGAGTAATTATTCATAGCTTCATAAAGCAGTACAACG
ACTCGCTAAATAATCTCAAGAAGAAAGACTTGGTGGTCAGCAAGAAAATGAGAGCCATCGCCATGGACTCGTTGAAGAAA
AAATCGGAAAATATCAGCTTGAAGGAAAAGTTGACAAATATGGAACTGGAGCTGACCCAACTGAAAACTGATCTTATCGA
GCAGCAGGAGAAGAACGCAGAGAACATCCAGAAGTACACGGAAATCAACAAAAAGTACACCCACTGCGAGCAACATTACG
ACAAGGAGCTGGAAATCATTAAAGTATGTGTTGAGAAGAAAAATTCAGAGCTCCGACATGCTCAATCCCGGATGGCCCTG
[truncated: 551,946 more chars]
